# Supplementary material for: Gene body DNA hydroxymethylation restricts the magnitude of transcriptional changes during aging
Source: Nat Commun. 2024 Jul 28;15:6357. doi: 10.1038/s41467-024-50725-y (PMC11284234; doi:10.1038/s41467-024-50725-y)
Supplement: Supplementary file 4 — Supplementary Dataset 1 [file 41467_2024_50725_MOESM4_ESM.xlsx]

## Sheet: Mass spec
Sample	Tag	Sex	Age (weeks)	Organ
00679_cerebral	PS00679	M	23	cortex
00680_cerebral	PS00680	M	23	cortex
00681_cerebral	PS00681	F	23	cortex
00682_cerebral	PS00682	F	23	cortex
00675_cerebral	PS00675	M	84	cortex
00676_cerebral	PS00676	M	84	cortex
00677_cerebral	PS00676	F	84	cortex
00678_cerebral	PS00678	F	84	cortex
PS00857_cerebellum	PS00857	M	19	cerebellum
PS00858_cerebellum	PS00858	M	19	cerebellum
PS00859_cerebellum	PS00859	F	19	cerebellum
PS00690_cerebellum	PS00690	F	22	cerebellum
PS00684_cerebellum	PS00684	M	83	cerebellum
CYC03728_cerebellum	CYC03728	M	92	cerebellum
PS00686_cerebellum	PS00686	F	83	cerebellum
PS00782_cerebellum	PS00782	F	102	cerebellum
PS00490_hippocampus	PS00490	M	12	hippocampus
PS00997_hippocampus	PS00997	M	23	hippocampus
PS00483_hippocampus	PS00483	F	13	hippocampus
PS00864_hippocampus	PS00864	F	13	hippocampus
PS00494_hippocampus	PS00494	M	80	hippocampus
PS00497_hippocampus	PS00497	M	80	hippocampus
PS00485_hippocampus	PS00485	F	80	hippocampus
PS00484_hippocampus	PS00484	F	80	hippocampus
00679_heart	PS00679	M	23	heart
00680_heart	PS00680	M	23	heart
00681_heart	PS00681	F	23	heart
00682_heart	PS00682	F	23	heart
00675_heart	PS00675	M	84	heart
00676_heart	PS00676	M	84	heart
00677_heart	PS00676	F	84	heart
00678_heart	PS00678	F	84	heart
00679_lung	PS00679	M	23	lung
00680_lung	PS00680	M	23	lung
00681_lung	PS00681	F	23	lung
00682_lung	PS00682	F	23	lung
00675_lung	PS00675	M	84	lung
00676_lung	PS00676	M	84	lung
00677_lung	PS00676	F	84	lung
00678_lung	PS00678	F	84	lung
757932_liver	PS00054	M	12	liver
805336_liver	PS00439	M	16	liver
758456_liver	PS00067	F	11	liver
761475_liver	PS00078	F	12	liver
751020_liver	PS00010	M	86	liver
805325_liver	PS00432	M	82	liver
767427_liver	PS00117	F	95	liver
771167_liver	PS00147	F	79	liver
00679_spleen	PS00679	M	23	spleen
00680_spleen	PS00680	M	23	spleen
00681_spleen	PS00681	F	23	spleen
00682_spleen	PS00682	F	23	spleen
00675_spleen	PS00675	M	84	spleen
00676_spleen	PS00676	M	84	spleen
00677_spleen	PS00676	F	84	spleen
00678_spleen	PS00678	F	84	spleen
00679_kidney	PS00679	M	23	kidney
00680_kidney	PS00680	M	23	kidney
00681_kidney	PS00681	F	23	kidney
00682_kidney	PS00682	F	23	kidney
00675_kidney	PS00675	M	84	kidney
00676_kidney	PS00676	M	84	kidney
00677_kidney	PS00676	F	84	kidney
00678_kidney	PS00678	F	84	kidney
00679_muscle	PS00679	M	23	muscle
00680_muscle	PS00680	M	23	muscle
00681_muscle	PS00681	F	23	muscle
00682_muscle	PS00682	F	23	muscle
00675_muscle	PS00675	M	84	muscle
00676_muscle	PS00676	M	84	muscle
00677_muscle	PS00676	F	84	muscle
00678_muscle	PS00678	F	84	muscle

## Sheet: Dot blot
Sample	Tag	Sex	Age (weeks)	Organ
Y1	PS00054	M	18	liver
Y2	PS00067	F	12	liver
Y3	PS00078	F	13	liver
Y4	PS00439	M	16	liver
O1	PS00010	M	90	liver
O2	PS00117	F	81	liver
O3	PS00147	F	87	liver
O4	PS00432	M	82	liver

## Sheet: Immunofluorescence
Sample	Sex	Age (weeks)	Organ
Young	M	12	liver
Young	F	12	liver
Old	M	83	liver
Old	F	92	liver

## Sheet: Liver hMeDIP and MeDIP
Sample	Tag	Sex	Age (weeks)	Organ
Y1	PS00054	M	12	liver
Y2	PS00067	F	11	liver
Y3	PS00078	F	12	liver
Y4	PS00439	M	15	liver
O1	PS00010	M	86	liver
O2	PS00117	F	95	liver
O3	PS00147	F	79	liver
O4	PS00432	M	81	liver

## Sheet: Yang et al. RNAseq
Sample	Tag	Sex	Age (weeks)	Organ
Y1_pre-surgery (Y1)	PS00054	M	12	liver
Y2_pre-surgery (Y2)	PS00067	F	11	liver
Y3_pre-surgery (Y3)	PS00078	F	12	liver
O1_pre-surgery (O1)	PS00010	M	86	liver
O2_pre-surgery (O2)	PS00117	F	95	liver
O3_pre-surgery (O3)	PS00147	F	79	liver
Y1_240h_post-surgery	PS00054	M	12	liver
O1_240h_post-surgery	PS00010	M	86	liver
Y2_240h_post-surgery	PS00067	F	11	liver
O2_240h_post-surgery	PS00117	F	95	liver
Y3_240h_post-surgery	PS00078	F	12	liver
O3_240h_post-surgery	PS00147	F	79	liver

## Sheet: Oligo mass spec
Sample	Tag	Sex	Age (weeks)	Organ
Y1	PS01262	M	20	liver
Y2	PS01264	F	20	liver
Y3	PS01263	M	20	liver
Y4	PS01265	F	20	liver
O1	PS01258	M	86	liver
O2	PS01260	F	86	liver
O3	PS01259	M	86	liver
O4	PS01261	F	86	liver

## Sheet: DHE Fluorescence
Sample	Tag	Sex	Age (weeks)	Organ
Young	PS00636	M	15	liver
Old	PS00648	M	96	liver

## Sheet: direct RNA-seq
Sample	Tag	Sex	Age (weeks)	Organ
Y1	PS00492	M	12	liver
Y2	PS00493	M	12	liver
Y3	PS00481	F	12	liver
Y4	PS00482	F	12	liver
O1	PS00495	M	80	liver
O2	PS00496	M	80	liver
O3	PS00485	F	80	liver
O4	PS00487	F	80	liver

## Sheet: Cerebellum hMeDIP and RNAseq
Sample	Tag	Sex	Age (weeks)	Organ
Y1	PS00858	M	19	cerebellum
Y2	PS00857	M	19	cerebellum
Y3	PS00859	F	19	cerebellum
Y4	PS00690	F	22	cerebellum
O1	CYC03728	M	93	cerebellum
O2	PS00686	F	83	cerebellum
O3	PS00684	M	83	cerebellum
O4	PS00782	F	102	cerebellum

## Sheet: High-fat diet
Sample	Tag	Sex	Age (weeks)	Organ
standard diet (10%Kcal)	1	M	11	liver
standard diet (10%Kcal)	2	M	11	liver
standard diet (10%Kcal)	3	M	11	liver
high fat diet (60%Kcal)	4	M	11	liver
high fat diet (60%Kcal)	5	M	11	liver
high fat diet (60%Kcal)	6	M	11	liver
standard diet (10%Kcal)	7	F	11	liver
standard diet (10%Kcal)	8	F	11	liver
standard diet (10%Kcal)	9	F	11	liver
high fat diet (60%Kcal)	10	F	11	liver
high fat diet (60%Kcal)	11	F	11	liver
high fat diet (60%Kcal)	12	F	11	liver

[truncated: 1 more sheets: Bernier et al_HFDandDSF]
