# Supplementary material for: Gene body DNA hydroxymethylation restricts the magnitude of transcriptional changes during aging
Source: Nat Commun. 2024 Jul 28;15:6357. doi: 10.1038/s41467-024-50725-y (PMC11284234; doi:10.1038/s41467-024-50725-y)
Supplement: Supplementary file 6 — Supplementary Dataset 3 [file 41467_2024_50725_MOESM6_ESM.xlsx]

## Sheet: Hypo DHMRs_5hmC
chr	window_start	window_end	CpG_density	OldvsYoung_log2FC	OldvsYoung_pvalue	OldvsYoung_adjPval	old_nrpkm_means	young_nrpkm_means
chr1	4735601	4736000	0.921441	-1.10754	0.000830378	0.0468788	1.05928	2.94109
chr1	4784001	4784400	2.4166	-2.07801	2.59025e-09	2.95655e-06	0.657679	3.03361
chr1	4829601	4830000	0.745207	-1.63079	0.000397276	0.0288446	0.316239	1.60486
chr1	4866401	4866800	3.86446	-1.0936	0.000390724	0.028522	1.56817	2.75129
chr1	5548801	5549200	3.78617	-1.14137	3.39172e-07	0.000153765	2.887	5.19174
chr1	9549201	9549600	2.71443	-1.02006	2.10044e-06	0.000637166	3.00335	5.36671
chr1	9630001	9630400	3.76201	-2.46559	0.000436421	0.0307266	0	0.597142
chr1	9748801	9749200	2.80905	-1.42031	0.000191453	0.0176043	0.764968	1.92553
chr1	10015601	10016000	1.78093	-1.72335	0.00047182	0.0323788	0.268096	1.33106
chr1	11328801	11329200	4.32823	-1.24515	2.47833e-05	0.00410208	2.91147	5.61595
chr1	12395201	12395600	2.9009	-1.68447	0.000863964	0.0480618	0.262594	1.01032
chr1	12400801	12401200	2.6446	-1.50692	7.25047e-05	0.00890683	0.880021	2.43306
chr1	12429601	12430000	2.35613	-1.80949	0.000192122	0.0176426	0.265345	1.23585
chr1	12692401	12692800	2.68658	-1.08366	0.000367925	0.0273934	1.50396	2.89008
chr1	12906001	12906400	3.80795	-2.0139	0.000134274	0.0137251	0.256081	1.23717
chr1	13308401	13308800	4.10635	-1.64402	2.99006e-06	0.000837442	0.972905	2.66496
chr1	13314401	13314800	3.45716	-1.30402	6.48681e-07	0.000255515	3.59897	7.28834
chr1	13646801	13647200	3.35726	-1.32017	3.2377e-05	0.00497514	2.56764	5.36989
chr1	13655201	13655600	2.30626	-1.48941	0.00015065	0.0149146	0.787781	2.34544
chr1	15833201	15833600	3.35273	-1.99785	0.00082508	0.046688	0.183385	0.966331
chr1	16172401	16172800	4.40521	-1.85908	1.92379e-08	1.51104e-05	2.10602	6.29837
chr1	16809201	16809600	4.80429	-1.06345	1.34485e-06	0.000450488	3.67652	6.1454
chr1	17401201	17401600	4.55215	-1.91857	0.00064833	0.0398842	0.17072	0.873297
chr1	17490401	17490800	4.60868	-1.22571	0.000635116	0.0393606	1.4144	2.74919
chr1	18513601	18514000	3.85752	-1.14151	1.9753e-08	1.54294e-05	3.5997	6.4144
chr1	19104401	19104800	11.2862	-1.54093	1.90482e-08	1.50034e-05	1.63782	3.94621
chr1	20746401	20746800	2.63093	-1.2519	0.000787127	0.0452677	0.748541	1.74335
chr1	20934401	20934800	8.19128	-1.07378	0.000571757	0.0367513	1.54348	2.66408
chr1	20955601	20956000	2.98252	-1.00402	1.4501e-05	0.00276078	2.9429	5.05314
chr1	21002801	21003200	4.25127	-1.05248	1.17418e-05	0.00235932	3.53947	5.91861
chr1	21226001	21226400	1.52979	-2.28594	1.36883e-07	7.49401e-05	0.26397	2.15106
chr1	21248401	21248800	3.10632	-1.40879	8.05679e-11	1.56598e-07	6.08765	13.4885
chr1	21252001	21252400	3.18234	-1.76663	3.51834e-08	2.49448e-05	1.25707	3.75694
chr1	22390801	22391200	4.14299	-1.84788	0.000869334	0.0482514	0.177234	0.828134
chr1	23320801	23321200	2.79559	-1.90737	1.29407e-05	0.00253643	0.486959	1.93449
chr1	24296001	24296400	2.66251	-2.58078	0.000136404	0.0138829	0	0.731804
chr1	24584801	24585200	3.15555	-1.53931	0.000322548	0.0250656	0.713712	1.92265
chr1	24683201	24683600	3.3552	-1.28123	6.19681e-05	0.00796635	3.94741	7.88535
chr1	25040801	25041200	2.53948	-1.52186	4.91661e-05	0.00672293	0.70756	2.06558
chr1	27190001	27190400	1.3317	-1.05437	0.00014045	0.0141843	1.49911	3.71229
chr1	29194001	29194400	0.74986	-1.55579	0.000707318	0.0422274	0.307337	1.5125
chr1	30540401	30540800	3.91961	-1.11163	0.00036911	0.027442	1.36321	2.47233
chr1	30802001	30802400	4.00782	-2.13961	0.0002496	0.0211164	0.186136	1.05588
chr1	31060001	31060400	2.06547	-1.79536	0.000477196	0.032596	0.315226	1.47114
chr1	33640401	33640800	3.5944	-1.4109	0.000441624	0.030982	0.617062	1.51471
chr1	33914801	33915200	2.63529	-1.74522	0.000500611	0.0336684	0.31385	1.23836
chr1	33966001	33966400	2.44686	-1.10074	0.000833946	0.0470103	1.11053	2.29186
chr1	34014001	34014400	2.69395	-2.14074	0.000344533	0.0261903	0.0881107	0.823389
chr1	34052001	34052400	4.42801	-1.60243	0.000113164	0.0121768	0.534453	1.51248
chr1	34120001	34120400	3.00801	-1.02829	0.000542322	0.0354883	1.50837	2.65996
chr1	34151601	34152000	2.97739	-1.46861	0.000106375	0.0116434	0.842153	2.16138
chr1	34156401	34156800	4.42287	-1.43626	0.000725541	0.0429643	0.573694	1.42292
chr1	34174401	34174800	6.16616	-1.72831	0.000590793	0.0375535	0.34933	1.18962
chr1	34179201	34179600	7.77108	-1.54007	4.09357e-10	6.27738e-07	1.85531	4.44357
chr1	34181201	34181600	4.92034	-1.43766	0.000360433	0.0270205	0.623576	1.51482
chr1	34191601	34192000	5.38057	-1.90064	0.000852874	0.0476875	0.299449	1.24043
chr1	34239601	34240000	4.90703	-1.15549	0.000282921	0.0229799	5.95569	10.5043
chr1	35263601	35264000	3.23998	-1.0604	9.1861e-05	0.0105001	2.24251	3.94914
chr1	35608401	35608800	4.08912	-1.54207	0.000585922	0.0373557	0.613949	1.65399
chr1	35763601	35764000	3.31616	-1.02897	0.000858537	0.0478903	6.10536	10.1366
chr1	35909601	35910000	2.89341	-1.18592	1.78446e-05	0.00322522	1.77133	3.52708
chr1	35969201	35969600	1.52609	-2.13523	0.000816961	0.0463752	0.0471308	0.872182
chr1	35997601	35998000	4.03714	-1.04914	9.56316e-07	0.000347471	3.00133	5.05103
chr1	36007601	36008000	2.65707	-1.95358	0.000637161	0.0394505	0.180997	1.00349
chr1	36066801	36067200	1.7837	-1.61174	0.000524057	0.0346872	0.533727	2.05814
chr1	36101201	36101600	2.32514	-1.03741	0.000481474	0.0328052	1.64021	3.25487
chr1	36370801	36371200	3.69719	-1.45397	0.000318933	0.0248748	0.6222	1.55771
chr1	36569601	36570000	3.03535	-1.26413	0.000384106	0.0282006	0.878643	1.92927
chr1	36588801	36589200	4.83467	-1.01634	5.56952e-09	5.55993e-06	5.3813	8.61918
chr1	36796801	36797200	3.71811	-1.31509	0.000258988	0.0216609	0.890297	1.9236
chr1	37041201	37041600	3.89503	-1.6637	4.34316e-07	0.000186515	1.05964	2.93764
chr1	37242401	37242800	3.19854	-1.34511	0.000266623	0.0220751	0.924036	2.11204
chr1	37452001	37452400	4.02116	-1.20059	0.000325504	0.0252157	1.09136	2.15577
chr1	37579201	37579600	2.75856	-1.23402	5.77792e-05	0.00756118	1.23688	2.65999
chr1	37740001	37740400	2.89883	-1.07215	9.63185e-06	0.00203087	2.91973	5.26786
chr1	37877601	37878000	4.23353	-2.12792	0.000449743	0.0313566	0.948351	3.71797
chr1	37907601	37908000	2.82177	-1.01775	2.63238e-07	0.000126521	4.8475	8.3946
chr1	38031601	38032000	2.56591	-1.51266	0.000105843	0.0116063	0.661442	1.93109
chr1	38267201	38267600	4.1344	-1.71037	8.0136e-05	0.00954169	0.439829	1.42166
chr1	38389601	38390000	3.60217	-1.80149	0.000114796	0.0122952	0.401599	1.41964
chr1	38395201	38395600	4.30505	-1.136	0.000113005	0.0121649	1.57658	2.88858
chr1	38544001	38544400	5.15875	-1.55214	3.20777e-05	0.00494248	1.00875	2.56952
chr1	38557201	38557600	5.83206	-1.15243	3.19688e-05	0.00492957	1.75692	3.20515
chr1	38565201	38565600	4.30902	-1.45297	0.000169731	0.0161829	0.829125	2.01619
chr1	38601201	38601600	5.60781	-1.27382	5.307e-06	0.00129608	1.90107	3.76508
chr1	38620401	38620800	3.32397	-1.5344	8.98212e-07	0.000330479	1.33012	3.35808
chr1	38659601	38660000	2.53375	-1.30988	1.13899e-06	0.000398131	2.25452	5.14769
chr1	39104801	39105200	3.18725	-1.72619	4.90108e-08	3.25474e-05	1.28024	3.76651
chr1	39105201	39105600	3.56886	-1.59327	5.6636e-09	5.63048e-06	2.48605	6.23358
chr1	39105601	39106000	4.85511	-1.92806	0.000192003	0.0176341	0.220601	1.01164
chr1	39678001	39678400	2.65654	-1.02928	0.000164938	0.0158663	2.89614	5.26647
chr1	39708001	39708400	3.35382	-1.15998	7.15375e-06	0.00162486	2.36646	4.45333
chr1	39775601	39776000	2.92421	-1.28698	2.69384e-05	0.00436429	1.2444	2.71081
chr1	39808801	39809200	3.56355	-1.06297	5.62401e-05	0.00742066	1.90244	3.30046
chr1	40055201	40055600	6.38351	-1.43934	0.000164558	0.0158417	0.703798	1.69223
chr1	40161201	40161600	3.88058	-1.94634	3.751e-09	4.0128e-06	0.843166	2.93464
chr1	40184801	40185200	2.34916	-1.12027	0.000157847	0.0153858	2.41945	4.99093
chr1	40404801	40405200	4.21292	-1.19715	2.12157e-05	0.00366358	1.59098	3.02826
chr1	40449201	40449600	3.46732	-1.58734	0.000188907	0.0174376	1.1946	3.12785
chr1	40833201	40833600	3.14649	-1.37558	0.000728345	0.0430679	0.66658	1.60553
chr1	40877201	40877600	4.89734	-1.06618	8.88066e-05	0.0102538	2.3123	3.89828
chr1	40985201	40985600	2.22327	-1.12931	1.71514e-10	2.98531e-07	4.58324	9.58161
chr1	42527601	42528000	3.20651	-1.45659	0.000752181	0.0439611	1.11227	2.70736
chr1	42627601	42628000	2.80503	-1.87404	5.76751e-05	0.00755212	0.350341	1.46477
chr1	42817201	42817600	3.84669	-1.06494	0.000124821	0.0130477	2.07656	3.56951
chr1	43091601	43092000	4.35749	-1.84923	1.1312e-10	2.09345e-07	1.369	4.22455
chr1	43124001	43124400	3.89421	-1.355	0.000121076	0.0127753	1.05414	2.33654
chr1	43163201	43163600	4.49424	-1.63579	0.000408507	0.029398	0.696635	1.97571
chr1	43250401	43250800	2.9907	-2.40522	5.95369e-06	0.00141772	0.180997	1.37065
chr1	43251201	43251600	3.26871	-1.29501	0.000607288	0.0382439	1.56679	3.26548
chr1	43690001	43690400	5.74581	-1.1458	0.000276034	0.0226088	2.19262	3.95056
chr1	49750401	49750800	3.22396	-2.48338	7.11925e-05	0.00878753	0.0433674	0.823372
chr1	50480001	50480400	0.486472	-2.10144	0.000289124	0.0233081	0.133866	1.41969
chr1	51077201	51077600	2.18756	-1.52585	0.000302159	0.0240085	0.739276	2.34048
chr1	51366801	51367200	4.04009	-1.12838	9.67273e-05	0.0108884	1.86871	3.35063
chr1	51610401	51610800	3.81817	-1.53768	0.000866998	0.0481662	0.392697	1.14765
chr1	51822401	51822800	2.38244	-2.16981	0.00018767	0.0173552	0.446341	2.33131
chr1	51879201	51879600	3.79991	-1.06438	1.67019e-07	8.78623e-05	3.30729	5.64223
chr1	51882401	51882800	3.66552	-2.17182	5.72615e-05	0.00751615	0.367132	1.74537
chr1	51882801	51883200	4.22877	-1.44411	0.000439781	0.0308959	0.974281	2.28838
chr1	51892401	51892800	4.03117	-1.22007	0.000625774	0.0389879	3.34868	6.27817
chr1	51893601	51894000	4.93129	-1.41897	0.000223907	0.0195862	2.92761	6.32314
chr1	52132001	52132400	3.20039	-1.42793	0.000529903	0.0349653	1.31709	3.11551
chr1	52291601	52292000	2.61519	-1.70769	5.41043e-05	0.00721518	0.655291	2.19643
chr1	52845601	52846000	4.87222	-2.01753	8.04861e-06	0.00177432	0.437441	1.78923
chr1	53085201	53085600	6.77274	-1.7572	5.66934e-06	0.00136487	0.627339	1.92414
chr1	54545201	54545600	4.25255	-2.30768	7.81497e-06	0.00173643	0.228128	1.37987
chr1	54545601	54546000	1.49601	-1.57786	0.000810904	0.0461536	0.452492	1.83235
chr1	56008401	56008800	14.8357	-1.04042	0.00072253	0.0428527	1.59583	2.66297
chr1	57368401	57368800	3.33557	-2.16321	0.000635425	0.0393745	0.0867358	0.775678
chr1	57795601	57796000	1.35576	-1.54964	0.000220192	0.0193787	0.446341	1.83761
chr1	57832001	57832400	4.50391	-1.39231	0.000461464	0.0318965	0.934674	2.11628
chr1	57872801	57873200	3.41594	-1.61465	0.000532065	0.0350639	0.401598	1.2368
chr1	57927201	57927600	3.01333	-1.07763	3.5488e-05	0.00531075	2.06766	3.76631
chr1	58117601	58118000	1.187	-1.30826	0.0004059	0.0292552	0.739638	2.42978
chr1	58422001	58422400	1.40659	-1.49218	0.000802722	0.0458591	0.71545	2.56048
chr1	58609601	58610000	2.4312	-2.69483	5.88243e-07	0.000236963	0.40775	3.19907
chr1	58714801	58715200	3.25732	-1.64901	3.75672e-07	0.000166379	1.55651	4.2135
chr1	58715201	58715600	2.19221	-1.4408	1.91913e-06	0.000595161	1.28603	3.58521
chr1	58716801	58717200	1.99202	-1.5543	0.000156818	0.0153249	0.539229	1.879
chr1	58720001	58720400	4.03526	-2.07105	6.0757e-07	0.00024298	0.44084	1.87903
chr1	58740001	58740400	2.06049	-2.08451	0.00047415	0.0324748	0.0881107	0.915468
chr1	58744801	58745200	3.38455	-1.81058	1.22109e-07	6.85146e-05	0.974645	3.07107
chr1	58745601	58746000	1.70257	-1.19641	0.000582911	0.0372416	1.19047	3.11862
chr1	59166401	59166800	3.27665	-1.37396	1.8695e-05	0.00333798	1.15868	2.61688
chr1	59380801	59381200	3.10112	-1.67781	1.27249e-05	0.00250544	1.36047	3.85566
chr1	59382801	59383200	3.31281	-1.93866	6.48406e-06	0.00151029	0.399211	1.60431
chr1	59391601	59392000	2.167	-2.19854	1.45218e-05	0.00276402	0.221614	1.56569
chr1	59423201	59423600	4.29187	-2.2576	3.99632e-18	4.88875e-14	1.33215	5.49859
chr1	59436801	59437200	4.8034	-2.63862	1.17937e-05	0.00236643	0.396097	2.60784
chr1	59484401	59484800	7.51054	-1.58305	1.50363e-05	0.00283603	1.02619	2.61592
chr1	59485601	59486000	2.61182	-1.44725	1.03858e-05	0.00214519	1.01801	2.66116
chr1	59595201	59595600	4.5409	-1.30799	6.36284e-06	0.00148798	1.66505	3.44202
chr1	60668401	60668800	4.96532	-1.77656	2.11844e-05	0.00365973	0.483196	1.60618
chr1	61407201	61407600	4.21036	-1.50218	0.000286214	0.0231605	0.663181	1.70188
chr1	62053201	62053600	3.14491	-1.12404	3.35384e-05	0.00510147	2.10088	3.85603
chr1	62423201	62423600	2.50843	-1.75662	0.000785722	0.0452076	0.262593	1.14509
chr1	62718001	62718400	3.47801	-1.82536	5.99726e-06	0.0014259	0.525551	1.83871
chr1	62719601	62720000	2.16602	-1.70336	7.64499e-05	0.00923026	0.394073	1.60747
chr1	62726001	62726400	1.66835	-2.40305	7.6501e-05	0.00923585	0.0471308	1.05817
chr1	62728801	62729200	2.41122	-1.7793	6.87589e-07	0.000267099	0.840414	2.98395
chr1	62751201	62751600	4.16614	-2.22209	6.34515e-09	6.15543e-06	1.21094	4.90176
chr1	62777201	62777600	3.82571	-1.5937	1.42683e-10	2.54696e-07	2.60899	6.52399
chr1	63138801	63139200	2.74545	-1.80222	3.30274e-05	0.00504465	0.627337	2.19823
chr1	63200001	63200400	8.38879	-1.58609	0.000251	0.0211933	0.484208	1.37631
chr1	63303601	63304000	3.17788	-1.47758	8.92505e-05	0.0102857	0.962266	2.43132
chr1	63445201	63445600	3.88534	-1.73001	0.000427477	0.0302909	0.309726	1.09872
chr1	63468801	63469200	2.97742	-1.35298	0.000385198	0.0282501	0.70756	1.69328
chr1	63945601	63946000	2.63244	-1.88687	0.000209386	0.0187384	0.30321	1.3787
chr1	64042001	64042400	2.81168	-1.54401	0.000806907	0.0460156	0.39921	1.23948
chr1	64440401	64440800	5.27206	-1.71929	1.53397e-05	0.00287609	0.979706	2.79544
chr1	64743201	64743600	3.74447	-1.7281	9.11055e-15	5.49492e-11	3.59832	9.78172
chr1	64761601	64762000	1.61831	-1.8538	0.000101393	0.0112562	0.312477	1.69844
chr1	64848001	64848400	3.07479	-1.97306	0.000339185	0.0259112	0.17861	0.962907
chr1	64948801	64949200	3.90135	-1.7808	0.000576783	0.0369611	0.313487	1.1496
chr1	65112801	65113200	6.73578	-1.98926	1.20243e-06	0.000414187	0.441204	1.74215
chr1	65156401	65156800	2.6708	-1.16195	0.000323405	0.0251105	1.81947	3.66459
chr1	65169201	65169600	4.16029	-2.21193	5.77773e-11	1.18245e-07	1.86769	7.30588
chr1	65185601	65186000	3.96603	-1.38527	9.67847e-05	0.0108921	1.37617	3.02782
chr1	65408401	65408800	3.77894	-1.00584	0.000327124	0.025296	1.8454	3.07307
chr1	66172401	66172800	2.42432	-1.34919	0.000164804	0.0158562	1.31709	3.26774
chr1	66227201	66227600	3.6281	-1.87479	0.000534452	0.0351603	0.310088	1.24064
chr1	66700401	66700800	5.18029	-1.50873	0.000563672	0.0363993	0.650152	1.69676
chr1	67055601	67056000	5.55031	-1.52166	7.42296e-08	4.56649e-05	2.36796	5.49972
chr1	67136401	67136800	2.4751	-1.62852	7.87618e-05	0.00942159	0.749915	2.38246
chr1	67175601	67176000	3.59492	-1.19497	3.06689e-05	0.004785	2.64119	4.9509
chr1	67223601	67224000	3.56021	-1.53198	8.61363e-07	0.000319417	2.08069	5.04381
chr1	67224001	67224400	3.29095	-1.37597	0.000295052	0.0236169	1.11466	2.52192
chr1	69432001	69432400	4.41025	-1.15515	0.000779053	0.044972	1.42677	2.61636
chr1	71614801	71615200	3.21708	-1.34537	0.000305829	0.0241953	0.977318	2.20086
chr1	71619201	71619600	3.89079	-1.42459	3.19732e-06	0.000882142	2.51	5.50102
chr1	71634001	71634400	1.12043	-1.38257	0.000812367	0.0462049	0.564794	2.06139
chr1	71642801	71643200	5.12395	-1.2086	1.80818e-09	2.19461e-06	5.35619	9.85197
chr1	71730801	71731200	0.475194	-1.20906	0.000350266	0.0264857	0.968129	3.02342
chr1	72179601	72180000	5.37927	-3.40093	6.4078e-14	3.18224e-10	0.135241	2.38354
chr1	72430001	72430400	6.08697	-1.04377	2.60835e-05	0.00425828	2.42423	4.03084
chr1	72577201	72577600	7.3462	-1.34835	0.000105794	0.0116033	0.970155	2.10319
chr1	72751201	72751600	3.75712	-1.07846	3.53444e-05	0.00529545	1.94342	3.39235
chr1	72790401	72790800	3.7798	-1.42928	2.62763e-05	0.00428137	2.15626	4.76595
chr1	72870001	72870400	6.04432	-1.81808	0.000602511	0.0380437	0.218214	0.918732
chr1	73541201	73541600	2.46513	-1.58201	5.64849e-06	0.00136091	0.797048	2.43351
chr1	73932401	73932800	2.36402	-1.72706	0.000115417	0.0123375	0.398199	1.5601
chr1	73935201	73935600	4.02691	-1.13126	1.35968e-08	1.14156e-05	3.95105	6.9634
chr1	74012401	74012800	4.87699	-2.2065	1.35584e-06	0.000453258	1.64976	6.4078
chr1	74013201	74013600	4.45385	-2.04595	0.000538333	0.0353169	0.131479	0.827878
chr1	74014001	74014400	1.96676	-1.54847	1.3481e-06	0.000451472	1.0238	3.30375
chr1	74016401	74016800	4.35883	-2.45329	8.09895e-15	4.93982e-11	1.07028	5.17672
chr1	74017201	74017600	2.76224	-1.31958	1.25322e-08	1.07255e-05	2.25792	4.99628
chr1	74028001	74028400	4.16673	-1.39652	0.000161624	0.0156317	3.45908	7.3246
chr1	74028801	74029200	2.50766	-1.189	1.99146e-06	0.00061141	2.80577	5.81964
chr1	74036801	74037200	11.7041	-1.20206	0.000861007	0.0479663	1.14464	2.19966
chr1	74037201	74037600	5.32862	-1.43344	0.000608986	0.0383106	0.78952	1.88199
chr1	74059201	74059600	2.06809	-1.12537	0.000518134	0.034434	1.69009	3.76363
chr1	74060401	74060800	2.53641	-1.04659	1.63132e-08	1.32891e-05	4.12626	7.66724
chr1	74068001	74068400	7.48441	-1.88057	3.96703e-07	0.000173599	0.964653	3.12356
chr1	74070401	74070800	2.32585	-1.39168	0.000278127	0.0227192	1.66092	4.27044
chr1	74101201	74101600	2.88709	-1.66697	1.26895e-05	0.00250056	0.76258	2.29647
chr1	74101601	74102000	2.46732	-1.31111	0.000338184	0.0258593	1.34344	3.171
chr1	74190001	74190400	2.11221	-1.81874	0.000790829	0.0454133	0.276634	1.33078
chr1	74297201	74297600	1.05523	-1.34766	0.00031398	0.0246322	0.617062	2.15571
chr1	74297601	74298000	2.07889	-1.33377	0.00033934	0.0259202	0.794296	2.20374
chr1	74335201	74335600	2.6339	-2.01551	5.32266e-07	0.000219439	0.623214	2.62117
chr1	74339601	74340000	2.92203	-1.00702	6.10507e-07	0.000243758	3.45382	5.91447
chr1	74395201	74395600	5.85407	-2.31609	5.51727e-08	3.59289e-05	1.51929	6.40436
chr1	74400801	74401200	3.36976	-1.24675	6.54455e-05	0.00828403	1.60676	3.21434
chr1	74715601	74716000	4.56127	-1.38567	8.71382e-09	7.95771e-06	5.5216	11.5047
chr1	74718401	74718800	2.95017	-1.95667	0.000682509	0.0412585	0.25608	1.23832
chr1	74719601	74720000	3.19131	-1.89481	0.00016553	0.0159063	0.590121	2.11028
chr1	74885601	74886000	10.2038	-1.00243	0.000207248	0.0186002	2.41974	3.90765
chr1	74900001	74900400	2.82622	-1.67326	0.000129499	0.0133845	0.484571	1.61168
chr1	75215601	75216000	4.33491	-1.52926	0.000376719	0.0278256	0.487322	1.32859
chr1	75235601	75236000	3.1145	-1.67718	5.37756e-07	0.000221156	1.07469	3.07756
chr1	75238001	75238400	3.40098	-1.33107	2.75134e-07	0.000130759	2.53116	5.31172
chr1	75385201	75385600	5.49669	-1.01078	5.12306e-08	3.37166e-05	6.6785	10.6456
chr1	75454801	75455200	3.01598	-1.55236	0.000412154	0.0295539	0.7182	1.97821
chr1	75486001	75486400	0.840673	-1.65278	3.83562e-05	0.00561727	0.436064	2.10926
chr1	75647601	75648000	2.33265	-1.86935	0.000608634	0.0383008	0.180997	1.00796
chr1	75930801	75931200	5.75128	-1.54826	0.000115629	0.0123522	0.655291	1.74255
chr1	75958001	75958400	3.79738	-1.01627	8.27246e-08	5.00477e-05	4.29423	7.01951
chr1	76030001	76030400	3.07698	-1.61145	0.000520679	0.0345431	0.440839	1.37406
chr1	76116001	76116400	3.85878	-1.49788	0.000227342	0.0198011	0.617063	1.60507
chr1	77446401	77446800	5.43589	-1.29897	5.74655e-06	0.0013787	1.82938	3.6722
chr1	78147201	78147600	2.74192	-1.1545	1.95612e-05	0.00344912	1.72246	3.44255
chr1	78731201	78731600	4.29529	-1.24106	2.1761e-07	0.000108919	2.68783	5.18254
chr1	78783601	78784000	3.87998	-1.66302	0.000233793	0.0201932	0.439829	1.37298
chr1	79743601	79744000	1.45973	-1.48271	1.1092e-05	0.00226149	0.791545	2.79695
chr1	80153201	80153600	1.71772	-2.4425	0.000238794	0.0204952	0	0.827035
chr1	80207201	80207600	2.16983	-1.1009	0.00024516	0.0208735	1.45748	3.17219
chr1	80389601	80390000	3.23247	-2.08427	0.000854576	0.0477458	0.0904982	0.734289
chr1	82287201	82287600	5.1341	-1.16788	0.00038232	0.0281144	2.73186	4.96119
chr1	82446001	82446400	3.04258	-1.46792	1.82538e-05	0.00327838	1.31471	3.24852
chr1	82528001	82528400	2.55315	-1.5544	0.000339001	0.0259026	0.438453	1.41945
chr1	84218801	84219200	3.16532	-1.05457	6.44477e-07	0.000254322	4.01759	6.96721
chr1	84273201	84273600	2.48331	-1.88141	3.60038e-07	0.000161154	0.578833	2.29593
chr1	85801601	85802000	3.46865	-1.11733	3.19798e-07	0.000146519	3.06423	5.45815
chr1	86281201	86281600	3.7882	-1.03806	0.000646003	0.0397971	1.49158	2.56742
chr1	86470001	86470400	1.77805	-1.9462	7.28283e-07	0.000279646	0.805222	3.71589
chr1	86490001	86490400	1.34214	-1.70518	4.01366e-05	0.00580537	0.769743	3.20904
chr1	86595601	86596000	8.17225	-1.84794	1.46453e-12	4.92406e-09	1.56339	4.67445
chr1	86759601	86760000	2.92347	-1.89294	0.00088303	0.0487857	0.179985	0.912776
chr1	87192401	87192800	4.24828	-1.11737	0.000787496	0.0452795	1.10026	2.01732
chr1	87436801	87437200	2.76893	-1.66181	0.00028936	0.0233201	0.489708	1.60786
chr1	87723201	87723600	1.86793	-1.11021	0.000404037	0.0291538	1.32187	3.12515
chr1	87772401	87772800	4.24273	-1.0031	6.72546e-09	6.44354e-06	5.16224	8.29151
chr1	87988001	87988400	2.42202	-2.06807	1.31557e-07	7.25931e-05	0.618439	2.8427
chr1	88008801	88009200	1.95315	-1.02474	0.000166943	0.0159987	2.17329	4.58841
chr1	88095201	88095600	4.79026	-1.73672	1.71399e-09	2.09483e-06	1.2444	3.52907
chr1	88168801	88169200	1.89049	-2.16313	3.03542e-05	0.00475069	0.179621	1.42265
chr1	88200401	88200800	2.91083	-1.48385	6.63418e-06	0.00153519	1.01591	2.61387
chr1	88252801	88253200	4.10445	-1.10881	1.21069e-08	1.04045e-05	15.8713	27.1749
chr1	88268001	88268400	3.05621	-1.05037	6.46083e-05	0.00820782	2.84537	4.95191
chr1	88287601	88288000	2.64443	-1.6253	0.000202237	0.0182801	0.723989	2.19622
chr1	88502401	88502800	2.88417	-1.22021	0.000787714	0.0452864	1.33563	2.75655
chr1	88844801	88845200	4.9715	-1.33104	0.000334046	0.0256507	0.797047	1.73965
chr1	89278801	89279200	2.79721	-1.14265	3.65312e-05	0.00541852	1.91547	3.71734
chr1	89555201	89555600	4.10147	-1.36431	7.21584e-10	1.01127e-06	2.56113	5.41928
chr1	89669601	89670000	5.32508	-1.84405	4.98258e-09	5.06984e-06	0.934677	2.93851
chr1	89670401	89670800	8.33803	-1.51673	0.000541399	0.0354465	0.618437	1.59911
chr1	89822001	89822400	3.74204	-2.43497	1.15825e-05	0.00233577	0.409489	2.29856
chr1	90047601	90048000	5.72317	-1.8824	0.000696967	0.0418409	0.269107	1.10206
chr1	90049601	90050000	4.29262	-1.30923	2.95714e-05	0.00465888	1.84815	3.79618
chr1	90214001	90214400	6.21377	-1.28911	0.000482	0.0328308	1.69401	3.43477
chr1	90365601	90366000	2.93284	-1.59999	0.000551101	0.0358601	0.528951	1.60571
chr1	90423201	90423600	3.72122	-2.02053	0.000672224	0.04086	0.179985	0.966715
chr1	90519201	90519600	3.94999	-1.16484	0.000210982	0.0188247	1.68496	3.12305
chr1	90591201	90591600	4.51504	-1.64306	8.81642e-05	0.0102041	0.527938	1.56424
chr1	90602801	90603200	5.24084	-1.30601	0.00084816	0.0475406	0.833901	1.79019
chr1	90637601	90638000	5.03285	-1.44504	1.45697e-05	0.00276972	1.23173	2.84525
chr1	90645201	90645600	2.10318	-1.9566	0.000205775	0.0185047	0.173471	1.14984
chr1	90652401	90652800	2.55901	-2.40292	0.000687255	0.0414568	0	0.643642
chr1	90656801	90657200	4.25684	-1.11449	8.883e-05	0.0102549	1.72622	3.07457
chr1	90808801	90809200	3.5343	-1.40675	1.27986e-06	0.00043371	1.46197	3.30453
chr1	90839201	90839600	3.31576	-1.77657	0.000186864	0.0173036	0.602659	2.01785
chr1	90859201	90859600	0.599309	-1.15294	0.00041485	0.0296691	1.05863	3.1116
chr1	90921601	90922000	3.45863	-1.37536	1.05147e-06	0.000374029	2.81119	6.00563
chr1	91008401	91008800	6.03789	-1.67284	3.88501e-05	0.00566851	0.578833	1.70277
chr1	91009201	91009600	3.28353	-1.15892	0.000631525	0.0392334	1.06442	2.06752
chr1	91038001	91038400	2.80504	-1.42794	0.000168288	0.0160896	0.931563	2.34272
chr1	91298801	91299200	4.76741	-2.22445	3.357e-06	0.000916504	0.308713	1.61169
chr1	91309601	91310000	4.44042	-1.69904	0.000298587	0.0238173	0.573045	1.73656
chr1	91412001	91412400	5.13814	-1.15734	5.26912e-10	7.68802e-07	4.45278	7.88454
chr1	91412401	91412800	19.6284	-2.35508	2.36768e-08	1.79191e-05	0.444966	2.29652
chr1	91413601	91414000	7.39222	-1.36981	7.51426e-05	0.0091222	1.87412	3.94734
chr1	91439601	91440000	4.00387	-1.21186	1.16347e-05	0.0023428	4.97347	9.27734
chr1	91440801	91441200	2.88934	-1.27725	0.00081715	0.0463823	1.33526	2.89057
chr1	91494801	91495200	17.3785	-1.02075	1.23757e-05	0.00245143	5.20241	8.31817
chr1	91495201	91495600	4.55753	-1.1003	1.9303e-09	2.31858e-06	4.74672	8.13069
chr1	91618801	91619200	1.7861	-1.82926	0.000185919	0.0172488	0.307701	1.60408
chr1	92138801	92139200	1.00554	-2.42401	1.27819e-07	7.1019e-05	0.215463	2.29013
chr1	92510401	92510800	3.69188	-1.69819	4.45798e-05	0.00627452	0.520049	1.65128
chr1	92865201	92865600	3.65124	-1.01321	6.19667e-05	0.00796635	2.12203	3.53445
chr1	92876401	92876800	5.29706	-1.51014	0.000209991	0.018767	0.669693	1.6982
chr1	92907601	92908000	6.41679	-1.83052	1.67898e-05	0.00308062	0.530689	1.7831
chr1	93210401	93210800	4.66366	-1.60008	0.000115052	0.0123112	1.00903	2.66163
chr1	93214401	93214800	3.20525	-1.34463	0.000224815	0.0196466	0.836653	1.92914
chr1	93668001	93668400	3.7812	-1.34681	3.89275e-06	0.00102379	1.7331	3.67695
chr1	93688001	93688400	3.45112	-1.38797	0.000124753	0.0130448	1.49368	3.35447
chr1	93694801	93695200	3.42879	-1.83789	0.000152383	0.0150264	1.16895	3.66206
chr1	93990001	93990400	4.36824	-1.56231	0.000175876	0.0165898	0.533077	1.46902
chr1	94768801	94769200	4.87641	-1.13202	7.85735e-05	0.0094053	2.02126	3.62668
chr1	95455201	95455600	4.23833	-1.17888	2.35192e-05	0.00395566	1.7761	3.30625
chr1	95575601	95576000	2.93487	-2.00233	0.000628904	0.0391317	0.21959	1.14321
chr1	97900401	97900800	2.92938	-1.06334	0.000570958	0.0367152	1.37414	2.52589
chr1	98142401	98142800	7.89009	-1.33149	0.000578308	0.037032	0.711323	1.5608
chr1	98656001	98656400	1.14763	-1.85966	0.000297963	0.0237859	0.177234	1.28687
chr1	105826801	105827200	4.66121	-1.07007	0.000407226	0.0293272	1.97992	3.39557
chr1	105998001	105998400	2.33822	-2.08215	6.80124e-06	0.00156523	1.0115	4.42277
chr1	105998401	105998800	5.78069	-1.71592	2.20862e-14	1.21996e-10	3.88689	10.2307
chr1	106278401	106278800	1.93767	-1.66598	0.000619837	0.0387612	0.443952	1.78635
chr1	106552801	106553200	3.17829	-1.24535	8.44946e-05	0.00990596	1.20654	2.47603
chr1	107645201	107645600	2.73513	-1.65468	1.87249e-05	0.00334111	0.703435	2.20396
chr1	118876001	118876400	2.87044	-1.43827	0.000833331	0.0469916	0.489709	1.33118
chr1	118905201	118905600	3.00425	-1.97335	0.00058569	0.0373453	0.133867	0.825714
chr1	119152801	119153200	3.0896	-1.40121	0.000504051	0.0338168	1.02069	2.4229
chr1	119293601	119294000	1.98243	-1.87124	0.00086477	0.0480931	0.172096	1.10174
chr1	119301601	119302000	2.69134	-1.03238	2.61083e-05	0.00426169	4.76489	8.48993
chr1	119302001	119302400	3.26647	-1.38173	9.35522e-06	0.00198531	2.45203	5.35798
chr1	119416001	119416400	5.56574	-1.52319	0.000365445	0.0272818	0.574057	1.51402
chr1	119417601	119418000	8.69495	-1.19452	1.04438e-05	0.00215428	1.76959	3.30889
chr1	119642401	119642800	5.56161	-2.54818	8.14152e-12	2.15245e-08	0.443591	2.6641
chr1	119869601	119870000	3.53986	-1.02342	0.000120404	0.012723	1.8973	3.2113
chr1	119954001	119954400	6.83357	-1.94572	6.3044e-05	0.00807303	0.312477	1.28807
chr1	120061201	120061600	4.22653	-1.24645	0.000135005	0.013779	1.25193	2.4726
chr1	120126401	120126800	4.20797	-1.3492	0.000162217	0.0156721	1.23485	2.663
chr1	120134801	120135200	3.34438	-2.03072	0.000134409	0.0137356	0.572033	2.29279
chr1	120883601	120884000	4.73032	-1.87151	0.000466391	0.0321182	0.218214	0.966364
chr1	121108801	121109200	2.7585	-1.31854	5.32439e-05	0.00713628	2.40959	5.291
chr1	121323601	121324000	2.09071	-1.20798	1.73739e-05	0.00316443	3.07402	7.11049
chr1	121328401	121328800	3.10157	-1.77875	2.47049e-05	0.00409341	0.671069	2.19761
chr1	121390801	121391200	5.03779	-2.48658	6.10616e-07	0.000243758	0.172096	1.37866
chr1	124482001	124482400	1.01796	-1.22068	0.000216777	0.0191709	1.13299	3.39398
chr1	125346001	125346400	7.68743	-2.25456	0.000850105	0.0475967	0.0419925	0.640173
chr1	125508001	125508400	2.03758	-1.05432	0.00064412	0.0397212	1.25092	2.70383
chr1	125658801	125659200	2.08182	-1.28026	0.000686671	0.0414318	0.934312	2.42411
chr1	126053601	126054000	3.10005	-1.41403	4.0991e-05	0.00589759	0.970153	2.33659
chr1	126829201	126829600	4.15734	-1.97196	3.00932e-07	0.000140068	0.623212	2.2926
chr1	127789601	127790000	1.7144	-1.3587	0.000653598	0.0400944	0.717839	2.20409
chr1	128831601	128832000	3.55172	-1.95412	4.78266e-23	1.43829e-18	3.01362	9.72485
chr1	129626401	129626800	3.71137	-1.96075	0.000876785	0.048549	0.132491	0.780629
chr1	129954801	129955200	0	-1.01484	0.000276966	0.022662	1.68111	4.45306
chr1	130733201	130733600	3.69409	-1.31413	6.12591e-06	0.00144585	1.42439	2.98246
chr1	130734001	130734400	3.64517	-2.04267	4.41574e-05	0.00622842	0.313487	1.42625
chr1	130761201	130761600	2.83136	-1.62068	0.000622791	0.0388711	2.50045	6.74133
chr1	130827201	130827600	2.18855	-2.92528	4.47804e-06	0.00113965	0.0433674	1.41429
chr1	130964001	130964400	3.64422	-1.20181	0.000268043	0.0221622	1.18562	2.33716
chr1	131060801	131061200	4.09037	-1.96718	4.3731e-08	2.96553e-05	0.945965	3.25855
chr1	131068401	131068800	3.17172	-1.78547	0.000337139	0.0258033	0.446343	1.56182
chr1	131080001	131080400	1.85128	-1.31454	7.26793e-06	0.00164368	1.19452	3.29981
chr1	131093601	131094000	3.92307	-1.6168	0.000538928	0.0353387	1.11017	2.93182
chr1	131120801	131121200	2.59154	-1.49386	4.67621e-05	0.0064897	0.760193	2.10782
chr1	131125601	131126000	5.39254	-1.46015	1.17982e-09	1.53616e-06	6.27217	13.6865
chr1	131212001	131212400	2.35822	-1.98546	5.53549e-08	3.60259e-05	0.610549	2.70546
chr1	131238801	131239200	3.73123	-1.10361	1.0908e-05	0.00223155	3.55018	6.1896
chr1	131239201	131239600	4.61914	-1.09222	0.000191681	0.0176157	4.10134	6.97184
chr1	131242401	131242800	3.52392	-1.73145	4.27652e-07	0.000184018	0.987957	2.88642
chr1	131244401	131244800	12.0838	-1.74411	1.22573e-07	6.87217e-05	1.42953	3.98865
chr1	131711601	131712000	4.99312	-2.0614	0.000905932	0.0495863	0.0891233	0.689793
chr1	131730001	131730400	4.62405	-1.61808	0.000802211	0.0458347	0.357219	1.10431
chr1	131812401	131812800	4.31174	-2.80658	2.17816e-09	2.56287e-06	0.354106	2.75766
chr1	131844801	131845200	4.02163	-1.60704	4.0208e-05	0.00581297	0.922375	2.48109
chr1	131964001	131964400	3.14327	-1.24966	0.000288793	0.0232875	1.9298	3.90114
chr1	131970401	131970800	2.90456	-1.5759	3.00229e-05	0.00471444	0.803562	2.24618
chr1	132418001	132418400	6.85596	-1.19087	4.81859e-05	0.00662698	1.59576	2.98462
chr1	132568801	132569200	6.32471	-1.23371	0.000598871	0.0378902	1.01012	2.01294
chr1	132647201	132647600	2.3788	-1.65982	2.25553e-05	0.00383435	0.801172	2.61499
chr1	132647601	132648000	2.78447	-1.3913	1.62198e-10	2.83913e-07	3.35506	7.70087
chr1	132830801	132831200	2.14769	-1.44898	0.000185807	0.017244	0.658043	2.02079
chr1	132867601	132868000	2.85926	-1.15897	0.00038626	0.0283011	1.70704	3.39291
chr1	132893201	132893600	4.5259	-1.16759	1.54564e-06	0.000502132	5.46557	9.78199
chr1	133085201	133085600	3.9558	-1.97338	0.000829142	0.0468343	0.449742	1.75168
chr1	133103601	133104000	4.87875	-2.36774	0.000172982	0.0163996	0.219225	1.41931
chr1	133119601	133120000	3.02545	-1.96476	1.50892e-08	1.24894e-05	1.38413	4.808
chr1	133127201	133127600	3.77439	-1.72649	0.000372712	0.0276199	0.311101	1.09763
chr1	133182001	133182400	4.33941	-1.36508	4.59982e-05	0.00641581	1.01012	2.24989
chr1	133239601	133240000	3.15214	-2.14986	0.000336966	0.0257944	0.178247	1.10674
chr1	133256401	133256800	3.91143	-2.08916	1.12165e-09	1.47371e-06	1.04698	3.98509
chr1	133256801	133257200	3.03793	-1.90141	7.77153e-13	2.80457e-09	1.6788	5.55577
chr1	133258401	133258800	3.27763	-1.35088	4.02016e-05	0.0058125	1.02517	2.29157
chr1	133264801	133265200	3.35774	-1.0155	0.000141521	0.0142606	2.7312	4.59471
chr1	133270401	133270800	2.9297	-1.60823	1.57572e-06	0.000509874	0.889932	2.52582
chr1	133285601	133286000	2.5032	-1.68226	1.50319e-09	1.8738e-06	1.28951	3.98723
chr1	133286001	133286400	4.01258	-2.09793	1.00847e-14	5.98249e-11	2.88251	10.204
chr1	133361201	133361600	3.00261	-2.54484	6.50773e-05	0.00824852	0.773868	4.39187
chr1	133364401	133364800	3.40583	-1.89729	2.50541e-07	0.000121525	0.715087	2.47998
chr1	133365201	133365600	4.91893	-3.56312	7.42421e-11	1.4614e-07	0.453504	5.58299
chr1	133365601	133366000	6.33263	-3.75026	7.25563e-23	2.12302e-18	1.35169	15.6691
chr1	133368001	133368400	2.80626	-1.61347	5.13049e-05	0.00693264	0.796033	2.33594
chr1	133368801	133369200	3.07527	-1.38141	3.69547e-06	0.000984457	4.39124	9.57089
chr1	133371201	133371600	3.27959	-1.03243	0.000580982	0.0371458	5.10394	8.56776
chr1	133373601	133374000	2.99208	-1.6332	5.76408e-06	0.00138185	2.12268	5.73134
chr1	133374401	133374800	3.5771	-2.0232	7.52684e-08	4.61375e-05	0.71885	2.7013
chr1	133382801	133383200	3.98228	-1.95305	6.01315e-09	5.8941e-06	1.63261	5.37027
chr1	133408401	133408800	4.32539	-1.21569	8.97437e-08	5.35756e-05	2.52602	4.76996
chr1	133659601	133660000	2.81734	-1.17451	0.000130935	0.0134902	2.1845	4.3077
chr1	133695601	133696000	4.04646	-1.78425	0.000307322	0.0242832	0.316239	1.14778
chr1	133743201	133743600	3.07728	-1.3042	2.24953e-11	5.18724e-08	3.39265	7.1124
chr1	133745201	133745600	3.93798	-1.41485	0.000137452	0.0139577	0.884793	2.06511
chr1	133829601	133830000	2.36838	-1.86112	2.53053e-05	0.0041661	0.522438	2.16058
chr1	133861201	133861600	2.7402	-1.45222	4.83124e-06	0.00120796	1.19387	3.02235
chr1	134011201	134011600	2.34573	-1.05634	0.000788668	0.0453265	1.25092	2.52509
chr1	134044001	134044400	3.30064	-1.48434	0.000866384	0.0481458	0.52005	1.42516
chr1	134205601	134206000	2.75932	-2.62542	4.08052e-12	1.19559e-08	0.436064	3.07664
chr1	134235601	134236000	6.69123	-2.33425	4.62093e-13	1.8126e-09	0.750927	3.48311
chr1	134285601	134286000	2.64696	-1.55855	0.000197238	0.0179639	0.580208	1.74669
chr1	134324401	134324800	2.78624	-1.07285	0.000744242	0.0436502	1.57318	2.97321
chr1	134462001	134462400	4.8373	-1.3317	0.000281519	0.0228969	2.07018	4.22597
chr1	134496001	134496400	4.15264	-2.16606	0.000122175	0.0128644	0.132491	0.914114
chr1	134710001	134710400	6.61802	-1.24722	0.000344184	0.0261679	1.1054	2.2086
chr1	135128401	135128800	3.67568	-1.12488	0.000607241	0.038242	2.35429	4.22891
chr1	135170001	135170400	5.32543	-2.91419	6.92864e-09	6.59154e-06	0.136254	1.65151
chr1	135170401	135170800	6.52219	-3.06953	7.10938e-09	6.7192e-06	0.228492	2.43515
chr1	135170801	135171200	4.74886	-1.07423	0.000142448	0.0143266	1.81874	3.11701
chr1	135281201	135281600	1.73201	-1.75539	1.15776e-07	6.58265e-05	1.50323	5.73449
chr1	135281601	135282000	6.74294	-1.31542	5.52032e-06	0.00133657	4.20864	8.30278
chr1	135282001	135282400	5.17203	-2.09682	8.21044e-05	0.00970126	1.3165	4.76925
chr1	135312001	135312400	3.56622	-1.38616	1.98858e-12	6.44581e-09	3.54909	7.60655
chr1	135432801	135433200	4.31064	-1.10577	3.10674e-05	0.00483168	2.63723	4.63789
chr1	135510401	135510800	10.0661	-1.2488	0.000845088	0.0474248	0.875894	1.79217
chr1	135516001	135516400	4.31544	-1.10191	0.000675172	0.0409767	1.29428	2.29945
chr1	135582001	135582400	4.20629	-1.0096	0.000514772	0.0342791	1.62443	2.7105
chr1	135582801	135583200	2.15206	-1.31319	4.4646e-05	0.00627957	1.01664	2.65993
chr1	135608001	135608400	2.54672	-1.36981	0.000812054	0.0461935	0.712698	1.83049
chr1	135618001	135618400	2.54258	-1.08676	0.000575145	0.0368913	1.61517	3.21695
chr1	135767201	135767600	3.41109	-1.39234	0.000702263	0.0420272	0.758454	1.79418
chr1	135821601	135822000	2.40928	-1.33045	7.08108e-06	0.00161343	1.37277	3.34539
chr1	136040401	136040800	3.94337	-1.58118	0.000174615	0.0165024	0.573693	1.60959
chr1	136082401	136082800	2.93119	-1.75749	0.000297463	0.0237548	0.316239	1.19417
chr1	136101601	136102000	3.65521	-1.21402	3.77882e-05	0.00554947	1.49194	2.93013
chr1	136228001	136228400	3.30039	-1.32472	0.000101255	0.0112445	0.978406	2.15795
chr1	136262801	136263200	3.3753	-1.08443	4.43391e-05	0.00624876	1.97579	3.53205
chr1	136311601	136312000	2.48096	-1.69169	9.27949e-05	0.01057	0.447354	1.60856
chr1	136849201	136849600	4.34836	-2.26687	9.1931e-06	0.00195882	0.221614	1.32646
chr1	136910801	136911200	3.03473	-1.8487	0.000848442	0.0475489	0.182372	0.869922
chr1	136912001	136912400	5.18968	-2.43192	2.15195e-08	1.65526e-05	0.305962	1.87704
chr1	136916401	136916800	2.29821	-1.61255	0.000229636	0.0199415	0.484208	1.69471
chr1	136930401	136930800	3.79712	-1.78853	2.28348e-09	2.66685e-06	1.51966	4.45084
chr1	136936001	136936400	4.7577	-2.03314	0.000386908	0.0283342	0.456255	1.82592
chr1	136949601	136950000	4.86126	-1.52762	4.35513e-05	0.00616783	0.988685	2.43422
chr1	136955601	136956000	3.23713	-1.1103	7.55629e-05	0.00915577	1.72897	3.15888
chr1	137088801	137089200	3.09527	-1.67329	9.48188e-05	0.0107373	0.49586	1.55999
chr1	138547601	138548000	3.59264	-1.34304	3.13702e-09	3.45849e-06	5.73504	11.7769
chr1	138568001	138568400	3.57556	-1.2838	2.72787e-06	0.000779641	1.73035	3.53405
chr1	138609201	138609600	6.06718	-1.49148	0.00052626	0.0348	0.5228	1.37976
chr1	138726401	138726800	0.453041	-1.55029	0.000619138	0.0387383	0.353092	1.69126
chr1	138785601	138786000	4.16622	-1.36003	0.000100949	0.0112191	0.921649	2.0618
chr1	141066801	141067200	3.62171	-1.2867	0.00019754	0.0179831	0.970154	2.06696
chr1	141684801	141685200	0.515295	-1.57038	0.000868699	0.0482298	0.313851	1.559
chr1	141763201	141763600	3.84987	-1.2574	9.19124e-05	0.0105043	1.42439	2.85245
chr1	142218001	142218400	3.81826	-1.96511	0.000141135	0.0142289	0.21785	1.05693
chr1	147554801	147555200	3.05756	-2.05757	0.000540758	0.0354181	1.64939	6.04321
chr1	149545201	149545600	3.08646	-1.00818	0.000238007	0.0204568	3.38548	5.74007
chr1	150459201	150459600	2.08659	-2.48548	0.000217245	0.0191997	0	0.779069
chr1	150933201	150933600	1.70207	-1.93293	0.000192979	0.0176936	0.174483	1.23798
chr1	150939201	150939600	3.43074	-1.52392	0.000865407	0.0481125	0.568917	1.55645
chr1	150952801	150953200	3.40397	-1.54088	2.07447e-07	0.000104606	1.62682	4.07694
chr1	151136001	151136400	3.23003	-1.93114	0.000136915	0.0139182	1.0272	3.53471
chr1	151158001	151158400	2.7662	-2.79498	4.00505e-08	2.76609e-05	0.136254	1.648
chr1	151289201	151289600	3.65123	-1.4149	0.00051925	0.0344839	1.15354	2.65813
chr1	151333201	151333600	3.20013	-1.0857	0.000529846	0.0349653	3.37938	5.96851
chr1	151394801	151395200	4.31093	-2.01073	1.73727e-05	0.00316443	0.488698	1.93194
chr1	151637601	151638000	3.13771	-1.37758	1.5506e-05	0.00289911	1.41237	3.21974
chr1	151753601	151754000	3.38806	-1.23197	2.7623e-05	0.00444296	1.63847	3.25459
chr1	151826401	151826800	4.1895	-1.24382	0.000657378	0.0402453	0.979782	1.97799
chr1	151880001	151880400	5.82594	-1.05323	0.000810486	0.0461384	1.92676	3.20216
chr1	151890401	151890800	5.09411	-1.26326	1.11245e-07	6.38077e-05	2.52189	4.90899
chr1	151912401	151912800	2.15373	-1.05539	1.63356e-05	0.00301517	2.03254	4.21811
chr1	151932001	151932400	3.19767	-1.00272	0.000410462	0.0294818	1.81607	3.07677
chr1	151944801	151945200	3.65454	-1.6265	0.000626076	0.0389961	0.395084	1.23835
chr1	151960001	151960400	2.85123	-2.3604	0.000471582	0.0323696	0.0471308	0.77574
chr1	151987601	151988000	5.65791	-1.03335	0.000631649	0.0392371	2.06969	3.43486
chr1	151988001	151988400	4.26372	-1.27958	2.078e-06	0.00063203	3.89178	7.67011
chr1	151988801	151989200	4.10477	-1.35046	5.12899e-06	0.00126373	1.55623	3.30806
chr1	152061601	152062000	5.52754	-1.80502	4.99098e-05	0.00679246	0.435702	1.51446
chr1	152074401	152074800	3.29189	-1.08904	0.000882501	0.048771	1.15014	2.10997
chr1	152077201	152077600	4.50462	-1.1745	1.45739e-05	0.00277029	1.86559	3.44532
chr1	152084401	152084800	4.4392	-1.11261	4.62838e-05	0.00644521	1.95471	3.44218
chr1	152518801	152519200	5.05776	-1.09144	0.000316053	0.0247274	1.53596	2.70751
chr1	152526401	152526800	6.10858	-1.49775	1.16117e-08	1.0065e-05	1.80304	4.22433
chr1	152536401	152536800	5.77835	-1.00324	0.000437407	0.030779	2.65989	4.26059
chr1	152574001	152574400	4.69389	-1.06014	4.0052e-15	2.63596e-11	10.7948	17.8534
chr1	152576401	152576800	2.96878	-1.14151	1.56745e-06	0.000507544	2.35016	4.45129
chr1	152602001	152602400	4.19425	-1.51321	0.000501611	0.0337085	0.573331	1.51556
chr1	152612801	152613200	3.66212	-1.21286	0.000687206	0.0414568	1.06065	2.11541
chr1	152613201	152613600	6.64854	-1.17788	2.04333e-07	0.000103276	2.57113	4.67564
chr1	152621201	152621600	3.04185	-1.47466	3.68366e-05	0.00545188	0.840777	2.15561
chr1	152623201	152623600	2.88086	-1.4319	0.000617189	0.0386571	0.525188	1.42166
chr1	152640401	152640800	3.51686	-1.15324	0.000132362	0.0135912	1.76821	3.30635
chr1	152656801	152657200	3.30591	-1.44137	0.000261967	0.0218274	0.922009	2.2493
chr1	152671601	152672000	3.03247	-1.45695	1.81955e-05	0.00327063	0.967767	2.42282
chr1	152674001	152674400	4.1414	-1.27307	3.1574e-07	0.000145089	2.3661	4.72967
chr1	152909201	152909600	2.14236	-1.4202	0.000757804	0.0441724	0.670706	1.98006
chr1	153064801	153065200	3.62538	-2.69102	1.01102e-15	7.76283e-12	0.762217	4.62785
chr1	153072401	153072800	5.8915	-1.4025	6.99308e-05	0.0086789	1.24375	2.74336
chr1	153099201	153099600	6.23223	-1.44715	0.00078302	0.0451184	0.535464	1.32992
chr1	153153601	153154000	3.56717	-1.24496	0.000115029	0.0123106	1.41722	2.84362
chr1	153332801	153333200	16.7604	-1.52276	0.000133127	0.0136404	0.623213	1.60626
chr1	153690801	153691200	3.41558	-1.50545	1.55553e-07	8.29179e-05	3.71003	8.65945
chr1	153702801	153703200	3.63349	-1.12165	2.59614e-14	1.4124e-10	7.5787	13.3108
chr1	153741601	153742000	3.84593	-2.70319	1.00807e-12	3.54339e-09	0.397835	2.80198
chr1	153744801	153745200	4.16997	-1.21776	4.89629e-10	7.24659e-07	4.78835	8.93033
chr1	153745201	153745600	2.3935	-1.98552	2.3131e-05	0.00391013	1.23651	4.89444
chr1	153746001	153746400	2.93777	-2.64409	3.73939e-06	0.000992982	0.84895	5.14109
chr1	153746401	153746800	5.23338	-1.24159	8.53564e-07	0.000317286	4.10446	7.74415
chr1	154118001	154118400	4.37898	-1.35506	1.50643e-06	0.000491757	1.54899	3.30176
chr1	154415601	154416000	4.397	-1.01924	4.09187e-05	0.00588938	2.34089	3.85841
chr1	154491201	154491600	2.7483	-2.20388	0.000784093	0.0451381	0.0471308	0.690065
chr1	154493201	154493600	4.91916	-1.0341	1.04747e-05	0.00215902	2.70325	4.4458
chr1	154615601	154616000	3.04961	-1.1752	0.000247979	0.0210235	1.15151	2.29007
chr1	154824401	154824800	3.12033	-1.04195	0.000515216	0.0343002	1.50526	2.65942
chr1	154824801	154825200	3.25257	-1.15851	5.48803e-05	0.00728893	2.89889	5.42539
chr1	155204401	155204800	4.48713	-1.22505	1.07863e-05	0.00221188	4.38995	8.20742
chr1	155343201	155343600	1.94094	-2.11195	6.41219e-05	0.00816471	0.314862	1.93024
chr1	155462801	155463200	2.65931	-1.28119	2.43624e-05	0.00405248	1.23174	2.79937
chr1	155746801	155747200	3.21769	-2.14992	0.0006101	0.0383507	0.0904982	0.775756
chr1	155795201	155795600	4.12629	-2.03208	0.000159335	0.0154803	0.177234	0.966364
chr1	155797201	155797600	3.80534	-1.58774	6.94031e-05	0.0086289	1.0634	2.79035
chr1	155806001	155806400	3.71635	-1.46318	1.38256e-05	0.00266429	1.79803	4.12534
chr1	155808801	155809200	2.60237	-1.83955	2.16506e-05	0.00371498	0.766342	2.74774
chr1	155812001	155812400	4.02364	-1.87145	0.000219196	0.0193222	0.266357	1.09778
chr1	155855601	155856000	2.72985	-3.44689	9.762e-09	8.70564e-06	0	1.46957
chr1	156073601	156074000	4.99615	-1.15337	0.000401415	0.0290263	1.25091	2.29536
chr1	156195601	156196000	2.9882	-1.45399	4.85767e-07	0.000204551	1.41034	3.43674
chr1	156470401	156470800	2.86788	-2.13926	0.000277842	0.022707	0.133866	0.962862
chr1	156657201	156657600	2.5619	-2.24314	0.000575006	0.0368846	0.0867347	0.922028
chr1	156659201	156659600	3.79469	-1.92869	8.37356e-06	0.00182579	0.448728	1.69575
chr1	156660001	156660400	3.87618	-1.42027	0.000611591	0.0384169	0.624951	1.51062
chr1	156660401	156660800	5.38903	-1.87916	0.000181994	0.0169946	0.997872	3.1736
chr1	156705201	156705600	3.18989	-1.68683	1.45453e-05	0.0027668	0.809712	2.39011
chr1	156793201	156793600	2.23481	-1.056	9.16415e-05	0.0104816	1.76959	3.61889
chr1	156878801	156879200	2.36822	-2.00557	0.000137912	0.0139919	0.321377	1.60709
chr1	157080801	157081200	2.54975	-1.4548	0.000179137	0.0167957	0.893047	2.37965
chr1	157081601	157082000	3.08873	-1.14712	0.000402218	0.0290584	1.75466	3.30048
chr1	158192801	158193200	4.11459	-1.32238	0.000564686	0.0364342	0.835277	1.8317
chr1	158505201	158505600	3.95829	-2.38306	7.51671e-05	0.00912312	0.0918741	0.918332
chr1	159404801	159405200	2.93083	-1.02485	0.000485097	0.0329574	1.55789	2.75592
chr1	160043601	160044000	3.68828	-1.42383	1.06899e-05	0.00219627	1.145	2.65971
chr1	160781201	160781600	2.79735	-1.15611	0.000696005	0.0418046	3.36983	6.50872
chr1	160855201	160855600	2.11609	-2.42416	8.88956e-07	0.00032767	0.179621	1.65006
chr1	160983201	160983600	3.39051	-1.10557	0.000165649	0.0159148	4.03438	7.14822
chr1	160992401	160992800	3.07201	-1.19746	0.000137126	0.0139337	2.28653	4.48539
chr1	160997201	160997600	2.76529	-1.57067	6.21907e-05	0.00798928	0.806961	2.28868
chr1	161197601	161198000	3.52946	-2.01959	0.000888691	0.0489793	0.136617	0.829088
chr1	161237201	161237600	3.43459	-1.14187	0.000165421	0.0159	2.91183	5.31411
chr1	161269201	161269600	1.61097	-1.05173	0.000799409	0.0457386	1.43155	3.34722
chr1	161286801	161287200	4.50133	-1.5314	0.000418042	0.0298262	0.492097	1.33321
chr1	161788001	161788400	3.01688	-1.48629	0.000681253	0.0412127	0.565804	1.56242
chr1	161795201	161795600	5.18093	-1.27785	0.000367166	0.0273676	1.42026	2.84302
chr1	162036401	162036800	2.91289	-1.44237	5.38071e-07	0.000221243	1.42062	3.44109
chr1	162660401	162660800	3.59175	-1.92614	1.95551e-05	0.0034486	0.539228	1.98139
chr1	162840001	162840400	3.14014	-2.26459	0.000273684	0.0224848	0.314862	1.73512
chr1	163320401	163320800	0.977171	-2.203	0.000223728	0.0195753	0.0942616	1.23792
chr1	164054001	164054400	4.26999	-1.30778	0.000186195	0.0172661	1.01012	2.14966
chr1	164236401	164236800	2.62957	-1.40787	9.07263e-07	0.000333356	1.37038	3.39329
chr1	164240801	164241200	5.83258	-1.01584	2.59772e-08	1.9389e-05	6.59779	10.5974
chr1	164411201	164411600	2.52724	-1.61215	1.07889e-05	0.00221221	0.837301	2.56951
chr1	164446401	164446800	4.5619	-1.11791	2.94144e-07	0.000137648	3.51948	6.09957
chr1	164449601	164450000	3.00559	-1.7557	8.9543e-15	5.41576e-11	2.47237	7.23626
chr1	164450001	164450400	3.48585	-1.12452	9.88371e-05	0.0110587	1.54559	2.83952
chr1	164896801	164897200	3.31563	-2.06443	4.54552e-05	0.00635968	0.315876	1.46928
chr1	165122001	165122400	3.73604	-2.03391	3.30229e-10	5.26534e-07	0.976307	3.575
chr1	165122401	165122800	2.85886	-1.9957	0.000405987	0.0292594	0.182372	1.01051
chr1	165125601	165126000	1.82931	-2.09377	3.21903e-05	0.00495455	0.221976	1.56177
chr1	165158001	165158400	3.32993	-1.12065	0.000231685	0.0200631	1.60676	2.93273
chr1	165330401	165330800	1.73804	-2.57339	8.13383e-05	0.00964612	0	0.914242
chr1	165698001	165698400	4.56319	-1.61711	7.11505e-06	0.00161912	0.744414	2.06368
chr1	165700401	165700800	3.11586	-1.40556	0.000202645	0.0182992	0.706185	1.74241
chr1	165765601	165766000	4.38018	-2.80555	1.12905e-15	8.48849e-12	0.628351	4.22587
chr1	165766001	165766400	5.12434	-2.50383	4.3125e-05	0.00612589	0.772495	4.04051
chr1	165766801	165767200	2.12879	-1.34095	1.01375e-05	0.00210736	1.75381	4.54603
chr1	165775601	165776000	4.66618	-1.48131	0.000273519	0.0224734	1.20957	2.83796
chr1	165776001	165776400	4.95153	-1.20845	0.000843624	0.0473782	1.78189	3.35226
chr1	166128401	166128800	2.91064	-1.23844	0.000184418	0.0171556	1.52329	3.21602
chr1	166278401	166278800	2.41184	-1.37733	0.000663516	0.0404939	1.54486	3.85987
chr1	166296401	166296800	4.68509	-1.2744	3.74099e-10	5.84012e-07	4.30487	8.33321
chr1	166716401	166716800	3.22753	-1.28405	0.000676462	0.0410231	0.832888	1.83883
chr1	167037601	167038000	3.96518	-1.05958	1.25665e-05	0.00248151	2.32961	3.99087
chr1	167247601	167248000	4.25056	-1.38893	3.1288e-08	2.262e-05	2.67283	5.68865
chr1	167354401	167354800	3.27046	-1.79088	2.13415e-05	0.00367986	0.441204	1.55878
chr1	167356401	167356800	6.73147	-2.45586	8.25378e-11	1.60015e-07	0.71885	3.63119
chr1	167368401	167368800	3.68779	-1.12961	1.28421e-06	0.000434885	2.66531	4.77082
chr1	167498401	167498800	2.86271	-1.01935	1.73863e-07	9.06911e-05	3.57401	6.23346
chr1	167656801	167657200	2.72555	-1.05275	7.35629e-05	0.00899143	2.17155	3.99822
chr1	167657601	167658000	3.61146	-1.04715	8.45909e-06	0.00183934	2.57691	4.35811
chr1	167789201	167789600	3.85101	-1.60458	0.000129431	0.0133817	0.608161	1.73752
chr1	167820001	167820400	3.05286	-1.14359	0.000680937	0.041204	1.27134	2.47553
chr1	168244001	168244400	5.27795	-1.00592	0.000205042	0.0184542	1.86146	3.02872
chr1	168380001	168380400	3.9297	-2.08357	0.000538548	0.0353226	0.322389	1.46778
chr1	168476001	168476400	5.54597	-1.21207	0.000768327	0.0445717	2.05165	3.8508
chr1	168908401	168908800	2.8743	-1.68705	1.66717e-05	0.00306389	0.612935	1.97109
chr1	169400401	169400800	4.3617	-1.27772	3.44236e-05	0.00519633	1.55963	3.11722
chr1	169919601	169920000	5.88942	-1.85007	2.60464e-05	0.00425384	0.6222	2.05714
chr1	170254401	170254800	3.07813	-1.75974	0.000248489	0.0210569	0.3982	1.418
chr1	170392801	170393200	4.64652	-1.38504	1.83214e-09	2.21872e-06	2.59184	5.54487
chr1	170456401	170456800	3.85652	-2.59581	2.119e-06	0.000641166	0.317615	2.15756
chr1	170484801	170485200	4.27613	-2.01179	0.000785768	0.045209	0.318625	1.38081
chr1	170504001	170504400	3.07256	-1.36718	0.000516993	0.0343791	0.665569	1.60064
chr1	170690001	170690400	3.29108	-2.33399	0.000123674	0.0129704	1.866	8.16079
chr1	170774001	170774400	1.50446	-2.13129	0.000844441	0.0474033	0.0433674	0.867486
chr1	170921601	170922000	3.05418	-1.59949	0.000858598	0.0478925	0.356855	1.14519
chr1	170994001	170994400	3.79646	-1.75776	0.000839472	0.0472194	0.25883	1.00713
chr1	171203201	171203600	2.9752	-1.33726	7.00211e-06	0.00160015	2.62505	5.67815
chr1	171216801	171217200	6.00914	-1.00531	5.82989e-06	0.00139453	4.36216	6.97395
chr1	171219601	171220000	4.03519	-1.43577	1.08936e-09	1.4409e-06	2.80779	6.18823
chr1	171220001	171220400	3.50614	-1.69671	1.60624e-08	1.31342e-05	1.63406	4.54056
chr1	171232001	171232400	4.24283	-1.27132	5.68693e-06	0.00136804	3.07176	6.00826
chr1	171232801	171233200	1.83791	-1.80617	0.000309593	0.0244101	0.310089	1.55879
chr1	171233601	171234000	3.06282	-1.01562	6.93886e-07	0.000269014	6.99826	11.7333
chr1	171240401	171240800	4.16774	-1.44802	0.000530854	0.0350133	3.7319	8.20119
chr1	171246401	171246800	3.04482	-1.36616	0.000788061	0.0452976	0.619814	1.50995
chr1	171267201	171267600	4.42725	-1.28629	0.000775854	0.0448507	0.747166	1.60757
chr1	171330001	171330400	6.22817	-1.20676	0.000826267	0.046721	1.35982	2.62013
chr1	171351601	171352000	4.42588	-1.051	6.04002e-06	0.00143276	6.06302	9.95339
chr1	171386401	171386800	4.25234	-1.11708	0.000803257	0.0458836	2.24676	3.93479
chr1	171447601	171448000	4.12831	-1.26591	6.82339e-05	0.00852732	2.26233	4.44981
chr1	171902801	171903200	9.91824	-1.10514	0.000188805	0.0174313	1.82012	3.16858
chr1	172138001	172138400	1.18662	-1.36931	0.000493189	0.0333258	0.614673	2.15727
chr1	172325601	172326000	18.383	-1.23626	7.75506e-07	0.000293768	2.73497	5.19585
chr1	172492001	172492400	4.51503	-1.84386	0.000196717	0.017929	0.303574	1.19409
chr1	172497601	172498000	3.97605	-1.38578	0.000375464	0.0277619	0.971165	2.20909
chr1	172506401	172506800	3.37992	-2.60666	0.000126382	0.0131645	0	0.68992
chr1	172510401	172510800	4.82327	-1.37128	2.80105e-05	0.00448132	1.06717	2.34353
chr1	172521601	172522000	4.04575	-1.56361	4.54865e-06	0.00115288	1.37276	3.4455
chr1	172532401	172532800	8.00385	-1.94633	3.32343e-05	0.00506871	0.311101	1.2859
chr1	172571201	172571600	2.86622	-1.96307	9.44653e-06	0.0020014	0.354468	1.555
chr1	172650801	172651200	2.30975	-1.10239	1.32876e-05	0.00258603	2.77935	5.69715
chr1	173106401	173106800	4.35127	-1.55006	0.000295178	0.023622	0.587734	1.56078
chr1	173335601	173336000	4.24457	-1.0792	8.80013e-05	0.0101907	2.20189	3.81675
chr1	173366001	173366400	5.87826	-1.2989	2.03372e-05	0.00354809	1.41613	2.8927
chr1	173397201	173397600	3.3152	-1.07413	0.0006415	0.0396296	1.32021	2.38433
chr1	174738801	174739200	3.44168	-1.17707	9.67532e-05	0.0108903	1.69928	3.21084
chr1	174771601	174772000	3.08109	-1.38307	0.000396122	0.0287792	1.38818	3.15552
chr1	175651601	175652000	3.39158	-2.42655	0.00024525	0.0208763	0.0471308	0.77902
chr1	175652401	175652800	3.48563	-2.51734	3.94297e-07	0.000172756	0.226752	1.64926
chr1	175937201	175937600	3.48463	-1.86584	0.000661431	0.0404089	0.359243	1.38044
chr1	176112401	176112800	4.69083	-1.27046	0.000391688	0.0285663	0.879656	1.83148
chr1	176982801	176983200	3.63287	-2.45921	2.31962e-12	7.30026e-09	0.896084	4.49952
chr1	177674401	177674800	1.7304	-1.37856	0.000662236	0.0404433	0.53684	1.74359
chr1	177950401	177950800	2.48527	-1.36071	5.52008e-05	0.0073191	1.31131	3.25331
chr1	178406801	178407200	3.30439	-1.19668	3.21317e-05	0.00494834	4.19771	7.92899
chr1	178477601	178478000	1.90253	-1.47246	0.000308237	0.0243307	0.570944	1.92738
chr1	178674401	178674800	1.972	-1.20889	0.000821603	0.046549	1.01902	2.57647
chr1	178703601	178704000	3.27948	-1.28919	0.000684517	0.0413376	0.90021	1.92811
chr1	179096401	179096800	2.21455	-1.50542	1.1155e-05	0.00227224	1.1969	3.49206
chr1	179170001	179170400	2.53849	-1.04034	8.32893e-05	0.00980038	2.36181	4.39944
chr1	179354801	179355200	3.69502	-2.09181	0.00022345	0.0195653	0.132491	0.872342
chr1	179381201	179381600	2.44108	-1.42429	7.83814e-05	0.00939129	0.747165	2.06161
chr1	179558801	179559200	2.78085	-1.33395	2.65739e-05	0.00431983	1.56715	3.52767
chr1	179559201	179559600	4.895	-2.03487	4.75843e-11	9.98378e-08	1.95913	6.65163
chr1	179694001	179694400	4.99274	-1.69303	0.00075988	0.0442403	0.313488	1.05424
chr1	180023601	180024000	2.15675	-1.82213	6.62844e-05	0.00836395	0.945964	3.58206
chr1	180163201	180163600	2.39115	-1.12961	3.36139e-06	0.000917312	4.2219	8.53451
chr1	180187201	180187600	3.07933	-1.25939	6.263e-12	1.72752e-08	3.93195	7.93663
chr1	180187601	180188000	3.50105	-2.27988	1.01858e-06	0.000365087	0.532714	2.56445
chr1	180188001	180188400	3.15747	-2.88617	1.95574e-31	2.22878e-26	1.19626	8.11227
chr1	180190401	180190800	1.87114	-1.22327	4.3832e-07	0.000187936	3.6792	8.93756
chr1	180200801	180201200	2.45974	-1.3904	4.80146e-05	0.00660972	0.974279	2.51798
chr1	180213201	180213600	3.1397	-1.24559	1.99576e-05	0.00350134	1.88768	3.85177
chr1	180221201	180221600	5.23455	-1.36919	0.000227506	0.0198082	0.832526	1.8771
chr1	180225601	180226000	4.36559	-1.12863	0.000488755	0.0331262	1.28603	2.3424
chr1	180226801	180227200	1.91079	-1.95569	0.000166825	0.0159923	0.221614	1.37702
chr1	180227201	180227600	6.29054	-1.70134	7.51927e-08	4.61093e-05	5.03711	13.0448
chr1	180227601	180228000	3.0163	-1.7274	2.97884e-05	0.00468782	0.708287	2.24054
chr1	180228401	180228800	2.68174	-2.84799	9.36276e-07	0.000341696	0.0471308	1.19146
chr1	180228801	180229200	5.35599	-3.53758	7.79433e-45	8.43839e-39	1.102	11.5005
chr1	180229201	180229600	5.37481	-4.03313	2.03399e-17	2.20206e-13	0.0433674	2.66281
chr1	180246001	180246400	4.13287	-1.18893	1.50761e-05	0.00284156	2.22621	4.13067
chr1	180400001	180400400	3.83641	-1.72882	0.000390028	0.0284889	0.307337	1.10467
chr1	180899201	180899600	2.87883	-1.34981	4.88373e-05	0.00669023	1.2321	2.84118
chr1	180940801	180941200	2.91097	-1.15867	5.21894e-07	0.000216069	2.96896	5.69408
chr1	180941601	180942000	7.10079	-1.16521	0.00012843	0.0133144	1.41961	2.61564
chr1	181020401	181020800	2.61047	-1.4871	3.05528e-07	0.000141508	1.77335	4.59233
chr1	181036401	181036800	2.04503	-1.11774	0.000279839	0.0228195	1.51966	3.39724
chr1	181256001	181256400	5.20393	-2.45849	2.19254e-05	0.00374994	0.0918741	0.965105
chr1	181299201	181299600	4.26897	-1.35633	0.000903033	0.0494837	0.746802	1.70072
chr1	181377601	181378000	3.00537	-1.62971	4.42756e-06	0.00113039	0.756067	2.20427
chr1	181466001	181466400	2.60087	-1.37027	0.000396409	0.0287963	0.808336	2.02049
chr1	181466401	181466800	3.89943	-1.32532	9.80648e-05	0.0109956	2.60875	5.31677
chr1	181476401	181476800	3.35128	-2.67891	6.85063e-07	0.000266262	0.133867	1.41853
chr1	181589201	181589600	3.2096	-1.00019	0.000666769	0.0406376	1.5862	2.7055
chr1	181676401	181676800	3.10701	-1.41078	7.05886e-05	0.00873478	1.04285	2.52383
chr1	182063601	182064000	3.6701	-1.40124	2.59671e-05	0.00424537	1.01012	2.34144
chr1	182113201	182113600	5.96035	-1.3685	0.0003209	0.0249889	0.798423	1.78533
chr1	182268001	182268400	2.75991	-1.26541	8.30304e-07	0.000310272	1.95059	4.17346
chr1	182270801	182271200	2.76321	-2.77062	2.01005e-09	2.40193e-06	0.391323	3.15673
chr1	182280401	182280800	3.75306	-1.85304	0.000809384	0.0460961	0.221976	0.961763
chr1	182459601	182460000	2.56691	-2.06327	1.10391e-06	0.000388595	0.566168	2.56724
chr1	182539201	182539600	3.33765	-1.22721	0.000134575	0.0137474	1.37175	2.75986
chr1	182563601	182564000	4.46768	-1.02449	0.000853243	0.0476983	6.64706	10.7546
chr1	182760001	182760400	2.44573	-1.3834	0.000498502	0.0335811	0.661804	1.78722
chr1	182908401	182908800	4.69296	-1.62267	0.000340174	0.0259638	0.623576	1.74414
chr1	183151601	183152000	3.71914	-1.34865	0.00014145	0.0142555	0.984194	2.15692
chr1	183190401	183190800	4.28309	-1.92049	0.000514647	0.0342718	0.22574	1.0108
chr1	183224401	183224800	1.83398	-1.89117	0.000171481	0.0163017	0.224365	1.33205
chr1	183395601	183396000	2.91413	-2.09741	0.000267745	0.0221409	0.312474	1.56259
chr1	183937601	183938000	3.1194	-1.06108	8.58906e-05	0.010017	2.82321	4.91165
chr1	184034401	184034800	7.97816	-1.09368	0.000288426	0.0232682	1.41136	2.4809
chr1	184060001	184060400	2.79296	-1.01729	2.30143e-05	0.00389434	3.32545	5.82474
chr1	184060401	184060800	4.47981	-1.59136	0.000106541	0.0116569	0.579844	1.60636
chr1	184100001	184100400	3.69679	-1.51203	4.00089e-07	0.000174637	1.37928	3.34131
chr1	184158801	184159200	2.51837	-1.58011	0.00014737	0.0146777	0.536841	1.696
chr1	184240801	184241200	3.62922	-1.60867	0.000492834	0.033312	0.444604	1.32885
chr1	184595601	184596000	3.3139	-1.29372	0.000347875	0.026362	0.942202	2.02
chr1	184605601	184606000	2.62071	-1.73106	0.000809101	0.0460901	0.39031	1.46702
chr1	184806801	184807200	4.40169	-1.45286	1.20857e-06	0.000415905	3.90304	8.56207
chr1	184830001	184830400	4.57425	-1.0441	0.000197093	0.0179552	2.07656	3.48706
chr1	184853601	184854000	2.80647	-1.68096	4.08113e-05	0.00587861	0.539228	1.74239
chr1	184873601	184874000	3.10807	-1.36727	0.000606162	0.0381963	0.749915	1.78428
chr1	184874001	184874400	6.89998	-1.84318	8.25683e-06	0.00180689	1.68249	5.00805
chr1	184874401	184874800	6.40039	-2.28636	5.18049e-16	4.24709e-12	1.70203	6.92149
chr1	184938801	184939200	3.27869	-1.0381	2.20634e-05	0.00376967	3.03867	5.14494
chr1	185026001	185026400	5.44595	-1.24478	1.24955e-05	0.00247042	1.5432	3.02757
chr1	185028001	185028400	3.66974	-1.45258	0.000309942	0.0244305	0.619812	1.55876
chr1	185036001	185036400	2.76604	-1.66958	0.000523116	0.0346492	0.397834	1.37973
chr1	185092001	185092400	6.29061	-1.3731	0.000128871	0.0133468	0.88957	1.97096
chr1	185204401	185204800	5.39014	-1.52909	0.000657594	0.0402529	0.541979	1.42359
chr1	185455601	185456000	6.72853	-1.3436	1.84053e-05	0.00329957	2.22746	4.63459
chr1	185503201	185503600	2.72098	-1.42152	0.000138784	0.0140587	0.844827	2.15557
chr1	185590401	185590800	2.51931	-1.02581	0.000391461	0.0285545	1.54486	2.93766
chr1	185598401	185598800	3.67735	-2.01875	0.000177647	0.0167073	0.174846	0.962685
chr1	185607601	185608000	2.13252	-2.56358	2.09364e-07	0.000105425	0.179621	1.83063
chr1	185616801	185617200	2.82303	-1.68623	0.000892206	0.0491168	0.316239	1.14396
chr1	185630001	185630400	3.8225	-1.29495	0.000176137	0.0166057	0.966392	2.06739
chr1	185813601	185814000	3.13878	-1.58556	0.000543808	0.0355486	0.532065	1.56265
chr1	185887601	185888000	2.39244	-1.37873	0.000388569	0.0284211	0.758816	2.01149
chr1	186021201	186021600	2.2639	-1.92752	0.000864738	0.0480925	0.127352	0.919686
chr1	186186401	186186800	2.2988	-1.43649	8.00409e-06	0.00176794	0.977032	2.70493
chr1	186264001	186264400	2.97875	-1.18696	0.000703586	0.0420773	1.44081	2.84399
chr1	186554401	186554800	4.22189	-2.19827	0.000398648	0.0289066	0.0853598	0.784053
chr1	186564801	186565200	2.45307	-2.47561	2.37448e-05	0.00398243	0.0891233	1.14316
chr1	187013601	187014000	3.05005	-1.53093	0.000326452	0.0252602	1.91677	4.77038
chr1	187125601	187126000	4.46912	-1.37407	0.000198303	0.0180243	1.369	2.99012
chr1	187236401	187236800	2.95865	-2.25343	9.08667e-08	5.40969e-05	0.358231	1.9254
chr1	187755601	187756000	6.72804	-3.24159	2.13352e-05	0.00367949	0.449094	4.36785
chr1	188078001	188078400	3.7605	-1.50851	0.000362331	0.0271283	1.21544	2.94109
chr1	188714801	188715200	3.02922	-1.76507	3.72686e-05	0.00549814	0.44873	1.56069
chr1	188866801	188867200	3.93299	-1.90717	0.000564831	0.0364402	0.175859	0.87005
chr1	188878401	188878800	3.99368	-2.06049	0.00040905	0.0294263	0.271494	1.27995
chr1	188904001	188904400	4.7106	-1.14106	0.00010466	0.0115174	1.45234	2.66307
chr1	189071601	189072000	3.3794	-1.30308	4.40947e-05	0.00622079	1.55101	3.25527
chr1	189233601	189234000	1.80615	-1.38125	7.29322e-05	0.00894159	0.787783	2.42827
chr1	189490401	189490800	3.03529	-2.03429	1.99694e-05	0.00350267	0.305961	1.46714
chr1	189753601	189754000	3.23819	-1.16114	0.00019663	0.0179251	1.44546	2.79714
chr1	189757201	189757600	4.54331	-1.39592	0.000153252	0.0150867	0.874882	2.02001
chr1	189757601	189758000	4.31304	-1.93191	7.88169e-05	0.00942662	0.313851	1.28721
chr1	189840801	189841200	9.92187	-1.58806	0.000508536	0.0339997	0.484208	1.37177
chr1	189848801	189849200	2.48543	-1.95162	0.000148736	0.0147761	0.221976	1.19379
chr1	189866401	189866800	2.52965	-1.0177	0.000420338	0.0299379	1.63673	3.07285
chr1	190076401	190076800	5.77519	-1.50839	1.22324e-07	6.85996e-05	1.55586	3.66993
chr1	190132801	190133200	2.66795	-1.87462	0.000410014	0.0294643	0.457631	1.78883
chr1	190137601	190138000	3.37372	-1.00719	1.22191e-08	1.04907e-05	6.05832	9.94435
chr1	190312801	190313200	1.96135	-1.2375	0.000239312	0.0205263	0.970154	2.52626
chr1	190367601	190368000	5.64354	-1.23583	0.000859881	0.0479344	0.843165	1.69589
chr1	190392001	190392400	8.57318	-1.40598	0.000188564	0.0174156	0.794295	1.83541
chr1	190463201	190463600	6.65375	-1.29812	0.000139727	0.0141317	1.0579	2.20331
chr1	190654401	190654800	5.17475	-2.3309	0.000504758	0.0338331	0.0894866	0.867548
chr1	190822801	190823200	3.4464	-1.26465	0.000469915	0.0322859	1.16179	2.38683
chr1	190880801	190881200	2.14994	-1.49124	0.000168389	0.0160951	1.33967	3.8555
chr1	190970001	190970400	3.31742	-1.0716	0.000225696	0.0196981	2.37023	4.18601
chr1	191084001	191084400	3.60536	-1.78678	0.000730052	0.0431323	0.21785	0.917522
chr1	191223601	191224000	4.67644	-1.12636	8.81379e-06	0.0018987	2.3212	4.08085
chr1	191224001	191224400	7.81697	-1.95635	3.29643e-15	2.2098e-11	1.73961	5.59512
chr1	191385601	191386000	4.42091	-1.18638	0.000474227	0.032476	1.15115	2.20046
chr1	191414401	191414800	3.28953	-1.28637	8.19701e-07	0.000307071	1.80919	3.76431
chr1	191416801	191417200	2.15937	-1.40642	0.000241259	0.0206454	0.715087	2.06513
chr1	191419201	191419600	3.88857	-1.6227	5.81049e-06	0.00139035	2.16714	5.54919
chr1	191687201	191687600	3.36986	-1.45297	7.05393e-05	0.00872996	0.804572	1.96866
chr1	191692801	191693200	3.31395	-1.59489	4.03663e-10	6.22977e-07	6.08074	15.0318
chr1	191702001	191702400	1.94402	-1.19875	0.000106085	0.0116247	1.83112	4.40962
chr1	191724401	191724800	4.45659	-1.73265	1.62291e-08	1.32305e-05	1.24751	3.53211
chr1	191795201	191795600	2.40471	-1.95652	6.99994e-05	0.00868348	0.27012	1.37392
chr1	191881201	191881600	3.39369	-1.1464	4.81207e-05	0.00662138	1.58997	2.98408
chr1	192128001	192128400	3.58054	-2.09818	1.32288e-07	7.2854e-05	2.54447	9.11189
chr1	192128401	192128800	4.3368	-1.2684	1.8608e-05	0.00332545	2.94368	5.72249
chr1	192416801	192417200	2.45159	-1.30256	1.08496e-05	0.00222149	2.0387	4.71382
chr1	192487201	192487600	3.53434	-1.09713	1.67035e-06	0.000533491	2.76328	4.90794
chr1	192612001	192612400	2.51825	-1.0558	3.13723e-06	0.000869663	2.64548	5.04075
chr1	193090401	193090800	6.11419	-2.17543	3.13423e-08	2.26441e-05	1.11843	4.35921
chr1	193140001	193140400	2.77409	-1.77834	0.00020565	0.0184974	0.303574	1.2368
chr1	193269601	193270000	1.83502	-1.10929	4.53808e-05	0.00635177	1.82388	4.22171
chr1	193270001	193270400	1.48565	-1.83255	0.000579116	0.0370679	0.178609	1.1903
chr1	193323601	193324000	3.02324	-1.72748	5.9827e-09	5.86956e-06	1.19177	3.58369
chr1	193330001	193330400	6.07862	-2.89993	4.3405e-07	0.000186438	0.453506	3.47459
chr1	193384401	193384800	3.09976	-1.25665	3.53313e-08	2.5025e-05	2.3839	4.86287
chr1	195017201	195017600	4.31504	-1.55771	4.40819e-09	4.59331e-06	1.6316	4.03882
chr1	195162401	195162800	2.65687	-1.13778	0.00032869	0.0253837	1.46327	2.9383
chr2	3749201	3749600	3.90049	-1.85212	1.16072e-09	1.51401e-06	2.19502	6.6515
chr2	4154401	4154800	2.41379	-2.0688	0.000138624	0.014047	0.360618	1.84019
chr2	4206001	4206400	3.8551	-1.46922	0.000576929	0.0369674	0.521425	1.3761
chr2	4394801	4395200	2.70396	-1.09637	8.43769e-05	0.00989645	1.59272	3.07309
chr2	4416401	4416800	3.65536	-1.07436	0.000177994	0.0167291	1.59685	2.79809
chr2	4432401	4432800	2.20306	-1.38265	8.55374e-05	0.00998839	0.971892	2.65918
chr2	4481201	4481600	5.69271	-1.68624	0.000202092	0.0182714	0.533079	1.60596
chr2	4488801	4489200	3.4946	-1.01616	8.47765e-06	0.0018419	2.68096	4.49564
chr2	4490001	4490400	2.88299	-1.26296	8.1948e-05	0.00968867	2.17018	4.5299
chr2	4556001	4556400	4.6666	-1.21903	0.000437478	0.0307831	0.966392	1.92672
chr2	4609601	4610000	5.00528	-1.44645	3.12519e-05	0.00485069	1.61602	3.62876
chr2	4717201	4717600	9.50481	-1.37141	5.18627e-07	0.00021521	1.68524	3.57476
chr2	4841601	4842000	2.55603	-1.16122	0.000508757	0.0340113	1.15253	2.43188
chr2	4994801	4995200	2.6317	-2.01662	9.08688e-05	0.0104236	0.27012	1.37366
chr2	4996801	4997200	3.72679	-1.94363	4.71417e-05	0.00652606	1.67647	5.45504
chr2	5015601	5016000	2.81492	-1.35636	1.60372e-07	8.50682e-05	1.72658	3.94385
chr2	5016801	5017200	3.39518	-1.53062	4.4265e-06	0.00113025	1.7795	4.35014
chr2	5674001	5674400	4.61372	-1.9662	0.000837713	0.0471466	0.614313	2.25617
chr2	5674401	5674800	3.62672	-1.92393	0.000538944	0.0353387	0.710675	2.47427
chr2	5674801	5675200	3.19491	-1.95404	7.7294e-05	0.00930314	1.97174	6.56159
chr2	5676001	5676400	4.55848	-2.34085	7.52682e-05	0.0091313	0.58122	2.80207
chr2	5934401	5934800	5.0514	-1.35277	0.000400333	0.0289821	1.33389	2.83743
chr2	5939601	5940000	2.63443	-2.57589	7.72779e-09	7.22171e-06	0.262595	2.11389
chr2	5940001	5940400	6.07599	-2.92458	3.52868e-06	0.000951854	0.986584	6.6492
chr2	5940401	5940800	3.19552	-1.49525	8.01942e-06	0.00176999	1.01967	2.56446
chr2	5940801	5941200	3.97352	-3.33944	2.67446e-09	3.01925e-06	0.181361	2.65062
chr2	6067601	6068000	3.0207	-2.03263	2.67945e-05	0.00434781	0.706183	2.8019
chr2	6072801	6073200	2.26606	-1.46488	4.08703e-05	0.00588476	1.28501	3.57949
chr2	6074801	6075200	3.28829	-1.1694	0.00041029	0.0294793	1.51553	2.88647
chr2	6118401	6118800	5.75358	-1.82109	0.000274894	0.0225427	0.479797	1.65044
chr2	6195601	6196000	3.58524	-1.58329	0.000239982	0.0205653	0.664193	1.82855
chr2	6330801	6331200	4.39887	-1.16841	1.72458e-08	1.38972e-05	4.73268	8.53017
chr2	6466001	6466400	7.01352	-1.49815	0.000658246	0.0402787	0.476682	1.2844
chr2	7645201	7645600	2.4182	-1.60789	0.000293463	0.0235314	0.490721	1.65081
chr2	7794801	7795200	8.44804	-1.2961	6.79164e-14	3.33462e-10	6.62513	12.8946
chr2	9620401	9620800	5.56194	-1.72464	0.00039173	0.0285675	0.354831	1.19178
chr2	9859601	9860000	3.66143	-1.08318	0.000879871	0.0486778	1.50497	2.67001
chr2	9874401	9874800	10.7302	-1.09899	0.000274331	0.0225134	1.53705	2.70614
chr2	9889601	9890000	8.54403	-1.70157	0.000598103	0.0378603	0.309726	1.05695
chr2	11037201	11037600	4.34252	-1.02271	2.29806e-05	0.00389046	2.57489	4.21673
chr2	11252801	11253200	3.90571	-1.81573	0.000270533	0.0223127	0.265345	1.05572
chr2	12866001	12866400	1.85631	-1.27273	0.00058291	0.0372416	0.75643	2.11056
chr2	14045601	14046000	2.8384	-1.52316	1.45712e-06	0.000478983	1.11329	2.92948
chr2	14108001	14108400	2.36631	-1.48017	4.34816e-05	0.00615998	1.56614	4.2242
chr2	14397201	14397600	3.75158	-1.2118	3.50045e-06	0.000946382	1.86248	3.57709
chr2	15068001	15068400	3.20527	-1.23271	2.55225e-06	0.000741686	2.16779	4.31044
chr2	16133201	16133600	2.55192	-1.23242	4.49931e-06	0.00114385	1.62856	3.57828
chr2	16163601	16164000	1.34189	-1.10372	1.64039e-06	0.000526206	2.36986	5.97102
chr2	17900001	17900400	4.10645	-1.65312	0.0007203	0.0427657	0.737252	2.1131
chr2	18031201	18031600	5.42521	-1.4402	0.00035491	0.026737	0.626327	1.51089
chr2	18047201	18047600	17.1716	-1.30291	9.29968e-07	0.000339967	1.71906	3.48669
chr2	18899601	18900000	2.92825	-1.91917	0.000179864	0.0168445	0.528949	2.0604
chr2	18934401	18934800	3.96664	-1.00502	0.000917822	0.0499776	1.61857	2.70495
chr2	19400401	19400800	2.58138	-1.53092	0.00012704	0.0132127	0.842802	2.38688
chr2	20235601	20236000	6.8077	-1.33734	0.00031259	0.0245568	0.798421	1.74094
chr2	20478001	20478400	2.7541	-1.51523	0.000913503	0.0498381	0.445979	1.3332
chr2	21185201	21185600	1.95369	-1.10078	0.000615254	0.0385694	1.09823	2.56662
chr2	21187601	21188000	3.15951	-1.72244	1.76631e-06	0.000556457	0.838025	2.56212
chr2	22168401	22168800	3.57981	-1.12923	2.60451e-09	2.96501e-06	3.98074	7.10673
chr2	23070801	23071200	1.80022	-1.87793	4.65194e-05	0.00646745	0.361994	1.83353
chr2	24048801	24049200	4.63606	-2.53297	0.000106491	0.0116529	0.0419925	0.824982
chr2	24182401	24182800	4.67336	-1.51362	0.000310458	0.0244552	0.617426	1.60641
chr2	24470401	24470800	2.85746	-1.26993	0.000840636	0.0472521	1.0327	2.25249
chr2	24606801	24607200	7.13179	-1.70438	0.000144001	0.0144372	0.39646	1.28427
chr2	24610001	24610400	2.50008	-1.52779	0.000222957	0.019541	0.743404	2.19527
chr2	24660801	24661200	3.23081	-1.28895	0.000312751	0.0245625	0.92201	2.02317
chr2	24719601	24720000	4.07854	-1.42758	0.000844102	0.0473884	0.655655	1.60663
chr2	25054001	25054400	5.40987	-1.19343	0.000462416	0.0319461	1.16382	2.20218
chr2	25465601	25466000	3.36594	-2.18076	1.55957e-05	0.0029111	0.56957	2.5697
chr2	25499201	25499600	3.26471	-1.36942	0.000290899	0.0234006	2.88728	6.27222
chr2	25499601	25500000	3.03889	-1.92353	1.42359e-06	0.000469958	1.42467	4.81086
chr2	25684401	25684800	3.11173	-1.05829	4.54571e-11	9.61197e-08	6.40114	11.0984
chr2	25771201	25771600	4.07666	-1.16466	4.46629e-06	0.00113706	1.99258	3.67117
chr2	25792001	25792400	1.94402	-1.20431	0.000380721	0.0280336	1.55477	3.79814
chr2	25872801	25873200	2.35607	-1.23873	3.03995e-06	0.000848699	2.34162	5.26221
chr2	26344001	26344400	3.97779	-1.70579	1.1144e-05	0.00227081	0.622201	1.87906
chr2	26395201	26395600	2.97401	-1.0894	0.000131342	0.0135205	2.27023	4.12219
chr2	26399201	26399600	3.8116	-1.72738	0.00051347	0.0342103	0.308713	1.10233
chr2	26422801	26423200	2.23891	-1.35481	0.000144248	0.0144539	2.88199	7.10373
chr2	26460001	26460400	5.86664	-2.27386	2.40315e-10	3.99651e-07	1.3472	5.55763
chr2	26507601	26508000	4.10557	-1.05197	7.82026e-08	4.7711e-05	4.51005	7.51477
chr2	26591201	26591600	7.38343	-2.90001	9.30441e-14	4.38922e-10	0.668318	4.72232
chr2	26593601	26594000	2.58452	-1.04209	5.44085e-07	0.000223061	7.69793	13.9807
chr2	26594001	26594400	5.02294	-1.63919	7.56944e-07	0.000287692	5.07178	12.6458
chr2	26604801	26605200	3.35367	-1.95593	8.6771e-05	0.0100893	0.718202	2.60561
chr2	26964801	26965200	4.45458	-1.85209	5.78134e-05	0.00756383	0.359606	1.32748
chr2	27052801	27053200	1.63882	-1.38674	0.000165185	0.0158837	0.669331	2.15649
chr2	27077601	27078000	2.82435	-1.87877	1.08828e-05	0.0022268	0.532714	2.01793
chr2	27087201	27087600	3.15509	-1.40917	4.98395e-05	0.0067853	1.16693	2.71228
chr2	27100801	27101200	2.39389	-1.44166	8.24298e-06	0.00180504	1.09512	2.98641
chr2	27186401	27186800	3.95508	-1.44728	3.10401e-10	4.97852e-07	2.2989	5.17679
chr2	27187601	27188000	3.2403	-2.76679	3.49319e-07	0.000157249	0.226752	2.01889
chr2	27206001	27206400	4.30285	-1.43529	1.41535e-08	1.18279e-05	1.99229	4.45256
chr2	27209601	27210000	3.02221	-1.22685	2.54355e-07	0.000123044	3.23698	6.41049
chr2	27210001	27210400	2.90699	-1.56505	7.96756e-06	0.00176273	0.844541	2.34175
chr2	27213601	27214000	2.68679	-1.16968	1.11109e-07	6.37808e-05	3.22605	6.42153
chr2	27223201	27223600	3.251	-1.62579	3.27875e-05	0.00502087	0.659054	1.92849
chr2	27242801	27243200	1.93801	-2.23817	2.44327e-05	0.00406105	0.575435	3.38323
chr2	27244001	27244400	3.2314	-1.60246	7.12028e-10	1.00047e-06	1.76894	4.62752
chr2	27304801	27305200	6.20693	-1.60213	2.00606e-19	3.26591e-15	4.34281	10.5589
chr2	27326401	27326800	3.18708	-1.94317	2.20994e-12	7.01629e-09	1.18938	4.12991
chr2	27337201	27337600	3.08765	-1.63566	2.17944e-05	0.00373382	0.759829	2.1982
chr2	27394401	27394800	2.88032	-1.35666	6.34139e-05	0.00810508	0.984558	2.2963
chr2	27411201	27411600	2.1009	-1.15985	6.62219e-05	0.00835788	1.32325	3.07452
chr2	27540801	27541200	3.48328	-2.01656	0.000633689	0.0393087	0.135241	0.826064
chr2	27553201	27553600	2.81105	-1.26222	0.000780278	0.0450127	0.935038	2.0686
chr2	27559601	27560000	1.78974	-1.75349	0.000245415	0.0208849	0.307336	1.51129
chr2	27582001	27582400	5.59436	-3.52064	4.20306e-16	3.52742e-12	0.529315	6.14612
chr2	27598801	27599200	4.58055	-2.58087	7.152e-07	0.000275649	1.27422	6.55354
chr2	27600001	27600400	3.05613	-1.76964	2.23481e-06	0.000669937	0.759829	2.42996
chr2	27671201	27671600	2.13925	-1.7675	5.4042e-07	0.000221872	0.945966	3.43874
chr2	27674001	27674400	1.7926	-1.06614	0.000340664	0.0259907	1.326	3.07262
chr2	27684001	27684400	3.1799	-1.46794	5.90358e-05	0.00768198	1.09099	2.71123
chr2	27685201	27685600	2.78443	-1.19248	0.000116529	0.0124202	1.52467	3.16824
chr2	27687601	27688000	2.39362	-1.38626	0.000553071	0.0359357	0.574058	1.60392
chr2	27690801	27691200	3.33794	-1.56382	0.000169897	0.0161926	1.10887	2.89355
chr2	27691201	27691600	3.42112	-2.44765	4.00524e-08	2.76609e-05	0.354105	2.15066
chr2	27691601	27692000	2.94571	-1.35214	1.07853e-06	0.000381587	2.10088	4.62927
chr2	27693201	27693600	2.70623	-2.2232	1.41424e-05	0.00271198	0.179985	1.23693
chr2	27694401	27694800	3.14002	-2.14495	4.82557e-05	0.0066334	0.177234	1.10356
chr2	27698801	27699200	3.80533	-1.38122	0.000189751	0.0174938	0.96979	2.20777
chr2	27708001	27708400	1.91051	-2.25166	1.77554e-07	9.22752e-05	0.308713	2.15999
chr2	27709201	27709600	2.18904	-1.42543	0.000178561	0.0167649	0.980429	2.74772
chr2	27714401	27714800	2.41208	-1.27302	8.64715e-07	0.000320386	1.76546	4.07675
chr2	27728001	27728400	2.13534	-1.05638	0.000221682	0.0194703	2.07077	4.31574
chr2	27736801	27737200	2.73764	-1.75146	4.76502e-09	4.89214e-06	1.2533	3.90084
chr2	27739601	27740000	6.15329	-2.8562	2.81962e-13	1.16069e-09	0.531339	3.84289
chr2	27740001	27740400	4.98783	-2.33768	5.26912e-06	0.00128949	0.359606	1.92276
chr2	27740401	27740800	4.83175	-1.65258	4.5634e-07	0.000194201	1.2014	3.21525
chr2	27748401	27748800	4.5845	-3.16704	1.29209e-27	7.99345e-23	0.791909	6.70536
chr2	27748801	27749200	3.72791	-2.39396	2.26778e-12	7.15794e-09	0.716462	3.52894
chr2	27749201	27749600	3.86717	-1.84048	0.000125884	0.0131233	0.355843	1.32414
chr2	27751201	27751600	3.76123	-1.91194	0.000271172	0.0223425	0.715448	2.47977
chr2	27751601	27752000	1.3532	-1.08939	9.85129e-06	0.00206552	2.15541	5.37187
chr2	27752401	27752800	3.88131	-1.861	1.9348e-05	0.00342156	0.708935	2.3824
chr2	27756001	27756400	5.38902	-1.58862	5.05134e-07	0.000211108	9.89501	23.5701
chr2	27758801	27759200	5.06213	-2.25956	1.3046e-17	1.46363e-13	1.36698	5.65062
chr2	27762801	27763200	3.40777	-1.43358	4.99451e-06	0.00123905	2.44239	5.4944
chr2	27768001	27768400	2.48309	-1.66561	8.83473e-05	0.010216	0.488698	1.70051
chr2	27803201	27803600	2.76729	-1.8666	0.000633538	0.0393059	0.175859	0.917633
chr2	27864001	27864400	3.90131	-1.38264	0.000584406	0.0372975	0.618438	1.46585
chr2	27868801	27869200	0.843196	-1.03535	2.82516e-06	0.000801523	2.38499	6.01277
chr2	27893201	27893600	5.74112	-1.81732	9.08599e-05	0.0104236	0.34933	1.27993
chr2	27940001	27940400	4.40192	-1.31863	0.000704167	0.0420978	0.706548	1.55763
chr2	28007601	28008000	4.60826	-1.33915	1.80934e-05	0.00325552	1.48782	3.17189
chr2	28013601	28014000	3.23826	-1.49826	0.000230924	0.0200165	0.626327	1.64837
chr2	28916801	28917200	2.98678	-1.43413	0.000413887	0.0296285	0.616699	1.60609
chr2	29195201	29195600	8.14804	-1.1835	0.000563265	0.0363847	1.06753	2.01653
chr2	29667201	29667600	2.80264	-1.26165	2.45897e-06	0.000721747	2.08692	4.40685
chr2	29736401	29736800	3.29665	-1.21127	1.49272e-05	0.00281952	2.32034	4.53713
chr2	30032801	30033200	3.60053	-1.48215	0.000909597	0.0497027	0.703799	1.78617
chr2	30075601	30076000	1.73249	-1.52552	8.0862e-06	0.00178054	0.757442	2.61329
chr2	30147201	30147600	3.10817	-1.69095	0.00011862	0.0125824	0.625963	1.92732
chr2	30152401	30152800	3.59398	-1.7526	1.18352e-11	3.00009e-08	1.50323	4.35649
chr2	30174801	30175200	5.28983	-1.12542	1.16197e-05	0.0023411	1.99157	3.53517
chr2	30208001	30208400	2.62048	-2.62975	9.44347e-09	8.46341e-06	0.265346	2.19844
chr2	30375201	30375600	3.4391	-1.35034	0.000880092	0.048685	1.34692	2.92409
chr2	30379201	30379600	3.71084	-2.21273	6.44505e-05	0.00819451	0.132491	0.962812
chr2	30379601	30380000	2.62923	-1.26679	0.000473894	0.0324641	2.20238	4.76003
chr2	30390001	30390400	1.73779	-1.60615	0.000158559	0.0154347	0.484207	1.92672
chr2	30399201	30399600	3.92543	-2.60341	1.59373e-06	0.00051459	0.428175	2.80408
chr2	30413601	30414000	4.42396	-1.93788	2.07534e-15	1.44957e-11	4.47458	13.9015
chr2	30418401	30418800	2.42297	-1.28085	0.000168419	0.0160968	0.924399	2.24177
chr2	30510401	30510800	2.75194	-1.41134	9.04519e-06	0.00193568	1.20378	2.93442
chr2	30523601	30524000	3.96365	-1.97122	0.000202569	0.0182962	0.219226	1.05916
chr2	30691201	30691600	3.61629	-1.53128	2.23172e-05	0.00380314	2.07228	4.96002
chr2	30713201	30713600	2.54802	-1.86773	0.000368234	0.0274108	0.257456	1.23964
chr2	30786001	30786400	4.19417	-1.65235	0.000113642	0.0122159	0.488335	1.47262
chr2	30846801	30847200	3.57582	-1.14087	0.00019475	0.0178009	1.32086	2.47993
chr2	30897201	30897600	3.17855	-2.34444	0.000452747	0.0315032	0.0419925	0.735516
chr2	30959601	30960000	4.00004	-2.38408	0.000104171	0.0114787	0.0867358	0.911805
chr2	30964001	30964400	3.01761	-2.42827	4.77448e-05	0.00658136	0.272508	1.78955
chr2	30964401	30964800	3.5583	-1.1327	5.02016e-05	0.00682292	1.72897	3.15916
chr2	31139201	31139600	4.95532	-1.16135	0.000630718	0.0392006	5.64192	9.94903
chr2	31460801	31461200	3.69618	-1.20826	0.000103141	0.0113931	1.47941	2.84165
chr2	31462801	31463200	3.95263	-1.16824	3.57842e-08	2.52901e-05	3.01609	5.50145
chr2	31468401	31468800	1.74902	-1.06273	0.000143638	0.0144136	1.5862	3.67282
chr2	31468801	31469200	2.78449	-1.38614	6.36126e-06	0.00148793	2.27783	5.2245
chr2	31473201	31473600	2.58353	-1.82529	0.000177376	0.0166876	0.265345	1.19272
chr2	31474401	31474800	3.31781	-1.0939	2.18926e-05	0.00374596	5.10872	8.93148
chr2	31475601	31476000	4.6908	-1.61279	1.1552e-16	1.08753e-12	3.10008	7.69416
chr2	31476801	31477200	3.79582	-1.47977	6.56587e-16	5.30479e-12	5.08165	11.507
chr2	31478801	31479200	4.73298	-1.24442	4.55771e-12	1.31058e-08	9.01192	16.9241
chr2	31480801	31481200	4.09609	-1.33471	4.32268e-10	6.53587e-07	7.58021	15.2195
chr2	31481201	31481600	1.76403	-1.10468	0.000435876	0.0306973	1.24715	2.97873
chr2	31483601	31484000	2.75151	-1.13421	3.39496e-05	0.00514486	6.41821	12.1713
chr2	31490001	31490400	4.82332	-1.05448	0.000814258	0.0462764	1.51865	2.56091
chr2	31496001	31496400	2.8102	-1.14755	5.04763e-06	0.00124823	3.96509	7.56522
chr2	31501201	31501600	4.53147	-1.49374	2.10316e-07	0.000105855	1.36936	3.256
chr2	31501601	31502000	5.85064	-1.74259	2.34123e-12	7.34694e-09	2.42865	6.65825
chr2	31504001	31504400	3.77206	-1.00302	0.000146574	0.0146214	5.97539	9.63105
chr2	31860801	31861200	3.55684	-1.1866	1.73632e-05	0.00316344	1.68221	3.21006
chr2	31926001	31926400	1.48834	-1.20985	0.000513428	0.0342096	0.842438	2.38799
chr2	32073601	32074000	3.89565	-1.81655	0.000727535	0.0430334	0.26672	1.059
chr2	32126401	32126800	2.68884	-1.63116	0.000818929	0.0464516	0.36337	1.23824
chr2	32131201	32131600	3.62264	-1.65337	1.7764e-07	9.22752e-05	1.06579	2.93857
chr2	32162001	32162400	4.23698	-1.20313	3.90678e-05	0.00568916	1.45574	2.80233
chr2	32363201	32363600	9.44065	-1.32572	6.21481e-06	0.0014611	1.46363	3.02977
chr2	32394801	32395200	3.57038	-1.78721	0.000301226	0.0239607	0.354468	1.29171
chr2	32407601	32408000	3.06112	-1.20874	9.50489e-05	0.0107555	1.5248	3.02791
chr2	32416001	32416400	5.46276	-1.05535	5.80743e-05	0.00758971	9.65944	15.8553
chr2	32417201	32417600	6.1206	-2.90062	3.54637e-20	6.45279e-16	0.577457	4.22179
chr2	32539201	32539600	4.31172	-1.65465	1.80793e-10	3.12922e-07	3.89478	9.91025
chr2	32539601	32540000	3.09884	-1.54548	0.000162364	0.0156811	0.663179	1.83141
chr2	32608401	32608800	6.67509	-1.77991	0.00079609	0.0456307	0.269108	1.00902
chr2	32610401	32610800	5.65488	-1.66462	9.00443e-05	0.0103509	0.487322	1.46474
chr2	32633201	32633600	8.43254	-1.29528	2.70521e-08	2.00256e-05	2.84153	5.60673
chr2	32680001	32680400	3.36516	-1.35472	0.000325604	0.0252198	1.96766	4.22866
chr2	32698401	32698800	1.77275	-1.06963	0.000184093	0.0171371	1.55036	3.56874
chr2	32700401	32700800	3.83763	-1.89317	1.14089e-23	3.92115e-19	2.82959	8.70852
chr2	32700801	32701200	5.77763	-2.7696	7.27731e-11	1.43838e-07	1.21131	7.17652
chr2	32751201	32751600	7.41721	-1.3739	0.000613139	0.0384744	0.783005	1.78961
chr2	32823601	32824000	3.54667	-1.05427	4.52763e-05	0.00634039	2.06867	3.57951
chr2	32838801	32839200	3.84633	-1.21747	4.87564e-07	0.000205095	2.29652	4.41108
chr2	32878001	32878400	2.61648	-1.55312	8.60294e-05	0.0100301	0.57782	1.74306
chr2	32881201	32881600	4.31777	-1.23982	1.75022e-05	0.00318193	1.59373	3.12139
chr2	32928001	32928400	5.7587	-1.18863	0.000270606	0.0223171	1.41476	2.66326
chr2	33123201	33123600	2.38454	-1.45569	0.000279334	0.0227937	0.572319	1.69938
chr2	33316401	33316800	4.42921	-1.48059	6.39291e-07	0.000252772	1.23514	2.93472
chr2	33749201	33749600	4.93176	-1.52385	5.8934e-05	0.00767312	0.800448	2.02124
chr2	33755201	33755600	2.83176	-1.23253	0.000485604	0.0329828	0.883419	1.92223
chr2	34147201	34147600	6.67735	-2.56893	3.77796e-10	5.88933e-07	0.712699	3.92559
chr2	34147601	34148000	4.7311	-1.41745	4.62326e-06	0.00116687	1.28502	2.89372
chr2	34162001	34162400	4.05216	-1.02473	3.94186e-05	0.00572655	2.59386	4.30564
chr2	34535201	34535600	4.82132	-1.75853	0.000211971	0.0188842	0.620177	1.92585
chr2	34774001	34774400	3.1887	-1.56201	0.000809088	0.0460901	0.715086	1.96477
chr2	34902801	34903200	3.12889	-1.94834	1.52957e-06	0.000497884	0.751941	2.75186
chr2	35062001	35062400	2.70388	-1.47485	0.000907423	0.0496252	0.535465	1.50831
chr2	35157601	35158000	4.97974	-1.62537	0.000472629	0.0324169	5.06822	12.5013
chr2	35170801	35171200	5.14304	-1.4321	6.78763e-05	0.00849523	3.65942	7.89004
chr2	35412001	35412400	2.79555	-1.06539	0.000700781	0.0419675	1.69414	3.12747
chr2	35545601	35546000	3.97775	-1.30907	0.000805435	0.0459607	1.20277	2.52273
chr2	35623601	35624000	4.03701	-1.30566	0.000888418	0.0489718	1.02315	2.15967
chr2	35655601	35656000	2.30625	-1.36039	0.000915709	0.0499082	0.744779	2.02358
chr2	35836401	35836800	0.560974	-1.31049	0.000893657	0.0491717	0.528951	1.92782
chr2	35838801	35839200	2.73016	-1.0064	0.000607374	0.0382455	2.17184	3.85878
chr2	35852001	35852400	3.5458	-1.05534	0.000309242	0.0243926	1.83917	3.20554
chr2	35994801	35995200	3.86646	-1.61576	6.43713e-05	0.00818828	0.57507	1.65233
chr2	36043201	36043600	2.32361	-2.16766	0.00038776	0.0283772	0.0867347	0.914003
chr2	36044001	36044400	4.35266	-1.41394	1.474e-06	0.000484016	2.7456	5.95502
chr2	36082001	36082400	2.35001	-2.37726	0.00013959	0.0141205	0.0447433	0.874523
chr2	36085201	36085600	1.6556	-1.96638	0.000336839	0.0257901	0.135241	1.10004
chr2	36103201	36103600	10.4586	-1.59936	0.00032093	0.0249891	0.436064	1.28235
chr2	36198401	36198800	5.70293	-1.0249	7.38901e-05	0.00901767	2.03117	3.35166
chr2	36237201	36237600	3.91562	-1.06109	0.000577616	0.036995	1.37689	2.38422
chr2	38372001	38372400	3.98966	-1.93553	3.98502e-06	0.00104223	0.443955	1.69833
chr2	38402001	38402400	2.85153	-1.08848	1.66314e-07	8.76185e-05	3.89401	7.12322
chr2	39483601	39484000	3.62891	-1.66839	0.00071676	0.0426086	0.305961	1.05597
chr2	41613201	41613600	0.976157	-1.74059	0.000840406	0.0472476	0.177234	1.19054
chr2	42494801	42495200	2.3605	-1.79251	5.33116e-05	0.00713905	0.495859	1.9259
chr2	44035601	44036000	2.79203	-1.07509	3.63788e-07	0.000162356	3.34074	6.15116
chr2	44248801	44249200	3.54961	-1.11427	0.000330429	0.0254751	2.66567	4.73585
chr2	44344001	44344400	3.23217	-1.10059	0.000898031	0.0493271	1.23926	2.29233
chr2	45698801	45699200	5.60888	-1.806	2.77781e-06	0.000790867	0.574058	1.88032
chr2	45722401	45722800	3.80089	-1.38147	3.76751e-06	0.000999047	1.62269	3.57657
chr2	46666001	46666400	2.0656	-1.35205	0.000472007	0.0323857	0.707923	2.02173
chr2	47321201	47321600	3.64613	-1.91741	3.27202e-05	0.0050133	0.350706	1.41688
chr2	49407201	49407600	3.56402	-1.21707	0.000879804	0.0486766	0.93055	1.8761
chr2	49453201	49453600	4.544	-1.47878	0.000621068	0.03881	0.570942	1.46917
chr2	49870001	49870400	3.08149	-1.44648	0.000563683	0.0363993	0.620177	1.60622
chr2	50040401	50040800	1.06523	-1.57241	0.00020533	0.0184739	0.394073	1.78959
chr2	50304001	50304400	4.07152	-3.0707	2.24678e-09	2.62825e-06	0.819626	6.33246
chr2	50304401	50304800	4.32319	-1.7746	8.57223e-10	1.17476e-06	1.49773	4.35399
chr2	50520001	50520400	3.40128	-1.77522	0.000767782	0.044553	0.224365	0.917505
chr2	50625201	50625600	2.28427	-1.60286	0.000806103	0.0459875	0.304586	1.19164
chr2	50826801	50827200	3.4813	-1.18871	0.000683761	0.0413047	0.972905	1.92921
chr2	50877601	50878000	5.0411	-1.55086	7.57814e-05	0.00917762	0.613299	1.6503
chr2	51327201	51327600	3.41867	-1.88528	0.000710044	0.0423289	0.172096	0.868712
chr2	51380401	51380800	2.16898	-1.99356	0.000886077	0.0488917	0.0904982	0.825825
chr2	51513201	51513600	4.21146	-1.6757	0.000264284	0.0219469	0.540603	1.60846
chr2	51651201	51651600	2.47854	-1.09701	0.000654653	0.0401398	1.2321	2.52247
chr2	51871601	51872000	5.59403	-1.54997	0.000887596	0.0489439	0.661804	1.75222
chr2	51983201	51983600	3.16623	-1.3421	0.000404775	0.0291924	0.786407	1.83412
chr2	52579201	52579600	4.033	-1.10653	0.00027135	0.0223495	5.4479	9.34096
chr2	52602401	52602800	2.49902	-1.47589	9.17335e-05	0.0104883	1.37928	3.65803
chr2	52762401	52762800	2.24371	-1.26439	0.000807223	0.0460274	0.834914	2.10782
chr2	52955201	52955600	2.87777	-2.30234	8.62728e-07	0.000319759	0.315227	1.83627
chr2	52959201	52959600	2.22965	-1.54035	0.000300465	0.0239207	0.439828	1.51224
chr2	53102001	53102400	2.74213	-1.68302	5.89016e-08	3.79238e-05	1.25294	3.71278
chr2	55185601	55186000	2.92699	-2.31159	0.0001514	0.0149629	0.0867358	0.915501
chr2	57250801	57251200	2.72981	-1.81554	4.79142e-10	7.1157e-07	2.49256	7.83557
chr2	57251601	57252000	5.06733	-2.01222	1.77321e-07	9.21842e-05	0.621187	2.33802
chr2	57302801	57303200	3.33575	-1.46545	0.000528921	0.0349258	0.945965	2.29802
chr2	58756001	58756400	3.06679	-2.05733	1.67619e-09	2.05748e-06	0.964005	3.75137
chr2	58759601	58760000	2.50551	-1.1912	1.58155e-09	1.95573e-06	3.1803	6.64911
chr2	59183601	59184000	2.43279	-1.1284	2.22784e-06	0.000668311	2.57481	5.2289
chr2	59286401	59286800	3.88406	-1.76121	4.02158e-09	4.25808e-06	1.15151	3.39495
chr2	59487601	59488000	5.40736	-1.12393	0.000144242	0.0144539	2.34777	4.13579
chr2	59594001	59594400	2.7838	-1.22371	0.000750852	0.0439109	1.22247	2.62023
chr2	59634001	59634400	2.30495	-1.05739	0.000273904	0.0224939	2.09343	4.16596
chr2	59797601	59798000	6.07785	-2.13344	2.35594e-11	5.40385e-08	0.796684	3.16475
chr2	59818001	59818400	2.76432	-2.0362	0.000234768	0.0202556	0.182372	1.05319
chr2	60278001	60278400	3.52768	-1.49257	8.0877e-05	0.00960825	1.29052	3.12214
chr2	60284801	60285200	2.73331	-1.65594	7.62849e-09	7.14124e-06	1.29254	3.75809
chr2	60608401	60608800	2.82237	-1.37025	0.000555971	0.0360664	0.617062	1.5586
chr2	60862801	60863200	4.22314	-1.50144	3.48501e-06	0.000943009	1.2069	2.89294
chr2	60908001	60908400	4.9921	-1.97986	7.58618e-05	0.00918346	0.858581	2.97999
chr2	61013201	61013600	2.49199	-1.18843	0.00047806	0.0326373	0.978044	2.15436
chr2	61171201	61171600	3.07182	-1.30484	4.43498e-05	0.00624945	1.11466	2.43097
chr2	61296801	61297200	4.25572	-1.22664	8.31028e-07	0.000310401	7.30422	13.5724
chr2	61528801	61529200	4.59357	-1.06021	0.000890467	0.049056	1.70429	2.93042
chr2	62410801	62411200	3.34257	-2.28185	0.000448287	0.0312894	0.0447433	0.688822
chr2	63224001	63224400	3.62377	-1.31759	9.86464e-06	0.00206706	1.57694	3.34768
chr2	64361601	64362000	3.28739	-1.58602	9.2292e-05	0.0105328	0.582596	1.65493
chr2	64975201	64975600	2.89648	-2.04198	0.000854535	0.0477458	0.0853598	0.732902
chr2	65118801	65119200	3.88237	-1.07162	0.000294216	0.0235746	1.76619	3.07446
chr2	65188401	65188800	2.44425	-1.15925	0.000125796	0.0131198	1.33591	2.8423
chr2	65268801	65269200	1.90333	-2.3975	2.24576e-05	0.00381985	0.173108	1.70361
chr2	65440801	65441200	3.17625	-1.8919	8.18628e-06	0.00179662	0.441566	1.69683
chr2	65473201	65473600	3.33143	-1.46641	1.34773e-05	0.002613	0.928162	2.29257
chr2	65909601	65910000	3.09887	-1.06189	0.00049725	0.0335173	1.37074	2.48182
chr2	66232001	66232400	1.3238	-1.8513	0.000298939	0.0238316	0.224365	1.42008
chr2	66546401	66546800	2.81213	-1.23579	0.000325012	0.0251892	1.02793	2.20207
chr2	67574801	67575200	2.5096	-1.1935	0.000772528	0.0447233	1.01316	2.24043
chr2	68314401	68314800	6.57102	-1.32744	3.77807e-05	0.00554875	1.10576	2.33821
chr2	68378401	68378800	4.35905	-1.66495	0.000413542	0.0296137	0.355843	1.1452
chr2	68846001	68846400	3.66724	-1.65664	8.73686e-10	1.19429e-06	1.46877	3.93822
chr2	68907601	68908000	2.15616	-1.04587	0.000676765	0.0410354	1.23926	2.61413
chr2	68947201	68947600	2.88103	-1.02029	8.0875e-06	0.00178054	3.7476	6.46256
chr2	69226401	69226800	4.51309	-3.279	8.52736e-21	1.79262e-16	0.66832	6.23479
chr2	69226801	69227200	5.60831	-2.38444	1.99984e-06	0.000612994	2.34175	9.99159
chr2	69331601	69332000	1.79864	-1.7882	1.80301e-06	0.000565688	0.628351	2.65598
chr2	69333601	69334000	2.71524	-1.22225	0.000157973	0.0153953	2.05261	4.30639
chr2	69339201	69339600	2.38513	-1.35974	2.76158e-06	0.000787093	1.37211	3.43593
chr2	69368801	69369200	3.87352	-2.27269	1.73529e-13	7.62142e-10	0.879657	3.90283
chr2	69414801	69415200	3.90662	-2.15097	3.24195e-07	0.000148157	0.491085	2.15549
chr2	70288001	70288400	5.15923	-1.24837	0.000892534	0.0491311	1.3745	2.69981
chr2	70465601	70466000	1.89658	-1.10568	0.000683383	0.0412905	1.15665	2.71059
chr2	70648401	70648800	2.49902	-1.01121	0.000589673	0.0375076	2.49459	4.58549
chr2	70877201	70877600	4.16834	-2.16814	1.33847e-07	7.35195e-05	0.766343	3.11872
chr2	71143201	71143600	4.15146	-1.23763	0.000124532	0.0130282	1.35431	2.70576
chr2	71674001	71674400	2.2677	-1.23735	0.000367797	0.0273905	0.88342	2.15453
chr2	71722801	71723200	2.25458	-1.14369	0.000853445	0.0477071	1.07093	2.38401
chr2	71877601	71878000	3.25925	-1.28945	0.000506101	0.0338913	0.880018	1.93136
chr2	71892801	71893200	2.67398	-1.54721	0.000144233	0.0144538	0.530327	1.6062
chr2	72143201	72143600	4.20792	-1.00398	0.000385349	0.0282564	1.90859	3.10911
chr2	72155201	72155600	2.79103	-2.42005	0.000213109	0.0189557	0.0419925	0.823339
chr2	72175601	72176000	3.75472	-2.7001	3.77532e-11	8.19917e-08	0.311101	2.33922
chr2	72182401	72182800	2.76726	-1.82615	0.000471182	0.0323503	0.396098	1.55497
chr2	72242001	72242400	2.92657	-1.33111	1.20577e-05	0.00240583	1.29088	2.88626
chr2	72521201	72521600	2.60571	-1.27766	0.000527688	0.0348682	0.794296	1.88014
chr2	72575601	72576000	3.34054	-1.58965	9.07664e-05	0.0104151	0.572682	1.647
chr2	72656001	72656400	3.94313	-1.07769	0.000583695	0.0372698	1.33288	2.34171
chr2	72667601	72668000	4.40366	-1.16377	5.29767e-06	0.00129409	2.0694	3.81171
chr2	72751201	72751600	2.6171	-2.03103	0.000727284	0.0430239	0.131478	0.921073
chr2	72789201	72789600	4.42838	-1.97089	1.61339e-05	0.00298685	0.765979	2.70399
chr2	72903201	72903600	5.39512	-2.95241	3.63089e-26	1.78678e-21	0.800809	5.72713
chr2	73047601	73048000	3.60644	-1.51512	1.80678e-06	0.000566405	3.01687	7.0612
chr2	73079201	73079600	5.15479	-1.10891	0.000191203	0.0175873	2.31346	4.0832
chr2	73543601	73544000	4.62085	-1.26613	2.11372e-05	0.00365323	1.3711	2.7551
chr2	73568801	73569200	2.43441	-1.14783	0.000499916	0.0336397	1.06579	2.29147
chr2	73585601	73586000	3.42006	-1.43522	8.74017e-07	0.000322948	3.3715	7.52001
chr2	73616401	73616800	5.75467	-1.49067	0.000905946	0.0495863	2.01479	4.63747
chr2	73616801	73617200	3.51717	-2.18692	3.69874e-07	0.000164622	1.52168	5.99565
chr2	74184401	74184800	3.63822	-1.95856	0.000540166	0.0353921	0.17072	0.918843
chr2	74218401	74218800	3.99803	-2.16227	0.000142105	0.0143054	0.133867	0.918571
chr2	74348401	74348800	1.65998	-1.28839	0.000448202	0.0312864	0.876905	2.56841
chr2	74922401	74922800	2.58133	-1.3206	2.14998e-06	0.000648639	1.77234	4.07662
chr2	74959201	74959600	2.08996	-1.33767	7.97041e-05	0.0095049	1.63123	4.27019
chr2	75028001	75028400	4.52584	-1.38024	0.000198647	0.0180451	1.63261	3.5449
chr2	75609601	75610000	7.47578	-1.53444	4.97794e-07	0.000208523	2.48787	5.82426
chr2	75610801	75611200	2.87112	-1.00159	2.44193e-05	0.00405944	2.652	4.57734
chr2	75611201	75611600	4.57688	-1.98065	2.90717e-09	3.23973e-06	0.876256	3.11534
chr2	75622001	75622400	3.03819	-1.0917	0.000493645	0.033348	1.60227	2.9379
chr2	75680001	75680400	3.20454	-1.23777	2.49981e-05	0.00412998	1.68083	3.38596
chr2	75681601	75682000	1.84299	-1.26064	4.05552e-05	0.00585146	1.15803	3.07084
chr2	75696001	75696400	2.46843	-1.47169	0.000831472	0.0469258	0.487971	1.46342
chr2	75743601	75744000	2.78022	-1.05567	2.08765e-06	0.000634337	3.24539	5.92187
chr2	75752801	75753200	5.20851	-1.99799	2.20352e-10	3.713e-07	1.15629	3.98214
chr2	75988801	75989200	2.90353	-2.23224	0.000557462	0.0361403	0.0419925	0.686401
chr2	76006001	76006400	2.93204	-1.89857	0.000859848	0.0479339	0.22299	1.05844
chr2	76056401	76056800	3.31386	-1.57613	0.000902772	0.0494807	0.359606	1.10114
chr2	76056801	76057200	3.4858	-1.44333	0.000292583	0.0234872	0.623576	1.55834
chr2	76057201	76057600	3.96055	-1.21905	7.00313e-05	0.00868528	1.6316	3.17452
chr2	76105201	76105600	6.52536	-1.83563	0.000121319	0.0127959	0.391684	1.42192
chr2	76302001	76302400	3.14503	-1.66063	3.6922e-09	3.9636e-06	1.31985	3.71783
chr2	76333201	76333600	4.1596	-1.5378	1.74671e-05	0.00317716	1.41686	3.48416
chr2	76350001	76350400	5.20507	-1.74083	2.64642e-05	0.00430615	0.488335	1.55873
chr2	76812801	76813200	5.75209	-2.05262	0.000859319	0.0479201	0.135241	0.827274
chr2	77032801	77033200	2.57181	-1.14907	8.76599e-05	0.0101612	1.99403	4.03982
chr2	77375601	77376000	7.41891	-1.44521	3.28705e-06	0.000901043	1.49296	3.39759
chr2	77507201	77507600	3.0719	-1.55723	9.59472e-06	0.00202486	1.13574	3.02978
chr2	77543201	77543600	1.20993	-1.19258	0.00025922	0.0216744	0.965015	2.79534
chr2	78598001	78598400	3.49359	-1.03372	9.20808e-05	0.0105169	2.38904	4.04071
chr2	79000001	79000400	2.27307	-1.33872	0.000756992	0.0441411	0.618438	1.69543
chr2	80577601	80578000	1.94063	-1.52577	0.000340709	0.0259907	0.442579	1.60585
chr2	81413601	81414000	6.85021	-1.43538	0.000102006	0.0113068	0.88103	2.06919
chr2	81746401	81746800	3.18489	-1.98547	0.000290509	0.0233823	0.177234	0.961953
chr2	84660001	84660400	6.88219	-1.11166	1.82539e-06	0.000570669	6.75406	11.5133
chr2	84741201	84741600	3.01996	-1.21968	4.82727e-05	0.00663429	3.3187	6.50452
chr2	84742801	84743200	8.67561	-1.82091	7.0531e-05	0.00872996	0.356855	1.28221
chr2	84798801	84799200	8.44006	-1.72744	0.000395057	0.0287289	0.355481	1.19355
chr2	84875601	84876000	3.34023	-1.43886	1.04356e-05	0.00215301	1.33012	3.11697
chr2	85066401	85066800	2.20427	-1.95723	0.000138753	0.0140582	0.224365	1.28203
chr2	85069601	85070000	2.0442	-1.59609	0.000816586	0.0463661	0.444965	1.65224
chr2	85070801	85071200	4.30287	-1.08635	9.24287e-06	0.00196748	8.84241	14.9074
chr2	85534401	85534800	1.04033	-1.50597	0.000854474	0.0477436	0.354468	1.56164
chr2	87622401	87622800	0.487787	-2.23994	0.000874211	0.0484464	0	0.822306
chr2	87842001	87842400	2.56598	-1.49086	9.01402e-05	0.0103603	0.843815	2.33627
chr2	90490801	90491200	4.37401	-1.76791	0.000119552	0.0126564	0.572317	1.83317
chr2	90537201	90537600	2.01071	-1.0069	8.89484e-05	0.010262	1.89455	3.9503
chr2	90538801	90539200	2.30707	-1.72079	0.000242206	0.0206912	0.724715	2.52732
chr2	90576401	90576800	3.03856	-1.05358	3.70021e-06	0.000985223	2.6643	4.67698
chr2	91087601	91088000	3.90165	-1.07292	1.0297e-06	0.000368161	4.23052	7.16399
chr2	91110401	91110800	2.55774	-1.41649	4.49589e-05	0.00631054	0.984194	2.52705
chr2	91476401	91476800	5.90442	-1.77175	0.000139763	0.0141347	0.347954	1.23569
chr2	91630801	91631200	3.9348	-1.27211	0.00026662	0.0220751	2.69274	5.2771
chr2	91870801	91871200	3.73442	-1.52409	0.000179979	0.0168486	0.656667	1.74378
chr2	92028001	92028400	2.77467	-1.04053	0.000475847	0.0325361	1.79964	3.30207
chr2	92125201	92125600	3.95579	-1.25995	7.35489e-06	0.00165888	1.67193	3.35074
chr2	92233201	92233600	2.96446	-1.00701	0.000536165	0.0352227	4.08128	6.88566
chr2	92376801	92377200	3.1538	-2.07541	2.39447e-07	0.0001173	0.482184	2.11016
chr2	92377201	92377600	2.34633	-1.8995	3.00526e-11	6.65479e-08	3.62127	12.7928
chr2	92380401	92380800	2.20559	-1.6093	0.000225674	0.019697	0.438452	1.60354
chr2	92384801	92385200	1.85827	-1.3324	6.05868e-06	0.00143514	1.58171	4.36203
chr2	92385201	92385600	3.81712	-2.41922	7.43084e-07	0.000283669	0.715085	3.58107
chr2	92423601	92424000	3.65999	-2.65528	1.06118e-06	0.000376513	0.137629	1.37639
chr2	92675201	92675600	4.34737	-1.1816	0.000478339	0.0326512	1.28198	2.42602
chr2	92751201	92751600	3.10688	-1.3341	0.000911961	0.0497896	0.615687	1.46681
chr2	92974001	92974400	7.43035	-1.98996	0.000266463	0.0220678	0.177234	0.915452
chr2	92995601	92996000	3.0854	-1.11759	0.000746639	0.0437447	1.09512	2.11048
chr2	93102001	93102400	4.00657	-1.42981	0.000741672	0.0435609	0.530326	1.33211
chr2	93148001	93148400	3.26886	-1.38595	0.00042296	0.0300653	0.748179	1.78991
chr2	93244001	93244400	3.97076	-1.90294	1.12022e-05	0.00227859	0.488698	1.78428
chr2	93246401	93246800	2.93698	-1.56375	2.14595e-08	1.65256e-05	1.80369	4.73031
chr2	93316401	93316800	5.57797	-1.18076	3.44732e-06	0.000936086	4.1619	7.57996
chr2	93370801	93371200	0.747863	-1.84991	0.000333938	0.0256478	0.182372	1.32985
chr2	93446801	93447200	2.77184	-1.38809	4.78294e-05	0.0065887	2.31504	5.36955
chr2	93453201	93453600	3.77584	-2.26697	7.81809e-26	3.52672e-21	1.91547	7.80455
chr2	93453601	93454000	1.9665	-1.4448	1.54966e-08	1.27631e-05	1.67873	4.85781
chr2	93709201	93709600	3.13406	-1.2488	1.61265e-07	8.54372e-05	2.42322	4.90017
chr2	93739601	93740000	4.69295	-2.75631	1.54229e-07	8.23743e-05	0.899845	5.4676
chr2	93776001	93776400	3.51837	-1.22162	0.000448196	0.0312864	0.971529	1.97109
chr2	93878401	93878800	2.98638	-1.10576	0.000144783	0.0144929	1.60126	2.98225
chr2	93957201	93957600	7.71553	-1.1967	7.39294e-05	0.00902146	1.45335	2.7554
chr2	93973201	93973600	1.80824	-1.30091	0.000406168	0.0292688	0.705172	2.06256
chr2	94154001	94154400	3.91045	-1.87504	5.62247e-06	0.00135539	0.525187	1.88142
chr2	94533601	94534000	2.24107	-1.28402	4.26572e-05	0.0060686	1.09512	2.75349
chr2	94682401	94682800	3.42866	-1.28802	0.000886633	0.0489089	0.703798	1.56118
chr2	98149601	98150000	3.06494	-1.64518	0.0001803	0.0168718	0.748905	2.20225
chr2	101672801	101673200	2.23914	-1.41767	0.000288467	0.0232701	1.20892	3.25951
chr2	101836001	101836400	2.70669	-1.55327	2.35555e-08	1.78522e-05	1.56513	4.17639
chr2	102112801	102113200	2.97247	-2.07249	4.03432e-06	0.00105207	0.792559	3.2075
chr2	102193201	102193600	4.63075	-1.2478	2.64725e-05	0.00430653	1.42301	2.79714
chr2	102201201	102201600	3.67623	-2.16796	3.15233e-07	0.00014501	0.661804	2.83435
chr2	102549601	102550000	5.80636	-1.48525	0.000751199	0.0439286	0.579196	1.47302
chr2	102693601	102694000	3.69281	-1.61211	0.000542566	0.035501	0.450104	1.33469
chr2	102902001	102902400	2.88583	-1.21031	1.50622e-08	1.24718e-05	3.39851	6.77681
chr2	103122401	103122800	1.34771	-1.01568	0.000598093	0.0378603	1.60198	3.81007
chr2	103449201	103449600	4.24675	-2.15388	9.81606e-06	0.00206022	0.583607	2.47408
chr2	103455601	103456000	4.50854	-1.98705	2.03727e-08	1.58336e-05	1.52957	5.09141
chr2	103456401	103456800	5.16383	-1.68543	0.000798435	0.0457092	3.86169	9.99135
chr2	103457201	103457600	4.3216	-2.49265	2.22123e-09	2.60539e-06	2.48683	11.6003
chr2	103458801	103459200	3.26777	-1.07417	0.00067217	0.04086	5.83849	10.1221
chr2	103459201	103459600	4.19021	-1.35227	3.78522e-08	2.64217e-05	5.9156	12.117
chr2	103461201	103461600	4.46828	-1.26514	0.00011913	0.0126229	1.37313	2.75306
chr2	103461601	103462000	4.17369	-1.57801	2.14863e-05	0.00369576	2.15554	5.26894
chr2	103462001	103462400	4.09681	-2.67882	1.34496e-10	2.42682e-07	1.03371	5.91313
chr2	103462401	103462800	2.80199	-1.58803	0.000410323	0.0294806	0.39646	1.28695
chr2	103463601	103464000	4.14704	-2.01319	2.22087e-11	5.13757e-08	1.33591	4.62885
chr2	103464401	103464800	2.84909	-1.83606	0.000490929	0.033233	0.316602	1.2837
chr2	103465601	103466000	4.3874	-2.55995	1.63725e-07	8.65499e-05	1.3383	6.86728
chr2	103466001	103466400	4.6334	-2.46681	1.99032e-09	2.38229e-06	0.445979	2.51905
chr2	103471201	103471600	4.54125	-1.86387	1.56845e-06	0.000507716	2.38875	7.15412
chr2	103472801	103473200	1.81598	-1.24294	0.000477921	0.032635	0.828761	2.29348
chr2	103474401	103474800	5.5725	-1.70064	2.55938e-06	0.000742661	7.78884	20.0392
chr2	103474801	103475200	3.57244	-1.96954	4.28883e-09	4.49272e-06	1.72586	5.76906
chr2	103494401	103494800	4.58161	-1.15491	4.61597e-07	0.000195977	5.0954	9.07025
chr2	103600401	103600800	3.10809	-2.17162	0.000182722	0.017044	0.131479	0.963656
chr2	103690401	103690800	2.91446	-2.06812	1.17832e-13	5.45168e-10	1.2014	4.63343
chr2	103702401	103702800	3.59703	-1.37813	2.66013e-05	0.00432261	1.71052	3.76291
chr2	103703201	103703600	4.50843	-1.35334	1.28505e-07	7.1236e-05	2.15642	4.54193
chr2	103712801	103713200	1.1604	-1.60815	6.44184e-05	0.00819238	0.712336	2.89264
chr2	103717201	103717600	3.68202	-1.58426	0.000132746	0.0136184	3.51917	8.6195
chr2	103728401	103728800	4.33087	-1.11401	3.09989e-05	0.00482363	9.05766	15.5913
chr2	103835601	103836000	3.92846	-1.68385	0.000124465	0.0130237	0.493472	1.5099
chr2	104040401	104040800	3.04129	-1.36795	0.000885691	0.0488824	0.575069	1.42269
chr2	104084401	104084800	2.72898	-1.65762	0.000651896	0.0400286	0.481821	1.6006
chr2	104358001	104358400	2.49312	-1.24119	0.00024947	0.0211102	1.67322	3.72141
chr2	104366801	104367200	4.73134	-1.27097	2.47244e-06	0.000724913	1.66881	3.34837
chr2	104478801	104479200	1.93005	-1.36524	0.000598657	0.037882	0.630089	1.87898
chr2	105212001	105212400	3.02753	-1.0287	9.55005e-08	5.61607e-05	3.73858	6.46914
chr2	105223601	105224000	5.96652	-3.13253	3.868e-27	2.09381e-22	0.885808	7.1214
chr2	106461201	106461600	4.84536	-2.20459	4.88059e-06	0.00121636	0.262594	1.422
chr2	109546801	109547200	2.75741	-2.20187	1.93138e-05	0.00341745	0.313487	1.73987
chr2	109902001	109902400	2.90873	-1.76062	1.08567e-07	6.25456e-05	0.850328	2.70603
chr2	109920401	109920800	2.96834	-1.65524	5.07216e-05	0.00687655	0.582595	1.78843
chr2	109959601	109960000	4.65069	-2.03653	4.51864e-05	0.00633026	0.665204	2.51793
chr2	109962801	109963200	2.85913	-1.29448	0.000447243	0.0312423	1.07846	2.38177
chr2	110527201	110527600	2.23858	-2.07962	0.000479449	0.0327105	0.0867358	0.87086
chr2	112778801	112779200	6.34105	-1.46531	0.000144327	0.0144591	0.836649	2.01987
chr2	112986001	112986400	2.1744	-1.3327	0.000538203	0.035313	0.668318	1.83845
chr2	113272401	113272800	2.78028	-2.54628	3.62963e-05	0.00539511	0.0471308	0.91518
chr2	113653601	113654000	3.91712	-2.21911	0.000100238	0.011169	0.133867	0.962429
chr2	114812001	114812400	2.90933	-1.84437	0.000259536	0.0216918	0.261218	1.14635
chr2	114958401	114958800	1.75328	-2.37055	0.000222378	0.0195045	0.0471308	1.01406
chr2	115834401	115834800	2.20591	-1.07956	8.20904e-05	0.00970025	1.71833	3.61787
chr2	116072401	116072800	5.2739	-1.0915	1.34008e-05	0.0026019	3.13758	5.36905
chr2	116895601	116896000	4.51876	-1.3796	7.26508e-07	0.000279113	2.40684	5.08722
chr2	117440801	117441200	2.52765	-1.65525	0.000262858	0.0218747	0.391685	1.4215
chr2	118069201	118069600	2.72565	-1.38306	9.65144e-06	0.00203435	1.22421	2.98448
chr2	118519201	118519600	3.54192	-1.25038	9.1252e-05	0.0104517	1.24816	2.51829
chr2	118718401	118718800	2.94005	-1.74061	8.25402e-05	0.00973637	0.399211	1.42187
chr2	118898401	118898800	2.09934	-1.07257	1.75702e-05	0.00318949	2.23672	4.77624
chr2	119300001	119300400	4.59752	-1.05151	0.000449802	0.0313588	1.57593	2.70982
chr2	119370001	119370400	3.50985	-1.26	0.00013332	0.0136515	1.0634	2.20452
chr2	120177601	120178000	2.80939	-1.42158	0.000153732	0.0151181	0.757442	1.93257
chr2	120304801	120305200	3.66818	-1.06825	7.52031e-06	0.00168723	2.63056	4.49327
chr2	121354801	121355200	12.5485	-1.08623	1.47844e-06	0.000485179	3.882	6.56857
chr2	121606801	121607200	3.54548	-1.33979	0.000107218	0.011712	0.917885	2.06494
chr2	121674401	121674800	2.95511	-1.3875	0.000559033	0.0361994	0.674469	1.64937
chr2	121756801	121757200	3.78874	-1.19338	0.000234552	0.0202434	1.27814	2.4774
chr2	122150401	122150800	3.01158	-1.13366	2.75118e-05	0.00443231	5.74662	10.5512
chr2	122246001	122246400	3.47144	-1.78457	2.17911e-11	5.06037e-08	1.45473	4.36036
chr2	122456801	122457200	5.82317	-1.02185	0.00082726	0.0467564	3.49257	5.69335
chr2	122770401	122770800	2.53161	-1.03847	0.000627086	0.0390466	1.46703	2.79793
chr2	122789601	122790000	3.51705	-1.42506	0.000565488	0.0364674	0.857206	2.01925
chr2	124084001	124084400	1.59956	-1.38498	0.00019292	0.0176896	0.703435	2.29032
chr2	124120001	124120400	2.2798	-1.61983	6.85724e-05	0.0085553	0.763592	2.47539
chr2	124614801	124615200	2.93254	-1.84905	0.000532652	0.0350845	0.265344	1.14851
chr2	124624401	124624800	3.00423	-1.939	7.55059e-06	0.00169227	0.437439	1.78738
chr2	124646801	124647200	4.19723	-1.19714	0.000641638	0.0396358	1.06992	2.07078
chr2	124658001	124658400	2.59969	-1.92233	0.000111798	0.0120662	0.26672	1.28101
chr2	124664001	124664400	10.2335	-1.19072	8.01953e-05	0.0095456	1.41751	2.66146
chr2	124664401	124664800	6.56119	-1.06686	4.07868e-05	0.00587625	2.55361	4.3154
chr2	124664801	124665200	3.37688	-1.63081	0.000642394	0.0396646	0.353092	1.14289
chr2	124928001	124928400	4.09462	-1.8028	0.000753534	0.044014	0.219226	0.921168
chr2	124932001	124932400	1.85364	-1.17395	0.000379781	0.0279836	1.0204	2.57395
chr2	125008001	125008400	2.76091	-1.28051	6.18881e-05	0.00795843	1.09888	2.47575
chr2	125104401	125104800	6.12988	-1.47191	5.1727e-07	0.000214811	1.63398	3.7596
chr2	125389601	125390000	3.58266	-1.87418	5.78256e-05	0.0075645	0.346579	1.3754
chr2	125434401	125434800	2.64875	-1.25515	0.000456543	0.0316747	0.92715	2.11285
chr2	125510001	125510400	2.16816	-1.4797	0.000891651	0.0490975	0.676208	2.06206
chr2	125515201	125515600	3.7019	-1.16491	0.000480656	0.032766	1.40622	2.66302
chr2	125780401	125780800	3.77183	-1.60734	8.8052e-08	5.26673e-05	2.18648	5.60867
chr2	125792801	125793200	5.74284	-1.15109	0.00024383	0.020789	1.78327	3.20465
chr2	126551201	126551600	3.83357	-1.38074	0.000156038	0.01527	0.848304	1.92555
chr2	126561601	126562000	6.65338	-3.37827	1.55557e-13	6.9021e-10	0.131478	2.33891
chr2	126572401	126572800	2.7466	-1.79639	1.01279e-05	0.00210581	0.485584	1.78521
chr2	126574801	126575200	4.37939	-2.1145	1.47756e-05	0.00279811	0.262594	1.32821
chr2	126600801	126601200	5.04561	-1.05839	3.15528e-07	0.000145057	3.73422	6.19402
chr2	126678401	126678800	2.52523	-1.31404	1.49088e-08	1.23732e-05	2.26683	5.17989
chr2	126897201	126897600	4.17251	-3.14947	1.42315e-10	2.54249e-07	0.177234	2.301
chr2	126932801	126933200	12.4599	-1.72866	0.00022293	0.0195402	0.353093	1.18917
chr2	126977601	126978000	2.25511	-2.14651	0.000889872	0.0490307	0.0433674	0.736454
chr2	127286401	127286800	2.88777	-1.07888	2.41606e-05	0.00403265	2.77057	5.00082
chr2	127355601	127356000	2.62884	-1.32112	0.000149167	0.014807	1.13812	2.69896
chr2	127409601	127410000	2.07843	-1.20405	0.000170236	0.0162139	2.14534	5.00579
chr2	127521201	127521600	4.196	-1.07374	4.14933e-06	0.00107636	2.72882	4.68704
chr2	127578001	127578400	3.15333	-1.12011	0.000460622	0.0318595	1.24064	2.3363
chr2	127890401	127890800	3.92125	-1.50887	0.000286969	0.0231947	1.02445	2.53054
chr2	128124801	128125200	8.23956	-1.22481	4.79822e-05	0.00660568	1.74337	3.29806
chr2	128137601	128138000	6.20836	-1.53494	0.000113166	0.0121768	0.972178	2.43352
chr2	128166801	128167200	2.72667	-1.97928	3.33458e-05	0.00507753	0.349329	1.60643
chr2	128167201	128167600	2.0737	-1.28606	1.45254e-05	0.00276446	1.34416	3.39353
chr2	128233201	128233600	3.92878	-1.26435	3.82575e-05	0.00560508	1.50598	3.01816
chr2	128388001	128388400	2.13893	-1.25294	0.000681797	0.041232	0.884433	2.24871
chr2	128402801	128403200	3.50231	-2.20249	0.000115035	0.0123106	0.133867	0.962429
chr2	128431601	128432000	3.14811	-1.24515	1.96479e-07	0.000100242	4.15523	8.20179
chr2	128432001	128432400	2.76566	-1.07493	0.000896	0.049253	1.15253	2.19864
chr2	128698401	128698800	4.02861	-1.51295	6.45341e-05	0.00820224	0.802185	2.02442
chr2	129442001	129442400	2.42766	-1.17343	0.000297078	0.0237301	1.10301	2.43222
chr2	129623201	129623600	2.6026	-1.03178	0.000368806	0.0274306	2.02668	3.77224
chr2	129932801	129933200	4.73992	-1.64046	1.33605e-05	0.00259514	0.666943	1.88072
chr2	130298401	130298800	2.71752	-2.05657	5.32944e-05	0.00713778	0.220601	1.24301
chr2	130311201	130311600	2.10927	-1.08229	9.22687e-05	0.0105322	1.58584	3.44613
chr2	130668001	130668400	5.31797	-1.98539	0.000643775	0.039709	0.130103	0.780646
chr2	130791601	130792000	2.36427	-1.72104	6.2594e-08	3.98274e-05	1.24816	4.07966
chr2	130932801	130933200	4.6021	-1.84227	1.23058e-05	0.00244206	0.623213	2.06814
chr2	130950001	130950400	1.87162	-1.02721	7.1069e-05	0.00877777	1.9427	4.21347
chr2	131138801	131139200	3.59858	-1.50559	8.11364e-09	7.52707e-06	1.64361	3.94194
chr2	131164001	131164400	2.76	-3.3495	5.95007e-10	8.54877e-07	0.0419925	1.74018
chr2	131800401	131800800	3.33522	-1.06327	0.000351424	0.0265495	2.99255	5.14002
chr2	132103201	132103600	4.1316	-1.86216	0.000362702	0.0271445	0.219226	0.965249
chr2	132115601	132116000	2.5191	-1.24179	0.000673181	0.0408868	1.39194	3.07459
chr2	132131601	132132000	2.76119	-1.70806	8.47118e-09	7.78538e-06	1.10127	3.39465
chr2	132134401	132134800	3.71884	-1.92426	8.61319e-06	0.00186424	0.397835	1.55758
chr2	132208401	132208800	3.29997	-1.69338	0.000250077	0.0211424	0.490074	1.56188
chr2	132282801	132283200	3.86829	-1.96822	2.88076e-10	4.67937e-07	1.02004	3.5332
chr2	132293201	132293600	4.18911	-1.25384	1.29199e-05	0.00253352	4.34417	8.29681
chr2	132590401	132590800	2.44752	-1.01631	0.000255051	0.0214343	1.63746	3.1158
chr2	132698001	132698400	4.14518	-1.04286	5.18274e-07	0.000215146	4.835	8.02933
chr2	132915201	132915600	4.95555	-3.01674	1.67657e-06	0.000535139	0.136254	1.78455
chr2	133565601	133566000	3.65341	-1.31297	3.34364e-07	0.000152074	2.39078	4.91742
chr2	133612401	133612800	2.42481	-1.22879	0.000614107	0.0385164	0.836651	1.97192
chr2	133856401	133856800	4.11927	-1.23144	8.44873e-05	0.00990564	1.33903	2.61926
chr2	135727201	135727600	3.44322	-1.24341	0.000633919	0.0393148	0.916511	1.92902
chr2	135740001	135740400	1.47501	-1.06637	0.000177582	0.0167034	1.7638	4.2718
chr2	135910001	135910400	5.74586	-1.60854	0.000421209	0.0299871	0.400586	1.19283
chr2	135958401	135958800	7.92179	-1.62716	0.000849362	0.0475783	0.34933	1.09625
chr2	135996001	135996400	3.31897	-2.3015	3.67666e-05	0.00544449	0.135241	1.05827
chr2	136094801	136095200	6.70135	-1.26415	0.000197376	0.0179726	1.49947	2.98626
chr2	136100801	136101200	3.55303	-1.64224	0.000504347	0.033822	0.353455	1.14863
chr2	136258801	136259200	1.59491	-1.8071	0.000907109	0.0496155	0.180997	1.14385
chr2	136749201	136749600	3.12093	-1.22943	0.00024729	0.0209837	1.3137	2.7057
chr2	137109601	137110000	3.86227	-2.62795	5.78675e-10	8.34767e-07	1.39809	7.51385
chr2	137110001	137110400	3.17	-2.05335	1.63281e-05	0.00301429	0.452492	1.92297
chr2	138262801	138263200	4.3667	-1.33755	1.60518e-06	0.000517748	2.02126	4.22396
chr2	138455201	138455600	3.15333	-1.14647	0.000631262	0.0392254	1.06579	2.06287
chr2	142824001	142824400	2.57326	-1.22719	0.000811653	0.0461805	2.11629	4.4888
chr2	143233601	143234000	3.67529	-1.23684	1.04451e-06	0.000372287	2.41395	4.73132
chr2	143852001	143852400	2.38685	-1.66366	0.000122183	0.0128644	0.436065	1.60375
chr2	144161201	144161600	3.48543	-1.54758	0.000289726	0.0233393	0.65529	1.78773
chr2	144165201	144165600	8.3363	-1.34857	0.000223589	0.0195702	0.912746	2.02073
chr2	144196001	144196400	5.8472	-1.20525	0.000412785	0.0295829	1.53871	2.93096
chr2	144196401	144196800	1.89139	-1.65045	0.000394286	0.0286911	0.40775	1.65042
chr2	146191201	146191600	3.79429	-1.10496	9.28895e-06	0.00197555	2.58366	4.58762
chr2	146376001	146376400	2.56988	-1.07709	0.000880072	0.048685	2.4324	4.63023
chr2	146502401	146502800	3.19311	-1.83084	3.18828e-09	3.50786e-06	1.25431	3.94193
chr2	147191201	147191600	2.79758	-2.16166	0.000449225	0.0313397	0.0881107	0.825425
chr2	147372801	147373200	5.42403	-1.85028	0.000180639	0.0168962	0.308713	1.19519
chr2	148020001	148020400	2.87065	-1.92584	0.00012458	0.0130324	0.347953	1.51439
chr2	148034401	148034800	2.35519	-1.82166	0.000169469	0.0161643	0.533439	2.1059
chr2	148043601	148044000	8.91837	-1.64445	1.03253e-06	0.000368867	1.84091	4.75847
chr2	148186401	148186800	3.20571	-1.00376	0.00016429	0.0158229	3.41821	5.74115
chr2	148684401	148684800	6.2369	-1.46005	1.36695e-14	7.87183e-11	13.4602	29.1785
chr2	150386001	150386400	3.84299	-1.50268	0.000226737	0.0197658	0.580209	1.51113
chr2	150650001	150650400	3.91842	-1.08245	2.73894e-07	0.000130284	3.2144	5.55553
chr2	151938801	151939200	5.17686	-1.17213	2.50884e-05	0.00414016	2.40316	4.3521
chr2	152093601	152094000	19.5937	-2.25537	0.000583793	0.0372727	0.0447433	0.641127
chr2	152101601	152102000	5.09496	-1.53569	9.57278e-05	0.0108052	0.930263	2.33441
chr2	152337601	152338000	2.96785	-1.17097	5.39103e-05	0.00719648	2.18624	4.21455
chr2	152338401	152338800	5.24763	-1.96555	2.21489e-10	3.72925e-07	0.939815	3.21016
chr2	152360801	152361200	4.85944	-1.70318	2.66384e-09	3.01039e-06	1.32737	3.67572
chr2	152633601	152634000	5.63464	-1.5654	8.95839e-10	1.22077e-06	1.84503	4.53894
chr2	152671601	152672000	2.43174	-1.19995	5.64783e-06	0.0013609	4.34072	9.11705
chr2	152679601	152680000	3.06513	-1.2253	3.64343e-05	0.00540821	2.25489	4.49862
chr2	152729201	152729600	2.82381	-1.29224	6.65086e-07	0.000260791	1.8687	4.03693
chr2	152829201	152829600	5.45276	-1.33838	1.16402e-06	0.00040442	1.91337	3.94074
chr2	152914001	152914400	3.88717	-1.40116	0.000486383	0.033014	0.975292	2.24248
chr2	152959601	152960000	2.57451	-1.36006	0.00080743	0.0460357	0.576445	1.51336
chr2	152992401	152992800	4.15023	-1.34899	3.44615e-05	0.00520024	1.35431	2.93292
chr2	153002801	153003200	4.0372	-2.23435	0.000662744	0.0404642	0.0419925	0.643436
chr2	153053201	153053600	4.38951	-1.05623	0.00089682	0.0492787	1.73274	2.94247
chr2	153071201	153071600	2.7929	-1.35733	0.000387685	0.0283729	0.706549	1.74445
chr2	153483601	153484000	6.01853	-2.21023	0.000241363	0.0206499	0.0904982	0.780535
chr2	153519201	153519600	4.8942	-1.11731	0.000408729	0.029409	1.32426	2.38454
chr2	153608401	153608800	3.31462	-1.34458	1.37402e-08	1.15225e-05	2.79238	5.9128
chr2	153608801	153609200	3.27778	-1.57331	0.000607431	0.0382462	0.492098	1.41962
chr2	153937201	153937600	3.60469	-1.65017	0.000230105	0.0199698	0.450105	1.37387
chr2	154476001	154476400	3.04752	-1.15885	0.000181014	0.016924	2.09914	3.99168
chr2	154560401	154560800	1.69883	-1.41373	0.000350169	0.0264821	0.582596	1.93037
chr2	154585601	154586000	3.80856	-1.75611	4.68179e-09	4.81867e-06	2.10841	5.90942
chr2	154598001	154598400	4.68346	-3.12135	1.31129e-13	5.95239e-10	1.35509	10.2587
chr2	154598401	154598800	3.03905	-1.43744	0.000117911	0.0125298	0.930549	2.29203
chr2	154600801	154601200	3.55899	-1.33407	0.000474036	0.0324691	0.760192	1.69667
chr2	154602001	154602400	2.22767	-1.79057	3.37773e-05	0.00512809	0.787131	2.98335
chr2	154688001	154688400	3.86093	-1.48539	0.000156814	0.0153249	0.719213	1.78772
chr2	155050001	155050400	2.88365	-1.37965	6.10796e-06	0.00144287	1.87376	4.26654
chr2	155062001	155062400	3.45914	-1.11546	1.84519e-05	0.00330547	4.88371	8.61026
chr2	155068001	155068400	3.49625	-1.21454	7.90183e-06	0.00175159	3.65573	6.9176
chr2	155068801	155069200	5.51884	-2.57861	9.95075e-27	5.13e-22	2.14048	10.6018
chr2	155278401	155278800	4.00175	-2.04391	2.45227e-06	0.000720269	0.394073	1.69823
chr2	155278801	155279200	3.53229	-1.89329	7.13325e-06	0.00162161	0.58571	2.06721
chr2	155517601	155518000	9.95	-1.13934	0.000208141	0.0186647	1.76068	3.16686
chr2	155519201	155519600	2.96361	-2.55646	5.28427e-06	0.00129147	0.131116	1.33243
chr2	155586001	155586400	2.34094	-1.14662	0.000451201	0.0314307	1.06065	2.34132
chr2	155617601	155618000	4.7859	-1.00155	0.000215223	0.0190817	2.03465	3.30418
chr2	155629601	155630000	6.75014	-1.25404	0.000573096	0.036798	1.36973	2.71684
chr2	155639201	155639600	3.94158	-2.1221	0.000140842	0.0142106	0.364745	1.64944
chr2	155641201	155641600	2.80383	-2.13891	3.77134e-06	0.000999749	0.397834	1.96724
chr2	155642001	155642400	2.58287	-1.01991	0.000208832	0.0187035	2.49321	4.54007
chr2	156066001	156066400	5.51038	-1.37919	5.10785e-06	0.00125923	1.32875	2.8885
chr2	156079601	156080000	2.58084	-1.02217	0.000401169	0.0290143	2.04181	3.75786
chr2	156080001	156080400	3.54923	-1.43098	0.00048143	0.0328033	0.845918	2.0153
chr2	156447601	156448000	2.99741	-1.93481	2.49928e-06	0.000730311	0.826375	3.02269
chr2	156648001	156648400	1.91601	-1.37901	0.000472891	0.0324255	0.576082	1.79206
chr2	156679201	156679600	4.81189	-1.9328	0.000117707	0.0125143	0.271496	1.14608
chr2	156696401	156696800	5.76651	-1.06089	5.68672e-05	0.00747753	2.66025	4.44081
chr2	156721601	156722000	6.71308	-2.03558	4.13056e-05	0.00592951	0.270483	1.24016
chr2	156781201	156781600	3.88657	-1.13852	0.000806541	0.046002	1.11944	2.06385
chr2	156843201	156843600	4.85735	-1.73674	1.48294e-05	0.00280647	0.567181	1.78948
chr2	156869201	156869600	4.38987	-2.20112	4.00244e-06	0.0010454	0.26397	1.42521
chr2	157072801	157073200	4.23613	-1.51825	0.000507849	0.0339709	0.536478	1.42258
chr2	157130801	157131200	2.76954	-1.00839	3.183e-05	0.00491525	6.21772	10.7295
chr2	157405601	157406000	2.98692	-1.55991	0.000915271	0.0498969	0.537853	1.56126
chr2	157428401	157428800	2.64801	-1.54644	0.000109073	0.011859	0.6222	1.83898
chr2	157435201	157435600	3.5801	-1.1829	0.000285251	0.023102	1.29667	2.47665
chr2	157458401	157458800	6.56683	-1.0823	0.000530207	0.0349799	1.37313	2.39151
chr2	157463601	157464000	3.54952	-1.14312	1.31772e-07	7.26933e-05	2.8637	5.22918
chr2	157471201	157471600	3.35529	-2.21962	1.01832e-06	0.000365054	0.312112	1.65143
chr2	157552801	157553200	4.16908	-1.17596	0.000131241	0.013512	4.50019	8.15738
chr2	157558401	157558800	2.48113	-1.34085	0.000609285	0.0383208	1.34757	3.24756
chr2	157567601	157568000	3.39871	-1.39786	9.73185e-09	8.68682e-06	7.41086	15.874
chr2	157904801	157905200	3.27099	-1.03525	0.000151304	0.0149561	3.71569	6.30022
chr2	158139601	158140000	2.86135	-1.04812	7.76835e-05	0.00933385	1.91474	3.43992
chr2	158150001	158150400	3.82973	-1.93807	2.64224e-13	1.10022e-09	1.36459	4.54356
chr2	158174801	158175200	6.80077	-1.3924	1.41918e-08	1.18508e-05	2.35769	5.00171
chr2	158308001	158308400	3.05255	-1.13672	0.000170503	0.0162326	1.59887	3.0281
chr2	158359201	158359600	4.91505	-1.43364	5.9932e-05	0.00776682	1.76785	3.93448
chr2	158513601	158514000	2.38331	-1.16499	0.000116171	0.0123936	1.32224	2.89057
chr2	158694401	158694800	5.62524	-1.08572	0.000275869	0.0225995	1.72043	2.9841
chr2	158700401	158700800	4.58651	-1.51036	1.09732e-06	0.000386779	1.15216	2.79434
chr2	158732801	158733200	4.10828	-1.14875	0.000239265	0.020525	1.81194	3.30576
chr2	158772801	158773200	6.1837	-1.68445	0.000171988	0.0163355	0.439828	1.38123
chr2	158869601	158870000	4.11709	-1.50649	0.000773651	0.0447652	0.620825	1.61427
chr2	158908001	158908400	2.28799	-1.41846	0.000173843	0.0164488	0.830787	2.34476
chr2	159032801	159033200	3.03312	-1.32508	0.000280176	0.0228392	0.84179	1.92953
chr2	159055201	159055600	3.42118	-1.25006	0.000413914	0.0296285	1.0238	2.11087
chr2	159098801	159099200	2.43392	-1.16294	0.000217735	0.0192305	1.39558	3.02778
chr2	159138801	159139200	2.33429	-1.32153	0.000206925	0.018575	1.05211	2.66264
chr2	159148401	159148800	2.7975	-1.03388	0.000395493	0.0287501	1.98954	3.58709
chr2	159293601	159294000	3.06514	-1.45848	0.000491783	0.0332661	0.533077	1.42179
chr2	160230801	160231200	3.97363	-1.35889	0.000705509	0.0421535	1.49809	3.21532
chr2	160334401	160334800	2.31664	-1.7501	0.000175547	0.0165674	0.309725	1.33006
chr2	160412401	160412800	5.79972	-1.11996	3.24605e-05	0.00498338	1.79993	3.21017
chr2	160412801	160413200	4.50533	-1.16635	0.000441871	0.0309871	1.61278	3.02536
chr2	160730401	160730800	4.38865	-1.13462	2.74345e-05	0.00442249	3.05084	5.42007
chr2	160730801	160731200	11.1019	-1.5412	0.000132105	0.0135726	0.744414	1.93343
chr2	161170401	161170800	4.85687	-1.16486	1.51385e-06	0.000493796	2.34292	4.26486
chr2	161248401	161248800	3.45856	-1.42334	0.000143993	0.0144372	1.3315	3.07697
chr2	162527601	162528000	4.07909	-1.38525	0.000155204	0.0152152	0.88617	2.01168
chr2	162557601	162558000	5.05864	-2.06183	0.000864078	0.0480669	0.0918741	0.687612
chr2	162657201	162657600	2.47903	-1.83743	4.78802e-05	0.00659415	0.354468	1.51901
chr2	162853601	162854000	3.84071	-2.82135	1.30251e-08	1.10513e-05	0.135241	1.55849
chr2	162934401	162934800	8.56716	-1.87283	6.38677e-07	0.000252677	1.67133	5.05286
chr2	162975601	162976000	2.53122	-1.05289	9.61695e-05	0.0108432	1.93278	3.71785
chr2	162976401	162976800	3.057	-2.2646	2.86318e-06	0.000809868	0.301835	1.74364
chr2	163094401	163094800	5.85134	-1.51036	3.90981e-05	0.00569166	1.2864	3.07904
chr2	163104401	163104800	4.85995	-1.41752	5.13712e-05	0.00693856	1.93582	4.27285
chr2	163116801	163117200	4.36183	-1.10556	8.61921e-06	0.00186515	3.21744	5.59398
chr2	163149201	163149600	7.15685	-1.56618	0.000182908	0.0170547	0.564794	1.55971
chr2	163220001	163220400	2.1449	-1.78954	0.000199562	0.0181014	0.262594	1.28463
chr2	163234801	163235200	3.0754	-1.30249	0.000125432	0.0130945	0.969141	2.15904
chr2	163242801	163243200	5.37635	-1.0519	3.27035e-09	3.579e-06	5.82627	9.54278
chr2	163263201	163263600	3.26574	-1.02486	0.000451788	0.0314584	2.61312	4.43907
chr2	163326801	163327200	2.36069	-1.79766	0.000184712	0.0171756	0.482547	1.92212
chr2	163348801	163349200	2.29144	-1.25765	0.00070366	0.0420794	1.08897	2.65896
chr2	163355601	163356000	3.03126	-1.19721	6.89209e-05	0.0085874	2.98353	5.81932
chr2	163504001	163504400	2.52883	-1.2475	0.000242	0.0206826	1.25193	2.79303
chr2	163527601	163528000	1.99733	-1.26211	3.2943e-05	0.00503602	1.32875	3.3874
chr2	163533201	163533600	4.55378	-1.39303	1.3593e-05	0.00262906	1.25468	2.75228
chr2	163535201	163535600	6.29804	-2.77171	1.03449e-06	0.000369505	0.0942616	1.23789
chr2	163535601	163536000	2.46954	-1.27597	8.86653e-05	0.0102435	1.27786	2.97505
chr2	163536001	163536400	3.2651	-1.05775	1.23786e-07	6.92666e-05	3.82342	6.55521
chr2	163551601	163552000	5.01638	-3.01406	2.31995e-10	3.87601e-07	0.170721	2.06371
chr2	163555601	163556000	4.9652	-1.32945	3.84593e-05	0.00562818	2.28086	4.64264
chr2	163573601	163574000	3.18537	-1.25962	1.50568e-05	0.00283866	2.2805	4.58498
chr2	163574001	163574400	2.96425	-1.4694	3.79043e-08	2.6441e-05	1.58758	3.8991
chr2	163941201	163941600	2.93179	-1.20314	0.000279777	0.0228167	1.31984	2.70946
chr2	164182401	164182800	2.75106	-1.5647	2.64723e-05	0.00430653	0.931275	2.60598
chr2	164232801	164233200	3.80141	-2.06179	0.000371084	0.0275434	0.271496	1.28243
chr2	164349201	164349600	2.8407	-1.75619	0.000635017	0.0393606	0.359243	1.33191
chr2	164424401	164424800	4.27968	-1.89485	7.05426e-08	4.37034e-05	2.94918	8.95096
chr2	164426801	164427200	2.47551	-1.0795	2.89756e-05	0.00458862	3.8059	7.32823
chr2	164430001	164430400	3.86726	-1.39609	4.49223e-05	0.00630758	1.64636	3.60975
chr2	164430801	164431200	4.361	-1.5175	2.08222e-08	1.61091e-05	3.51122	8.16889
chr2	164431201	164431600	4.78771	-1.25095	3.47052e-05	0.00522383	1.69726	3.31117
chr2	164448801	164449200	3.89678	-1.59656	1.00601e-05	0.00209748	1.0757	2.80251
chr2	164452001	164452400	4.02786	-1.88801	4.3612e-05	0.00617522	0.358231	1.37984
chr2	164634401	164634800	2.87146	-1.93017	0.000196186	0.0178959	0.307701	1.37984
chr2	164650801	164651200	4.42802	-1.44217	6.0032e-05	0.00777608	1.18012	2.7596
chr2	164791601	164792000	10.0952	-1.57762	6.13757e-08	3.91673e-05	3.61491	8.66137
chr2	164803201	164803600	4.74628	-2.04843	5.4189e-07	0.000222307	0.44873	1.83514
chr2	164880801	164881200	3.7135	-2.22465	7.31146e-17	7.13119e-13	1.60777	6.41749
chr2	164986401	164986800	4.28265	-2.52511	3.99934e-07	0.000174637	0.27287	1.83961
chr2	164988401	164988800	4.37687	-1.0185	0.000616317	0.0386226	4.19925	6.80423
chr2	165037601	165038000	3.60878	-1.52056	1.34796e-05	0.00261321	0.84794	2.1566
chr2	165077201	165077600	4.00643	-1.69371	0.000328327	0.0253617	0.475306	1.5181
chr2	165105201	165105600	3.52238	-1.06095	8.01352e-05	0.00954169	2.33402	4.04757
chr2	165138801	165139200	3.37731	-1.54563	0.000366746	0.0273498	0.631103	1.70051
chr2	165191201	165191600	7.56695	-1.22622	6.55602e-05	0.00829521	1.73237	3.30551
chr2	165225601	165226000	3.03103	-1.35669	0.000251266	0.02121	0.80696	1.88033
chr2	165407601	165408000	3.32373	-1.14047	1.09806e-05	0.00224386	2.39931	4.40216
chr2	165466001	165466400	4.4425	-1.17809	8.45498e-06	0.001839	1.91474	3.53279
chr2	165503601	165504000	7.51345	-1.16192	1.53e-06	0.000497947	2.38665	4.30488
chr2	165594801	165595200	23.1601	-1.30548	0.000554421	0.0359962	0.790169	1.69899
chr2	165634001	165634400	2.36586	-1.41692	0.000783287	0.0451224	0.566169	1.64818
chr2	165773201	165773600	4.64824	-1.13268	4.41885e-05	0.00623199	2.08923	3.71288
chr2	165873201	165873600	3.35388	-1.4249	6.45919e-05	0.00820621	2.45701	5.51249
chr2	165885201	165885600	4.60329	-1.41517	0.000115822	0.0123674	1.23238	2.79429
chr2	165918801	165919200	2.83159	-1.73624	1.5797e-05	0.00293879	2.43868	7.11676
chr2	165983601	165984000	3.13995	-1.29692	2.19409e-06	0.000659374	3.54751	7.29364
chr2	166092001	166092400	3.43652	-2.21042	2.92824e-18	3.79666e-14	1.37863	5.59195
chr2	166100401	166100800	4.53086	-1.47134	0.000354756	0.0267291	1.42192	3.30856
chr2	166216801	166217200	3.65932	-1.37271	3.8099e-05	0.00558526	1.24404	2.74347
chr2	166234801	166235200	2.44367	-1.15871	0.000158573	0.0154347	1.28878	2.75503
chr2	166259201	166259600	2.73165	-1.19112	5.69068e-07	0.000231006	3.23148	6.47917
chr2	166279601	166280000	8.35094	-1.49742	1.0046e-05	0.00209542	1.4828	3.44532
chr2	166328001	166328400	2.58664	-1.31244	0.000877098	0.0485604	1.06037	2.52068
chr2	166341601	166342000	3.58021	-1.61594	0.000648925	0.0399038	0.530689	1.5603
chr2	166434401	166434800	2.59116	-1.16633	0.000603902	0.0381027	1.09924	2.33968
chr2	166616401	166616800	3.73299	-1.06086	0.000157197	0.015349	2.80694	4.81756
chr2	166677201	166677600	5.85246	-1.78371	2.50523e-08	1.87763e-05	3.72508	10.2639
chr2	166966001	166966400	3.11003	-1.03494	0.000395728	0.0287584	1.603	2.79547
chr2	166989601	166990000	3.08912	-1.05812	0.000874076	0.0484413	1.86696	3.2979
chr2	167059601	167060000	3.90665	-1.12864	0.000287448	0.0232213	3.0076	5.30967
chr2	167060001	167060400	5.50465	-1.24078	1.46753e-05	0.00278464	1.50938	2.93706
chr2	167061601	167062000	3.76174	-1.25791	3.5373e-07	0.000158769	6.19956	11.8852
chr2	167062001	167062400	3.07793	-1.03811	1.92936e-06	0.000597737	3.74031	6.47204
chr2	167118801	167119200	2.55254	-1.33222	6.20121e-06	0.00145885	1.35634	3.25759
chr2	167144801	167145200	2.80307	-1.05909	0.000391683	0.0285663	1.75555	3.25245
chr2	167175601	167176000	4.00607	-1.14054	0.000438849	0.0308424	1.23137	2.29072
chr2	167248001	167248400	2.6897	-1.43531	0.00053983	0.0353754	0.527938	1.46463
chr2	167312401	167312800	2.62569	-1.0784	2.29489e-05	0.00388632	4.01121	7.48695
chr2	167314801	167315200	3.32021	-1.66233	6.59049e-05	0.00832737	2.73125	7.23176
chr2	167316001	167316400	3.47208	-1.34693	9.97405e-06	0.00208473	1.50801	3.25472
chr2	167321201	167321600	3.38646	-1.36259	3.95311e-06	0.00103601	3.79264	8.01871
chr2	167324001	167324400	2.50212	-1.37475	1.78838e-05	0.0032297	1.19901	2.98103
chr2	167326401	167326800	2.95774	-1.00687	0.000132024	0.0135674	2.97742	5.08307
chr2	167345201	167345600	2.58627	-1.04399	5.75315e-05	0.00753755	2.39316	4.45099
chr2	167391201	167391600	3.23291	-1.38286	0.000476303	0.0325572	0.877631	2.06379
chr2	167417601	167418000	2.71069	-1.45793	0.000914617	0.0498725	0.933665	2.42764
chr2	167573601	167574000	4.52768	-1.32628	0.000642083	0.0396576	1.34858	2.79658
chr2	167604801	167605200	3.07413	-1.0726	9.54561e-05	0.0107878	2.33474	4.17517
chr2	167655201	167655600	4.30369	-1.559	5.31432e-05	0.00712635	0.913758	2.38922
chr2	167660001	167660400	2.7061	-1.57384	2.34067e-07	0.000115393	1.33251	3.67104
chr2	167660801	167661200	8.14585	-1.52116	5.32147e-08	3.48529e-05	1.40759	3.39218
chr2	167686801	167687200	4.3052	-1.39098	6.22037e-05	0.00798999	0.935688	2.11276
chr2	167690401	167690800	4.85135	-1.49729	5.94549e-05	0.00771964	0.752667	1.88508
chr2	167695601	167696000	5.55482	-2.71484	1.27951e-10	2.32422e-07	1.40736	7.89009
chr2	167719201	167719600	2.21629	-1.09086	0.000318382	0.0248491	2.37783	4.94766
chr2	167754801	167755200	5.44092	-1.4668	3.36567e-11	7.37608e-08	2.67392	5.96314
chr2	167764801	167765200	3.73581	-1.98274	6.49975e-05	0.00823938	0.673822	2.46899
chr2	167776401	167776800	7.49647	-2.34638	7.8649e-12	2.09724e-08	2.95634	12.1818
chr2	167806001	167806400	3.2267	-1.53891	0.000560958	0.0362829	0.447355	1.2844
chr2	167808801	167809200	5.51763	-1.2909	5.3836e-05	0.0071903	2.74125	5.36115
chr2	167811601	167812000	3.27023	-1.00564	1.27245e-08	1.08558e-05	5.90309	9.70666
chr2	167826001	167826400	2.16796	-1.67463	2.45165e-09	2.82516e-06	1.28603	4.2697
chr2	167831601	167832000	3.6863	-1.22467	2.33914e-09	2.71574e-06	8.59894	16.1427
chr2	167834401	167834800	4.48264	-3.05589	1.52745e-11	3.77549e-08	0.225741	2.43363
chr2	167834801	167835200	3.88111	-1.21975	6.62065e-06	0.00153353	2.84667	5.40892
chr2	167841201	167841600	4.5247	-1.16203	0.000477556	0.0326143	3.09159	5.54797
chr2	167841601	167842000	4.9304	-1.74254	1.35966e-06	0.000454183	1.62557	4.49501
chr2	167847601	167848000	3.23513	-1.69165	9.65361e-05	0.0108757	0.655292	2.02633
chr2	167852001	167852400	3.077	-1.01602	7.02163e-09	6.65357e-06	6.0993	10.2705
chr2	167860801	167861200	2.74188	-1.05759	0.000259098	0.0216683	1.54421	2.89576
chr2	167920801	167921200	4.17147	-1.43056	8.12058e-12	2.15217e-08	2.86883	6.32411
chr2	167925201	167925600	6.06678	-2.49041	0.000374027	0.0276868	0	0.595915
chr2	168004001	168004400	2.15912	-1.77805	0.000461939	0.0319212	0.356856	1.56553
chr2	168094801	168095200	4.6857	-1.21907	1.84063e-08	1.46202e-05	3.12439	5.82423
chr2	168233201	168233600	2.69711	-1.13556	0.000777264	0.0449034	1.33013	2.65905
chr2	168260801	168261200	4.9401	-1.40002	1.33589e-07	7.34493e-05	2.26031	4.87079
chr2	168282001	168282400	3.83074	-1.75895	0.000726018	0.0429805	0.266356	1.01151
chr2	168330401	168330800	4.89561	-1.54454	0.000538786	0.0353327	0.444966	1.23895
chr2	168441601	168442000	5.94235	-2.07147	2.81602e-05	0.0044963	0.304586	1.41604
chr2	168454401	168454800	3.63587	-1.46706	4.60026e-06	0.00116305	1.13747	2.75486
chr2	168554001	168554400	5.8732	-1.18025	0.000473005	0.03243	1.05551	2.01871
chr2	168565201	168565600	3.38594	-2.1666	0.000339735	0.0259385	0.0867358	0.780279
chr2	168580801	168581200	4.40456	-1.43447	7.70086e-06	0.00171653	2.13571	4.73403
chr2	168729601	168730000	5.78786	-1.29615	0.000230866	0.0200146	3.80392	7.42979
chr2	168734401	168734800	2.62234	-1.29738	0.000151042	0.0149387	1.2499	2.84638
chr2	168735601	168736000	3.93325	-1.69552	1.38095e-08	1.15717e-05	1.20892	3.34689
chr2	168738001	168738400	4.96169	-1.76071	4.76101e-05	0.00656991	0.442215	1.46597
chr2	169144001	169144400	3.49859	-1.45157	3.25986e-05	0.00500008	0.922011	2.25441
chr2	169352001	169352400	2.81839	-1.55879	0.00020229	0.0182815	0.707559	2.01821
chr2	169515201	169515600	5.21459	-1.78615	0.000461182	0.0318842	0.398199	1.38054
chr2	170040001	170040400	6.15375	-1.30135	0.000465796	0.0320905	0.792921	1.70009
chr2	170090801	170091200	2.82101	-1.45722	0.000300903	0.0239438	0.935326	2.38709
chr2	170094401	170094800	11.0236	-1.83835	2.42678e-05	0.00404544	4.27321	12.1528
chr2	170736401	170736800	3.64765	-1.00905	1.29443e-05	0.00253646	2.71317	4.44947
chr2	170867601	170868000	3.46441	-1.03595	0.000174001	0.0164603	2.20355	3.75487
chr2	170973601	170974000	5.33728	-1.77932	0.000852071	0.0476635	0.271496	1.00707
chr2	171267601	171268000	3.30862	-1.46001	1.69898e-05	0.00311071	0.978406	2.3824
chr2	171295601	171296000	2.43676	-1.44459	0.000837269	0.0471297	0.663543	1.87976
chr2	171657201	171657600	3.35617	-2.00941	0.000575993	0.0369209	0.128727	0.823533
chr2	171878801	171879200	2.40456	-1.17578	3.62378e-06	0.000970493	1.86284	3.98843
chr2	171986001	171986400	2.46199	-1.21149	2.7072e-05	0.00438015	1.66606	3.66988
chr2	172090801	172091200	1.37467	-1.03262	0.000195448	0.0178514	1.68112	4.03399
chr2	172105601	172106000	2.70452	-1.85413	8.15075e-05	0.00965876	0.311101	1.33433
chr2	172235601	172236000	4.13251	-1.02049	0.00037994	0.0279915	2.89643	4.76309
chr2	172238801	172239200	3.28766	-1.56511	7.19588e-05	0.00885834	0.655292	1.83955
chr2	172274801	172275200	3.23003	-1.68247	0.00021701	0.0191868	0.494484	1.55736
chr2	172408801	172409200	4.32451	-1.19184	3.08452e-07	0.000142496	2.39353	4.44382
chr2	172448001	172448400	5.34565	-2.45066	6.265e-06	0.0014704	0.133867	1.14425
chr2	172452801	172453200	5.01414	-1.43799	3.26675e-06	0.000896385	1.42402	3.20887
chr2	172466001	172466400	5.58193	-2.58171	5.22072e-10	7.63799e-07	0.487972	2.93823
chr2	172578801	172579200	2.90033	-2.06943	1.21656e-05	0.00242253	0.933951	3.70554
chr2	172580401	172580800	3.65379	-1.46855	2.47947e-11	5.63348e-08	2.4335	5.59425
chr2	172607601	172608000	5.70974	-1.72249	9.4763e-08	5.58028e-05	2.7173	7.23487
chr2	172691201	172691600	3.07822	-1.79007	1.05423e-06	0.000374656	0.712698	2.33528
chr2	172841201	172841600	3.79585	-2.47881	0.000351629	0.0265591	0.0904982	1.00355
chr2	173110401	173110800	4.36159	-1.69483	6.30906e-05	0.00807757	0.488333	1.51418
chr2	173124001	173124400	3.65969	-1.52001	8.03123e-09	7.457e-06	1.90483	4.58359
chr2	173152001	173152400	3.80708	-1.72646	3.15613e-05	0.00488377	0.789519	2.38115
chr2	173155201	173155600	5.55254	-1.49397	8.34112e-05	0.00981103	0.834265	2.06723
chr2	173155601	173156000	3.51106	-1.42892	2.21451e-09	2.59891e-06	2.42524	5.4568
chr2	173156801	173157200	5.3815	-1.6671	4.97138e-15	3.16598e-11	3.42421	8.75473
chr2	173158001	173158400	4.56094	-1.31674	2.724e-06	0.000778843	1.50222	3.11941
chr2	173158401	173158800	7.14864	-1.39614	2.7499e-13	1.13631e-09	3.64756	7.65506
chr2	173160401	173160800	4.58497	-1.71646	3.50835e-06	0.000947905	0.982456	2.79803
chr2	173161201	173161600	2.27852	-1.21117	0.000639934	0.0395701	0.928524	2.20315
chr2	173162401	173162800	5.25168	-1.57532	2.59605e-07	0.000125081	1.20342	3.03132
chr2	173219601	173220000	2.44799	-1.37032	0.000570684	0.036703	0.743765	1.97111
chr2	173234401	173234800	7.04979	-1.10802	2.49134e-05	0.00411976	2.64107	4.59829
chr2	173374001	173374400	2.07343	-1.87306	0.000181358	0.0169472	0.220602	1.23691
chr2	173400001	173400400	2.38577	-1.50962	0.000151721	0.0149837	0.609536	1.88304
chr2	173412801	173413200	6.74176	-1.06555	0.000128646	0.0133272	1.72383	2.93161
chr2	173517601	173518000	4.49474	-1.01571	1.25061e-05	0.00247217	3.58929	5.87795
chr2	174123601	174124000	1.49282	-1.59514	0.000157422	0.015363	0.720588	2.74891
chr2	174271201	174271600	3.51336	-1.4454	0.000411602	0.0295373	0.614673	1.5601
chr2	174317201	174317600	4.10643	-1.14337	3.03208e-05	0.00474745	2.31419	4.21913
chr2	174604801	174605200	1.2907	-1.3144	0.000144976	0.0145067	0.848304	2.65622
chr2	174812001	174812400	3.96754	-1.10067	5.11962e-07	0.000213121	2.90808	5.09058
chr2	174893201	174893600	3.76441	-1.20696	0.000116481	0.0124176	1.59575	3.08255
chr2	174952001	174952400	0.721508	-1.47685	2.50101e-05	0.00413101	0.753678	2.89364
chr2	178120801	178121200	2.89995	-1.01561	0.000789434	0.0453621	1.61618	2.89208
chr2	178139201	178139600	1.72961	-1.18561	0.000686152	0.0414075	1.18461	3.0851
chr2	178278801	178279200	2.70291	-1.3111	3.3261e-05	0.00507033	1.44206	3.30362
chr2	178416801	178417200	2.6118	-1.24766	0.000421177	0.0299868	0.934313	2.11174
chr2	179112401	179112800	2.38105	-1.37546	0.000849623	0.0475843	0.60816	1.69701
chr2	179261201	179261600	4.35298	-3.41195	7.90869e-18	9.20667e-14	0.216839	3.16267
chr2	179444801	179445200	7.58756	-1.23794	0.000190251	0.0175228	1.41411	2.75916
chr2	179511201	179511600	3.25579	-1.11874	3.54946e-10	5.60169e-07	4.77815	8.57814
chr2	179521601	179522000	3.04403	-2.57396	0.000411339	0.0295232	0	0.690304
chr2	179684801	179685200	2.98024	-1.16592	0.000275634	0.022588	1.14739	2.29157
chr2	179685601	179686000	3.21204	-1.13976	7.81399e-05	0.00937152	1.98881	3.70772
chr2	179833201	179833600	3.41973	-1.74673	8.9048e-06	0.00191377	0.617061	1.97364
chr2	179888401	179888800	3.42276	-1.17653	8.37708e-07	0.000312304	2.38839	4.50005
chr2	179895601	179896000	8.05008	-1.20136	0.000192636	0.0176764	2.556	4.74025
chr2	180270801	180271200	2.10402	-1.33505	6.91587e-05	0.00860858	1.55514	4.03671
chr2	180355201	180355600	3.55935	-1.55006	0.000281754	0.0229084	0.488335	1.37758
chr2	180389201	180389600	4.30289	-1.17239	0.000274086	0.0225027	1.2389	2.33864
chr2	180417201	180417600	2.0126	-1.06988	2.49279e-05	0.00412121	1.84503	4.03574
chr2	180436801	180437200	4.66945	-1.1443	0.000486754	0.0330308	1.77921	3.20845
chr2	180542401	180542800	7.22867	-1.22128	1.73345e-06	0.000549097	2.78991	5.23755
chr2	180583201	180583600	4.04374	-1.74178	0.000344503	0.026189	0.525188	1.70067
chr2	180981201	180981600	2.63626	-1.14581	0.000618229	0.0386954	1.06579	2.19876
chr2	181092001	181092400	6.43197	-1.46441	2.08027e-06	0.00063263	1.41172	3.26556
chr2	181192001	181192400	1.62621	-1.29559	0.000821456	0.0465469	0.669331	2.01921
chr2	181240401	181240800	5.64125	-1.31341	8.20859e-06	0.0018	5.94133	11.7357
chr2	181518801	181519200	2.163	-2.28238	4.7664e-05	0.00657441	0.363006	2.292
chr2	181718801	181719200	6.38541	-2.32986	0.000365728	0.0272974	0.0447433	0.688471
chr3	5214801	5215200	4.08427	-1.21193	0.000697411	0.0418497	1.14298	2.24887
chr3	8338801	8339200	2.77239	-1.81292	0.00063126	0.0392254	0.221614	1.00838
chr3	8554801	8555200	6.38613	-1.32574	0.000870065	0.0482821	0.661442	1.46805
chr3	8698401	8698800	4.43511	-1.63068	0.000302221	0.0240116	0.446342	1.33579
chr3	8970001	8970400	5.14902	-1.36501	6.07741e-06	0.00143785	1.70102	3.57873
chr3	9142001	9142400	3.31579	-1.31545	0.000886451	0.0489019	0.667956	1.51562
chr3	9757201	9757600	2.60271	-1.16531	0.000687333	0.0414589	1.36625	2.84191
chr3	9825601	9826000	2.2965	-1.27332	0.000434734	0.0306437	1.45914	3.48231
chr3	10236001	10236400	2.23667	-1.60434	0.000188269	0.0173987	0.89167	2.84025
chr3	10247201	10247600	3.62755	-2.31575	0.00024368	0.0207778	0.0881107	0.874445
chr3	13858401	13858800	3.87647	-1.1239	1.81548e-06	0.000568475	2.64035	4.72203
chr3	14506401	14506800	1.0537	-1.79798	0.000781062	0.04504	0.177234	1.23335
chr3	14864401	14864800	3.7997	-3.11444	6.32938e-09	6.14564e-06	0.0942616	1.65138
chr3	14864801	14865200	1.19802	-2.19003	3.32227e-05	0.0050679	0.130103	1.41704
chr3	17117201	17117600	2.25758	-1.06068	6.81709e-05	0.00852092	1.71833	3.53312
chr3	18243601	18244000	3.55702	-1.36829	0.000134553	0.0137459	0.890945	2.01606
chr3	19189201	19189600	4.55939	-1.0841	2.71545e-05	0.00438945	2.5827	4.4004
chr3	19203601	19204000	2.56643	-1.64224	0.000584501	0.0373014	0.44873	1.51653
chr3	19265201	19265600	2.7221	-1.06301	0.000276642	0.022644	1.45748	2.75002
chr3	19374801	19375200	1.63283	-1.2383	1.81045e-05	0.00325726	1.28198	3.48415
chr3	21918401	21918800	4.70585	-1.43689	6.26714e-08	3.98532e-05	2.0135	4.44325
chr3	22081601	22082000	3.80273	-2.11091	5.31059e-07	0.000219067	0.666581	2.69825
chr3	23219201	23219600	1.22053	-1.30715	0.000663703	0.0404997	0.705171	2.2984
chr3	26986401	26986800	3.24029	-1.37816	0.000105806	0.0116034	0.916873	2.1603
chr3	27031601	27032000	2.40716	-1.10959	0.000281031	0.0228804	1.77545	3.63113
chr3	27179601	27180000	2.87833	-1.43963	0.000371273	0.0275536	0.708935	1.82898
chr3	27183601	27184000	7.45259	-2.40489	0.000778362	0.0449501	0	0.551451
chr3	27184001	27184400	3.62656	-1.34495	0.000336299	0.0257705	1.01113	2.25272
chr3	27222401	27222800	5.11756	-1.7014	1.14309e-05	0.00231339	0.982172	2.75831
chr3	27223201	27223600	3.95013	-1.71491	3.55178e-09	3.83185e-06	1.27612	3.62247
chr3	27454001	27454400	3.29913	-1.44042	0.000782837	0.0451099	0.532714	1.37529
chr3	27491601	27492000	3.62937	-1.29029	9.21916e-06	0.00196317	1.41136	2.93213
chr3	27966801	27967200	3.52073	-1.53305	0.000658282	0.0402791	0.56718	1.56258
chr3	28190801	28191200	4.10756	-1.24277	0.000141649	0.0142668	1.40181	2.80101
chr3	28711201	28711600	2.87111	-1.39945	0.000245607	0.0208936	0.759829	1.87561
chr3	30266401	30266800	3.55205	-1.15976	0.000120567	0.0127346	3.00885	5.49611
chr3	30266801	30267200	6.02535	-1.8414	2.12308e-12	6.8205e-09	3.2816	9.58045
chr3	30355601	30356000	4.63859	-1.20296	0.000865903	0.0481313	0.877268	1.74456
chr3	30658401	30658800	4.27649	-1.71415	0.000462147	0.0319319	0.345203	1.19272
chr3	30884001	30884400	4.14544	-1.12583	0.000428613	0.0303486	1.28538	2.34067
chr3	31058401	31058800	4.43899	-1.3947	1.74102e-06	0.00055097	2.33713	5.04415
chr3	31080801	31081200	2.8413	-1.99992	0.000397581	0.0288576	0.175858	1.01277
chr3	31254401	31254800	3.09347	-1.55517	4.43512e-06	0.00113205	0.886171	2.38572
chr3	31348801	31349200	2.11274	-1.10266	0.000606919	0.0382306	1.18938	2.66105
chr3	31963201	31963600	0.979919	-1.24344	0.000458736	0.03178	1.11256	3.3522
chr3	32572401	32572800	1.73448	-1.52809	6.45349e-06	0.00150463	0.803196	2.75363
chr3	32905201	32905600	2.77978	-1.28417	0.000592484	0.0376137	0.755054	1.74118
chr3	32970001	32970400	2.24247	-1.38928	2.66969e-07	0.000127918	1.72695	4.49864
chr3	34304401	34304800	1.84601	-1.07249	0.000355606	0.0267735	1.57896	3.61756
chr3	34820001	34820400	2.75909	-1.2812	0.000460455	0.0318492	0.881396	2.02073
chr3	34876001	34876400	1.24042	-2.04517	0.000637033	0.0394461	0.0867358	1.05004
chr3	34895201	34895600	3.85481	-1.11045	0.000433975	0.0306097	2.05375	3.62142
chr3	35344401	35344800	4.08489	-1.05233	1.52206e-09	1.89297e-06	6.80873	11.2344
chr3	36407201	36407600	3.04116	-1.05116	8.4602e-05	0.00991264	2.14121	3.76151
chr3	36446801	36447200	2.69412	-2.74025	4.59976e-07	0.000195403	0.230879	2.11448
chr3	36651601	36652000	4.60162	-1.28773	6.17955e-07	0.000245737	1.98505	3.98768
chr3	36687601	36688000	4.2053	-1.30928	0.000194265	0.0177716	1.06442	2.24139
chr3	36736801	36737200	3.45797	-1.39947	0.000272328	0.0224026	0.703434	1.69925
chr3	36823601	36824000	0.977423	-1.10345	2.33705e-05	0.00393843	1.75454	4.678
chr3	37152001	37152400	3.09804	-1.23953	0.000760046	0.0442448	0.891309	1.87843
chr3	37414401	37414800	4.12618	-2.22601	0.000197513	0.017982	0.133867	0.965853
chr3	37614001	37614400	4.50686	-1.39504	0.000105366	0.0115751	0.959515	2.20325
chr3	37667601	37668000	4.25382	-1.9776	0.000361551	0.0270827	0.225741	1.05602
chr3	37699601	37700000	2.08024	-1.3389	0.00031764	0.0248088	1.02481	2.75655
chr3	37761201	37761600	1.77668	-1.17631	0.000784097	0.0451381	0.841427	2.19734
chr3	37803201	37803600	2.56429	-1.69274	0.000647926	0.0398696	0.357868	1.32874
chr3	38082001	38082400	4.84895	-1.12783	0.0003138	0.0246199	1.50258	2.70282
chr3	38276001	38276400	4.18227	-1.41704	3.85787e-05	0.00563993	0.962266	2.24529
chr3	38671201	38671600	3.81691	-1.23882	5.95513e-05	0.00772879	1.74677	3.39471
chr3	39090801	39091200	0.94919	-1.074	0.000242527	0.0207116	1.75518	4.59912
chr3	40938401	40938800	3.14154	-1.96703	7.39966e-05	0.00902711	0.39031	1.65566
chr3	41102001	41102400	3.51028	-2.65236	3.03964e-08	2.21231e-05	0.172096	1.60625
chr3	41154001	41154400	2.42986	-1.9866	0.000197643	0.0179886	0.320002	1.55868
chr3	41493201	41493600	2.52177	-1.24906	0.000157835	0.0153853	1.15253	2.61387
chr3	41572001	41572400	3.06688	-1.46227	0.000161853	0.0156495	0.986581	2.43322
chr3	41586801	41587200	2.55366	-2.32046	2.72695e-05	0.00440507	0.173108	1.37365
chr3	41588801	41589200	5.06722	-1.81063	0.000302051	0.0240023	0.354831	1.28216
chr3	41599201	41599600	4.62667	-2.39755	2.16592e-06	0.000652507	0.910123	4.26723
chr3	42353601	42354000	1.63195	-2.13038	0.000214213	0.0190249	0.0867358	1.05557
chr3	42407601	42408000	4.0836	-1.78113	4.41234e-07	0.000188886	0.888922	2.70478
chr3	45441201	45441600	3.05674	-1.23052	2.10448e-05	0.00364162	2.97838	5.97689
chr3	48125201	48125600	2.74002	-1.38282	0.000739253	0.0434754	0.698297	1.79205
chr3	50989201	50989600	2.29251	-1.55065	1.1451e-07	6.5317e-05	1.23752	3.67159
chr3	50990401	50990800	4.61144	-1.93546	6.96364e-05	0.00865117	0.30495	1.28085
chr3	50990801	50991200	5.16596	-1.64598	0.000100236	0.011169	0.538216	1.55519
chr3	51073601	51074000	3.53921	-1.42293	0.000844769	0.0474119	0.981443	2.29697
chr3	51079601	51080000	3.33783	-1.61865	0.00019192	0.0176316	0.480808	1.47029
chr3	51139601	51140000	3.1378	-2.146	5.46525e-05	0.00726797	0.172096	1.10093
chr3	51201201	51201600	4.74271	-1.95069	3.33452e-05	0.00507753	1.11705	3.71498
chr3	51202401	51202800	2.57905	-1.52678	2.15507e-13	9.15173e-10	3.14272	8.20137
chr3	51204401	51204800	2.31322	-2.42606	0.000210461	0.0187973	0.18476	1.59777
chr3	51204801	51205200	6.0328	-1.39986	0.000147555	0.0146928	1.15528	2.57455
chr3	51226001	51226400	5.15284	-1.57964	5.76354e-11	1.18066e-07	2.96447	7.19519
chr3	51227601	51228000	4.87413	-1.20911	1.13486e-12	3.94426e-09	7.21881	13.2411
chr3	51228801	51229200	4.0256	-2.34001	5.53025e-06	0.00133838	0.180997	1.24019
chr3	51230001	51230400	2.33305	-1.16758	0.000384072	0.028199	1.83315	3.94962
chr3	51238401	51238800	2.88951	-1.42055	1.04319e-08	9.20071e-06	2.49843	5.7854
chr3	51256801	51257200	5.01837	-1.95895	9.24516e-11	1.75598e-07	2.57546	8.2012
chr3	51333201	51333600	3.81322	-1.6769	9.3258e-10	1.26126e-06	1.38102	3.7607
chr3	51334001	51334400	4.24835	-1.16066	4.7438e-06	0.00119146	2.0961	3.80381
chr3	51507201	51507600	3.9813	-1.90675	0.000771191	0.0446742	0.179985	0.870001
chr3	51609601	51610000	3.37173	-1.35996	0.000255234	0.0214454	0.930914	2.10703
chr3	52140801	52141200	2.99115	-1.71493	0.000638981	0.0395304	0.314863	1.14531
chr3	52300401	52300800	3.39659	-1.10983	2.15036e-06	0.000648662	2.87433	5.13424
chr3	52340401	52340800	3.52826	-1.2387	9.47384e-06	0.00200561	1.65013	3.25845
chr3	52401601	52402000	5.65035	-1.45913	0.000533067	0.0351012	0.811087	1.92002
chr3	52502801	52503200	4.44149	-1.60966	0.000782827	0.0451099	1.48281	3.76215
chr3	52529601	52530000	2.45462	-1.07084	6.31081e-05	0.0080779	4.10368	7.87033
chr3	52616001	52616400	4.01664	-2.37666	3.84388e-11	8.30641e-08	1.56578	6.92288
chr3	52622801	52623200	5.08464	-1.50211	2.44815e-11	5.57989e-08	4.81817	10.8586
chr3	52838001	52838400	6.94978	-1.7332	0.000902926	0.0494807	0.438816	1.43101
chr3	52969201	52969600	3.53043	-1.26552	0.000843477	0.0473742	0.795308	1.69207
chr3	53058801	53059200	3.92218	-1.2971	0.000140754	0.0142051	1.37551	2.83543
chr3	53195601	53196000	2.76051	-1.53412	0.000803363	0.0458865	0.39921	1.23827
chr3	53288401	53288800	3.65117	-1.02487	1.10284e-07	6.3374e-05	3.9216	6.51828
chr3	53560001	53560400	2.12231	-1.13096	0.00069241	0.0416679	1.01012	2.33686
chr3	53585201	53585600	5.91836	-2.09551	0.000821172	0.0465386	0.211337	1.15007
chr3	54317601	54318000	8.20038	-1.53475	0.000282354	0.0229442	0.531339	1.42137
chr3	54634801	54635200	4.05339	-1.48416	3.16914e-07	0.000145536	1.41099	3.34856
chr3	54759201	54759600	4.09813	-1.84723	7.48314e-05	0.00909309	0.891956	2.85472
chr3	54766401	54766800	8.35176	-1.28222	8.23922e-22	1.93914e-17	10.1417	19.3601
chr3	54983201	54983600	2.40351	-1.17662	3.56241e-05	0.0053241	2.59111	5.509
chr3	55094001	55094400	1.89491	-1.31156	0.000294928	0.0236124	1.70304	4.49819
chr3	55112801	55113200	4.82536	-2.29077	7.24695e-06	0.00164035	0.497599	2.37595
chr3	55466001	55466400	4.10224	-1.65051	0.000130984	0.013493	0.48457	1.47031
chr3	56303601	56304000	2.57566	-1.10942	6.2838e-05	0.00805219	1.6405	3.25761
chr3	58488401	58488800	4.51508	-1.67112	0.000223665	0.0195721	1.79832	4.71855
chr3	58578801	58579200	2.84398	-1.11054	2.3391e-05	0.00394054	2.62846	4.90743
chr3	58583201	58583600	2.77083	-1.86178	0.000105551	0.0115903	0.448728	1.74049
chr3	58718401	58718800	3.03245	-1.25544	5.03932e-05	0.00684319	1.25229	2.61338
chr3	59137601	59138000	3.12136	-1.82135	0.00033803	0.0258502	0.269107	1.10212
chr3	60524401	60524800	1.23207	-1.09887	0.00033695	0.0257941	2.21933	5.5917
chr3	60529201	60529600	3.28109	-1.35198	2.21096e-05	0.00377548	1.28097	2.84208
chr3	60615201	60615600	4.31757	-1.5581	0.00016272	0.0157108	0.7216	1.87561
chr3	62143601	62144000	2.61328	-1.11123	0.000441578	0.0309799	1.28401	2.576
chr3	62340401	62340800	3.44373	-2.09916	0.000729646	0.0431212	0.0867358	0.730593
chr3	63296801	63297200	3.29831	-1.54123	0.000748092	0.0438013	0.611561	1.69089
chr3	64981601	64982000	4.01296	-1.06276	0.000348259	0.0263837	2.8393	4.85939
chr3	65231601	65232000	2.76584	-1.30559	0.000383965	0.028194	1.58519	3.53702
chr3	65454401	65454800	3.18669	-1.59594	0.000504199	0.0338206	0.400586	1.23932
chr3	65484001	65484400	4.54838	-1.39757	5.33173e-05	0.00713908	1.59235	3.49259
chr3	65660001	65660400	2.60169	-1.0734	0.000136649	0.0138996	5.0353	9.3527
chr3	65912001	65912400	4.91917	-1.13452	0.000696766	0.0418369	1.16042	2.10466
chr3	65930001	65930400	5.94491	-1.19146	1.85184e-05	0.00331327	1.7693	3.29848
chr3	66406801	66407200	2.73704	-1.63902	0.000265579	0.0220199	0.44258	1.47251
chr3	66754001	66754400	4.04337	-2.00991	5.13933e-05	0.00693982	0.400587	1.65929
chr3	66889601	66890000	2.47749	-1.06461	0.00066433	0.0405266	1.42265	2.79477
chr3	67014801	67015200	2.96655	-1.01662	1.44548e-06	0.000475806	3.35644	5.77599
chr3	67263601	67264000	7.14078	-1.60014	0.000322658	0.0250723	0.578469	1.59943
chr3	67513601	67514000	2.32029	-1.42136	0.000405669	0.0292479	0.621837	1.78727
chr3	67514001	67514400	2.19628	-1.52843	0.000505226	0.0338516	0.45148	1.51356
chr3	67514401	67514800	6.20369	-2.05984	1.45297e-06	0.000477761	0.40435	1.69801
chr3	67550801	67551200	1.04271	-1.14076	0.000749129	0.0438454	0.895071	2.52144
chr3	67551601	67552000	4.01716	-1.13636	0.000157548	0.0153725	4.0314	7.09383
chr3	67772001	67772400	2.44821	-1.11899	0.000359434	0.0269687	1.38341	2.83942
chr3	68353601	68354000	1.1039	-1.85176	0.000583948	0.0372793	0.228127	1.46547
chr3	68690401	68690800	2.66692	-2.19914	0.000218444	0.019276	0.0881107	0.871276
chr3	68762001	68762400	2.61014	-1.48135	0.000341979	0.0260534	0.578833	1.65207
chr3	69362001	69362400	4.8767	-2.03759	0.000597763	0.0378476	0.179985	0.960104
chr3	72052001	72052400	1.66766	-1.3956	0.000744635	0.0436696	0.524176	1.78604
chr3	73189601	73190000	7.38997	-1.40507	5.88333e-05	0.00766299	0.880019	2.01512
chr3	75920401	75920800	3.29446	-1.40104	1.88312e-07	9.67598e-05	1.76481	3.98438
chr3	79023201	79023600	3.37945	-1.79172	0.0004817	0.0328165	0.262594	1.05137
chr3	79244401	79244800	4.57849	-1.14742	0.000691851	0.0416463	3.09636	5.50395
chr3	79262801	79263200	2.4743	-1.82166	3.80929e-10	5.92537e-07	1.91822	6.38103
chr3	79285201	79285600	4.31448	-1.22935	4.8745e-10	7.22421e-07	3.38149	6.37707
chr3	79285601	79286000	6.47433	-1.02453	7.09739e-05	0.00876853	2.71903	4.396
chr3	79379201	79379600	3.97625	-2.53016	3.08201e-06	0.000857648	0.133866	1.2358
chr3	79379601	79380000	3.7864	-2.51684	6.91059e-05	0.00860323	0.0471308	0.828278
chr3	79518001	79518400	4.91218	-1.29556	0.00061902	0.0387348	0.799072	1.69438
chr3	79519201	79519600	3.92479	-2.33295	4.02599e-05	0.00581931	0.128728	1.05601
chr3	79528001	79528400	3.25171	-1.88889	1.55639e-07	8.29435e-05	0.743765	2.61655
chr3	79528401	79528800	3.88002	-1.45604	0.000168152	0.0160819	0.662818	1.64925
chr3	79560801	79561200	1.70019	-1.885	4.30929e-08	2.93051e-05	0.717837	3.25414
chr3	79565601	79566000	3.55622	-1.07187	3.02121e-08	2.20017e-05	4.17804	7.20256
chr3	79578001	79578400	3.53315	-1.50624	0.000103437	0.0114189	0.701046	1.83543
chr3	79593201	79593600	3.511	-1.14019	0.000462084	0.0319302	1.19966	2.24986
chr3	80056401	80056800	3.55179	-2.22793	3.15368e-05	0.00488207	0.179985	1.15108
chr3	80310401	80310800	2.69001	-1.32982	0.000261348	0.0217885	0.80081	1.93149
chr3	80801201	80801600	6.67259	-1.43275	5.1787e-05	0.00698159	0.930913	2.16171
chr3	81996401	81996800	1.62313	-1.23814	0.000606618	0.0382139	0.759829	2.15334
chr3	83030801	83031200	5.16467	-1.55976	0.000222867	0.0195371	0.786768	2.06268
chr3	83033201	83033600	5.41662	-1.63745	1.12833e-06	0.000395009	2.28636	5.77816
chr3	83033601	83034000	4.30862	-2.06089	0.000260294	0.0217313	0.640002	2.47139
chr3	83043201	83043600	5.66642	-1.53141	0.000520324	0.0345287	4.48586	10.4236
chr3	83052401	83052800	5.28024	-2.05731	9.52298e-07	0.000346492	0.39646	1.69559
chr3	83492801	83493200	3.90454	-1.45668	0.00016978	0.0161855	0.663181	1.64812
chr3	83954001	83954400	3.91683	-2.12328	1.12781e-08	9.8217e-06	0.977318	3.81344
chr3	84036401	84036800	2.43807	-2.17487	3.28962e-05	0.00503208	0.261218	1.60848
chr3	84196001	84196400	4.14404	-1.72619	6.0173e-08	3.85676e-05	1.69588	4.67253
chr3	84199601	84200000	3.19104	-1.16187	3.45466e-05	0.00520966	2.8563	5.31621
chr3	84215601	84216000	2.70004	-2.56442	2.63482e-09	2.99008e-06	0.314863	2.29756
chr3	84216001	84216400	5.95256	-1.65903	2.01746e-05	0.00352825	0.625963	1.79314
chr3	84281201	84281600	3.53124	-1.91784	5.39069e-06	0.00131238	0.44873	1.69428
chr3	84282401	84282800	2.49121	-2.49191	3.42193e-05	0.00517276	0.083985	1.14945
chr3	84286001	84286400	3.71704	-1.23524	0.000115262	0.012325	1.46059	2.88839
chr3	84294001	84294400	5.16664	-2.56501	4.78914e-13	1.86842e-09	0.745428	4.12692
chr3	84438401	84438800	5.00787	-1.36043	0.000158661	0.015437	1.4739	3.13236
chr3	84456001	84456400	2.90402	-1.83492	1.559e-08	1.28108e-05	0.982171	3.26169
chr3	84562401	84562800	1.36641	-1.35911	0.000645364	0.0397707	0.533077	1.83165
chr3	85185201	85185600	4.88792	-1.31756	2.6874e-05	0.00435613	2.7278	5.51015
chr3	85277601	85278000	3.575	-1.49117	0.000193963	0.0177552	1.56541	3.71411
chr3	86014801	86015200	4.21454	-1.32078	0.00018325	0.0170785	1.24715	2.61559
chr3	87083201	87083600	9.0571	-1.01104	0.000445797	0.0311694	2.02777	3.30959
chr3	87160801	87161200	2.35857	-1.13295	0.000497169	0.0335162	1.23073	2.65762
chr3	87508801	87509200	5.87421	-2.06246	1.14362e-05	0.00231424	0.813112	3.01624
chr3	87526801	87527200	2.7469	-1.89516	0.00010575	0.0116017	0.446704	1.78297
chr3	87543601	87544000	3.91831	-1.02299	0.000259623	0.0216972	1.72723	2.89175
chr3	87636401	87636800	2.41891	-1.36025	8.29778e-05	0.00977417	0.92266	2.38545
chr3	88334001	88334400	3.83079	-1.01945	0.00015357	0.0151078	4.48449	7.31718
chr3	88418001	88418400	2.74265	-1.53355	1.32616e-06	0.000445743	1.2014	3.21293
chr3	88420801	88421200	8.37222	-2.91721	3.10649e-25	1.3189e-20	2.73873	16.9775
chr3	88421201	88421600	3.18146	-1.68203	4.05638e-16	3.41757e-12	4.08253	10.9445
chr3	88424401	88424800	5.43898	-1.67115	4.09116e-05	0.00588878	0.570944	1.69369
chr3	88446401	88446800	3.4953	-1.10917	6.2598e-05	0.00802859	1.9857	3.57393
chr3	88496001	88496400	5.05684	-2.69462	5.83614e-11	1.18878e-07	0.310088	2.29292
chr3	88568001	88568400	3.83645	-2.04181	1.97555e-06	0.000607784	0.744414	2.84645
chr3	88623201	88623600	6.16573	-1.07651	0.000321333	0.0250053	1.45509	2.5223
chr3	88629601	88630000	5.15896	-1.89683	1.07749e-06	0.000381377	0.582595	2.01638
chr3	88633201	88633600	5.75328	-1.00853	0.000453824	0.0315487	1.78363	2.89564
chr3	89137201	89137600	4.75965	-2.14108	0.000502608	0.0337529	0.314863	1.5081
chr3	89147201	89147600	3.94169	-2.52257	0.000132568	0.0136046	0.0471308	0.827783
chr3	89219601	89220000	4.10583	-1.18462	8.34542e-05	0.00981427	1.49397	2.84846
chr3	89262801	89263200	2.55464	-1.43093	0.000357535	0.0268768	0.57507	1.60638
chr3	89270801	89271200	3.4114	-1.33511	0.000341892	0.0260499	1.05212	2.33076
chr3	89272001	89272400	3.23332	-1.60337	3.62482e-09	3.89707e-06	1.41686	3.76191
chr3	89274801	89275200	4.15658	-2.45906	9.07887e-05	0.0104171	0.0471308	0.779308
chr3	89275201	89275600	3.32848	-1.51003	2.74108e-05	0.00441999	0.791907	2.06041
chr3	89276401	89276800	4.70654	-2.46773	1.05847e-10	1.97404e-07	0.485947	2.71261
chr3	89276801	89277200	3.12073	-1.20889	4.63005e-06	0.00116804	2.69536	5.26783
chr3	89302801	89303200	4.64186	-2.39561	0.000745664	0.0437065	0	0.549414
chr3	89410801	89411200	4.45383	-2.61673	1.10255e-14	6.45217e-11	1.06304	5.83812
chr3	89411201	89411600	4.68474	-1.6023	0.000758047	0.0441821	0.405361	1.19274
chr3	89511601	89512000	5.15632	-1.2998	0.000743055	0.0436078	1.09512	2.30185
chr3	89523201	89523600	4.72541	-2.27109	0.000145603	0.0145486	0.0881107	0.828023
chr3	89757201	89757600	3.131	-1.0804	0.000337525	0.0258207	2.37673	4.27116
chr3	89761201	89761600	9.65772	-1.29182	0.000367673	0.0273854	1.02756	2.10688
chr3	89886401	89886800	4.65873	-1.76502	5.18717e-08	3.40558e-05	1.198	3.48361
chr3	89908401	89908800	2.59031	-1.54241	5.58418e-06	0.00134796	1.07368	2.9745
chr3	92824001	92824400	8.69736	-1.25802	3.74407e-05	0.00551724	1.42337	2.79964
chr3	93554001	93554400	2.85551	-1.88381	0.000337457	0.0258174	0.315227	1.3289
chr3	93568801	93569200	1.74018	-2.50776	0.000130739	0.0134757	0.139005	1.64799
chr3	94309201	94309600	2.03023	-1.81166	0.000819265	0.0464646	0.222989	1.19352
chr3	94372801	94373200	3.5491	-1.35007	7.14142e-06	0.00162291	2.3695	5.05276
chr3	94477601	94478000	2.07043	-1.04512	0.00065635	0.0401994	1.31746	2.84366
chr3	94865601	94866000	3.54192	-2.11625	1.68238e-12	5.57857e-09	1.55239	5.81414
chr3	94934001	94934400	1.79822	-1.33679	0.000728706	0.0430868	0.760193	2.2408
chr3	94934801	94935200	2.57528	-1.39986	0.000352099	0.0265844	0.940825	2.38072
chr3	95139601	95140000	4.6153	-1.06998	0.000757654	0.0441687	1.91988	3.25448
chr3	95140001	95140400	9.8602	-1.13671	3.70713e-05	0.00547651	3.32813	5.83066
chr3	95284801	95285200	3.00333	-2.03653	0.000812893	0.0462218	0.133867	0.87489
chr3	95285201	95285600	2.07116	-1.82684	8.35974e-05	0.00982897	1.24476	4.72142
chr3	95286401	95286800	4.59797	-1.19429	1.54109e-08	1.27048e-05	3.25102	5.96387
chr3	95293201	95293600	2.76385	-1.54685	0.000313644	0.024613	0.582595	1.69812
chr3	95299201	95299600	3.04847	-1.29365	6.59924e-05	0.00833622	2.37889	4.95716
chr3	95316801	95317200	3.08547	-1.94788	1.86204e-07	9.595e-05	1.03646	3.61983
chr3	95320801	95321200	4.26085	-2.49067	4.79866e-22	1.15449e-17	4.37284	19.9097
chr3	95517601	95518000	5.65773	-1.03595	7.45572e-06	0.00167797	3.77281	6.145
chr3	95668401	95668800	3.29057	-1.42138	2.26344e-10	3.79625e-07	2.53391	5.68695
chr3	95674801	95675200	3.25038	-1.43026	3.23792e-05	0.00497514	0.979419	2.34222
chr3	95865201	95865600	3.70712	-1.7198	0.000245954	0.020913	0.397473	1.33129
chr3	95872001	95872400	3.80348	-1.07544	4.03195e-05	0.0058252	2.03696	3.53417
chr3	96104001	96104400	12.3823	-1.6849	0.000835093	0.0470578	0.539227	1.59918
chr3	96106401	96106800	1.5005	-2.09841	0.00055656	0.0360916	0.0881107	1.05774
chr3	96337601	96338000	4.88228	-1.04782	4.13592e-06	0.00107383	2.70188	4.49107
chr3	96496401	96496800	4.09272	-1.01681	0.000261272	0.0217853	2.2648	3.71643
chr3	96527201	96527600	13.6548	-2.2437	5.12715e-08	3.37333e-05	0.442578	2.1094
chr3	96527601	96528000	2.81923	-1.04895	9.5302e-06	0.00201498	5.11118	9.02783
chr3	96528401	96528800	6.52837	-1.68641	2.9458e-05	0.00464529	2.19203	5.73737
chr3	96528801	96529200	1.76187	-1.4362	0.000836073	0.0470947	0.438453	1.56327
chr3	96530401	96530800	3.81488	-1.79218	6.10953e-08	3.90228e-05	1.51865	4.44371
[truncated: 11,593 more rows]

## Sheet: Hyper DHMRs_5hmC
chr	window_start	window_end	CpG_density	OldvsYoung_log2FC	OldvsYoung_pvalue	OldvsYoung_adjPval	old_nrpkm_means	young_nrpkm_means
chr1	3552001	3552400	1.47383	2.78793	4.95869e-10	7.32272e-07	2.42386	0.228684
chr1	4792801	4793200	1.94459	1.92666	5.6265e-07	0.000228958	2.43248	0.503996
chr1	4830801	4831200	2.57698	1.29367	0.000508193	0.0339841	2.24113	0.688599
chr1	4866801	4867200	1.80702	1.66642	0.000366705	0.0273496	2.08178	0.548093
chr1	7117601	7118000	2.93649	1.46979	0.000128755	0.0133366	2.5492	0.642481
chr1	8837601	8838000	1.72442	1.6004	0.000608229	0.0382798	1.42265	0.365943
chr1	8874001	8874400	3.29713	1.93652	5.41034e-05	0.00721518	1.76243	0.228667
chr1	9551601	9552000	3.54966	1.49057	4.8786e-07	0.000205095	5.45538	1.42128
chr1	9568401	9568800	1.82271	1.70043	0.00043038	0.0304313	1.42475	0.319376
chr1	9658801	9659200	4.30066	1.39565	8.27698e-06	0.00180992	5.46379	1.5085
chr1	9851201	9851600	2.40473	1.80759	0.000315195	0.0246918	1.40347	0.228923
chr1	10136001	10136400	3.38095	1.38662	0.000242306	0.0206965	3.22605	0.867453
chr1	10139201	10139600	1.7057	2.55697	2.5651e-05	0.00420959	1.10337	0.0452907
chr1	13164001	13164400	3.98035	1.2673	0.000196704	0.017929	2.74351	0.780535
chr1	13168001	13168400	3.8684	1.67283	3.54882e-05	0.00531075	2.21217	0.413382
chr1	13196001	13196400	1.85815	1.8055	0.000343117	0.0261074	1.561	0.319553
chr1	13221201	13221600	5.7909	1.18273	0.000567556	0.0365638	2.61	0.779324
chr1	13221601	13222000	3.58858	1.03872	0.000424553	0.0301469	3.59355	1.28306
chr1	13222401	13222800	2.35434	1.09001	0.000227429	0.0198047	3.21744	1.28318
chr1	13222801	13223200	1.97596	1.14292	0.000315698	0.0247124	4.30495	1.8345
chr1	13226801	13227200	1.83122	1.93926	0.000177636	0.0167073	1.18974	0.183488
chr1	13228801	13229200	4.09907	1.19986	0.000263815	0.0219239	3.6768	1.14181
chr1	13254001	13254400	2.61148	1.41911	1.945e-05	0.00343482	3.0536	0.868584
chr1	13265201	13265600	1.43835	2.08778	0.000736797	0.0433923	0.900209	0.0916801
chr1	13292001	13292400	4.97149	1.11403	1.40522e-05	0.00269908	5.88869	2.02049
chr1	13579201	13579600	5.73724	1.72691	6.59061e-06	0.00152952	2.91771	0.546994
chr1	13632401	13632800	3.48785	1.13498	0.00041891	0.0298657	4.32769	1.46319
chr1	13633601	13634000	3.41008	1.51367	2.17227e-05	0.00372427	2.74322	0.643275
chr1	13634401	13634800	1.93692	1.15958	0.000297301	0.0237462	3.19405	1.32735
chr1	13644801	13645200	1.37233	1.07893	0.000167038	0.016005	2.96208	1.46789
chr1	13648801	13649200	3.81362	1.13073	0.000166582	0.0159819	4.97921	1.69237
chr1	13684001	13684400	3.53224	1.33785	0.000319571	0.0249138	2.98939	0.82452
chr1	15607601	15608000	1.56953	1.40598	5.85305e-05	0.00763412	3.0987	1.15312
chr1	15994801	15995200	2.04131	1.70902	0.000480861	0.032778	1.49773	0.320347
chr1	16091601	16092000	3.2738	1.47458	0.000251737	0.0212365	4.54922	1.18825
chr1	16107601	16108000	2.98571	1.22729	0.000160061	0.0155247	3.04983	0.963767
chr1	16996001	16996400	3.13619	1.67279	0.000125205	0.0130765	3.94911	0.872136
chr1	17124401	17124800	5.59976	1.23309	0.000587142	0.0374071	2.42901	0.688599
chr1	20117201	20117600	1.04934	1.82559	7.34698e-05	0.00898493	1.3656	0.322928
chr1	20462001	20462400	2.18962	1.66773	0.00018864	0.0174204	1.82663	0.41448
chr1	20995601	20996000	2.31953	1.35771	0.000108359	0.0118015	2.88085	0.918588
chr1	21060801	21061200	3.27167	2.08305	7.02172e-06	0.00160343	2.20877	0.275168
chr1	21062001	21062400	3.07978	1.54694	4.96241e-06	0.00123264	3.38136	0.82573
chr1	21070801	21071200	5.52189	1.02923	1.27369e-05	0.00250739	8.74	3.24632
chr1	21077601	21078000	3.69544	1.02706	4.97563e-08	3.29164e-05	9.67489	3.66497
chr1	21125601	21126000	2.69104	1.87536	0.000100639	0.0111961	2.16577	0.364589
chr1	23291601	23292000	2.04039	1.47298	6.38155e-07	0.000252563	3.58978	1.14606
chr1	23902401	23902800	3.34074	1.30501	3.09643e-07	0.000142894	4.99601	1.51235
chr1	23994001	23994400	1.8854	1.264	0.000779874	0.0449993	2.21391	0.830315
chr1	24068401	24068800	5.45296	1.46801	0.000468226	0.0321935	3.37731	0.825874
chr1	27882001	27882400	1.39044	2.2655	8.60567e-05	0.0100315	1.01627	0.0905814
chr1	30834001	30834400	4.52632	1.43495	1.92655e-06	0.000597035	4.69308	1.23456
chr1	30842001	30842400	2.26294	1.37922	1.53093e-05	0.00287276	4.16927	1.37382
chr1	34250401	34250800	5.80687	2.11264	4.51357e-05	0.00632562	1.60025	0.138197
chr1	34307201	34307600	7.46599	1.01556	4.31603e-05	0.0061289	8.56204	3.21638
chr1	34309201	34309600	3.61014	1.06033	0.00067611	0.0410124	3.4043	1.19433
chr1	34388801	34389200	5.17328	1.21503	5.09778e-07	0.000212474	6.17511	1.97166
chr1	34809201	34809600	4.77147	1.10091	9.22813e-05	0.0105326	4.06574	1.37363
chr1	34839201	34839600	5.49206	1.05046	0.000206512	0.0185518	6.95747	2.51869
chr1	35822401	35822800	5.48874	1.36824	2.62786e-05	0.00428142	3.14996	0.826924
chr1	35825601	35826000	4.97168	1.22046	6.17441e-06	0.00145428	5.66295	1.78267
chr1	35828001	35828400	3.53618	1.92478	1.51329e-05	0.00284814	2.19473	0.321846
chr1	35831201	35831600	2.19907	1.10129	0.000905754	0.0495822	2.50749	1.00716
chr1	36140001	36140400	4.81172	1.36506	3.35248e-05	0.00509977	3.2763	0.868791
chr1	36141201	36141600	5.06063	1.11161	6.09734e-06	0.0014413	6.52073	2.24754
chr1	36211201	36211600	4.20159	1.5404	3.24709e-06	0.000892022	3.37331	0.779164
chr1	36354001	36354400	5.41029	1.249	2.06483e-09	2.45519e-06	8.67957	2.7511
chr1	36354401	36354800	4.16728	1.19608	0.00082222	0.0465736	2.48678	0.735116
chr1	36480401	36480800	2.5063	1.25939	7.66967e-06	0.00171116	3.90805	1.32847
chr1	36522401	36522800	4.92233	1.23615	1.78746e-05	0.00322904	4.87322	1.51415
chr1	36524801	36525200	3.17437	1.54465	8.07701e-05	0.00959898	3.75443	0.920785
chr1	36541201	36541600	3.90832	1.0849	0.000302624	0.0240331	3.46975	1.19161
chr1	36779201	36779600	6.96629	1.30502	4.10418e-05	0.00590175	5.15333	1.51641
chr1	36783601	36784000	5.24396	1.34566	0.000521073	0.0345603	3.53137	0.960153
chr1	36786401	36786800	4.11159	1.26763	0.000272564	0.0224176	2.62441	0.732791
chr1	36790401	36790800	3.19968	1.08584	0.000697543	0.0418546	3.37832	1.19298
chr1	36791201	36791600	4.54866	1.07501	0.000217614	0.0192253	4.10607	1.42588
chr1	36916001	36916400	4.97812	1.55706	8.64094e-08	5.18076e-05	8.23018	2.06077
chr1	36926801	36927200	2.82013	1.03675	0.000537038	0.0352586	3.71851	1.42751
chr1	37044801	37045200	4.66372	1.8055	0.000169585	0.0161703	2.44154	0.412155
chr1	37058401	37058800	5.23133	1.63798	7.27221e-08	4.48356e-05	4.90268	1.09956
chr1	37308801	37309200	2.24593	1.12853	0.000342562	0.0260762	4.09855	1.6512
chr1	37310001	37310400	1.76679	1.03361	0.00011435	0.0122647	4.54595	2.20216
chr1	37352801	37353200	4.61505	1.05556	0.00029294	0.0235078	3.91407	1.37365
chr1	37372801	37373200	1.1413	1.03191	0.000178571	0.0167649	3.19875	1.70035
chr1	37611601	37612000	4.15398	1.31563	0.000883646	0.0488006	3.1129	0.870827
chr1	38002001	38002400	4.208	1.48468	7.41867e-07	0.000283437	4.20924	1.0537
chr1	38038801	38039200	1.57413	1.31694	6.72024e-05	0.00843994	2.47889	0.962573
chr1	38310001	38310400	2.59962	1.05085	0.00063006	0.0391754	3.20498	1.23919
chr1	39076001	39076400	2.04864	1.62049	0.000752023	0.0439567	1.55789	0.365671
chr1	39239601	39240000	2.96313	2.13021	4.8691e-06	0.0012142	3.17855	0.456347
chr1	39287201	39287600	6.43496	1.14769	3.69846e-06	0.000984891	7.61288	2.56764
chr1	39301201	39301600	2.52399	1.68499	1.68702e-06	0.000537771	3.81067	0.919781
chr1	39301601	39302000	1.50112	1.98604	2.02824e-06	0.000619593	2.00662	0.413414
chr1	39312801	39313200	5.89112	1.1257	9.12457e-05	0.0104517	5.06462	1.69995
chr1	39324001	39324400	3.51904	1.77169	0.000148269	0.0147443	1.78088	0.274086
chr1	39414801	39415200	4.0109	1.8322	6.39655e-05	0.00815247	2.28183	0.365926
chr1	39437201	39437600	1.43037	1.04777	6.0877e-06	0.00143968	4.64943	2.38774
chr1	39447201	39447600	4.94105	1.62002	2.14117e-05	0.00368654	3.03065	0.64135
chr1	39450001	39450400	3.50179	1.46371	5.17518e-05	0.00697779	5.02473	1.32863
chr1	39461201	39461600	1.4845	1.27569	7.70282e-05	0.00927983	2.87194	1.19161
chr1	39543601	39544000	3.24695	1.07989	3.01887e-05	0.00473396	5.64964	2.05925
chr1	39544801	39545200	2.50547	1.36479	9.84348e-05	0.0110245	2.8781	0.868984
chr1	39588401	39588800	3.4139	1.19171	0.000384468	0.0282176	4.49262	1.46429
chr1	39596401	39596800	3.68438	1.4166	3.76857e-07	0.000166732	6.71737	1.88326
chr1	39602401	39602800	1.7297	1.55209	2.19218e-05	0.00374962	2.65199	0.824664
chr1	39922001	39922400	1.45883	1.25072	0.00079533	0.0455945	1.82598	0.734001
chr1	40261601	40262000	1.78562	1.90437	0.000334839	0.0256943	1.14674	0.183521
chr1	40786001	40786400	4.11582	1.40734	0.000167855	0.0160613	2.42799	0.595659
chr1	43944001	43944400	0.710308	1.75222	2.77262e-05	0.00445327	1.90345	0.551356
chr1	45856801	45857200	1.31071	1.40841	2.41494e-05	0.00403222	3.19361	1.23363
chr1	45911601	45912000	1.55499	1.84316	0.00026483	0.0219788	1.19589	0.227696
chr1	51480401	51480800	0	1.65282	0.000777979	0.0449343	1.45675	0.455442
chr1	51747601	51748000	4.35363	1.50259	1.82982e-06	0.000571887	3.91269	0.961458
chr1	51749201	51749600	3.33955	1.29744	0.000452735	0.0315032	2.75864	0.782955
chr1	51757601	51758000	1.39971	1.92264	0.000894489	0.0492026	1.23174	0.23233
chr1	51764401	51764800	1.02459	1.99476	0.000521539	0.0345807	0.924398	0.137131
chr1	51768401	51768800	5.02808	2.04502	7.25735e-06	0.00164169	2.45631	0.321574
chr1	51768801	51769200	7.12589	1.53808	0.000670781	0.040804	6.27443	1.56278
chr1	51772001	51772400	5.20146	1.64648	5.54367e-06	0.00134072	3.85165	0.826845
chr1	51776001	51776400	3.63681	1.2706	6.01466e-07	0.000241307	7.4439	2.33858
chr1	51800001	51800400	4.03727	1.47747	0.000557601	0.0361477	2.06904	0.457495
chr1	51814001	51814400	2.12806	1.5468	2.57957e-07	0.000124425	3.73292	1.09762
chr1	51854401	51854800	3.12312	1.22516	1.06245e-05	0.0021851	5.70878	1.88108
chr1	51863201	51863600	3.2051	1.49942	8.35434e-05	0.00982414	2.53051	0.594721
chr1	51876001	51876400	3.99871	1.09061	2.90348e-06	0.000819447	7.83008	2.80322
chr1	52129201	52129600	1.74149	1.49559	0.00046096	0.0318749	1.6733	0.502753
chr1	52461201	52461600	2.02732	1.613	1.26672e-05	0.00249723	2.38701	0.644518
chr1	52480001	52480400	2.80039	1.63777	0.000485514	0.0329799	1.49534	0.275184
chr1	52866801	52867200	1.53843	1.19893	0.000281258	0.0228881	2.72635	1.19029
chr1	53187201	53187600	4.24951	1.08765	0.000426927	0.0302689	3.27557	1.09848
chr1	54488001	54488400	1.66964	1.66705	2.15498e-05	0.00370268	2.29442	0.639773
chr1	54552001	54552400	4.85059	1.79643	0.000169406	0.0161629	2.64281	0.456475
chr1	54802801	54803200	4.34668	1.45846	1.17177e-06	0.000406339	9.83359	2.70674
chr1	54998801	54999200	2.01721	1.59855	0.000578892	0.0370614	1.36322	0.320475
chr1	55008801	55009200	4.51764	1.86801	2.6031e-09	2.96496e-06	5.12308	0.963878
chr1	55067201	55067600	3.83459	1.04121	0.000804282	0.0459191	3.1564	1.09994
chr1	55095601	55096000	3.69941	1.37649	0.000821088	0.0465371	2.20088	0.55271
chr1	55161601	55162000	3.4787	1.41831	0.000107693	0.0117461	2.84864	0.734988
chr1	55176001	55176400	2.42001	1.39162	1.24336e-06	0.000424838	5.01163	1.60528
chr1	57369601	57370000	2.89674	2.33356	2.30376e-08	1.75395e-05	6.75843	0.962767
chr1	58051201	58051600	1.86528	1.42572	0.000507564	0.0339589	1.63435	0.504124
chr1	58053601	58054000	3.69694	1.66327	6.35239e-05	0.00811474	2.91778	0.597158
chr1	58060801	58061200	4.74334	1.8744	4.33412e-08	2.9437e-05	7.09583	1.37384
chr1	58061601	58062000	3.06724	1.39239	0.000132956	0.0136339	3.6126	1.00597
chr1	58062401	58062800	2.13971	1.06905	0.00011274	0.012142	4.3397	1.88163
chr1	58073201	58073600	3.69875	1.06293	0.000819605	0.0464766	4.12476	1.46783
chr1	58082001	58082400	2.40771	1.90661	0.000375453	0.0277619	4.18087	0.866803
chr1	58093601	58094000	2.37425	1.46912	0.000743466	0.0436249	2.45834	0.689553
chr1	58105201	58105600	5.07325	1.46774	0.000134322	0.0137287	6.31144	1.64849
chr1	58146801	58147200	3.56993	1.08291	0.000851494	0.0476425	6.13385	2.19801
chr1	58148001	58148400	2.71916	2.40947	2.17318e-05	0.00372506	3.23273	0.370544
chr1	58148801	58149200	0.317618	1.47674	9.38501e-05	0.0106549	1.81607	0.689937
chr1	58171201	58171600	1.31699	1.49357	1.17627e-05	0.00236243	2.47889	0.874668
chr1	58178401	58178800	0.773787	1.392	0.000431217	0.0304747	3.2784	1.3775
chr1	58188001	58188400	1.59468	1.8206	3.22018e-05	0.00495548	3.14454	0.826813
chr1	58354001	58354400	3.40655	1.1812	1.47343e-05	0.0027922	4.17942	1.37635
chr1	58456401	58456800	2.25476	1.41181	0.000804507	0.0459295	1.91199	0.549542
chr1	58536401	58536800	1.2059	1.57753	8.26333e-05	0.00974419	2.01726	0.641111
chr1	58700401	58700800	0.747473	1.7776	0.000483986	0.032908	1.13234	0.275201
chr1	58737201	58737600	6.70299	1.44325	0.00039459	0.0287056	2.21253	0.506193
chr1	58747201	58747600	6.37972	1.09623	0.000154221	0.0151476	15.5975	5.58606
chr1	58748001	58748400	1.59377	1.31915	7.97283e-06	0.00176372	3.4617	1.37973
chr1	58754001	58754400	4.15852	1.04941	0.000231259	0.0200358	4.3628	1.55702
chr1	58755201	58755600	1.63241	1.40194	2.23934e-08	1.71395e-05	4.59477	1.74238
chr1	59158401	59158800	3.16683	1.48811	0.000193705	0.0177376	6.14023	1.65137
chr1	59161201	59161600	2.71796	1.12331	0.000102608	0.0113585	3.8964	1.41704
chr1	59171201	59171600	1.81545	2.51289	0.000142425	0.0143263	0.832161	0
chr1	59172001	59172400	1.99693	1.22071	2.86777e-05	0.00455742	3.2852	1.2845
chr1	59172401	59172800	2.48852	1.85497	0.000126731	0.0131893	1.67974	0.274119
chr1	59172801	59173200	1.50648	1.89651	4.42084e-05	0.00623358	1.55073	0.321557
chr1	59173201	59173600	2.6896	1.73149	0.000802394	0.0458428	1.57629	0.275168
chr1	59185201	59185600	3.90722	1.21678	1.04426e-05	0.00215425	4.25434	1.3275
chr1	59191201	59191600	4.96854	1.12704	6.40746e-05	0.00816188	4.03403	1.33229
chr1	59194401	59194800	2.26858	1.15513	0.000168591	0.0161082	5.39711	2.15489
chr1	59194801	59195200	2.16627	1.84702	3.8641e-08	2.68597e-05	3.77818	0.871021
chr1	59207601	59208000	3.65662	1.05557	0.000556559	0.0360916	4.49072	1.60141
chr1	59214401	59214800	2.46986	1.37483	0.000191449	0.0176043	2.22244	0.642337
chr1	59215601	59216000	5.16086	1.12415	6.0875e-07	0.000243229	7.95571	2.74535
chr1	59223601	59224000	3.31239	1.09342	3.08212e-05	0.00480392	5.13198	1.83369
chr1	59318001	59318400	4.3882	1.11679	3.05147e-05	0.00476816	4.73652	1.60499
chr1	59323201	59323600	2.37779	1.03714	0.000593401	0.0376607	3.20101	1.32863
chr1	59376001	59376400	4.3779	1.53709	2.72481e-12	8.3687e-09	9.61271	2.47388
chr1	59378801	59379200	3.34326	1.34982	1.22255e-06	0.000419383	4.71763	1.37707
chr1	59390001	59390400	2.44133	1.13039	0.000345477	0.0262395	2.82995	1.05355
chr1	59480001	59480400	1.75638	1.4733	0.000125261	0.0130804	2.99756	1.00436
chr1	59829201	59829600	1.20206	2.23051	4.06366e-05	0.00586085	1.145	0.137131
chr1	59842001	59842400	1.6955	1.49433	6.94266e-05	0.00863104	2.52906	0.823438
chr1	60183201	60183600	1.46839	1.60621	4.11079e-05	0.00590836	2.00257	0.597047
chr1	60546801	60547200	8.84073	1.06609	1.7759e-06	0.000558698	7.92289	2.84786
chr1	60548801	60549200	1.28739	2.07013	5.68854e-05	0.00747946	1.20103	0.182406
chr1	62710401	62710800	1.93293	1.97095	8.45333e-05	0.00990782	2.14448	0.412444
chr1	62712801	62713200	2.93378	2.1005	3.44303e-07	0.000155541	2.89351	0.413493
chr1	62713201	62713600	5.14649	2.05304	3.94555e-05	0.00573059	3.22509	0.458944
chr1	62713601	62714000	2.49029	2.10611	7.06246e-07	0.000272976	2.25488	0.320475
chr1	62717601	62718000	3.95092	1.55281	8.7134e-11	1.67259e-07	6.74431	1.69694
chr1	62718801	62719200	3.42105	1.68182	1.736e-06	0.000549706	5.08868	1.14525
chr1	62720401	62720800	2.95136	1.95926	8.86142e-06	0.00190653	2.386	0.366864
chr1	62728001	62728400	3.40056	1.90505	2.08793e-06	0.000634337	3.01022	0.503835
chr1	62729201	62729600	4.35047	1.57331	1.13759e-05	0.00230505	5.50917	1.33512
chr1	62730001	62730400	1.68934	1.55515	5.26273e-05	0.0070725	2.24424	0.688871
chr1	62732801	62733200	2.07945	1.68356	1.81315e-06	0.000567907	2.6861	0.687595
chr1	62733201	62733600	1.5492	1.81449	0.000823069	0.0466108	1.0115	0.183488
chr1	62736401	62736800	2.5902	1.23505	2.41548e-05	0.00403265	3.7752	1.27977
chr1	62736801	62737200	1.82661	1.34895	3.99104e-05	0.00577993	3.24175	1.18941
chr1	62740801	62741200	1.51924	1.73392	9.04831e-06	0.00193616	2.21593	0.594482
chr1	62742001	62742400	2.48175	2.11063	5.03367e-05	0.00683765	1.8136	0.230005
chr1	62743201	62743600	3.29662	1.80158	3.62711e-13	1.4625e-09	7.32023	1.55753
chr1	62746401	62746800	3.42009	2.72744	3.70497e-09	3.9714e-06	2.83914	0.183377
chr1	62749601	62750000	5.47714	1.54344	2.76986e-07	0.000131329	6.14033	1.51188
chr1	62750001	62750400	3.17743	2.0938	0.000654226	0.0401193	1.97	0.230848
chr1	62750801	62751200	2.54664	1.40671	0.000139862	0.0141428	2.30542	0.643531
chr1	62752401	62752800	1.44857	2.33223	0.000844318	0.0473988	0.674834	0
chr1	62760001	62760400	1.72214	1.69312	0.000872532	0.0483879	1.23311	0.273003
chr1	62760401	62760800	4.57059	1.90272	4.72013e-05	0.00653264	2.20768	0.319376
chr1	62760801	62761200	5.00285	1.55226	0.000267259	0.0221129	5.28037	1.281
chr1	62762801	62763200	3.54715	1.77622	3.9166e-05	0.00569924	2.18523	0.366864
chr1	62767601	62768000	4.58779	1.20248	2.77699e-06	0.000790757	5.99699	1.92088
chr1	62771601	62772000	3.78416	1.09714	0.000887573	0.0489439	5.44583	1.92112
chr1	62794401	62794800	5.57241	1.81942	5.54808e-05	0.00734652	3.31481	0.595899
chr1	62798001	62798400	0.970278	1.70257	3.03881e-06	0.000848573	2.39041	0.731692
chr1	62804801	62805200	1.46075	1.15088	0.000391971	0.0285794	2.60551	1.19024
chr1	62811601	62812000	1.92775	1.81857	0.00020856	0.0186857	1.59583	0.323056
chr1	62826401	62826800	4.37221	1.03727	1.24213e-05	0.00245913	5.64956	2.06115
chr1	63074401	63074800	7.12845	1.39501	1.34983e-05	0.00261566	4.59999	1.23582
chr1	63090001	63090400	4.64488	1.68199	3.49411e-06	0.000945118	3.94295	0.825986
chr1	63125601	63126000	0.962869	1.5666	5.27975e-06	0.00129074	2.37811	0.823405
chr1	63136801	63137200	3.20861	1.35557	0.000866276	0.0481447	2.12377	0.548204
chr1	63190801	63191200	3.64445	1.8911	1.98801e-06	0.000610663	3.01023	0.503963
chr1	64622801	64623200	2.14671	1.31137	0.000210901	0.0188236	2.4335	0.823533
chr1	64735201	64735600	8.64181	1.17132	7.52332e-14	3.62806e-10	15.5288	5.28194
chr1	65120001	65120400	2.681	1.74079	0.000536982	0.0352561	1.7895	0.321846
chr1	65217201	65217600	1.84484	1.78828	0.000783468	0.0451263	1.05689	0.183377
chr1	66804001	66804400	0.780593	1.25851	0.000908429	0.0496539	1.78537	0.778209
chr1	66990801	66991200	0.99378	1.16262	0.000262586	0.0218571	2.54709	1.24021
chr1	66998001	66998400	1.53516	1.89482	6.11509e-06	0.00144408	2.82069	0.688743
chr1	67035201	67035600	3.02175	1.12597	0.000549166	0.0357783	2.96888	1.01017
chr1	67075201	67075600	2.77565	1.33565	0.000675307	0.0409818	2.95529	0.871054
chr1	67110801	67111200	2.00649	1.23805	1.26441e-05	0.00249365	3.98183	1.56433
chr1	67246401	67246800	2.89158	1.27949	0.000219918	0.019368	2.73294	0.827895
chr1	69026801	69027200	0.971698	1.0044	0.000138529	0.0140401	3.52926	1.97639
chr1	71232401	71232800	1.74285	2.00875	1.77667e-05	0.00321468	1.94415	0.364716
chr1	71568401	71568800	3.825	1.80691	0.000222392	0.0195049	1.63269	0.230005
chr1	71580401	71580800	6.24581	1.35279	7.95299e-05	0.00948726	7.83263	2.28357
chr1	71588001	71588400	2.10592	1.56861	5.37839e-05	0.00718423	2.20703	0.593479
chr1	71590401	71590800	3.05988	1.2386	7.87495e-05	0.00942138	3.48792	1.10187
chr1	71599601	71600000	4.45133	1.16223	3.45541e-05	0.00520966	4.117	1.32727
chr1	71609201	71609600	12.1053	1.10102	5.75356e-05	0.00753755	11.2877	3.98719
chr1	71616401	71616800	2.65386	1.20608	2.3713e-05	0.00397899	3.85339	1.32837
chr1	71622801	71623200	2.81483	1.23494	5.99537e-05	0.00776828	4.68677	1.5597
chr1	71844801	71845200	4.05268	1.12845	0.00076262	0.0443545	3.48517	1.14503
chr1	71875201	71875600	0.982718	1.65902	0.000739166	0.0434715	1.18084	0.32159
chr1	71882801	71883200	2.25439	1.29009	0.00089514	0.049227	1.8543	0.596886
chr1	71897601	71898000	2.57195	1.25474	0.000254283	0.0213946	3.67899	1.23445
chr1	71898001	71898400	3.59228	1.24792	0.00017189	0.0163289	4.475	1.37841
chr1	72006801	72007200	2.38755	1.83788	1.77208e-05	0.00320928	2.34676	0.458849
chr1	72027601	72028000	4.25665	1.3161	0.000394583	0.0287056	7.0739	2.11434
chr1	72162001	72162400	2.68138	1.45093	0.000916432	0.0499325	2.45065	0.639917
chr1	72165601	72166000	7.19795	1.22672	1.2112e-09	1.56598e-06	8.20192	2.6169
chr1	72166401	72166800	2.20077	1.12371	8.1563e-05	0.00966058	3.93571	1.60286
chr1	72166801	72167200	4.74569	1.24925	6.27498e-08	3.98913e-05	8.42556	2.66515
chr1	72168801	72169200	3.03906	1.50149	4.19728e-08	2.86713e-05	4.69822	1.23666
chr1	72180801	72181200	3.37747	1.2925	0.00025691	0.0215444	3.96735	1.19059
chr1	72186801	72187200	2.81425	1.6743	0.000171896	0.0163289	3.46721	0.775711
chr1	72187601	72188000	5.79439	1.36516	1.20074e-09	1.55634e-06	6.89808	1.96846
chr1	72188001	72188400	6.06347	1.70052	4.40604e-09	4.59328e-06	6.09315	1.33664
chr1	72188401	72188800	3.77403	1.4277	7.15828e-05	0.00882362	3.22779	0.829344
chr1	72191601	72192000	3.7122	1.32294	1.81471e-05	0.00326411	8.16823	2.48276
chr1	72194801	72195200	3.50059	1.2192	1.69233e-05	0.00310144	4.08217	1.28206
chr1	72195201	72195600	3.43475	1.01352	9.9346e-05	0.0110973	5.23825	1.97206
chr1	72200001	72200400	0.984589	1.0266	2.00032e-05	0.0035062	5.13739	2.84581
chr1	72208001	72208400	3.71139	1.38095	0.000284028	0.0230397	3.39778	0.911533
chr1	72258001	72258400	2.6822	1.32121	0.000431593	0.0304898	2.21455	0.642082
chr1	72262001	72262400	4.85133	1.28016	8.41425e-11	1.62525e-07	9.01021	2.79803
chr1	72264401	72264800	2.71119	1.01765	0.000339185	0.0259112	3.50783	1.37498
chr1	72266401	72266800	1.75353	1.4408	0.000211315	0.0188456	2.2118	0.732758
chr1	72267201	72267600	2.8603	1.8095	4.42611e-07	0.000189289	2.8726	0.549431
chr1	72272801	72273200	4.03393	1.09651	0.000331167	0.0255138	3.41421	1.14398
chr1	72277201	72277600	3.19738	1.38302	1.99375e-05	0.00349974	4.9653	1.42578
chr1	72296401	72296800	2.48329	1.83034	0.000547935	0.0357256	1.47601	0.229877
chr1	72333601	72334000	7.23534	1.22263	2.10309e-11	4.91236e-08	10.4799	3.39329
chr1	72336401	72336800	2.07747	1.49692	8.28945e-05	0.00976915	2.48706	0.735339
chr1	72852401	72852800	2.47528	1.16679	3.0388e-05	0.00475351	3.84854	1.42141
chr1	73913601	73914000	3.38287	1.36936	0.000900829	0.0494194	2.17184	0.549319
chr1	73939601	73940000	1.99821	1.64102	1.29895e-05	0.00254312	3.12701	0.868902
chr1	73947201	73947600	1.14141	1.11119	0.000402027	0.0290513	4.58239	2.34168
chr1	73950401	73950800	3.99104	1.22247	2.06623e-05	0.00359121	4.91942	1.56225
chr1	73953201	73953600	5.60291	1.91967	9.17878e-08	5.44805e-05	3.34552	0.552805
chr1	73954001	73954400	2.63406	1.2102	2.59732e-05	0.00424572	4.71335	1.64718
chr1	73954801	73955200	2.30469	1.16327	1.36207e-05	0.00263302	4.94386	1.92753
chr1	73962001	73962400	3.22239	1.06822	0.000147103	0.0146559	4.05656	1.46899
chr1	73962401	73962800	2.0868	1.47788	3.01021e-08	2.1931e-05	4.40581	1.42381
chr1	73964801	73965200	0.945247	1.60261	0.000444655	0.0311239	1.84778	0.594338
chr1	73978801	73979200	2.07325	1.34889	4.4625e-08	3.01293e-05	5.19569	1.88266
chr1	73983201	73983600	1.85418	1.20931	1.69014e-05	0.00309847	5.01438	2.10464
chr1	73991601	73992000	3.43148	1.0326	1.00403e-05	0.0020948	6.1014	2.2994
chr1	73995201	73995600	4.96303	1.56706	2.53004e-12	7.88232e-09	10.1911	2.56355
chr1	74024401	74024800	2.28012	1.36999	0.000579708	0.0370917	3.10921	1.01051
chr1	74026801	74027200	3.90576	1.05861	2.91702e-05	0.00460963	10.9969	4.08305
chr1	74049601	74050000	6.66035	1.24202	5.5651e-09	5.55993e-06	9.52727	3.03171
chr1	74107601	74108000	3.40967	1.44364	4.6095e-05	0.00642722	3.21824	0.825858
chr1	74192001	74192400	6.52106	1.2561	5.97705e-05	0.00775242	19.4971	6.21898
chr1	74298401	74298800	2.21163	1.32111	0.000474833	0.0324997	2.59523	0.867453
chr1	74358401	74358800	3.06805	1.51837	0.000664112	0.0405195	2.21362	0.503025
chr1	74383201	74383600	4.60848	1.35459	0.000274554	0.022526	2.62768	0.686546
chr1	74398401	74398800	5.27168	1.10331	2.2519e-07	0.000111808	7.46049	2.61002
chr1	74696001	74696400	4.10105	1.45841	1.52335e-05	0.00286151	4.13763	1.05913
chr1	74711201	74711600	2.11535	1.21678	0.000197009	0.0179498	4.03265	1.55734
chr1	74736801	74737200	5.09804	1.09549	0.000178637	0.0167682	9.73853	3.43763
chr1	74756801	74757200	2.35527	1.69746	0.000610052	0.0383488	1.27373	0.229894
chr1	74985601	74986000	1.71944	1.32993	3.69461e-05	0.00546361	3.02463	1.14172
chr1	75008001	75008400	2.80927	1.34246	8.24554e-07	0.000308518	5.59568	1.7408
chr1	75024001	75024400	1.4178	1.38941	2.82605e-05	0.00450998	2.65337	1.0085
chr1	75144401	75144800	3.62611	1.19029	5.1595e-06	0.00126936	5.46015	1.79072
chr1	75145601	75146000	1.54345	1.71751	7.32339e-05	0.00896538	2.76001	0.774596
chr1	75170801	75171200	1.88593	1.66992	1.80646e-05	0.00325188	2.12717	0.548332
chr1	75173601	75174000	3.9612	1.16266	1.4385e-05	0.00274538	4.75223	1.55623
chr1	75178001	75178400	6.71011	1.75336	3.30481e-10	5.26549e-07	5.72371	1.19041
chr1	75182801	75183200	7.12328	1.57475	1.72026e-05	0.00314172	3.13968	0.688999
chr1	75184001	75184400	1.44562	1.6102	1.02345e-08	9.05989e-06	4.1587	1.37744
chr1	75220801	75221200	1.54381	1.99971	2.10741e-06	0.000638577	1.84981	0.365782
chr1	75238401	75238800	4.84268	1.24618	7.85621e-07	0.000297183	5.35525	1.65159
chr1	75239601	75240000	4.89584	1.02833	0.000638171	0.0394972	3.61252	1.28087
chr1	75241201	75241600	5.47536	1.19696	4.52837e-06	0.00114976	6.14837	1.97405
chr1	75243201	75243600	5.49839	1.14627	0.000315895	0.0247216	3.18232	1.01149
chr1	75245601	75246000	3.71731	1.13805	0.000285623	0.0231266	3.35789	1.09762
chr1	75246001	75246400	3.19631	1.29148	0.000425211	0.0301818	4.48174	1.36696
chr1	75252801	75253200	6.74301	1.00745	6.84259e-06	0.00157316	7.12043	2.65469
chr1	78512801	78513200	3.96048	1.53009	0.000609002	0.0383106	1.99707	0.410023
chr1	78525601	78526000	5.97012	1.488	0.000191983	0.0176341	2.61211	0.594561
chr1	78651201	78651600	1.00406	2.05493	0.000256419	0.0215158	0.959878	0.137115
chr1	78664801	78665200	5.53172	1.24227	2.99375e-05	0.00470514	4.54118	1.37147
chr1	78694401	78694800	1.56587	1.89036	0.000314215	0.0246435	1.70842	0.364861
chr1	78694801	78695200	2.48109	2.33055	3.49495e-05	0.00525083	1.62104	0.138214
chr1	79849601	79850000	3.55536	1.97105	2.31743e-05	0.0039156	2.4928	0.36591
chr1	79850801	79851200	2.27678	2.09492	4.75825e-05	0.00656777	1.50157	0.183488
chr1	80257601	80258000	2.41196	1.52344	0.000317109	0.0247816	1.86357	0.458672
chr1	82029601	82030000	0.775661	1.77758	0.000604461	0.038124	1.15253	0.274069
chr1	82199601	82200000	1.95319	1.66759	0.000116478	0.0124176	3.62664	1.01331
chr1	82203201	82203600	2.62081	1.35708	5.53276e-05	0.00733208	2.91973	0.870955
chr1	82233201	82233600	3.36386	1.47078	3.69954e-07	0.000164622	4.37822	1.15106
chr1	82244001	82244400	2.90714	1.089	9.31103e-06	0.00197869	5.19306	1.92212
chr1	82358801	82359200	4.90814	1.40741	6.50096e-06	0.00151309	4.76202	1.28319
chr1	84152401	84152800	1.75297	1.30271	0.000201501	0.0182286	2.20464	0.823644
chr1	84243201	84243600	2.30271	1.96841	0.000102492	0.0113486	1.37074	0.183632
chr1	84774801	84775200	2.11015	2.17959	4.34173e-05	0.00615451	1.326	0.138325
chr1	84814001	84814400	2.34717	1.4103	3.14752e-05	0.00487566	2.87709	0.869939
chr1	84828001	84828400	3.32731	1.43043	4.949e-05	0.00675272	2.85443	0.734988
chr1	86173201	86173600	7.44045	1.65001	1.5439e-11	3.80745e-08	9.21993	2.15304
chr1	86173601	86174000	2.30754	2.18622	2.18027e-07	0.000109102	2.53144	0.36712
chr1	86236401	86236800	5.47214	1.00109	5.41935e-08	3.54084e-05	10.2678	3.89396
chr1	86282401	86282800	2.11493	1.61293	0.000266931	0.022094	1.84945	0.457495
chr1	86343601	86344000	1.22639	1.86388	0.00035688	0.0268444	1.14536	0.227569
chr1	86432401	86432800	2.00362	1.19214	0.000534909	0.0351809	4.06133	1.65439
chr1	86953201	86953600	2.27191	1.74797	0.000199895	0.018122	2.45935	0.547155
chr1	87212801	87213200	2.25937	1.77001	0.000310696	0.0244642	1.32875	0.228795
chr1	87346401	87346800	2.00126	1.35635	4.17053e-05	0.00597184	2.79448	0.960648
chr1	87476801	87477200	3.20969	1.47285	1.96495e-05	0.00345962	3.10072	0.780135
chr1	87482001	87482400	1.91767	1.04457	0.000265552	0.0220185	3.66827	1.6952
chr1	87525201	87525600	3.66988	1.65781	0.000170642	0.0162425	1.80919	0.319409
chr1	87534801	87535200	2.47924	1.78858	1.61971e-05	0.00299749	2.49568	0.506577
chr1	87590001	87590400	3.16928	1.34569	5.32886e-05	0.00713778	3.11072	0.871244
chr1	87941201	87941600	3.98492	1.38202	4.49097e-05	0.00630659	3.59326	0.961442
chr1	87946401	87946800	3.62387	1.40325	1.25733e-05	0.0024824	4.36317	1.19857
chr1	88002401	88002800	3.97042	1.43044	8.60213e-07	0.0003191	4.34925	1.14714
chr1	88078801	88079200	2.73793	1.26507	0.000200471	0.0181583	2.65851	0.827019
chr1	88080401	88080800	0.52864	2.21595	1.16195e-05	0.0023411	1.23651	0.183504
chr1	88156401	88156800	1.76021	1.88048	9.4077e-06	0.00199414	3.08277	0.731869
chr1	88205201	88205600	18.7154	1.46978	2.89297e-05	0.004584	3.88482	0.967319
chr1	88215601	88216000	1.76093	1.13353	1.44955e-05	0.00276022	6.77239	3.10663
chr1	88263601	88264000	1.54064	1.25689	8.47434e-06	0.00184147	6.27863	2.74672
chr1	88264001	88264400	2.51365	1.09583	1.74295e-07	9.08949e-05	12.5499	5.13294
chr1	88269201	88269600	3.14609	1.27585	0.000275375	0.0225753	11.7004	3.85342
chr1	88272801	88273200	1.70641	1.25517	3.03449e-05	0.00474985	3.03441	1.23921
chr1	89495201	89495600	3.66737	1.01912	3.49695e-05	0.00525311	6.09388	2.28999
chr1	89585601	89586000	1.85308	1.53566	0.00040493	0.0292026	1.90418	0.550736
chr1	89656801	89657200	3.96742	1.43562	0.000559513	0.0362159	5.3124	1.42333
chr1	89820401	89820800	1.90509	1.861	3.91854e-05	0.0057013	1.63645	0.32159
chr1	90240001	90240400	2.3868	1.45687	0.000286741	0.0231867	2.02777	0.549414
chr1	90960001	90960400	2.20558	1.28563	0.000176079	0.0166035	2.66575	0.913986
chr1	91078801	91079200	6.09522	1.51182	0.000125661	0.0131108	2.8228	0.642082
chr1	91092401	91092800	2.51391	1.20959	0.000546164	0.0356437	2.94101	1.00689
chr1	91094001	91094400	2.41998	1.2754	0.000203393	0.0183508	2.51538	0.824455
chr1	91308001	91308400	2.77282	1.2156	0.00033738	0.0258152	4.91492	1.69231
chr1	91308401	91308800	7.29407	1.54175	3.46204e-06	0.000938789	12.0709	3.12662
chr1	91310401	91310800	2.77153	1.02719	3.05915e-05	0.00477567	6.38304	2.56501
chr1	91312801	91313200	3.42029	1.34312	6.99645e-05	0.00868097	3.13997	0.873346
chr1	91313201	91313600	3.37197	1.6028	2.84155e-10	4.6261e-07	7.93775	1.97192
chr1	91314801	91315200	4.29139	1.43824	1.20634e-05	0.00240653	4.36903	1.14735
chr1	91320001	91320400	7.95088	1.01837	0.000839931	0.0472379	4.33833	1.55924
chr1	91370401	91370800	7.04475	1.39444	2.86415e-11	6.38685e-08	9.86305	2.79542
chr1	91419201	91419600	3.91953	1.61741	0.00022746	0.0198058	1.95232	0.364828
chr1	91427601	91428000	5.84805	1.88759	1.04404e-06	0.00037218	3.50544	0.593239
chr1	91429201	91429600	4.43447	1.45524	0.000240753	0.0206135	2.21593	0.501798
chr1	91433201	91433600	5.17797	1.87821	2.68997e-09	3.03517e-06	5.40752	1.01113
chr1	91448001	91448400	2.27091	1.30319	4.63778e-05	0.00645166	3.0932	1.05424
chr1	91448401	91448800	2.85927	1.06285	1.47592e-05	0.00279618	6.51077	2.52148
chr1	91450401	91450800	7.66376	1.23461	4.3204e-10	6.53587e-07	16.7811	5.45872
chr1	91892801	91893200	6.06647	1.63804	2.39403e-05	0.00400569	5.27976	1.19513
chr1	91901601	91902000	3.68649	1.43128	0.000219186	0.0193222	3.83863	1.00761
chr1	91907201	91907600	4.58429	1.60884	5.62214e-06	0.00135539	4.59745	1.04971
chr1	91990001	91990400	0.697236	1.23257	0.00079315	0.0455079	1.82837	0.823405
chr1	92082401	92082800	2.41747	1.6699	0.000390407	0.0285075	2.09242	0.459787
chr1	92123601	92124000	1.66438	1.32688	0.000152262	0.015021	2.2252	0.825681
chr1	92155201	92155600	3.13221	1.52003	3.96999e-07	0.000173623	4.46742	1.14277
chr1	92173201	92173600	1.20127	1.67615	0.000476138	0.0325492	1.37487	0.369462
chr1	92444401	92444800	2.5204	1.17662	0.000271469	0.022355	2.75552	0.963911
chr1	92908801	92909200	1.27355	1.84308	0.000371932	0.0275827	1.29226	0.27302
chr1	92919201	92919600	5.90194	1.31058	6.61642e-06	0.00153304	5.04864	1.46112
chr1	92933201	92933600	3.99606	1.19637	0.00019325	0.017709	6.98489	2.28445
chr1	93131601	93132000	2.66245	1.34352	1.37613e-05	0.00265443	3.5921	1.10198
chr1	93152801	93153200	6.29213	1.0906	0.000277308	0.0226797	3.94259	1.33009
chr1	93419201	93419600	2.05877	1.46682	0.000763649	0.0443857	1.64839	0.459932
chr1	93447601	93448000	1.89	1.09722	0.000253421	0.0213386	2.93073	1.2845
chr1	93544801	93545200	2.56419	1.53065	0.000271148	0.0223413	2.0728	0.501943
chr1	93726001	93726400	1.86624	1.36718	3.84195e-05	0.00562388	2.6045	0.918715
chr1	93744801	93745200	1.72469	2.2625	6.56654e-06	0.00152544	1.49469	0.183632
chr1	93752801	93753200	2.38907	1.41768	0.000115846	0.0123687	3.99232	1.23424
chr1	93794801	93795200	2.3632	1.17977	0.000507547	0.0339589	2.4324	0.871005
chr1	93826401	93826800	8.35297	1.17597	1.10241e-13	5.12532e-10	14.8455	4.99903
chr1	100854401	100854800	1.78197	1.69957	0.00011079	0.0119903	1.54899	0.365799
chr1	103488801	103489200	1.45007	1.66752	0.00054362	0.0355435	1.27511	0.319409
chr1	104606001	104606400	0.961137	1.85642	0.00023605	0.0203395	1.11191	0.228795
chr1	105327601	105328000	1.432	1.55198	3.4632e-06	0.000938915	3.37982	1.14414
chr1	105331601	105332000	2.28666	1.27694	0.000356127	0.0268034	2.20667	0.734017
chr1	105662001	105662400	0.999332	1.56455	0.000345378	0.0262333	1.44858	0.460059
chr1	105692401	105692800	1.54033	1.69436	0.00052744	0.034861	1.19249	0.274086
chr1	105905201	105905600	3.37994	1.40943	2.4812e-06	0.000726455	3.87657	1.05669
chr1	105951601	105952000	1.49106	1.65847	0.000709284	0.0423082	1.15115	0.274102
chr1	105957201	105957600	1.32248	1.78636	9.83353e-06	0.0020636	1.93213	0.506432
chr1	106016001	106016400	1.8063	1.41297	3.49083e-05	0.00524683	2.7842	0.96622
chr1	106017601	106018000	2.82131	1.67057	0.000101504	0.0112599	3.09255	0.686002
chr1	106024401	106024800	1.81427	1.75177	7.51103e-05	0.0091193	2.35206	0.594466
chr1	106039201	106039600	4.75558	1.09528	6.25011e-05	0.00801963	6.53928	2.28719
chr1	106154001	106154400	2.67229	1.61448	0.000359346	0.0269679	1.78059	0.36591
chr1	106202801	106203200	1.96981	1.32647	0.000111622	0.012052	2.46651	0.869778
chr1	106207601	106208000	3.12795	1.50734	0.000225361	0.0196816	2.53079	0.597302
chr1	106226401	106226800	1.93402	1.91101	0.000455963	0.0316436	1.19763	0.182261
chr1	106226801	106227200	2.12029	2.16783	0.000391088	0.0285409	1.31709	0.139168
chr1	106273601	106274000	2.51612	1.6725	0.000500176	0.0336505	1.63058	0.321862
chr1	106281201	106281600	5.23849	1.29876	1.297e-07	7.17698e-05	6.87939	2.07089
chr1	106282401	106282800	2.22599	1.19429	5.15057e-05	0.00695283	3.29236	1.23803
chr1	106302801	106303200	2.20374	2.05881	4.48302e-05	0.0062991	1.64912	0.22991
chr1	106318401	106318800	2.10253	1.5537	0.000303517	0.0240794	1.77169	0.458961
chr1	106369201	106369600	3.12922	1.45439	0.000802195	0.0458347	1.81296	0.41367
chr1	106394801	106395200	1.71008	2.38817	3.68473e-05	0.00545309	1.19314	0.0906142
chr1	107609601	107610000	1.91493	1.11488	0.000748277	0.0438086	3.26942	1.41894
chr1	107610001	107610400	1.25883	1.60091	1.26548e-05	0.00249531	2.17017	0.691035
chr1	118398401	118398800	3.16852	1.04919	0.000492087	0.0332812	3.18609	1.1463
chr1	118402401	118402800	3.08426	1.01682	0.000173375	0.0164175	4.54518	1.74203
chr1	118581201	118581600	3.88082	1.08899	0.00064734	0.0398488	4.84441	1.69755
chr1	118590401	118590800	1.68065	1.74768	0.000595888	0.0377709	1.27199	0.275456
chr1	118599201	118599600	1.09514	1.07642	0.000142319	0.0143188	3.26703	1.69307
chr1	118606401	118606800	2.43406	1.3071	0.000357525	0.0268768	2.21969	0.689793
chr1	118683201	118683600	1.74546	1.95368	0.000792325	0.0454738	1.00737	0.138197
chr1	119161601	119162000	1.8831	1.84614	7.017e-06	0.00160254	2.26169	0.505445
chr1	119168001	119168400	2.57213	1.26065	7.29664e-05	0.00894325	3.32986	1.10074
chr1	119251601	119252000	2.76721	1.42198	1.65105e-06	0.000528919	4.30661	1.23927
chr1	119252401	119252800	2.875	1.32214	9.31431e-05	0.0106013	3.21845	0.959405
chr1	119526801	119527200	6.65948	1.37014	1.72768e-10	3.00473e-07	8.7335	2.52137
chr1	119613601	119614000	2.29676	1.68873	0.000535001	0.0351836	1.41201	0.276411
chr1	119650401	119650800	2.68957	1.53507	4.41454e-07	0.000188943	3.97872	1.05215
chr1	120044401	120044800	4.4724	1.0468	3.92724e-05	0.00571051	5.33194	1.92825
chr1	120084801	120085200	1.56829	1.64157	4.04275e-05	0.00583808	1.96224	0.550385
chr1	120140001	120140400	5.95556	1.36375	0.000254031	0.0213784	6.32889	1.78509
chr1	120142401	120142800	3.00885	2.04732	0.000300814	0.0239418	1.19387	0.0916801
chr1	121288801	121289200	2.93398	1.77091	0.000358699	0.0269371	2.06977	0.366897
chr1	121302401	121302800	3.37454	1.28906	0.000267146	0.0221066	3.16255	0.916167
chr1	121302801	121303200	2.19785	1.21218	0.000500935	0.033677	2.72809	1.01384
chr1	121371601	121372000	3.60166	1.66201	0.000414193	0.0296397	1.81195	0.320459
chr1	121382001	121382400	3.80755	1.04085	0.000498557	0.0335811	3.47974	1.23715
chr1	121388401	121388800	3.50372	1.41717	0.000181224	0.0169392	2.85921	0.73768
chr1	121389601	121390000	5.81727	1.07276	9.05307e-08	5.39562e-05	10.0226	3.62652
chr1	121391201	121391600	2.59748	1.20899	9.40981e-05	0.0106747	4.68503	1.64813
chr1	125568401	125568800	2.52384	1.3584	0.000914578	0.0498716	2.48989	0.737297
chr1	125692001	125692400	3.79414	1.10675	1.07079e-05	0.00219895	6.03797	2.1054
chr1	127700801	127701200	3.32114	1.13296	4.99366e-07	0.00020906	6.13659	2.15321
chr1	128120001	128120400	1.4319	2.15692	0.000761158	0.0442921	0.747528	0.0452907
chr1	128391201	128391600	2.19925	1.80347	0.000108681	0.0118307	1.67497	0.3228
chr1	130662801	130663200	3.78682	1.20368	1.2645e-07	7.0478e-05	8.56467	2.8463
chr1	130691201	130691600	2.14468	1.26786	0.000373727	0.0276731	2.71418	0.967574
chr1	130724801	130725200	2.44593	1.28957	0.000258326	0.0216281	2.54985	0.825602
chr1	130725201	130725600	1.81148	1.09708	0.000646275	0.0398079	2.95897	1.32887
chr1	130845201	130845600	1.36648	1.64507	8.08117e-06	0.00177996	2.8075	0.87126
chr1	130849601	130850000	3.45412	1.26726	8.33641e-07	0.000311162	5.59199	1.73944
chr1	130850001	130850400	2.17276	1.1304	9.23322e-05	0.0105345	5.20059	2.15618
chr1	130854001	130854400	3.19499	1.58293	0.000143239	0.0143871	4.186	1.01122
chr1	131068801	131069200	2.67334	1.23303	2.46476e-05	0.00408566	5.69741	1.97388
chr1	131122401	131122800	3.07808	1.55363	0.000902573	0.0494807	1.95783	0.411122
chr1	131160401	131160800	3.07558	1.53102	2.69138e-08	1.99369e-05	4.65934	1.1939
chr1	131170401	131170800	2.65099	1.18975	0.000351736	0.0265644	3.33269	1.14595
chr1	131176801	131177200	4.49127	1.30021	6.02186e-06	0.00142976	5.09463	1.51417
chr1	131182801	131183200	3.11862	1.30097	2.39549e-05	0.00400709	3.51247	1.05453
chr1	131187601	131188000	2.65127	1.15	0.00088035	0.0486931	2.50308	0.869762
chr1	131188001	131188400	3.06301	1.44243	9.0396e-08	5.39204e-05	4.96356	1.37629
chr1	131188801	131189200	2.1142	1.41425	8.81807e-05	0.0102054	3.25283	1.05489
chr1	131191201	131191600	6.35116	1.56322	7.41612e-07	0.000283437	3.62454	0.82557
chr1	131194801	131195200	3.37887	1.41403	0.000157053	0.0153424	2.68921	0.692118
chr1	131199601	131200000	6.63246	1.25956	1.35118e-13	6.12064e-10	13.1337	4.18191
chr1	131202001	131202400	2.47107	2.14489	7.00008e-05	0.00868348	2.09436	0.274246
chr1	131209201	131209600	1.34446	1.19881	0.000526041	0.0347927	3.13208	1.4247
chr1	131213201	131213600	2.37603	1.60462	3.02177e-11	6.68328e-08	6.25408	1.74664
chr1	131217201	131217600	4.39021	1.56828	2.43019e-07	0.00011846	4.63567	1.10438
chr1	131217601	131218000	4.92491	1.35854	0.000614009	0.0385131	3.70962	1.01175
chr1	131218801	131219200	4.78804	1.46217	0.000236269	0.0203527	2.39143	0.549526
chr1	131224001	131224400	2.83839	1.59334	0.000765397	0.0444563	2.76717	0.637431
chr1	131224801	131225200	4.54784	1.66743	1.09057e-08	9.53706e-06	6.31055	1.42733
chr1	131260801	131261200	5.81053	1.1238	0.00041869	0.0298575	3.00986	0.961602
chr1	131271601	131272000	5.52253	1.05119	2.76978e-05	0.00445088	6.9304	2.52472
chr1	131510001	131510400	2.49984	1.34219	0.000140695	0.0142026	2.5526	0.78286
chr1	131637601	131638000	2.31919	1.38637	0.00067081	0.0408046	1.76619	0.50535
chr1	131808401	131808800	1.95244	1.29441	0.00065427	0.0401199	2.29717	0.826701
chr1	131816801	131817200	3.63636	1.35217	9.15953e-05	0.0104786	3.19636	0.871975
chr1	131830401	131830800	5.01206	1.27675	1.61441e-05	0.00298848	4.21336	1.24287
chr1	131830801	131831200	4.1234	1.29308	7.54337e-06	0.00169153	3.92985	1.14971
chr1	131842401	131842800	2.7283	1.44229	0.000520187	0.0345208	1.85604	0.458689
chr1	131843601	131844000	4.74555	1.25474	1.63664e-05	0.00301982	5.52944	1.70111
chr1	131974401	131974800	1.51663	1.21019	0.00045877	0.0317804	2.15338	0.916456
chr1	131978001	131978400	6.08629	1.84574	3.7594e-10	5.86462e-07	5.91288	1.14984
chr1	131988001	131988400	3.19987	2.1412	0.0004442	0.0311054	1.05038	0.0452907
chr1	132033601	132034000	2.83474	1.47266	0.000722446	0.0428501	2.37775	0.592318
chr1	132116401	132116800	6.37629	1.14247	2.1374e-05	0.00368319	4.84434	1.60663
chr1	132129601	132130000	3.01387	1.14503	7.90796e-06	0.00175259	8.64749	3.11615
chr1	132130001	132130400	2.98049	1.12045	0.000393086	0.0286317	3.5567	1.23779
chr1	132142401	132142800	3.65706	1.62832	1.8029e-06	0.000565688	5.83577	1.36901
chr1	132302401	132302800	4.07138	1.31683	0.000651814	0.0400255	3.2941	0.916056
chr1	132331601	132332000	6.03639	1.62431	9.80604e-12	2.53979e-08	6.84104	1.60708
chr1	132478001	132478400	5.31133	1.526	0.000155346	0.0152253	2.35182	0.506321
chr1	132521201	132521600	6.09432	1.74819	1.93897e-06	0.000599646	6.11633	1.28529
chr1	132528001	132528400	5.68246	1.46959	1.30979e-05	0.00255892	4.97979	1.2788
chr1	133054401	133054800	1.81291	1.79776	0.0006748	0.0409622	1.06478	0.182406
chr1	133106801	133107200	5.26389	1.53775	7.49775e-08	4.59952e-05	6.79707	1.70353
chr1	133129601	133130000	5.57694	1.32525	1.71078e-05	0.00312796	4.07573	1.14514
chr1	133140001	133140400	4.22402	1.26972	4.79629e-06	0.00120158	9.21196	2.89763
chr1	133215601	133216000	2.73466	1.11232	0.000191779	0.0176208	3.75326	1.37476
chr1	133260001	133260400	5.17442	1.09647	9.12219e-05	0.0104508	6.06932	2.10361
chr1	133260801	133261200	4.5141	1.0412	1.89743e-05	0.00337394	5.09613	1.83394
chr1	133262001	133262400	1.18326	1.18983	2.2554e-07	0.000111931	7.73068	3.75546
chr1	133268801	133269200	3.02063	1.3426	0.000500313	0.0336547	2.19473	0.598129
chr1	133269201	133269600	3.67468	1.78569	3.68339e-06	0.000982145	3.5874	0.69199
chr1	133274001	133274400	11.4152	1.11618	9.7532e-07	0.000352676	9.52472	3.30125
chr1	133281601	133282000	4.16496	1.01152	1.43859e-07	7.78925e-05	8.56487	3.24976
chr1	133282401	133282800	3.36705	1.29094	0.000136247	0.0138705	3.68623	1.09752
chr1	133292401	133292800	3.22781	2.654	2.60079e-09	2.96389e-06	2.66951	0.183504
chr1	133294401	133294800	6.14184	1.17708	0.000223196	0.0195524	5.95339	1.92895
chr1	133298001	133298400	7.15652	1.42299	0.000111904	0.0120741	5.12562	1.37712
chr1	133298401	133298800	5.59224	1.69816	1.454e-10	2.59332e-07	7.23524	1.60017
chr1	133299601	133300000	2.27888	1.72079	0.000608146	0.0382779	1.28639	0.22991
chr1	133313601	133314000	2.58243	1.60908	5.11623e-05	0.00692115	2.22519	0.503025
chr1	133321201	133321600	2.88638	1.336	1.22982e-05	0.00244167	3.40907	1.00907
chr1	133640001	133640400	2.67838	1.45432	3.49314e-05	0.00524883	2.87947	0.776855
chr1	133670001	133670400	4.57149	1.12067	1.79596e-05	0.00323818	5.26612	1.79451
chr1	133675601	133676000	2.95968	1.75595	0.000155637	0.0152452	1.68423	0.273003
chr1	133682801	133683200	1.7413	1.45118	0.000899125	0.0493577	2.25052	0.734034
chr1	133687201	133687600	3.91686	1.03684	0.000330703	0.0254925	4.21032	1.50982
chr1	133710001	133710400	3.50975	1.5679	3.19984e-05	0.00493306	2.68683	0.594689
chr1	134420801	134421200	1.27995	1.37924	0.000288471	0.0232701	1.927	0.732791
chr1	134425201	134425600	1.64205	1.72567	0.00082169	0.0465521	1.11531	0.230022
chr1	134901201	134901600	1.68873	1.51177	0.000662838	0.0404675	1.69689	0.507515
chr1	135261201	135261600	4.73228	1.2268	9.09133e-06	0.00194306	4.72075	1.46722
chr1	135264801	135265200	2.50227	1.71536	0.000885135	0.0488579	1.8344	0.367248
chr1	135271601	135272000	4.05724	1.14842	5.35767e-07	0.000220589	6.1014	2.05935
chr1	135296001	135296400	2.25441	1.99491	0.000805109	0.0459489	1.17498	0.138069
chr1	136220401	136220800	1.24084	1.05412	0.000309912	0.0244299	3.45143	1.79532
chr1	136303201	136303600	2.04884	1.58169	1.58602e-05	0.00294777	2.34705	0.643308
chr1	136440001	136440400	3.5208	1.26369	0.000717065	0.0426208	2.56157	0.735227
chr1	136444001	136444400	3.84223	1.00812	6.49433e-05	0.00823588	4.68701	1.74214
chr1	136527201	136527600	7.17838	1.02875	0.000263823	0.0219239	4.7146	1.69702
chr1	136539201	136539600	1.46249	1.05769	0.000813212	0.0462376	2.63193	1.28442
chr1	136570001	136570400	6.85136	1.00982	0.000687358	0.0414589	4.05004	1.4658
chr1	136848001	136848400	3.2945	1.62038	1.45208e-07	7.84766e-05	4.33246	1.0093
chr1	136856401	136856800	4.20454	1.5416	1.17984e-07	6.66318e-05	4.36078	1.05803
chr1	136876401	136876800	1.68841	1.84999	2.03252e-05	0.00354657	1.86899	0.413637
chr1	136881601	136882000	4.15711	1.66272	2.21749e-05	0.00378395	3.48626	0.730387
chr1	136882001	136882400	4.50596	1.2354	0.00084884	0.0475614	6.28992	1.97635
chr1	136884401	136884800	2.21381	1.45119	0.00075217	0.0439611	1.66845	0.457462
chr1	136900401	136900800	1.22456	1.30958	6.35271e-05	0.00811474	2.43277	1.00946
chr1	136906401	136906800	2.86295	1.05205	5.35663e-05	0.00716223	5.37479	2.07064
chr1	136906801	136907200	3.21619	1.54767	0.000103603	0.0114336	2.12442	0.45759
chr1	136952001	136952400	8.49299	1.10177	1.1411e-07	6.5158e-05	14.4569	5.13839
chr1	136973601	136974000	4.96265	1.2985	4.15709e-11	8.87693e-08	8.71452	2.66307
chr1	138187201	138187600	1.61579	1.55758	0.000367371	0.0273739	1.59235	0.456396
chr1	138496801	138497200	3.99911	1.63928	0.000853611	0.0477126	1.97101	0.3704
chr1	138549201	138549600	2.45352	1.5507	7.77156e-05	0.00933603	2.22621	0.548076
chr1	138566401	138566800	1.62744	1.14973	0.000309412	0.0244017	2.87882	1.28424
chr1	138592401	138592800	1.36004	1.18282	0.000390346	0.028506	4.58203	2.15342
chr1	138966001	138966400	1.76532	1.55212	0.00046905	0.0322428	1.51177	0.412172
chr1	138987601	138988000	2.93636	1.5262	0.00022346	0.0195653	2.05035	0.459771
chr1	138992001	138992400	4.07354	1.01389	5.7876e-07	0.000233975	7.29867	2.7511
chr1	139423601	139424000	4.86882	1.11444	1.47171e-05	0.00279016	4.97436	1.70025
chr1	139443201	139443600	3.50374	1.10619	0.000109929	0.0119246	4.21562	1.46461
chr1	139685601	139686000	2.10246	1.10125	0.000576317	0.0369369	2.55397	1.05464
chr1	139865201	139865600	5.93293	1.57376	4.65876e-05	0.00647226	2.76806	0.593528
chr1	139880801	139881200	2.15243	1.24315	1.84438e-05	0.00330457	3.43225	1.28565
chr1	139928401	139928800	7.26632	1.21425	0.000186822	0.0173034	5.14124	1.60142
chr1	139942401	139942800	6.74757	1.48783	1.34866e-07	7.40263e-05	5.70004	1.46682
chr1	140028401	140028800	1.7663	1.4545	2.42188e-05	0.00404083	3.47133	1.19259
chr1	140157601	140158000	0.498444	1.36352	0.000552629	0.0359191	1.68597	0.686657
chr1	140166001	140166400	7.18604	1.30835	4.28482e-08	2.91754e-05	8.69619	2.60993
chr1	140227201	140227600	1.51855	1.50702	0.00052011	0.0345191	1.49469	0.457479
chr1	140262801	140263200	1.53898	1.46674	0.000156752	0.0153205	1.81846	0.59582
chr1	140541601	140542000	1.12465	1.31408	0.000106606	0.0116628	2.21217	0.916423
chr1	143152401	143152800	0.960551	1.3528	0.000142615	0.0143401	2.03153	0.828023
chr1	143665601	143666000	1.59854	1.09352	0.000508862	0.0340152	2.76645	1.28222
chr1	150460401	150460800	2.61148	1.3363	0.000715404	0.042556	2.07114	0.599339
chr1	150460801	150461200	1.77575	1.57825	0.000315387	0.0246974	1.92012	0.551756
chr1	150462401	150462800	3.07292	1.25411	0.000107004	0.0116969	3.11464	0.962668
chr1	151080801	151081200	3.01632	1.59794	9.0229e-05	0.0103666	4.01946	0.963495
chr1	151140401	151140800	3.84961	1.297	0.000227053	0.0197842	2.66061	0.734145
chr1	151141601	151142000	3.52387	1.43194	8.44953e-07	0.000314625	4.2789	1.14742
chr1	151161201	151161600	0.473737	1.42225	3.2103e-06	0.000884595	2.88012	1.19069
chr1	151243201	151243600	1.76174	2.14267	0.000809405	0.0460961	0.799072	0.0453071
chr1	151395601	151396000	0.985849	1.42985	0.000474198	0.0324755	1.94828	0.732935
chr1	151417601	151418000	1.8467	1.87873	2.52667e-05	0.00416173	1.64361	0.321846
chr1	151439201	151439600	4.14525	1.97987	8.02016e-06	0.00176999	2.55158	0.367104
chr1	151485201	151485600	4.39655	1.00711	4.52001e-06	0.00114817	7.5669	2.84816
chr1	151495601	151496000	1.48383	1.29071	1.57266e-05	0.00292948	3.00234	1.24059
chr1	151760001	151760400	3.07154	1.12894	0.000745637	0.0437065	2.72946	0.919703
chr1	152878401	152878800	2.08493	1.16397	2.54594e-05	0.00418612	3.63995	1.47033
chr1	152906001	152906400	2.19771	1.67683	0.000429531	0.0303949	1.67359	0.367963
chr1	153071601	153072000	8.51566	1.38857	2.87225e-07	0.000135141	4.74094	1.28477
chr1	153682801	153683200	1.85294	1.47146	1.81763e-06	0.000568839	3.18645	1.05683
chr1	153700001	153700400	2.41359	1.08624	4.90685e-06	0.00122221	5.09229	2.06135
chr1	153706801	153707200	3.19354	1.70096	4.61218e-06	0.00116489	2.74011	0.548221
chr1	153726401	153726800	3.82532	1.5759	8.1903e-05	0.00968452	2.73598	0.593384
chr1	153737601	153738000	3.36167	1.56973	1.02791e-05	0.00212984	3.20939	0.73647
chr1	153989601	153990000	1.76763	1.89275	2.21963e-07	0.000110561	2.61449	0.598129
chr1	155203601	155204000	4.60811	1.65066	0.000281685	0.0229036	5.30196	1.1857
chr1	155205601	155206000	3.99685	1.73469	0.000121957	0.0128457	3.27586	0.644725
chr1	155362401	155362800	1.90568	1.44512	0.000185961	0.0172497	2.18147	0.686146
chr1	155411201	155411600	2.12892	1.72325	0.000152978	0.0150713	2.32787	0.54685
chr1	155642401	155642800	1.717	1.64717	0.000109476	0.0118908	3.09437	0.917427
chr1	155995201	155995600	2.33982	1.52857	0.000803645	0.0458985	1.55789	0.366897
chr1	156460001	156460400	1.43606	1.71395	0.000288223	0.0232563	1.33765	0.320508
chr1	156574801	156575200	2.42235	1.19034	0.000169922	0.0161932	2.83299	1.01041
chr1	156596401	156596800	3.85058	1.31955	0.000165483	0.0159038	2.69876	0.73182
chr1	156622001	156622400	1.22938	1.69276	1.2551e-06	0.000427567	3.74922	1.19327
chr1	156653601	156654000	1.37952	2.09645	4.32489e-05	0.00613746	1.41686	0.228939
chr1	156808801	156809200	6.43622	1.24946	0.000619833	0.0387612	2.74561	0.776727
chr1	156839201	156839600	2.99916	1.38104	0.000733799	0.0432828	2.98425	0.827767
chr1	157531201	157531600	3.65866	1.64652	1.98875e-10	3.38688e-07	5.92113	1.3754
chr1	157532001	157532400	3.52786	1.28513	0.000230421	0.0199889	3.58638	1.05537
chr1	157541201	157541600	3.96035	1.30156	0.000184255	0.0171464	3.09899	0.868729
chr1	157543601	157544000	3.47442	1.59864	3.33404e-05	0.00507753	4.12925	0.963544
chr1	157546001	157546400	3.67667	1.31105	6.4475e-05	0.00819666	3.0932	0.870161
chr1	157550801	157551200	3.73838	1.73662	0.000144278	0.0144558	3.06273	0.592301
chr1	157564401	157564800	2.6321	1.29805	1.29198e-05	0.00253352	3.46207	1.10115
chr1	159230801	159231200	1.99705	1.42259	0.000150883	0.0149281	2.31845	0.734955
chr1	159237201	159237600	2.39564	1.66424	8.19051e-05	0.00968452	1.89079	0.412332
chr1	160041601	160042000	3.75299	1.23909	5.76485e-05	0.00754909	3.74748	1.14487
chr1	160204401	160204800	1.32453	1.96664	0.000166199	0.0159557	1.10438	0.182278
chr1	160279201	160279600	2.34258	2.03864	0.000212626	0.0189259	1.46363	0.184587
chr1	160621201	160621600	1.26829	1.58719	0.000564742	0.0364367	1.40723	0.41367
chr1	160674401	160674800	4.35505	1.53846	5.64282e-05	0.00744033	2.52537	0.550402
chr1	160782401	160782800	3.21014	1.58739	0.00045892	0.0317887	1.66679	0.320492
chr1	160973601	160974000	0.991295	2.16361	1.27154e-07	7.07588e-05	2.29514	0.460187
chr1	160974401	160974800	1.45963	2.01846	0.000897819	0.0493204	0.836288	0.0927788
chr1	161241201	161241600	4.71674	1.06296	7.36596e-05	0.00899816	5.19242	1.83363
chr1	161259601	161260000	5.44367	1.18371	1.29226e-05	0.00253381	4.4554	1.42055
chr1	161261601	161262000	1.39277	1.29073	0.000337855	0.0258396	2.24562	0.913842
chr1	162741201	162741600	3.77148	1.21923	6.05808e-06	0.00143514	4.92396	1.55964
chr1	162850001	162850400	1.6264	2.47656	0.000537445	0.0352757	1.03132	0.0465172
chr1	164174001	164174400	4.56963	1.27494	2.86394e-05	0.00455304	5.29712	1.59795
chr1	164189201	164189600	0.882202	1.43508	0.000209692	0.0187534	1.7242	0.643403
chr1	164192401	164192800	3.60356	1.36275	0.000466012	0.0320972	2.46724	0.64237
chr1	164194401	164194800	2.81638	1.40357	0.000325593	0.0252198	2.27095	0.597174
chr1	164217201	164217600	4.92976	1.67664	1.33427e-05	0.00259247	3.37129	0.687356
chr1	164240001	164240400	2.51594	1.70953	0.000173907	0.0164521	1.67055	0.320475
chr1	164263601	164264000	5.23567	1.05843	1.48947e-05	0.00281471	10.53	3.84141
chr1	164291201	164291600	1.12754	1.4291	0.000460135	0.0318402	1.55174	0.550369
chr1	164366401	164366800	3.39592	1.43567	0.000157698	0.0153797	2.43718	0.59461
chr1	164413201	164413600	3.83571	1.13161	0.000290521	0.0233823	3.23322	1.05314
chr1	164437201	164437600	2.5136	1.4005	0.000442316	0.0310096	4.06994	1.23996
chr1	164438001	164438400	4.3295	1.33114	0.000158781	0.0154441	5.38089	1.56761
chr1	164438801	164439200	3.12284	1.33602	0.00081461	0.0462915	2.0749	0.548093
chr1	164441601	164442000	5.36058	1.00126	9.15935e-06	0.00195316	7.40207	2.79739
chr1	164443201	164443600	9.76131	1.38473	1.9847e-10	3.38644e-07	12.0576	3.49403
chr1	164716001	164716400	1.80817	1.52974	7.27023e-05	0.00892149	2.63456	0.826652
chr1	165224801	165225200	3.84251	1.26891	6.3806e-05	0.00813741	4.69077	1.41805
chr1	165365201	165365600	1.36523	2.4928	0.000198717	0.0180498	0.748176	0
chr1	165381201	165381600	1.2839	1.48287	0.000103048	0.0113895	1.9967	0.689681
chr1	165475201	165475600	1.27694	1.81849	0.00091735	0.0499659	0.978406	0.184587
chr1	165486801	165487200	3.45403	1.48168	9.15256e-05	0.010473	3.6351	0.918715
chr1	165514401	165514800	1.60837	1.5006	4.65788e-05	0.00647173	2.71	0.916423
chr1	165595601	165596000	5.7157	1.11196	1.51336e-05	0.00284814	5.87283	2.01581
chr1	165773601	165774000	4.36738	1.43239	2.01234e-06	0.00061569	5.30168	1.41773
chr1	165774001	165774400	4.88194	1.14116	1.57296e-06	0.000509099	6.65988	2.24618
chr1	166258001	166258400	1.43863	2.04549	2.90847e-05	0.00460082	1.53668	0.274119
chr1	166264401	166264800	1.48778	1.18986	4.06889e-05	0.00586527	3.27557	1.46315
chr1	166278001	166278400	1.39764	1.10689	8.90318e-05	0.0102689	3.91342	1.92863
chr1	166282801	166283200	7.36399	1.2594	0.000174641	0.0165041	6.56691	2.01506
chr1	166284401	166284800	3.6	1.31346	0.000431238	0.0304747	6.09334	1.83708
chr1	166291601	166292000	1.03555	2.10622	0.000895194	0.0492283	1.19763	0.183377
chr1	166294801	166295200	4.49085	1.75924	1.87833e-07	9.65821e-05	7.10715	1.51441
chr1	166367601	166368000	3.52779	1.91736	0.000123444	0.0129557	1.54834	0.184603
chr1	166391201	166391600	2.50572	2.17033	1.72891e-07	9.03367e-05	2.59155	0.36591
chr1	166391601	166392000	2.75868	1.30501	2.84985e-06	0.000806569	4.47494	1.41814
chr1	167248001	167248400	4.01556	1.34387	0.000207454	0.0186156	3.05845	0.829488
chr1	167354801	167355200	2.03982	1.38722	6.57183e-05	0.00831032	2.37811	0.780423
chr1	167355601	167356000	4.14796	1.47871	9.08015e-06	0.00194144	5.00737	1.28324
chr1	167361201	167361600	4.38808	1.28168	0.000107163	0.0117077	3.50341	1.00898
chr1	167385601	167386000	2.35912	1.78491	0.000581214	0.0371585	1.38717	0.227585
chr1	167389201	167389600	2.61909	1.12421	0.000522963	0.0346423	5.10321	1.92513
chr1	168249201	168249600	1.93402	1.14631	0.000440986	0.0309514	2.64411	1.10106
chr1	168354001	168354400	2.15396	1.3888	1.61064e-06	0.000519355	4.8543	1.65125
chr1	168363201	168363600	5.61155	1.56996	3.11836e-06	0.00086558	7.61948	1.87852
chr1	169956801	169957200	5.19426	1.20268	0.000348635	0.0263983	3.45483	1.05914
chr1	169964401	169964800	1.91045	1.41114	4.15862e-05	0.00595852	3.4507	1.19474
chr1	169964801	169965200	2.82168	1.22954	0.000503748	0.0338017	2.84727	0.91397
chr1	170142801	170143200	1.67162	1.36748	0.000297908	0.0237833	2.1743	0.776966
chr1	170143201	170143600	1.82645	1.45846	0.000330866	0.0255024	2.51024	0.821047
chr1	170145601	170146000	1.67814	1.25064	0.000740544	0.0435206	2.81143	1.14813
chr1	170153601	170154000	2.26592	1.96586	0.000716862	0.0426123	0.97153	0.0916965
chr1	170170801	170171200	4.10213	1.31315	5.48211e-06	0.00132955	5.4294	1.60784
chr1	170211601	170212000	3.69816	1.83654	5.06225e-05	0.00686657	2.08315	0.320636
chr1	170385601	170386000	2.89308	1.45727	0.000135349	0.0138049	3.5908	0.961668
chr1	170387201	170387600	4.94438	1.05706	0.000279549	0.0228078	5.39413	1.91774
chr1	170422801	170423200	2.27408	1.40494	0.000281262	0.0228881	2.2845	0.687389
chr1	170424001	170424400	2.1894	1.71528	9.07427e-05	0.0104129	1.72043	0.368219
chr1	170424401	170424800	3.73017	1.50777	0.000147871	0.0147134	2.44167	0.549254
chr1	170436001	170436400	2.12123	1.48102	1.47132e-05	0.00278967	3.26218	1.00834
chr1	170449601	170450000	1.63311	1.14033	2.64105e-05	0.00429968	3.68732	1.69778
chr1	170464401	170464800	2.1522	1.64906	4.15936e-07	0.00018005	3.27695	0.868918
chr1	170472401	170472800	2.81362	2.25534	9.20722e-05	0.0105165	1.38066	0.0906142
chr1	170484001	170484400	4.5974	1.52055	2.97265e-06	0.000833428	5.01417	1.23454
chr1	170492001	170492400	1.98664	1.64813	0.000730722	0.0431587	1.99424	0.505478
chr1	170513201	170513600	2.73338	1.01195	0.000158582	0.0154347	4.44751	1.78596
chr1	170520401	170520800	3.17639	1.02924	0.000487975	0.0330891	3.71236	1.37773
chr1	170523601	170524000	3.72886	1.81836	5.70932e-07	0.000231632	3.65213	0.685159
chr1	170526001	170526400	3.07492	1.88684	8.399e-05	0.00986447	3.53274	0.63909
chr1	170530401	170530800	2.11131	1.22063	6.45683e-05	0.00820404	3.11739	1.19064
chr1	170534401	170534800	1.65662	1.4484	9.92923e-07	0.000358025	3.37946	1.19408
chr1	170542001	170542400	2.08805	1.19338	0.000342429	0.0260716	2.51473	0.963051
chr1	170554001	170554400	2.26312	1.37015	8.06056e-05	0.0095839	2.6244	0.824726
chr1	170569201	170569600	1.80588	1.46232	0.000797861	0.0456935	2.01713	0.642481
chr1	170578801	170579200	2.88274	1.58016	5.29385e-09	5.32648e-06	6.50292	1.69519
chr1	170585201	170585600	3.67927	1.53141	2.25652e-06	0.000674712	3.78571	0.912888
chr1	170586401	170586800	1.89002	1.24488	1.83821e-05	0.00329678	3.34378	1.32766
chr1	170681601	170682000	7.46297	1.11332	3.17588e-05	0.00490627	4.51759	1.51648
chr1	170696001	170696400	2.34804	1.13497	2.28814e-05	0.00387791	5.10083	2.01726
chr1	170701601	170702000	3.42016	1.8821	6.11667e-05	0.00788674	2.12717	0.320586
chr1	170704001	170704400	3.04724	1.02502	8.99333e-05	0.0103423	5.58888	2.1474
chr1	170711601	170712000	3.57093	2.25908	9.62946e-11	1.82099e-07	4.19454	0.54806
chr1	170773601	170774000	2.1484	1.82587	1.7642e-07	9.17816e-05	2.8692	0.64342
chr1	170795601	170796000	2.0586	1.63493	1.55584e-05	0.00290614	2.73258	0.737536
chr1	170879201	170879600	4.52307	1.03104	1.76149e-05	0.003196	5.87328	2.15103
chr1	171108801	171109200	3.40468	1.87438	2.13255e-06	0.000644458	2.72542	0.459932
chr1	171133201	171133600	1.58913	1.78725	4.31603e-05	0.0061289	1.59409	0.368091
chr1	171146001	171146400	2.1863	1.87547	0.000114149	0.012248	1.41722	0.228795
chr1	171184001	171184400	2.10218	1.38251	0.000251865	0.0212426	2.1722	0.689665
chr1	171187201	171187600	4.83484	1.42081	4.22712e-05	0.00603153	2.78962	0.687484
chr1	171282001	171282400	4.37262	1.27747	0.000119218	0.0126297	2.91358	0.827035
chr1	171286401	171286800	8.79471	1.66083	7.98583e-09	7.4244e-06	5.7727	1.28088
chr1	171323201	171323600	1.11117	1.48225	0.000413359	0.0296084	1.93865	0.688488
chr1	171334001	171334400	2.01148	1.5156	0.000268701	0.0222005	1.68835	0.45759
chr1	171334401	171334800	5.06017	1.53381	4.92749e-07	0.00020677	4.53939	1.09655
chr1	171338401	171338800	8.20495	1.53084	2.79226e-09	3.13464e-06	8.43716	2.15192
chr1	171340001	171340400	4.58987	1.8491	1.21666e-09	1.5709e-06	5.47551	1.05691
chr1	171358801	171359200	4.96384	1.63093	0.000202727	0.0183044	5.22754	1.19689
chr1	172064801	172065200	4.83713	1.18642	7.16572e-05	0.00883027	3.92848	1.2383
chr1	172075601	172076000	2.45242	1.08529	0.000810644	0.0461424	2.76819	1.05451
chr1	172103201	172103600	3.34366	1.69508	0.00010558	0.0115903	2.40215	0.461125
chr1	172128401	172128800	5.79528	1.07084	6.87204e-08	4.29233e-05	9.66295	3.48362
chr1	172129601	172130000	2.79274	1.17267	0.000111394	0.0120352	3.22128	1.10224
chr1	172165601	172166000	2.60073	1.42776	0.000281642	0.0229018	2.08178	0.550641
chr1	172172401	172172800	9.9308	1.18676	3.60702e-11	7.87313e-08	16.0415	5.37065
chr1	172199201	172199600	1.84172	1.31901	0.000384924	0.0282347	1.94205	0.687612
chr1	172715601	172716000	1.34471	1.37216	1.28926e-05	0.00253044	2.7005	1.05354
chr1	172731601	172732000	6.26702	2.18517	0.00051633	0.0343483	1.16244	0.0452907
chr1	172740401	172740800	2.27337	1.31656	3.31253e-06	0.000907339	6.70252	2.37939
chr1	172741601	172742000	1.58221	1.29286	0.00028931	0.023317	2.12203	0.823421
chr1	172753201	172753600	2.56353	1.40726	0.000393936	0.0286714	2.01988	0.550402
chr1	172795601	172796000	1.88858	2.01748	0.000301773	0.0239883	1.10163	0.139296
chr1	174749601	174750000	1.21012	1.43123	0.000503227	0.0337783	3.31243	1.28176
chr1	175611601	175612000	1.76456	1.08161	0.000174813	0.0165176	5.31516	2.51759
chr1	175614401	175614800	5.90832	1.80685	0.000105643	0.0115937	3.488	0.639835
chr1	175637201	175637600	3.24394	1.49151	1.18613e-09	1.54158e-06	5.83439	1.55971
chr1	175638801	175639200	3.70252	1.67575	0.000119561	0.0126567	2.58307	0.501559
chr1	175648401	175648800	1.92158	2.61839	4.04595e-08	2.78827e-05	2.34299	0.229894
chr1	175653601	175654000	3.86272	1.3798	2.6419e-07	0.000126867	5.22724	1.46692
chr1	175656001	175656400	0.918691	1.46071	0.000156834	0.0153257	2.50482	0.960248
chr1	175660001	175660400	1.24708	1.67451	6.06581e-05	0.00783516	1.75627	0.504124
chr1	176827201	176827600	2.24927	1.03388	8.70414e-05	0.0101098	5.2546	2.29216
chr1	176873201	176873600	2.36819	1.50049	1.61467e-07	8.54814e-05	3.94664	1.14388
chr1	176929601	176930000	1.75512	1.39033	1.56842e-05	0.00292283	3.37861	1.23772
chr1	176930001	176930400	4.11845	1.0446	5.47775e-05	0.00728057	4.57248	1.65141
chr1	177474001	177474400	0.409138	1.28606	0.000838692	0.0471881	2.03769	0.916217
chr1	177765201	177765600	1.76218	1.59002	0.000256613	0.0215253	1.55825	0.414608
chr1	177786801	177787200	9.13416	1.89433	5.78395e-07	0.000233914	2.85241	0.459915
chr1	178215201	178215600	1.88402	1.32613	5.61854e-05	0.007414	2.67081	0.962812
chr1	179010401	179010800	2.14058	1.89712	0.00089823	0.0493312	1.79216	0.322928
chr1	179567201	179567600	4.45571	1.05605	0.00021649	0.0191572	6.93971	2.52202
chr1	179573601	179574000	2.41992	1.55129	0.000161177	0.0156039	1.90758	0.457495
chr1	179586001	179586400	2.52543	1.2819	0.000465623	0.0320837	2.21455	0.685175
chr1	179592401	179592800	5.87767	1.74139	4.47727e-05	0.00629225	2.18733	0.368219
chr1	179744801	179745200	3.49703	1.39994	0.000511765	0.0341379	2.09234	0.506305
chr1	179752001	179752400	1.41267	1.87781	0.000595993	0.0377754	1.2137	0.23112
chr1	179752401	179752800	5.54124	1.68252	1.81058e-07	9.39014e-05	3.77382	0.778098
chr1	179834401	179834800	1.04948	1.65916	0.000450929	0.0314167	1.32911	0.366038
chr1	180159201	180159600	2.88162	1.23817	0.000341638	0.0260351	2.66365	0.827878
chr1	180168801	180169200	1.65551	1.64972	0.000203992	0.0183941	1.98881	0.551818
chr1	180224001	180224400	4.93333	1.47209	4.09942e-05	0.00589759	6.75769	1.79042
chr1	180250001	180250400	6.55357	1.9927	2.05704e-08	1.59586e-05	4.50193	0.73389
chr1	180701601	180702000	1.53049	1.81925	0.000612231	0.0384362	1.0204	0.183504
chr1	180719201	180719600	4.10195	1.21335	2.34032e-05	0.00394167	3.8544	1.19256
chr1	180863201	180863600	2.23188	1.94238	0.000565443	0.0364671	1.31507	0.183649
chr1	180933201	180933600	1.29566	2.0827	7.42723e-05	0.00905055	1.74127	0.323883
chr1	180935201	180935600	4.52517	1.21868	9.67905e-06	0.00203849	4.58903	1.42179
chr1	180935601	180936000	0.64913	1.32928	8.80403e-05	0.0101947	2.54621	1.10308
chr1	180947201	180947600	0.484994	1.44174	0.000813478	0.046249	1.37175	0.506305
chr1	180977601	180978000	2.66834	1.06247	0.000737678	0.0434215	3.79946	1.46122
chr1	180987601	180988000	3.67684	2.10988	2.55403e-06	0.000741804	2.29963	0.274119
chr1	180988401	180988800	2.76387	1.2457	8.44751e-05	0.00990506	5.95798	2.01656
chr1	180989601	180990000	2.76122	1.80767	5.42755e-07	0.000222577	6.99352	1.55784
chr1	181170001	181170400	4.18248	1.18421	8.7077e-05	0.0101123	4.56095	1.46192
chr1	181172801	181173200	2.89366	1.63597	0.000305268	0.0241651	2.02227	0.411361
chr1	181179601	181180000	3.33051	1.53313	8.13837e-06	0.00178919	3.73995	0.921152
chr1	181198401	181198800	4.62813	1.25049	0.000232984	0.0201403	3.0103	0.872231
chr1	181199201	181199600	3.1686	1.46176	0.000705202	0.0421413	2.28045	0.551851
chr1	181246001	181246400	4.03029	1.35738	0.000849764	0.0475861	3.36194	0.911645
chr1	181823601	181824000	2.59116	1.58307	0.000737404	0.043414	1.54522	0.319426
chr1	182254801	182255200	4.27698	1.18716	3.16009e-09	3.48038e-06	8.55472	2.84033
chr1	182255201	182255600	5.82301	1.34626	4.23817e-07	0.000182749	5.1715	1.46807
chr1	182266401	182266800	3.97422	1.10183	5.72908e-05	0.00751755	5.40998	1.88454
chr1	182275201	182275600	3.33954	1.25113	0.000317876	0.0248218	2.63282	0.781633
chr1	182276401	182276800	7.88234	1.4512	2.44928e-10	4.07009e-07	11.8174	3.26041
chr1	182276801	182277200	5.43403	1.61439	4.0127e-11	8.62815e-08	7.87382	1.88457
chr1	182277601	182278000	3.4942	1.29126	1.00942e-05	0.00210261	4.95178	1.51536
chr1	182339201	182339600	1.98719	1.38746	3.42585e-05	0.00517719	2.95962	1.00931
chr1	182428801	182429200	1.82823	1.41233	2.98297e-05	0.00469262	3.99073	1.41989
chr1	182440801	182441200	4.46287	1.36971	9.50532e-05	0.0107555	4.79523	1.32719
chr1	182446401	182446800	3.07045	1.50083	8.49413e-06	0.00184433	4.09802	1.05806
chr1	182483201	182483600	4.23451	1.0248	0.000649107	0.0399105	3.35826	1.19148
chr1	182573201	182573600	2.6231	1.81295	4.65211e-05	0.00646745	1.84366	0.320508
chr1	182608801	182609200	3.67668	1.63518	0.000656264	0.0401967	3.39758	0.736071
chr1	182811201	182811600	3.78901	1.7758	5.12659e-05	0.0069291	3.14599	0.593367
chr1	183325601	183326000	2.57651	2.10767	4.5452e-07	0.0001935	2.5295	0.365926
chr1	183329601	183330000	4.52584	1.83787	0.000529416	0.0349484	1.91482	0.275217
chr1	183330801	183331200	4.62445	1.38598	2.24017e-05	0.00381273	4.67868	1.28501
chr1	183356401	183356800	6.80913	1.85801	6.04437e-05	0.00781586	1.94682	0.276555
chr1	183358401	183358800	8.39817	1.70293	2.35057e-10	3.92112e-07	7.04796	1.55604
chr1	183359601	183360000	4.79176	1.02958	0.000722586	0.0428537	5.20306	1.8885
chr1	183364001	183364400	4.30265	1.24918	1.08356e-05	0.00221955	4.50804	1.37484
chr1	183377201	183377600	2.65088	1.6394	0.000758932	0.0442113	1.6392	0.322944
chr1	183904401	183904800	4.06736	1.32585	0.000133083	0.0136391	5.50497	1.60929
chr1	184067601	184068000	3.18376	1.08676	0.000298307	0.0238028	4.96365	1.79318
chr1	184084401	184084800	2.50272	1.22238	3.31851e-05	0.00506516	4.0286	1.42242
chr1	184674801	184675200	2.33228	1.51536	0.000315934	0.0247228	3.97877	1.14517
chr1	184792801	184793200	5.24691	1.07008	5.74646e-05	0.00753138	7.3159	2.60817
chr1	184794001	184794400	5.46793	1.18221	7.1043e-08	4.39631e-05	10.3052	3.44406
chr1	184813601	184814000	4.7637	1.14371	3.96969e-06	0.00103973	5.48644	1.83719
chr1	184815601	184816000	2.9847	1.18816	0.00046708	0.0321447	3.06888	1.00568
chr1	184816001	184816400	3.67034	1.15129	0.00013479	0.0137629	4.02686	1.33248
chr1	184911601	184912000	1.76695	1.00326	0.000486138	0.0330065	3.08119	1.51102
chr1	185258001	185258400	5.04114	1.51253	8.56715e-10	1.17476e-06	6.11082	1.55973
chr1	185283601	185284000	6.13721	1.59671	7.01557e-08	4.35936e-05	4.23132	0.962829
chr1	185288001	185288400	2.8902	1.14612	1.704e-05	0.00311674	5.27191	1.87784
chr1	185290401	185290800	5.48264	1.59632	4.82923e-05	0.00663613	3.36303	0.734417
chr1	185298001	185298400	3.29385	2.10313	7.54576e-06	0.00169171	2.98705	0.415563
chr1	185316001	185316400	5.45534	1.16189	0.000598059	0.0378598	2.69399	0.826907
chr1	185320401	185320800	3.27994	1.28822	9.19169e-06	0.00195871	4.66796	1.42531
chr1	185327601	185328000	1.41397	2.05601	9.3566e-06	0.00198531	1.88978	0.364716
chr1	185387601	185388000	4.32147	1.63902	1.69619e-07	8.89274e-05	3.97184	0.872487
chr1	185429601	185430000	1.34379	1.41148	0.000159613	0.0155015	1.89354	0.688694
chr1	185464001	185464400	4.02479	1.38589	1.29149e-08	1.09879e-05	7.56479	2.16044
chr1	185464401	185464800	2.04891	1.52699	3.23377e-05	0.00497052	2.79759	0.823405
chr1	185464801	185465200	3.18275	2.05251	0.000179069	0.0167926	1.69277	0.184731
chr1	186746001	186746400	4.14966	1.89412	3.66389e-07	0.000163304	3.03818	0.505062
chr1	187207201	187207600	1.84972	1.62214	9.34841e-05	0.0106256	3.01298	0.874317
chr1	187234401	187234800	4.06823	1.08231	3.05456e-05	0.00477195	4.57349	1.60746
chr1	187238801	187239200	3.93765	1.34447	0.000256417	0.0215158	2.58532	0.688582
chr1	187818401	187818800	1.37912	1.68226	3.85879e-06	0.00101757	2.34704	0.687644
chr1	188016001	188016400	2.01222	1.48701	0.000149233	0.0148102	2.15338	0.643259
chr1	188116001	188116400	3.93032	1.04805	0.000207414	0.0186127	3.77968	1.32968
chr1	189003201	189003600	6.93455	1.12962	2.60676e-06	0.000752878	6.08056	2.06285
chr1	189907601	189908000	4.03527	1.40375	3.42962e-05	0.00518107	3.21315	0.825586
chr1	189909601	189910000	4.05164	1.08772	1.77686e-08	1.42493e-05	8.69365	3.11836
chr1	189910001	189910400	3.05302	1.00986	4.92475e-06	0.00122582	5.95451	2.34136
chr1	189912401	189912800	5.14383	1.20205	8.76372e-05	0.0101606	3.723	1.14657
chr1	190109601	190110000	2.87289	1.02769	0.000170697	0.0162456	5.05653	1.96813
chr1	190110001	190110400	3.15639	1.26922	0.000326246	0.0252517	2.51987	0.734972
chr1	190120001	190120400	5.13175	1.2504	3.18606e-05	0.00491814	5.61945	1.74425
chr1	190134401	190134800	1.99205	1.34554	0.000783112	0.0451184	2.18118	0.732807
chr1	190142001	190142400	4.05677	1.86159	7.49207e-08	4.59816e-05	4.22525	0.781378
chr1	190145601	190146000	1.82425	1.53135	0.000739782	0.0434912	1.36973	0.366881
chr1	190192401	190192800	1.48028	1.65471	3.51974e-05	0.00527891	2.73222	0.83022
chr1	190197201	190197600	1.9342	1.75646	4.73976e-05	0.00654809	3.36324	0.866387
chr1	190208401	190208800	3.04746	1.69241	9.58899e-09	8.569e-06	7.9121	1.8843
chr1	190218801	190219200	1.14965	1.49386	0.000185089	0.0171988	1.84504	0.639996
chr1	190219201	190219600	3.42898	1.42312	0.000336037	0.025757	2.56287	0.643131
chr1	190220001	190220400	1.80088	1.25014	7.58678e-05	0.00918346	3.96545	1.60948
chr1	190228401	190228800	2.9369	1.15646	0.00017046	0.0162302	5.4676	1.92663
chr1	190837201	190837600	3.24955	1.51321	2.62462e-05	0.00427964	2.89105	0.689809
chr1	191171601	191172000	2.70694	1.48013	9.35116e-05	0.0106276	2.63933	0.686434
chr1	191232401	191232800	1.24155	1.33235	1.80065e-05	0.00324394	2.77733	1.14633
chr1	191276801	191277200	4.74195	1.20073	1.34271e-05	0.0026056	4.90587	1.55717
chr1	191316801	191317200	4.76038	1.02831	0.000685146	0.0413664	3.99305	1.42545
chr1	191347601	191348000	3.64231	1.13415	0.000119724	0.0126666	3.85	1.28319
chr1	191360401	191360800	4.35758	1.17942	7.31483e-06	0.00165157	4.55654	1.46802
chr1	191429601	191430000	5.76418	1.01598	0.000133572	0.0136708	4.90862	1.7887
chr1	191496001	191496400	3.82841	1.34179	2.86761e-06	0.000810697	6.70224	1.96624
chr1	191498001	191498400	2.81881	1.14184	0.000262509	0.0218544	3.78555	1.32836
chr1	191498401	191498800	3.90135	1.02074	1.812e-07	9.39525e-05	8.74701	3.30217
chr1	191583201	191583600	4.03671	1.9766	1.11358e-07	6.38421e-05	3.02224	0.459787
chr1	191756401	191756800	1.3022	2.19758	4.68029e-05	0.0064937	1.31159	0.18336
chr1	191795601	191796000	5.70813	1.74771	1.15937e-06	0.000403526	2.95933	0.549431
chr1	191811201	191811600	2.84766	1.08507	0.000735984	0.0433632	3.03927	1.10112
chr1	191914401	191914800	3.88359	1.3323	1.69279e-06	0.0005391	4.47175	1.28561
chr1	191917601	191918000	3.70486	1.73345	0.000134163	0.013717	2.30231	0.413365
chr1	191952001	191952400	2.13179	1.41208	0.000536887	0.035253	1.73172	0.506432
chr1	191952401	191952800	2.59282	1.61968	0.00035068	0.0265069	1.58997	0.32159
chr1	191952801	191953200	3.83616	1.41722	6.90577e-05	0.0085995	3.06257	0.779564
chr1	191997201	191997600	3.4984	1.69286	1.5604e-06	0.000505786	3.13932	0.640839
chr1	192052401	192052800	3.73049	1.13253	0.000689546	0.041559	6.51769	2.25704
chr1	192069201	192069600	2.86814	1.70216	0.000684188	0.0413223	1.76474	0.320475
chr1	192099601	192100000	1.75943	1.47519	0.000830829	0.0468981	1.42475	0.412299
chr1	192544001	192544400	3.86379	1.90772	5.08107e-05	0.0068852	1.75656	0.228795
chr1	192558001	192558400	1.71744	1.03014	0.000371419	0.0275608	3.73756	1.83347
chr1	192611601	192612000	1.68954	1.10923	0.000177757	0.016714	4.59651	2.152
chr1	193092401	193092800	1.84766	1.67647	0.000866048	0.0481359	1.6924	0.412427
chr1	193210001	193210400	3.1002	1.14918	0.000147098	0.0146559	3.42109	1.14291
chr1	193214001	193214400	2.50398	1.45403	1.94422e-05	0.00343373	2.77493	0.776999
chr1	193218801	193219200	1.48225	1.25999	0.000410576	0.029486	2.0442	0.82557
chr1	193268801	193269200	2.90704	1.35811	6.42855e-07	0.00025382	7.00436	2.15995
chr1	193291201	193291600	0.223754	1.77049	0.000882998	0.0487857	0.978407	0.227585
chr1	193319201	193319600	2.92096	1.11337	0.000455985	0.0316441	3.83175	1.37167
chr2	3580001	3580400	1.14647	2.14148	7.54846e-05	0.00914935	1.24339	0.181212
chr2	3633601	3634000	3.41102	1.42207	0.000361376	0.0270743	2.55535	0.644485
chr2	3663601	3664000	1.24951	1.412	0.000280631	0.0228597	1.76619	0.642226
chr2	3731201	3731600	3.18365	1.55835	8.90678e-08	5.32015e-05	4.79595	1.19492
chr2	3742801	3743200	5.40004	1.13379	0.000395706	0.0287584	3.55293	1.1507
chr2	3745201	3745600	3.07482	1.06674	0.000381382	0.0280653	3.32683	1.19188
chr2	3745601	3746000	6.42977	1.36832	1.14646e-08	9.95345e-06	9.21066	2.65745
chr2	3757201	3757600	4.96626	1.29977	1.1891e-06	0.000410444	10.2128	3.11712
chr2	3773201	3773600	1.91588	2.24043	1.8908e-05	0.00336601	1.33903	0.138197
chr2	4159601	4160000	4.91442	1.53295	5.2933e-05	0.007103	3.51421	0.827002
chr2	4738401	4738800	1.9115	1.91611	0.000316335	0.0247399	1.19763	0.181196
chr2	4909201	4909600	3.28762	1.83421	2.21574e-05	0.00378185	3.03927	0.552678
chr2	4929201	4929600	1.92079	1.94558	0.000566672	0.0365231	1.39117	0.22991
chr2	4936001	4936400	3.08354	1.16014	0.000264266	0.0219468	4.57398	1.55992
chr2	4986401	4986800	3.37604	1.5867	4.90597e-09	5.00364e-06	5.62444	1.37855
chr2	4990001	4990400	2.84263	1.19097	0.000408013	0.0293671	3.78883	1.28469
chr2	5021201	5021600	5.29521	1.42512	1.35678e-05	0.0026256	4.37069	1.15207
chr2	5026801	5027200	3.29812	1.30281	2.75339e-05	0.00443453	3.60723	1.05816
chr2	5037201	5037600	2.55046	2.08794	1.60385e-05	0.00297484	1.80514	0.228811
chr2	5038801	5039200	2.79886	1.25721	3.33094e-06	0.000911574	4.8481	1.60738
chr2	5046001	5046400	4.19824	1.33831	8.54404e-05	0.00998117	3.91306	1.09958
chr2	5052401	5052800	1.82544	2.0579	8.71134e-05	0.0101135	1.48304	0.230038
chr2	5052801	5053200	2.29827	1.52027	0.000601469	0.0380045	2.80499	0.780567
chr2	5357201	5357600	2.79413	1.58046	6.99641e-05	0.00868097	4.01396	1.00954
chr2	5372001	5372400	1.55046	1.78717	0.000114225	0.0122539	1.7297	0.409863
chr2	5374801	5375200	2.50063	1.48244	0.000365619	0.0272915	3.12013	0.869634
chr2	5394001	5394400	3.61665	1.44168	2.05094e-06	0.000625203	6.36861	1.73833
chr2	5401601	5402000	1.19869	1.55695	3.53921e-05	0.00530095	2.08793	0.686385
chr2	5420401	5420800	1.95127	2.49488	6.58485e-06	0.00152867	1.38579	0.0929066
chr2	5420801	5421200	1.46742	1.53771	0.000243793	0.0207866	1.77132	0.548076
chr2	5430001	5430400	3.9807	1.13895	7.96138e-06	0.00176155	4.91643	1.64813
chr2	5455201	5455600	3.97801	1.14045	4.61052e-06	0.00116485	5.05884	1.69683
chr2	5460401	5460800	2.85083	1.33139	0.000247709	0.021008	2.84023	0.82678
chr2	5464801	5465200	2.62156	1.44957	0.000371438	0.0275608	2.10929	0.551723
chr2	5480401	5480800	3.50473	1.35651	0.000755419	0.0440873	2.31873	0.597014
chr2	5482401	5482800	2.74851	1.69931	9.585e-06	0.0020234	2.61963	0.551484
chr2	5488401	5488800	3.00393	1.57452	0.000283971	0.0230384	2.96011	0.686385
chr2	5496001	5496400	2.13978	1.52397	0.000230241	0.0199772	2.4246	0.689648
chr2	5512401	5512800	1.43081	1.63702	8.7247e-05	0.0101256	1.64086	0.459787
chr2	5561201	5561600	5.20298	1.00154	0.000393479	0.0286517	4.98173	1.83681
chr2	5561601	5562000	1.32863	1.48985	0.000665442	0.0405784	1.89528	0.638674
chr2	5566401	5566800	2.78537	1.55523	0.000601933	0.0380205	2.36448	0.548076
chr2	5595201	5595600	1.72934	1.03413	0.000392448	0.0286007	3.07451	1.46816
chr2	5596801	5597200	6.16566	1.31498	0.00030087	0.0239438	6.64539	1.96509
chr2	5613601	5614000	4.32461	1.18318	3.44821e-06	0.000936211	5.62371	1.83025
chr2	5631201	5631600	1.88755	1.55366	1.62361e-05	0.00300115	2.34777	0.687467
chr2	5644401	5644800	5.509	1.57027	8.53056e-06	0.00185042	7.59238	1.87512
chr2	5645201	5645600	3.29719	1.07123	0.000386205	0.028299	3.88285	1.37484
chr2	5668401	5668800	2.3724	1.22018	0.000323445	0.0251127	2.76204	0.962557
chr2	5747601	5748000	1.71985	1.79918	2.58038e-05	0.00422793	2.27406	0.550274
chr2	5876401	5876800	4.41438	1.2615	0.000405712	0.0292489	2.59119	0.736326
chr2	5876801	5877200	4.1922	1.25968	0.000169255	0.0161538	2.86884	0.825681
chr2	5898401	5898800	4.95686	1.23711	2.42907e-06	0.000714907	6.86274	2.1601
chr2	5912001	5912400	4.68135	1.2988	4.18483e-07	0.000180832	5.25823	1.55627
chr2	5912401	5912800	5.6018	1.25545	6.71273e-05	0.00843234	5.82345	1.79185
chr2	5918801	5919200	1.55419	1.35854	2.53522e-05	0.00417129	2.6698	1.00907
chr2	5925201	5925600	4.38885	1.2065	5.7621e-05	0.00754595	6.13831	1.97383
chr2	5927601	5928000	2.36885	2.11561	0.000174837	0.0165184	1.57403	0.182278
chr2	5929601	5930000	4.61124	1.40743	1.15474e-06	0.000402368	5.21871	1.41914
chr2	5963201	5963600	2.82534	1.08756	0.000367795	0.0273905	3.62122	1.3285
chr2	6055601	6056000	3.58309	1.07536	3.6297e-05	0.00539511	8.2683	3.02042
chr2	6089201	6089600	1.83259	1.84324	0.000584922	0.0373168	1.10576	0.182278
chr2	6100001	6100400	7.38559	1.98275	1.76579e-06	0.000556434	2.83162	0.414719
chr2	6100801	6101200	9.19518	1.21253	1.16778e-06	0.000405346	5.67525	1.78376
chr2	6107201	6107600	2.96375	1.60343	1.02993e-06	0.000368182	4.51034	1.09959
chr2	6108401	6108800	2.29733	1.52252	1.14052e-06	0.000398375	3.22504	0.916423
chr2	6187601	6188000	4.62776	1.73103	1.06214e-05	0.00218468	5.779	1.23226
chr2	6203601	6204000	2.45779	1.63637	6.98615e-06	0.00159758	2.51097	0.595676
chr2	6208401	6208800	4.50013	1.55499	0.000307085	0.0242707	2.22454	0.457606
chr2	6354801	6355200	1.93893	1.56533	7.36943e-09	6.9347e-06	4.5671	1.42047
chr2	6361601	6362000	4.92141	1.33646	3.14799e-06	0.000871975	6.8721	2.02288
chr2	6366401	6366800	4.35789	1.3041	0.000170814	0.0162539	2.85529	0.778082
chr2	6368801	6369200	1.31899	1.63257	0.000452887	0.0315069	1.86421	0.553649
chr2	6382001	6382400	3.17122	1.35265	1.73712e-06	0.000549971	4.8551	1.4216
chr2	6818801	6819200	0.972556	2.1661	0.000840321	0.0472455	0.697283	0.0463894
chr2	10004801	10005200	2.16958	1.46044	0.000610235	0.0383571	2.05673	0.598368
chr2	10086801	10087200	1.5379	1.17592	3.04515e-05	0.00476103	3.95692	1.7894
chr2	10097601	10098000	4.77143	1.48152	8.7127e-08	5.21717e-05	4.86315	1.24155
chr2	10103201	10103600	3.46623	1.28259	4.00124e-07	0.000174637	5.09953	1.55852
chr2	10826801	10827200	4.47332	1.64746	4.63519e-05	0.00644889	2.92486	0.600565
chr2	11538001	11538400	1.04153	1.49761	0.000655984	0.0401884	1.49534	0.505478
chr2	11583601	11584000	2.06284	1.20153	0.00060858	0.0382985	3.158	1.23655
chr2	11596401	11596800	1.43332	1.46059	4.18832e-06	0.00108395	2.92551	1.05438
chr2	11721201	11721600	2.89533	1.19513	0.000725724	0.0429739	2.80831	0.917266
chr2	12902401	12902800	1.43274	1.97715	0.000635128	0.0393606	0.959514	0.138197
chr2	13272401	13272800	2.8506	2.263	1.26262e-07	7.0478e-05	2.42047	0.274086
chr2	14026801	14027200	3.90929	1.25089	0.000117975	0.0125346	3.63983	1.10208
chr2	14053601	14054000	1.57475	1.61022	2.15063e-05	0.00369784	2.04521	0.595692
chr2	15074801	15075200	2.1001	1.53654	9.67646e-05	0.010891	2.42763	0.683998
chr2	17394401	17394800	1.76895	2.21818	0.000331222	0.0255164	1.04697	0.0916965
chr2	18091201	18091600	1.8546	1.59471	0.000679679	0.041158	1.72933	0.458866
chr2	18106001	18106400	1.94231	1.35661	0.000563227	0.0363834	1.8215	0.59703
chr2	18113601	18114000	1.64147	1.88282	0.000180099	0.016856	1.39732	0.275296
chr2	18129201	18129600	2.10677	1.13045	0.00070033	0.0419536	2.5017	1.00579
chr2	18137201	18137600	3.33342	1.15193	3.7529e-05	0.00552302	4.71699	1.60962
chr2	18141601	18142000	5.08395	1.07618	2.9407e-05	0.00463961	4.86829	1.69224
chr2	18158801	18159200	3.80672	1.92519	1.55467e-05	0.00290421	2.89315	0.455186
chr2	18175601	18176000	2.43139	1.59382	8.00467e-05	0.00953477	2.11965	0.503868
chr2	18182401	18182800	2.04917	1.53697	0.000424273	0.0301339	2.00597	0.55295
chr2	18197601	18198000	3.65946	1.25771	0.000669291	0.0407436	2.57489	0.73647
chr2	18412401	18412800	3.35091	1.01607	0.000904307	0.0495324	3.47598	1.28566
chr2	20516401	20516800	2.40331	1.32203	4.47188e-07	0.000190832	5.01728	1.69443
chr2	20516801	20517200	2.48686	2.02466	0.000204428	0.0184189	1.30043	0.137115
chr2	20521201	20521600	4.83	1.18759	8.25145e-07	0.000308576	7.0061	2.29244
chr2	20677601	20678000	2.89132	1.19824	0.000228884	0.0198948	2.83097	0.918715
chr2	21260401	21260800	1.08812	1.68596	0.000623333	0.0388879	1.10815	0.275329
chr2	23080401	23080800	2.03722	1.43529	0.000349054	0.0264209	2.97172	0.962652
chr2	23099601	23100000	2.06593	1.97228	0.000758474	0.0441956	0.924399	0.0916965
chr2	23157601	23158000	4.84097	1.31583	1.56819e-09	1.94142e-06	8.50718	2.5657
chr2	24801601	24802000	3.11731	1.85737	0.000527631	0.0348682	1.23651	0.138197
chr2	24807601	24808000	3.87619	1.01813	0.000341306	0.0260189	4.02035	1.46641
chr2	25020401	25020800	4.79288	1.27997	0.000900122	0.0493931	2.6596	0.736582
chr2	25038801	25039200	2.38011	1.4644	0.00047976	0.0327269	1.91033	0.505461
chr2	25039601	25040000	3.54482	1.05324	0.000159339	0.0154803	8.4785	3.15724
chr2	25042001	25042400	3.84059	1.18489	0.000373192	0.0276458	3.11173	0.966108
chr2	25049601	25050000	2.03477	1.71469	3.72402e-05	0.00549509	1.81194	0.413526
chr2	25050001	25050400	4.19313	1.47183	1.40451e-05	0.0026982	5.13153	1.33044
chr2	25058001	25058400	6.37007	1.64699	0.000513194	0.0341971	4.73624	1.05102
chr2	25059601	25060000	4.80517	1.09545	3.60386e-05	0.00537123	5.70507	1.97529
chr2	25083201	25083600	1.65269	1.13062	0.000388348	0.0284099	3.42898	1.56062
chr2	25226001	25226400	2.81023	1.19924	0.000244125	0.0208067	3.05092	1.00785
chr2	25245201	25245600	1.44526	1.82022	0.00051203	0.0341458	1.1416	0.229894
chr2	25463601	25464000	1.4899	1.54247	0.00090341	0.049497	1.41548	0.413254
chr2	25494001	25494400	3.28789	1.3853	0.000499858	0.0336397	2.03356	0.503979
chr2	25542401	25542800	1.89352	1.79576	0.000783131	0.0451184	1.23109	0.229877
chr2	25562001	25562400	4.83278	1.19811	5.44876e-05	0.00725241	5.42418	1.74271
chr2	25566001	25566400	5.47329	1.23021	1.99329e-06	0.000611678	8.97178	2.88332
chr2	25567201	25567600	4.66748	1.18428	0.000123213	0.0129371	6.40369	2.10779
chr2	25567601	25568000	2.29274	1.42517	3.69249e-05	0.00546122	3.12224	0.961458
chr2	26077201	26077600	1.65834	1.61765	0.000110004	0.0119305	1.6801	0.457623
chr2	26104001	26104400	1.37112	1.44061	0.000873732	0.0484355	1.51076	0.503058
chr2	26138401	26138800	11.9507	1.653	7.94086e-08	4.83522e-05	4.26903	0.917617
chr2	26393601	26394000	1.88636	2.4084	4.61037e-06	0.00116485	1.49672	0.138325
chr2	26484801	26485200	1.70536	2.01683	1.40048e-05	0.00269164	1.74665	0.321829
chr2	26488401	26488800	4.18407	1.10293	7.05175e-08	4.37003e-05	7.78765	2.7468
chr2	26592401	26592800	1.93975	2.10439	5.15588e-10	7.55334e-07	3.35138	0.642177
chr2	26592801	26593200	3.77529	1.0884	0.000132965	0.0136339	5.94739	2.10251
chr2	26919201	26919600	1.82875	1.64162	0.000151651	0.0149793	2.32143	0.643436
chr2	26960401	26960800	2.89784	1.18399	5.45548e-05	0.0072581	3.68745	1.23666
chr2	27191601	27192000	3.61818	1.66826	3.89594e-09	4.13719e-06	6.18574	1.42112
chr2	27196401	27196800	3.98405	1.08612	1.03695e-05	0.00214306	9.03768	3.25817
chr2	27204401	27204800	2.26413	1.10757	0.000551161	0.035862	3.1055	1.23882
chr2	27239201	27239600	6.8872	1.09651	2.76771e-05	0.00444935	5.69394	1.97149
chr2	27239601	27240000	4.37616	1.3162	1.72163e-06	0.000546275	12.1428	3.71888
chr2	27261201	27261600	3.86746	1.61852	0.000147756	0.014706	1.95746	0.368219
chr2	27399201	27399600	4.63452	1.54944	1.84665e-07	9.54521e-05	4.42057	1.05914
chr2	27457201	27457600	3.28967	1.96218	0.000625361	0.0389683	1.78654	0.230976
chr2	27459201	27459600	4.52689	1.27766	1.68584e-06	0.000537678	6.19956	1.87814
chr2	27575601	27576000	1.43628	1.15325	1.96345e-06	0.000604664	4.622	2.19958
chr2	27576001	27576400	1.8336	1.29108	0.000495279	0.0334254	2.54232	0.963927
chr2	27606801	27607200	4.10809	1.1974	1.12352e-07	6.43233e-05	7.0116	2.29459
chr2	27630401	27630800	1.90241	1.12437	9.16299e-05	0.0104811	3.16828	1.37756
chr2	27639201	27639600	1.60045	1.00595	0.000730053	0.0431323	2.83061	1.42037
chr2	27650801	27651200	1.1548	1.36162	0.000150625	0.0149135	1.98817	0.779324
chr2	27670801	27671200	1.92765	1.84784	0.000379189	0.0279505	2.43755	0.545768
chr2	28466801	28467200	3.2371	1.15545	1.87222e-05	0.0033409	4.35201	1.4691
chr2	29032801	29033200	4.6095	1.00261	0.000882808	0.048783	4.23849	1.5571
chr2	29371201	29371600	2.76367	1.48673	0.00025135	0.0212121	2.37059	0.594466
chr2	29386401	29386800	1.64092	2.67564	1.11548e-06	0.000391398	3.11978	0.369701
chr2	29402001	29402400	1.98991	1.06411	0.000175938	0.0165949	6.02805	2.7506
chr2	29417601	29418000	1.25204	1.55118	0.000507509	0.0339589	1.37212	0.414497
chr2	29421601	29422000	2.87123	1.30856	0.000274872	0.0225418	2.53354	0.736437
chr2	29526401	29526800	6.31982	1.33089	0.000464114	0.0320133	6.57525	1.92475
chr2	29627201	29627600	2.58964	1.21136	9.31089e-07	0.00034032	4.9202	1.74335
chr2	29671601	29672000	1.20708	1.64067	1.59753e-05	0.00296559	2.34328	0.731676
chr2	29739201	29739600	3.54189	1.2157	0.000728118	0.0430568	2.60486	0.780168
chr2	29825201	29825600	1.61476	1.19828	8.18464e-05	0.00968003	2.88121	1.23816
chr2	29902001	29902400	3.87936	1.03257	0.000762157	0.0443335	3.34689	1.19621
chr2	30073601	30074000	2.1043	1.7119	0.00033371	0.025638	1.67909	0.363457
chr2	30127601	30128000	2.56932	1.89403	1.14861e-06	0.000400747	2.91625	0.549414
chr2	30146401	30146800	3.8189	1.3062	0.000851443	0.0476425	3.51393	1.00774
chr2	30173601	30174000	7.47217	1.44137	1.50343e-07	8.0697e-05	6.98721	1.87663
chr2	30188801	30189200	1.61221	1.62915	5.49594e-05	0.00729802	1.93618	0.54806
chr2	30210001	30210400	5.1898	1.12356	1.67283e-05	0.00307142	8.22206	2.83592
chr2	30241201	30241600	5.10813	1.17503	2.18206e-05	0.00373645	5.60106	1.83133
chr2	30244001	30244400	6.85128	1.00779	0.000622529	0.0388646	3.97132	1.42136
chr2	30277601	30278000	1.82523	1.26678	0.000411715	0.0295434	2.06839	0.780407
chr2	30280401	30280800	2.82963	1.21146	8.65161e-06	0.00187087	4.48	1.5131
chr2	30280801	30281200	4.65297	1.241	0.00050104	0.0336795	3.53962	1.04991
chr2	30284801	30285200	5.23295	1.33094	0.000864302	0.0480732	4.06424	1.14417
chr2	30340401	30340800	3.34524	1.39937	0.000550149	0.0358099	2.20978	0.549142
chr2	30347201	30347600	2.67273	1.16022	0.000194645	0.0177973	3.14822	1.10075
chr2	30361201	30361600	4.40806	1.73166	4.92667e-06	0.00122596	5.77873	1.23309
chr2	30368001	30368400	1.96593	1.26404	0.000760079	0.0442448	2.24728	0.827911
chr2	30368801	30369200	6.28063	1.00008	3.73182e-06	0.000991674	13.7701	5.26296
chr2	30369601	30370000	4.61396	1.29822	0.000212618	0.0189259	4.55169	1.32842
chr2	30370001	30370400	3.40572	1.16794	0.000609288	0.0383208	5.30334	1.78232
chr2	30371601	30372000	3.75842	1.12773	0.000426478	0.0302459	2.94493	0.963911
chr2	30381201	30381600	1.90388	1.96414	9.63006e-05	0.0108546	1.41273	0.228651
chr2	30383601	30384000	3.6331	1.58785	0.000108445	0.0118097	3.59726	0.825681
chr2	30384001	30384400	2.6768	1.60884	5.48519e-06	0.00133	3.21238	0.782588
chr2	30402801	30403200	1.59547	1.83844	1.91786e-08	1.50787e-05	3.488	0.914147
chr2	30406801	30407200	3.57043	2.18551	5.77551e-06	0.00138381	1.91648	0.182406
chr2	30410801	30411200	2.44589	1.59604	2.90934e-05	0.00460153	4.1422	1.09768
chr2	30419201	30419600	4.72012	1.33153	1.00336e-14	5.96852e-11	11.5448	3.48685
chr2	30434801	30435200	5.13266	1.13305	0.000241181	0.0206403	3.41769	1.09996
chr2	30720801	30721200	1.42248	1.01882	0.000274072	0.0225027	3.44354	1.78773
chr2	30819601	30820000	7.43748	1.18843	0.000339696	0.0259364	4.22691	1.33135
chr2	30826801	30827200	4.62489	1.17018	0.000227733	0.0198232	3.0987	0.96052
chr2	30891601	30892000	3.23378	1.93425	0.000749834	0.043876	1.33179	0.139424
chr2	30899201	30899600	3.2875	1.34843	6.19142e-06	0.00145734	3.84587	1.10079
chr2	30951601	30952000	3.74768	1.37925	0.000545268	0.0356057	2.22859	0.549398
chr2	31101201	31101600	2.41178	1.16717	0.000152301	0.015023	4.34435	1.64788
chr2	31112001	31112400	3.3146	1.23088	0.000797719	0.0456914	2.86984	0.873041
chr2	31114001	31114400	1.42357	1.76603	0.000181314	0.0169447	2.8031	0.77923
chr2	31131201	31131600	2.87613	1.39187	0.000652106	0.0400358	3.40734	0.962989
chr2	31165201	31165600	1.85756	1.18857	4.56713e-05	0.00638062	3.41668	1.41935
chr2	31431601	31432000	2.04316	1.27085	0.000530327	0.0349835	2.07316	0.734972
chr2	31699201	31699600	1.22235	1.23854	0.000508354	0.0339907	2.20667	0.966092
chr2	31702001	31702400	1.42044	1.41153	0.000185313	0.017213	2.04217	0.732663
chr2	31707601	31708000	2.39829	1.31255	0.000512995	0.034189	2.08004	0.642226
chr2	32177201	32177600	2.20598	1.05055	0.000732858	0.0432426	2.84501	1.1893
chr2	32250801	32251200	5.16685	1.22486	7.28813e-13	2.64777e-09	11.265	3.66985
chr2	32251201	32251600	5.44909	1.20518	3.63716e-06	0.000973115	10.0438	3.2989
chr2	32430801	32431200	5.56286	1.32258	3.14415e-05	0.00487157	4.48849	1.2877
chr2	32438001	32438400	2.07709	1.64398	3.22603e-05	0.00496144	2.47448	0.644535
chr2	32466801	32467200	4.94784	1.38398	0.00049153	0.0332551	2.26994	0.550257
chr2	32472401	32472800	3.4179	1.32464	4.0545e-05	0.00585037	3.111	0.872231
chr2	32674001	32674400	1.74729	1.54445	4.25402e-09	4.46057e-06	4.84548	1.60989
chr2	32677601	32678000	4.08741	1.09742	0.000173569	0.0164319	4.88604	1.69876
chr2	32685601	32686000	4.22497	1.62379	3.18084e-06	0.000878826	3.92269	0.868568
chr2	32706401	32706800	3.64808	1.28384	8.81059e-05	0.0102001	7.10887	2.20412
chr2	32730401	32730800	3.31903	1.06117	0.000731507	0.0431864	3.02977	1.05449
chr2	32927201	32927600	3.73917	1.44282	8.55073e-08	5.14036e-05	4.81254	1.28682
chr2	32971601	32972000	2.84954	1.25137	6.24249e-05	0.00801174	3.30975	1.05436
chr2	33179201	33179600	4.10014	1.38557	1.44421e-06	0.000475465	6.02386	1.70262
chr2	33258401	33258800	0	1.37557	1.87445e-05	0.00334377	2.52117	1.09872
chr2	33294401	33294800	1.4739	1.12903	0.000887914	0.0489544	2.29239	1.05315
chr2	33449201	33449600	6.03567	1.36326	7.83106e-07	0.000296491	7.66023	2.19776
chr2	33454401	33454800	7.17332	1.16501	5.0028e-08	3.3076e-05	8.46953	2.84141
chr2	33454801	33455200	4.10526	1.68283	0.000268841	0.0222096	1.6822	0.274086
chr2	34518801	34519200	0.91815	1.51014	0.000888154	0.0489609	1.95811	0.686195
chr2	34531201	34531600	3.12395	1.52876	0.000242693	0.0207206	2.07519	0.457623
chr2	34733201	34733600	0.988004	1.656	4.62209e-05	0.00643936	1.80029	0.54806
chr2	34742001	34742400	5.02131	1.44199	4.42442e-07	0.000189256	5.19808	1.37531
chr2	34814401	34814800	3.20829	1.38581	1.65813e-05	0.00305116	3.94021	1.10079
chr2	34815601	34816000	3.78683	1.63096	4.51861e-06	0.001148	4.4719	1.01277
chr2	34897201	34897600	5.9469	1.10526	8.60387e-05	0.0100301	7.97539	2.79599
chr2	34899601	34900000	6.18934	1.43629	0.000190852	0.0175647	3.76969	0.959228
chr2	34901201	34901600	3.62037	1.71532	1.89192e-07	9.71196e-05	4.3452	0.914974
chr2	34902001	34902400	2.85037	1.45218	1.30193e-05	0.00254815	3.08191	0.825697
chr2	34986001	34986400	4.88761	1.27466	3.59433e-06	0.000964516	4.34412	1.28442
chr2	35008001	35008400	0.772378	1.66384	6.0274e-05	0.00779951	2.03732	0.638691
chr2	35011601	35012000	3.42002	1.17657	0.000163913	0.0157982	4.17638	1.37756
chr2	35012001	35012400	3.09878	1.44441	0.000226641	0.0197615	3.31995	0.876721
chr2	35012401	35012800	2.62278	1.24826	0.000214269	0.0190291	3.42096	1.14506
chr2	35013601	35014000	3.04332	1.7656	0.000892915	0.0491458	1.88262	0.319504
chr2	35027201	35027600	1.79387	2.31788	0.000150821	0.0149247	0.933664	0.0452907
chr2	35028801	35029200	2.5248	1.22043	0.000764957	0.0444391	2.95521	1.01142
chr2	35047201	35047600	0.955411	1.52545	0.000341826	0.0260476	1.86147	0.640839
chr2	35067201	35067600	6.64155	1.73069	0.000560822	0.0362764	3.30818	0.644646
chr2	35085601	35086000	3.49295	1.17204	5.48095e-05	0.00728259	3.8148	1.23668
chr2	35151201	35151600	4.87177	1.42339	0.000266342	0.0220643	2.1743	0.505206
chr2	35166001	35166400	2.78328	1.22463	5.50559e-07	0.000225223	7.02188	2.42693
chr2	35170001	35170400	2.85633	1.56432	1.7632e-06	0.000556035	4.15733	1.05105
chr2	35188801	35189200	2.57701	1.67589	7.51741e-06	0.00168685	2.80556	0.642082
chr2	36036401	36036800	6.17042	1.11631	2.26226e-07	0.000112194	8.21531	2.84579
chr2	36064001	36064400	2.30336	1.3567	5.8635e-05	0.00764407	2.60313	0.825681
chr2	36070801	36071200	2.75659	1.4597	0.000522362	0.0346162	2.05447	0.503868
chr2	37384001	37384400	1.97998	1.29084	0.000422892	0.0300625	2.08619	0.736198
chr2	37585601	37586000	1.03116	1.63668	0.000113773	0.0122264	1.54935	0.458944
chr2	37675601	37676000	1.52356	1.79115	7.30341e-05	0.00894901	1.72485	0.415851
chr2	37923201	37923600	1.51174	1.78205	0.000107636	0.0117417	1.84265	0.457334
chr2	37923601	37924000	1.40592	1.55473	8.65201e-05	0.0100704	2.27059	0.736582
chr2	38187601	38188000	1.2119	2.03653	1.57956e-06	0.000510929	1.81947	0.366864
chr2	38196801	38197200	2.36838	1.77936	1.19528e-05	0.00238954	2.74083	0.59238
chr2	38210801	38211200	3.21261	1.13701	5.71597e-07	0.000231728	8.47293	3.03001
chr2	38472401	38472800	1.79612	1.21328	2.9977e-06	0.000838933	4.55241	1.92112
chr2	38517601	38518000	3.23335	1.00265	4.1811e-06	0.00108292	7.35761	2.88987
chr2	38532401	38532800	2.74435	1.22559	0.000476426	0.0325617	2.95253	0.96259
chr2	38549601	38550000	2.17422	1.14698	4.70624e-05	0.00651768	3.96121	1.60275
chr2	38554401	38554800	4.71633	1.12442	0.000730797	0.043161	2.72983	0.873297
chr2	38602801	38603200	1.42782	1.20786	0.000627952	0.0390848	2.04557	0.872087
chr2	38760001	38760400	5.08391	1.18707	0.000510759	0.0340923	3.02564	0.914974
chr2	38760401	38760800	3.38736	1.57278	0.000385697	0.0282763	2.37521	0.502897
chr2	39006401	39006800	4.58234	1.04904	2.03001e-07	0.000102771	8.01788	2.9357
chr2	39024401	39024800	1.85065	1.34787	0.000474843	0.0324997	2.01111	0.689793
chr2	39024801	39025200	1.5533	1.69329	2.24467e-08	1.71605e-05	3.94874	1.19049
chr2	39191601	39192000	1.7224	1.56477	0.000850289	0.0476044	1.50388	0.413637
chr2	39203601	39204000	2.07986	1.10826	0.000669657	0.0407573	2.56186	1.05247
chr2	39210001	39210400	0.551491	1.52073	7.91972e-05	0.00945852	1.91337	0.688615
chr2	43553601	43554000	1.56927	1.82057	0.000132797	0.0136224	1.326	0.276283
chr2	43606001	43606400	0.915385	1.9522	0.000611709	0.0384206	0.883782	0.136971
chr2	43628401	43628800	2.39829	1.58858	9.16061e-08	5.44024e-05	4.07913	1.09953
chr2	43634401	43634800	2.09517	1.48733	0.00042124	0.0299883	1.94342	0.55271
chr2	43670001	43670400	0.972556	2.26869	0.000160964	0.0155872	1.16215	0.135905
chr2	45436001	45436400	3.20325	1.76494	1.35885e-05	0.00262843	3.24851	0.643692
chr2	48442801	48443200	2.38083	1.6867	0.000275454	0.0225792	1.74903	0.366992
chr2	48892401	48892800	1.80908	1.57438	0.000190222	0.0175226	2.7346	0.827435
chr2	49484801	49485200	2.29734	1.94076	3.31371e-06	0.000907547	2.482	0.457751
chr2	49537201	49537600	2.48767	2.33507	3.15628e-06	0.000873825	1.63333	0.137115
chr2	49550001	49550400	2.49956	1.67334	4.01522e-05	0.00580685	2.10799	0.459787
chr2	50325201	50325600	4.16595	1.65934	1.58933e-05	0.00295316	4.05118	0.870322
chr2	50396801	50397200	1.84367	1.64046	0.000636451	0.0394212	1.48992	0.367025
chr2	52396801	52397200	2.24016	1.25639	1.18166e-05	0.00236929	3.65488	1.32973
chr2	52405601	52406000	3.39889	1.12779	0.000401677	0.0290381	3.6711	1.23776
chr2	52436401	52436800	2.26183	1.54209	9.01606e-05	0.010361	3.40305	0.960248
chr2	52593601	52594000	1.72673	1.049	0.000505896	0.0338818	3.35644	1.60478
chr2	52600801	52601200	2.20044	1.51119	0.000109253	0.0118708	2.45882	0.687595
chr2	52614401	52614800	2.2934	1.91177	0.000219819	0.0193608	1.68835	0.277765
chr2	52923601	52924000	1.11106	1.83059	8.47463e-06	0.00184147	1.81433	0.457479
chr2	52936801	52937200	1.6376	2.0705	0.000390498	0.0285113	2.19036	0.413126
chr2	52957601	52958000	2.24213	1.93365	0.00010554	0.0115901	1.49368	0.230022
chr2	52993201	52993600	3.88996	2.01315	8.65017e-07	0.000320443	3.31517	0.507276
chr2	53116801	53117200	3.67746	1.00382	6.47475e-05	0.00822067	4.99362	1.87581
chr2	57214001	57214400	4.8031	1.81865	3.19498e-08	2.30446e-05	6.22904	1.23805
chr2	57273201	57273600	3.81437	1.44084	3.20736e-07	0.000146809	4.49464	1.18943
chr2	57274801	57275200	2.72875	1.25097	4.3734e-05	0.00618764	3.90979	1.28103
chr2	57286801	57287200	2.28739	1.06275	0.000802549	0.0458504	3.2	1.33227
chr2	57305601	57306000	4.59396	1.62421	4.49885e-06	0.00114385	3.04028	0.639901
chr2	57306401	57306800	1.30313	1.32871	1.80848e-05	0.00325453	3.02463	1.24023
chr2	57312401	57312800	3.05601	2.37119	0.000334303	0.025665	0.958503	0
chr2	57331201	57331600	3.82619	1.68681	1.3346e-07	7.34188e-05	3.72879	0.780423
chr2	58461201	58461600	2.16702	1.7004	1.89216e-05	0.00336712	2.48779	0.596791
chr2	59041601	59042000	3.96153	1.06563	0.000284006	0.0230395	4.29662	1.51087
chr2	59184401	59184800	2.61073	1.598	3.07688e-08	2.23191e-05	4.1136	1.05328
chr2	59218401	59218800	2.56638	1.02698	0.0008572	0.047838	2.99684	1.19256
chr2	59229601	59230000	3.79467	1.48679	0.000143256	0.0143871	2.55296	0.593367
chr2	59242001	59242400	3.94969	1.36956	2.5447e-08	1.90129e-05	6.24692	1.79424
chr2	59301601	59302000	5.87753	1.05533	6.64373e-05	0.00837628	5.06535	1.7884
chr2	59308001	59308400	8.50975	1.08764	2.81041e-05	0.00449231	4.54756	1.5608
chr2	59308401	59308800	3.77953	1.25133	2.68269e-05	0.00435254	4.35439	1.33305
chr2	59341201	59341600	2.33099	1.16406	0.000911649	0.0497809	2.37536	0.870178
chr2	59344801	59345200	5.12314	1.27324	0.000148458	0.0147562	4.87228	1.47017
chr2	59998801	59999200	1.48225	1.91664	4.75577e-07	0.000200809	2.49996	0.594577
chr2	60016001	60016400	3.59911	1.10245	0.000378535	0.0279136	3.13693	1.05222
chr2	60114001	60114400	4.06996	1.14581	3.53388e-05	0.00529498	4.68555	1.56026
chr2	60128401	60128800	1.23335	1.25554	0.00028504	0.0230862	2.90743	1.283
chr2	60285601	60286000	3.07657	1.4679	6.0429e-06	0.00143313	3.37258	0.874412
chr2	60286801	60287200	3.09464	1.77089	0.000194147	0.0177638	1.72347	0.2763
chr2	60316001	60316400	4.22686	1.23071	0.000396005	0.0287717	7.15041	2.29051
chr2	60799201	60799600	4.41441	1.06331	0.000119387	0.012642	4.54206	1.60728
chr2	60804001	60804400	4.25195	1.00837	0.000488625	0.0331195	3.67478	1.3252
chr2	60834001	60834400	2.76306	1.63522	0.000394546	0.0287043	2.14824	0.458817
chr2	60921601	60922000	2.47592	1.52659	0.000116041	0.0123826	3.5331	0.963833
chr2	60951601	60952000	2.95445	1.07066	0.000522654	0.0346303	3.40843	1.24074
chr2	61359201	61359600	3.92857	1.55048	3.77013e-05	0.00554198	2.68306	0.593511
chr2	61752001	61752400	1.40669	1.26255	5.82242e-05	0.00760425	3.01775	1.28002
chr2	62330001	62330400	5.27833	1.50024	0.000112701	0.0121395	2.29413	0.503979
chr2	62394401	62394800	1.86321	1.3496	0.000284693	0.0230719	3.38112	1.2354
chr2	63988001	63988400	2.14721	1.68322	4.94134e-06	0.00122853	2.73909	0.685224
chr2	64032001	64032400	3.01701	1.42235	0.000102534	0.0113527	2.80273	0.732919
chr2	64045601	64046000	2.04729	1.94676	5.36586e-06	0.00130765	2.35776	0.457606
chr2	64050801	64051200	3.37119	1.54447	0.000164162	0.0158148	3.29122	0.782476
chr2	64052001	64052400	1.12296	1.37481	8.22898e-05	0.00971449	2.52015	1.00446
chr2	64052401	64052800	1.81664	1.57263	0.000783498	0.0451263	1.41172	0.36798
chr2	64054801	64055200	4.98621	1.62154	7.46977e-06	0.00167989	3.23763	0.687372
chr2	64061601	64062000	1.4947	1.75078	0.000296883	0.0237206	1.24541	0.275201
chr2	64067601	64068000	3.20022	1.33546	0.000248927	0.0210797	3.77369	1.09969
chr2	64945201	64945600	2.83558	1.41129	0.000895836	0.0492465	1.96964	0.503979
chr2	64960001	64960400	3.0296	1.72289	0.000362516	0.0271354	2.92822	0.598384
chr2	65006401	65006800	1.20233	1.4996	1.1283e-05	0.00229009	2.55947	0.918892
chr2	65025601	65026000	1.21125	1.55774	0.000559826	0.0362334	1.36524	0.41448
chr2	65111601	65112000	2.08634	1.26472	6.07508e-05	0.0078448	3.19725	1.19256
chr2	65162401	65162800	1.18446	1.24115	0.000230569	0.0199953	2.30817	1.01033
chr2	65197201	65197600	1.38924	1.1579	6.96709e-05	0.00865346	2.95998	1.37511
chr2	65202801	65203200	2.84319	1.85082	0.00066039	0.0403696	1.19213	0.138197
chr2	67959201	67959600	1.8645	1.9687	0.000276306	0.0226224	1.40108	0.2287
chr2	68798801	68799200	1.84096	1.74836	0.000104591	0.0115127	2.38628	0.597985
chr2	68823601	68824000	3.83802	1.00571	0.000899764	0.0493797	3.99304	1.46936
chr2	68899601	68900000	1.18452	1.99222	0.000127027	0.0132119	1.10916	0.183504
chr2	68958801	68959200	3.48835	1.23411	1.78253e-05	0.00322281	4.66787	1.47009
chr2	68998401	68998800	2.78913	1.51962	0.000384883	0.0282336	3.2377	0.824904
chr2	69038801	69039200	1.87613	1.24396	2.97251e-06	0.000833428	4.2219	1.69892
chr2	69039601	69040000	4.53034	1.65481	0.000293452	0.0235314	2.5759	0.504967
chr2	69046401	69046800	2.28139	1.3129	0.00069785	0.0418638	1.91033	0.594577
chr2	69052001	69052400	2.2563	1.12558	0.000324292	0.025155	2.94542	1.14742
chr2	69068401	69068800	4.54907	1.01927	0.000186783	0.0173034	4.39763	1.6077
chr2	69150801	69151200	2.582	1.678	0.000754772	0.0440636	1.32737	0.227696
chr2	69229201	69229600	1.32453	1.60314	1.24332e-05	0.00246073	2.67206	0.872503
chr2	69234801	69235200	1.59673	1.45768	7.85408e-07	0.000297155	3.58675	1.28345
chr2	69237601	69238000	4.47548	1.89101	3.77577e-07	0.000166889	4.97748	0.915895
chr2	69257201	69257600	2.88747	1.56212	0.000152181	0.0150154	3.22452	0.779419
chr2	69259601	69260000	2.34161	1.20815	0.000397457	0.0288511	2.7173	0.960504
chr2	69277601	69278000	1.90588	1.24544	5.0243e-05	0.00682792	3.79873	1.51289
chr2	69285201	69285600	3.19053	1.56081	6.26602e-05	0.00803369	3.13208	0.732712
chr2	69287601	69288000	3.85446	1.46209	1.4973e-05	0.00282605	4.57139	1.19587
chr2	69305601	69306000	1.39335	1.09513	0.000111479	0.0120401	3.20425	1.56323
chr2	69306801	69307200	1.7798	1.37283	3.15024e-05	0.00487848	3.4982	1.28202
chr2	69426001	69426400	1.29219	1.22345	0.000507241	0.0339467	2.96556	1.3332
chr2	69736001	69736400	2.83969	3.29513	5.19901e-10	7.61139e-07	2.50936	0.0452907
chr2	69872001	69872400	1.6353	1.5663	0.000762684	0.0443546	1.7475	0.503979
chr2	69888401	69888800	2.8163	1.10855	0.000167209	0.0160179	4.82957	1.79464
chr2	69936401	69936800	2.29358	1.21456	0.000161982	0.0156557	3.15162	1.14482
chr2	69978001	69978400	1.72717	1.98992	5.5272e-06	0.00133794	2.25938	0.456524
chr2	70641601	70642000	1.90397	1.34189	0.000212153	0.0188954	2.11038	0.734129
chr2	70650001	70650400	2.76517	1.79689	0.000196555	0.017919	1.50837	0.230005
chr2	70650401	70650800	3.23102	1.41146	0.000603311	0.0380798	4.59882	1.28615
chr2	70719201	70719600	3.39816	1.76922	0.000800351	0.0457659	1.95682	0.321813
chr2	70794401	70794800	1.60191	1.27211	0.000851519	0.0476425	2.62441	1.0525
chr2	70924801	70925200	1.86169	1.76606	0.000189536	0.0174804	2.28463	0.546994
chr2	70938801	70939200	7.80445	1.36962	2.7303e-05	0.00440787	6.79985	1.93402
chr2	70987601	70988000	2.86533	1.70012	5.58424e-05	0.00738133	1.94719	0.365782
chr2	71028801	71029200	2.95102	1.11446	0.000343151	0.0261082	3.28889	1.14877
chr2	71044401	71044800	2.85988	1.23868	1.50587e-05	0.00283877	3.81039	1.23695
chr2	71053601	71054000	2.18119	1.19052	3.62023e-05	0.00538709	3.45483	1.32641
chr2	71072801	71073200	2.90484	1.73393	0.000793954	0.0455384	1.46638	0.230976
chr2	71225601	71226000	1.40885	2.37222	1.60639e-05	0.0029781	1.3404	0.138214
chr2	71268001	71268400	1.72973	1.06463	0.000358417	0.0269243	4.50601	2.15856
chr2	71274801	71275200	7.06876	1.11597	0.000197468	0.0179787	5.87966	2.0146
chr2	71344001	71344400	2.7705	1.35005	0.000121192	0.0127844	2.56562	0.730482
chr2	71605201	71605600	1.91998	1.44443	0.000232986	0.0201403	2.42597	0.780295
chr2	71608801	71609200	3.78522	1.22982	0.00044667	0.0312119	2.51437	0.731709
chr2	71876001	71876400	2.78324	1.88965	3.57627e-05	0.00533965	3.03903	0.551484
chr2	71876801	71877200	1.54983	1.06782	0.000383281	0.0281629	4.38522	2.15076
chr2	71895601	71896000	5.22978	1.44318	5.30529e-06	0.00129581	4.09992	1.05441
chr2	71900001	71900400	6.05337	1.19763	0.000144484	0.014471	3.56539	1.1024
chr2	71900801	71901200	3.60254	1.09989	1.28981e-06	0.000436643	8.20378	2.9301
chr2	71903201	71903600	3.4259	1.7836	3.23345e-05	0.00497037	2.95593	0.555258
chr2	72168801	72169200	3.80068	1.35616	0.000474243	0.0324761	3.49855	0.96278
chr2	72224801	72225200	4.15693	1.09776	4.51642e-05	0.00632797	6.01567	2.10414
chr2	72235201	72235600	2.98998	1.35609	0.00024691	0.0209623	2.79505	0.780407
chr2	72235601	72236000	3.15286	1.20015	0.000899053	0.0493577	2.52804	0.780263
chr2	72239601	72240000	3.96088	1.33619	1.12129e-05	0.00228013	4.19281	1.19748
chr2	72293201	72293600	1.37291	1.56586	7.73191e-05	0.00930555	1.90034	0.59461
chr2	72742801	72743200	2.7075	1.65697	0.000630224	0.0391834	1.50149	0.273974
chr2	72805601	72806000	1.17717	1.97195	0.000450817	0.0314113	0.924037	0.138197
chr2	72850001	72850400	3.17268	1.28089	0.00031837	0.0248491	3.08539	0.917777
chr2	72858401	72858800	2.90906	1.70427	0.000226754	0.0197658	3.05157	0.644679
chr2	72913201	72913600	3.31671	1.14071	4.23318e-05	0.00603727	3.94252	1.32863
chr2	72924801	72925200	3.49382	1.05501	0.000899708	0.0493779	3.13353	1.09872
chr2	72935601	72936000	3.31588	1.00644	3.04835e-07	0.000141247	9.84662	3.8545
chr2	72960001	72960400	1.96899	1.94282	8.07944e-05	0.00960055	1.40484	0.231104
chr2	72983601	72984000	3.60086	1.19236	0.000324427	0.0251601	2.82547	0.869906
chr2	72984001	72984400	2.29717	1.04738	0.000116497	0.0124181	4.84244	2.06455
chr2	73026001	73026400	1.14163	1.12327	3.66285e-05	0.00542925	3.32371	1.65179
chr2	73055601	73056000	4.15124	1.22926	0.000643214	0.0396935	3.34523	1.00667
chr2	73159201	73159600	0.776855	1.04938	0.00082458	0.0466704	2.40004	1.28114
chr2	73282401	73282800	1.39355	1.28793	0.000741436	0.0435517	1.9537	0.78044
chr2	73317601	73318000	2.3789	1.28923	5.13057e-06	0.00126383	4.25058	1.4701
chr2	73325201	73325600	1.77641	1.41632	7.65762e-05	0.00924183	2.31634	0.780423
chr2	73336401	73336800	2.40762	1.33824	0.000894983	0.0492241	2.36885	0.732552
chr2	73380801	73381200	2.99031	1.48803	0.000685633	0.0413865	1.68322	0.365799
chr2	73592401	73592800	4.43895	1.16284	0.000223478	0.0195653	7.1775	2.42699
chr2	73598401	73598800	5.29105	1.85613	9.55551e-05	0.0107936	1.7331	0.23112
chr2	73902401	73902800	0.933979	2.12221	0.000653155	0.0400797	1.17433	0.183521
chr2	73937201	73937600	2.22603	1.05415	3.36149e-05	0.00510848	4.77164	2.06282
chr2	73940401	73940800	2.24858	2.17575	0.000197273	0.0179655	1.14225	0.0927788
chr2	74843601	74844000	3.00736	1.19021	9.8018e-05	0.0109909	3.22605	1.05693
chr2	75676001	75676400	5.63651	1.05202	6.07616e-06	0.00143774	5.86299	2.10905
chr2	75678401	75678800	1.88544	1.49372	0.000391188	0.0285434	1.97615	0.59784
chr2	75726001	75726400	3.75393	1.42888	1.052e-06	0.000374157	4.46908	1.19492
chr2	75750401	75750800	0.00150899	1.15402	6.31612e-05	0.00808231	2.95217	1.55765
chr2	75756001	75756400	2.33387	1.01103	0.000119851	0.0126774	3.93499	1.69699
chr2	76664801	76665200	6.13219	1.12899	0.000455125	0.0316077	3.40806	1.09849
chr2	76667201	76667600	2.03845	1.19073	0.000818768	0.0464449	2.17329	0.823533
chr2	77095201	77095600	4.81694	1.50547	1.32718e-06	0.000446019	3.6249	0.872359
chr2	77412001	77412400	6.71956	1.02294	0.000753843	0.0440297	5.1647	1.87533
chr2	77415601	77416000	2.98001	1.50015	9.63993e-06	0.00203223	3.11513	0.780263
chr2	77422001	77422400	2.62387	1.23252	0.000336886	0.0257919	2.80743	0.917394
chr2	77424401	77424800	2.57751	1.32642	0.0001031	0.0113903	3.1021	0.967174
chr2	77438001	77438400	4.4242	1.82188	1.06072e-06	0.000376454	3.29187	0.596997
chr2	77456001	77456400	2.82648	1.60061	0.000135867	0.0138456	2.12992	0.459771
chr2	77473201	77473600	0.5176	2.00119	5.34156e-05	0.00714827	1.19589	0.230022
chr2	77481201	77481600	5.01439	1.38258	0.000310506	0.0244563	2.24764	0.549431
chr2	77489601	77490000	4.35562	1.60814	0.000171411	0.0162964	1.9537	0.36591
chr2	77490001	77490400	1.81562	1.07541	0.000284134	0.0230471	3.67066	1.68981
chr2	77494001	77494400	4.19215	1.17524	0.000565649	0.0364735	6.37266	2.10605
chr2	77494801	77495200	1.97103	1.4338	9.05129e-05	0.0103932	3.06286	1.01111
chr2	79657201	79657600	3.81842	1.50892	0.000154132	0.0151424	2.62238	0.597063
chr2	79662401	79662800	5.32362	1.07951	5.81848e-05	0.00760093	4.49978	1.55655
chr2	79670801	79671200	1.73472	2.19526	0.000500639	0.0336684	1.2321	0.138086
chr2	79962001	79962400	0.857481	1.43073	0.000217102	0.0191926	2.33988	0.912632
chr2	79983201	79983600	3.8032	1.61958	0.000390496	0.0285113	1.76756	0.322944
chr2	80387201	80387600	4.62989	1.34205	6.24294e-05	0.00801174	3.36716	0.918571
chr2	80560401	80560800	1.88073	1.45475	8.1917e-07	0.000306978	4.05559	1.37648
chr2	83738401	83738800	2.82605	1.19753	0.000602701	0.0380502	2.44818	0.779324
chr2	84355201	84355600	1.52227	1.28785	0.000271008	0.0223357	2.28284	0.918588
chr2	84380801	84381200	5.17522	1.84803	6.15866e-07	0.000245266	3.18681	0.553904
chr2	84381601	84382000	1.99214	1.68718	0.000295804	0.0236502	1.47289	0.32159
chr2	84620001	84620400	7.58549	1.03464	1.40449e-06	0.000465438	8.97478	3.30852
chr2	84652401	84652800	2.36099	1.71549	8.07754e-05	0.00959898	2.13368	0.461253
chr2	84690001	84690400	6.24969	1.07357	6.79181e-08	4.25523e-05	8.33506	2.97997
chr2	84724001	84724400	3.22056	1.20545	0.000427079	0.0302753	5.15305	1.70527
chr2	84769601	84770000	3.80998	1.29169	1.92756e-05	0.00341266	3.63481	1.05234
chr2	84855201	84855600	1.50758	1.3235	4.81818e-05	0.00662684	2.57214	1.01017
chr2	85058401	85058800	6.40869	1.18156	0.000512404	0.0341644	3.00132	0.915069
chr2	85086001	85086400	3.90614	1.39133	0.000882575	0.0487739	3.45346	0.911583
chr2	85460801	85461200	0.530147	2.023	0.000901789	0.0494545	0.744777	0.0918243
chr2	90470001	90470400	2.80198	1.08579	0.000577516	0.0369928	2.91321	1.05465
chr2	90478001	90478400	4.0477	1.44132	0.000510857	0.0340955	3.43738	0.871182
chr2	90481201	90481600	3.51819	1.54548	0.000582085	0.0372021	1.97239	0.409991
chr2	90493201	90493600	1.25056	1.18672	6.86182e-05	0.00855905	2.8692	1.33336
chr2	90507601	90508000	1.13025	1.38585	0.000357454	0.0268729	2.8558	1.14504
chr2	90524401	90524800	3.42253	1.51937	0.000119673	0.0126637	2.4167	0.552805
chr2	90526001	90526400	4.37487	1.03126	8.11093e-08	4.92085e-05	9.98804	3.75803
chr2	90529601	90530000	1.71926	1.56351	0.000415752	0.029709	1.49809	0.412427
chr2	90558401	90558800	5.61003	1.39477	7.52113e-05	0.00912628	5.82707	1.60569
chr2	90828801	90829200	3.13254	1.60174	0.000358604	0.0269337	1.86935	0.368124
chr2	90865601	90866000	2.37985	1.78135	8.99889e-05	0.0103462	2.41359	0.507276
chr2	90866001	90866400	2.43314	1.6067	0.000112798	0.0121463	1.98752	0.458833
chr2	90911201	90911600	1.61205	1.59363	0.000262424	0.0218494	1.62617	0.456524
chr2	90934401	90934800	3.73155	1.01256	0.000317486	0.0248037	4.10158	1.51189
chr2	91000001	91000400	1.28115	1.2991	0.000389432	0.0284645	2.72983	1.14428
chr2	91034001	91034400	3.88578	1.14858	0.000212988	0.0189485	3.27897	1.05691
chr2	91055601	91056000	4.08629	1.3445	1.66285e-07	8.76185e-05	5.67476	1.65049
chr2	91159201	91159600	1.74541	1.9242	0.000108655	0.0118284	1.98441	0.411361
chr2	91176001	91176400	5.6177	1.48269	0.000376121	0.0277972	1.93452	0.412316
chr2	91179201	91179600	4.89549	1.64326	0.000147699	0.0147031	2.91119	0.592157
chr2	91190401	91190800	7.44464	1.0398	5.50246e-08	3.58648e-05	12.2765	4.54507
chr2	91206801	91207200	1.87074	1.71094	0.000118295	0.012559	1.59547	0.365766
chr2	91240001	91240400	3.95741	1.70854	2.5023e-05	0.0041322	3.21303	0.638963
chr2	91259601	91260000	1.54995	1.28288	7.42612e-05	0.00905021	2.63331	1.05451
chr2	91260001	91260400	3.78072	1.31368	0.000162537	0.0156939	3.37282	0.963767
chr2	91260401	91260800	2.62768	1.41582	2.14012e-05	0.00368561	3.05258	0.868535
chr2	91262801	91263200	5.95642	2.17789	3.70492e-08	2.60037e-05	3.78947	0.506465
chr2	91263201	91263600	6.95116	1.27784	9.68692e-11	1.83026e-07	8.63458	2.66173
chr2	91263601	91264000	5.10504	1.36115	6.18225e-10	8.84161e-07	7.17545	2.06126
chr2	91473201	91473600	4.92708	1.3476	4.4881e-05	0.00630338	3.96938	1.10022
chr2	91474001	91474400	5.52958	1.08743	0.00015179	0.0149873	3.66726	1.23922
chr2	91474801	91475200	3.04445	1.35418	9.08846e-06	0.00194276	4.09281	1.19146
chr2	91475201	91475600	4.38574	1.6492	5.78554e-07	0.000233935	4.35245	0.961586
chr2	91477601	91478000	4.87441	1.32635	8.47008e-08	5.10436e-05	6.10545	1.7862
chr2	91486801	91487200	3.57332	1.27417	0.000165166	0.0158826	3.29989	0.963767
chr2	91487201	91487600	1.80656	1.66325	0.000568363	0.0365951	1.38102	0.319265
chr2	91612801	91613200	1.32679	1.2401	0.000478777	0.032675	2.46461	1.05693
chr2	91622401	91622800	2.16387	1.32596	1.59331e-07	8.45989e-05	5.84504	2.1151
chr2	91682401	91682800	1.37448	2.4202	0.000385562	0.0282696	0.700033	0
chr2	91700001	91700400	1.33293	2.29343	1.05096e-06	0.000373908	2.02741	0.320475
chr2	91700401	91700800	2.05757	1.84244	0.000134174	0.0137174	1.51213	0.277637
chr2	91831201	91831600	2.03519	1.97336	0.00038882	0.0284348	1.102	0.135905
chr2	92198001	92198400	1.92448	1.35593	8.22473e-05	0.00971084	2.38564	0.822306
chr2	92360001	92360400	7.7944	1.16633	5.07535e-05	0.00687916	4.18266	1.32735
chr2	92374001	92374400	4.62027	1.12856	0.000632615	0.0392734	3.77179	1.23761
chr2	92379201	92379600	4.04538	1.68345	0.000403333	0.0291195	1.6712	0.273974
chr2	92379601	92380000	4.27988	1.44831	2.54892e-07	0.000123249	5.04415	1.32651
chr2	92386401	92386800	5.75468	1.16502	0.000291044	0.0234097	3.23901	1.00931
chr2	92404001	92404400	2.49352	1.33452	0.000324989	0.0251883	4.49194	1.47101
chr2	92405601	92406000	3.9551	1.27422	2.1e-05	0.00363532	4.12686	1.23801
chr2	92408001	92408400	4.75642	1.09168	0.000907871	0.0496334	3.04295	1.00925
chr2	92408401	92408800	4.28546	1.00118	0.000146412	0.0146086	4.46944	1.64901
chr2	92452401	92452800	2.02053	2.03291	3.13215e-05	0.00485707	2.66126	0.504074
chr2	93416401	93416800	2.01366	1.56207	6.35667e-05	0.00811836	2.57113	0.737553
chr2	93418401	93418800	3.22393	1.56344	5.73267e-05	0.00751929	3.29426	0.781456
chr2	93441201	93441600	2.39207	1.54917	2.22538e-07	0.00011072	4.25296	1.19432
chr2	93441601	93442000	2.0386	1.44905	0.000236835	0.0203901	1.98129	0.593623
chr2	93450001	93450400	2.32636	1.28229	7.68125e-05	0.0092622	3.44941	1.19001
chr2	93748001	93748400	3.60946	1.13745	1.03351e-05	0.00213838	5.71502	1.96974
chr2	93750401	93750800	1.76761	1.12934	0.00061185	0.0384259	2.89339	1.28334
chr2	94061601	94062000	1.08938	1.60872	0.000515788	0.0343277	1.27474	0.366864
chr2	94104801	94105200	2.50679	1.12732	0.00056621	0.0364999	3.31452	1.23465
chr2	94134801	94135200	1.7109	1.43625	0.000295006	0.0236167	1.96398	0.639996
chr2	94391201	94391600	4.96999	1.13646	2.46989e-05	0.00409272	4.82282	1.60368
chr2	101611601	101612000	1.23662	2.374	0.000677429	0.0410616	0.667308	0
chr2	101896801	101897200	2.42529	1.40917	0.000231794	0.0200694	2.65713	0.779069
chr2	101941201	101941600	0.989622	2.36646	0.000192807	0.0176872	0.844827	0.0452907
chr2	102348401	102348800	1.39784	1.56322	0.000417524	0.0297963	1.411	0.412444
chr2	103035201	103035600	2.14609	1.80799	0.000378809	0.0279291	1.34004	0.229877
chr2	103090401	103090800	3.72738	1.98537	0.0001817	0.0169728	2.52828	0.366021
chr2	103446401	103446800	3.20729	1.45801	4.3906e-06	0.001124	4.43586	1.19032
chr2	103496001	103496400	2.03859	1.50886	3.72209e-05	0.00549336	2.48605	0.730593
chr2	103603201	103603600	1.85692	1.41043	0.000334235	0.0256624	2.22208	0.736487
chr2	103611201	103611600	2.50046	1.54001	0.000324568	0.0251674	1.75454	0.412283
chr2	103620801	103621200	3.8488	1.07591	0.000319912	0.0249332	5.53046	1.97477
chr2	103681201	103681600	1.67061	1.1256	0.000723233	0.0428757	3.01863	1.37514
chr2	103700801	103701200	3.61859	1.55936	2.4374e-06	0.000716677	5.07251	1.24168
chr2	103702001	103702400	3.64335	1.97514	6.74914e-06	0.00155581	11.2509	2.15943
chr2	103708001	103708400	2.68986	1.00148	4.32044e-05	0.00613435	5.76635	2.38855
chr2	103720801	103721200	2.1159	2.02713	5.72879e-05	0.00751755	1.37487	0.183504
chr2	103723201	103723600	5.34893	1.47591	5.51743e-05	0.00731714	7.39122	1.9648
chr2	103736401	103736800	2.76891	1.5507	1.16802e-05	0.00235	5.94509	1.60104
chr2	103813601	103814000	5.39628	1.74343	1.48848e-07	8.00933e-05	5.29958	1.09633
chr2	103843201	103843600	4.92901	1.65564	1.2944e-05	0.00253646	4.97756	1.10108
chr2	103859201	103859600	1.46757	1.23326	0.000917622	0.0499697	1.97688	0.824632
chr2	103868001	103868400	6.24716	1.04135	1.15564e-06	0.000402619	10.2773	3.80561
chr2	104061201	104061600	3.8754	1.51343	4.05208e-07	0.000176287	3.93564	0.963895
chr2	104063601	104064000	2.22074	1.21061	9.22054e-07	0.000337587	5.22507	2.01868
chr2	104097601	104098000	2.30797	1.11441	0.000692175	0.0416594	2.6045	1.00581
chr2	104119601	104120000	2.79301	1.22018	3.61756e-06	0.000969187	4.59991	1.55715
chr2	104120401	104120800	2.48814	1.38607	2.7564e-05	0.00443676	3.84688	1.19001
chr2	104446401	104446800	4.12858	1.68232	0.000258457	0.0216325	1.68285	0.274102
chr2	104452001	104452400	1.78951	1.36178	0.000457867	0.0317422	2.23244	0.781633
chr2	104475601	104476000	1.97602	1.56256	0.000702513	0.0420354	1.7276	0.460981
chr2	104657601	104658000	4.08718	1.10871	0.000222926	0.0195402	5.68233	1.96859
chr2	104659201	104659600	3.79217	1.32313	7.84242e-05	0.00939417	3.8565	1.10061
chr2	105222801	105223200	2.63085	1.57611	3.98543e-05	0.00577303	2.64281	0.643403
chr2	105301201	105301600	3.98565	1.33115	8.55951e-05	0.00999062	2.86644	0.779197
chr2	105330401	105330800	3.83838	1.17254	1.54927e-05	0.00289738	6.56477	2.20374
chr2	105333601	105334000	5.47045	1.51342	0.000677356	0.0410616	1.99881	0.41448
chr2	105782801	105783200	2.33344	1.98166	2.60144e-05	0.00425041	1.58997	0.228795
chr2	105802001	105802400	2.47153	1.41336	0.000288231	0.0232563	2.66591	0.7816
chr2	109943601	109944000	1.09543	1.97601	1.46828e-05	0.00278502	1.88238	0.414497
chr2	109989201	109989600	1.93833	2.33277	0.00019946	0.0180962	0.982818	0.0453071
chr2	110000801	110001200	1.94377	1.64335	0.000100863	0.0112124	1.6856	0.412316
chr2	110260401	110260800	1.06372	1.20934	1.20208e-06	0.000414133	4.63175	2.20288
chr2	110276001	110276400	1.33196	1.74038	0.000469021	0.0322418	1.20617	0.274119
chr2	110295601	110296000	2.66711	1.16082	0.00065413	0.0401168	2.78173	0.96259
chr2	112191201	112191600	1.95409	1.56493	0.000102876	0.0113765	2.01349	0.550641
chr2	114098401	114098800	3.06834	1.11817	0.000153633	0.0151132	3.80865	1.32715
chr2	114103201	114103600	5.51683	1.52733	6.25415e-05	0.00802339	3.33937	0.776966
chr2	114793201	114793600	1.87021	1.28031	0.000635335	0.0393701	1.90382	0.6875
chr2	116062001	116062400	9.83645	1.14047	7.33696e-05	0.00897794	4.73717	1.56056
chr2	116954401	116954800	2.76015	1.66209	0.000114136	0.012248	2.03052	0.411233
chr2	118848801	118849200	2.19666	1.03996	0.000311045	0.0244818	3.88648	1.69191
chr2	118853601	118854000	1.38975	1.71489	0.000484999	0.0329542	1.72484	0.457318
chr2	118876401	118876800	4.16777	1.63362	1.5254e-05	0.00286461	2.70361	0.549303
chr2	118877601	118878000	7.67982	1.14108	1.47473e-08	1.22626e-05	7.98921	2.70724
chr2	118916401	118916800	8.64837	1.32695	7.95661e-06	0.00176085	5.10794	1.47377
chr2	118927201	118927600	7.36054	1.49224	1.76292e-09	2.1469e-06	6.42213	1.65127
chr2	119147201	119147600	9.48501	1.26877	2.47279e-06	0.000724918	4.91239	1.47023
chr2	119170801	119171200	1.44957	1.14871	0.000140298	0.0141716	2.78412	1.28455
chr2	119251601	119252000	1.50651	1.28408	0.000136853	0.0139132	2.39179	0.961635
chr2	119542401	119542800	2.62904	1.56244	0.000321345	0.0250053	3.08705	0.782571
chr2	119677601	119678000	1.6628	1.41626	0.000198577	0.0180395	1.90172	0.642321
chr2	119735601	119736000	2.01303	1.55035	0.000630022	0.0391742	1.72659	0.458561
chr2	121136001	121136400	0.901822	2.08511	9.79949e-05	0.0109889	1.16657	0.182406
chr2	121136801	121137200	1.56985	1.01313	0.000521496	0.0345796	2.8306	1.4226
chr2	121160801	121161200	3.67017	2.58003	0.000109126	0.0118636	1.20075	0
chr2	121428801	121429200	4.91608	2.20519	4.0629e-08	2.79811e-05	3.3214	0.413637
chr2	121443601	121444000	2.27984	1.32708	5.59483e-05	0.00739103	2.77146	0.915069
chr2	121448001	121448400	5.40563	1.31926	0.000401757	0.0290396	2.72817	0.733063
chr2	122056801	122057200	1.16073	1.38336	1.16684e-05	0.00234829	2.652	1.05561
chr2	122059201	122059600	3.3422	1.09789	7.62115e-06	0.00170354	5.41468	1.92907
chr2	122131601	122132000	1.35788	1.38758	0.000715017	0.0425458	1.54935	0.54927
chr2	122231601	122232000	4.19921	1.12033	0.00037785	0.0278793	4.74773	1.60806
chr2	122258401	122258800	1.59556	1.49606	9.97963e-06	0.00208529	2.47201	0.82694
chr2	122365601	122366000	2.70963	1.14377	0.000420306	0.0299367	2.98555	1.05344
chr2	122790401	122790800	1.70729	1.46425	0.000116649	0.0124312	1.98331	0.643292
chr2	124760401	124760800	2.44602	1.10958	8.92143e-05	0.0102833	3.65662	1.41924
chr2	125747201	125747600	2.99393	1.67679	0.000235284	0.0202928	2.29623	0.458833
chr2	125778401	125778800	5.61835	1.92424	7.31978e-06	0.00165251	4.90688	0.87024
chr2	125819601	125820000	1.93364	1.10417	2.88024e-05	0.00457119	4.35989	1.93121
chr2	125821201	125821600	3.84564	1.19104	3.99762e-08	2.7637e-05	8.64304	2.88699
chr2	126524401	126524800	0.971377	1.39141	6.7271e-05	0.00844333	2.93522	1.1892
chr2	126535601	126536000	1.22639	1.60571	0.000185674	0.0172354	1.56614	0.459915
chr2	126594001	126594400	7.78674	1.0482	0.000206441	0.0185474	12.2611	4.50259
chr2	126595201	126595600	5.33177	1.55142	5.26547e-06	0.00128922	9.24112	2.34479
chr2	126762001	126762400	1.67543	1.67213	1.42081e-05	0.0027213	2.03392	0.548188
chr2	126878401	126878800	2.18204	1.62572	0.000642669	0.0396739	1.45234	0.319537
chr2	126898401	126898800	2.37341	1.30309	0.00024153	0.0206587	2.93073	0.964993
chr2	126927601	126928000	2.16335	1.52728	1.16619e-05	0.0023472	3.13519	0.913015
chr2	126952001	126952400	1.86052	1.73738	1.08897e-06	0.000384652	2.52841	0.640983
chr2	126962001	126962400	0.934807	1.81551	0.000873018	0.0484063	0.92541	0.183488
chr2	126997201	126997600	1.99194	1.24475	0.000630416	0.0391897	2.12066	0.778242
chr2	127236401	127236800	1.77775	1.10007	0.000339683	0.0259364	3.13831	1.41679
chr2	127255601	127256000	1.2736	1.94617	0.000143977	0.0144368	1.54797	0.317084
chr2	128168001	128168400	5.45998	1.3316	9.28889e-10	1.25706e-06	8.49789	2.51877
chr2	128710001	128710400	2.649	1.1215	2.30773e-05	0.00390257	4.66889	1.74089
chr2	128741601	128742000	0.486278	1.18917	0.000733895	0.0432861	1.8973	0.915229
chr2	128924401	128924800	4.96045	1.41369	0.000106273	0.0116368	3.37173	0.870178
chr2	128924801	128925200	1.56638	1.44809	0.000306903	0.0242616	1.68322	0.550385
chr2	128938801	128939200	1.6152	1.72233	0.00041308	0.029596	1.24918	0.275312
chr2	128991201	128991600	2.81552	1.14552	0.000616458	0.0386257	5.93748	2.14719
chr2	128993201	128993600	1.97812	1.74966	0.000568211	0.0365886	2.01248	0.460076
chr2	129019201	129019600	0.915247	1.7215	8.51867e-05	0.00995798	1.49433	0.411106
chr2	129822001	129822400	4.44379	1.03848	2.94916e-05	0.00464889	4.95329	1.78497
chr2	129824001	129824400	1.01623	1.78726	0.000859189	0.0479144	1.17773	0.275345
chr2	130425601	130426000	3.35055	1.14565	3.97564e-05	0.00576148	8.62923	3.03421
chr2	130637201	130637600	5.11016	1.03081	0.000404984	0.0292046	7.82022	2.8877
chr2	130663201	130663600	5.83406	1.25709	0.000644315	0.0397275	3.33747	0.961779
chr2	130803601	130804000	9.11903	1.22281	8.22962e-05	0.00971449	4.04902	1.23668
chr2	130823601	130824000	1.45883	1.77273	0.000871939	0.0483662	1.52228	0.364828
chr2	130870801	130871200	1.93215	1.43307	0.000700356	0.0419536	1.55275	0.458817
chr2	130881601	130882000	3.6971	1.50899	0.000431382	0.0304779	1.95783	0.413542
chr2	130946001	130946400	3.39009	1.55277	3.34189e-06	0.00091353	3.3371	0.777016
chr2	130981601	130982000	3.0083	1.54948	0.000177647	0.0167073	2.24048	0.507531
chr2	131020401	131020800	0.96434	1.09719	0.000290814	0.0233964	3.35587	1.74174
chr2	131161201	131161600	3.45524	1.52563	2.62097e-06	0.000755874	3.73032	0.91846
chr2	131163201	131163600	2.37373	1.98933	9.40423e-06	0.0019936	2.21868	0.367947
chr2	131208001	131208400	2.03622	1.01358	1.57174e-05	0.00292802	4.90956	2.29399
chr2	131212401	131212800	5.42693	1.35785	1.90942e-14	1.0601e-10	12.4509	3.66751
chr2	131213201	131213600	4.95153	1.07653	0.000112983	0.0121637	7.79809	2.8084
chr2	131219201	131219600	3.58885	1.87037	2.7132e-05	0.00438772	2.12232	0.319281
chr2	131297601	131298000	1.52896	1.34156	2.92774e-05	0.00462253	2.61377	1.00704
chr2	131298001	131298400	3.74308	1.0317	4.67493e-07	0.000197936	8.02738	3.02716
chr2	131304401	131304800	4.64659	1.09649	0.000803561	0.0458961	3.17407	1.05332
chr2	131322001	131322400	3.88921	1.25457	0.000871529	0.0483473	2.28211	0.640012
chr2	132066401	132066800	3.01177	1.5189	0.000487773	0.0330804	1.72282	0.367025
chr2	132086001	132086400	1.59816	1.29234	0.000888658	0.0489793	1.82085	0.691003
chr2	132108801	132109200	4.05469	1.70277	2.13722e-06	0.000645418	5.2749	1.14815
chr2	132135201	132135600	3.47257	1.37722	0.00047108	0.0323468	2.78687	0.738779
chr2	132136001	132136400	2.14099	1.41084	0.000280649	0.0228597	4.92266	1.64347
chr2	132296001	132296400	4.46288	1.60596	0.000657956	0.0402693	1.58244	0.276283
chr2	132298401	132298800	2.38123	1.02195	2.13119e-05	0.0036758	5.43858	2.33675
chr2	132311601	132312000	3.01765	1.36838	1.22868e-06	0.00042102	4.99512	1.46921
chr2	132522801	132523200	4.76261	1.28042	0.000185633	0.0172331	4.62374	1.37161
chr2	132570401	132570800	3.16477	1.229	8.75441e-05	0.0101515	3.76912	1.19135
chr2	132597201	132597600	4.05555	1.46203	8.45138e-05	0.00990767	3.93341	1.01016
chr2	132649601	132650000	4.4466	1.5123	0.000311661	0.0245146	2.47816	0.549336
chr2	132850801	132851200	4.31406	1.23813	2.06433e-05	0.00358878	4.04591	1.23805
chr2	132861201	132861600	1.77922	1.47382	0.000152126	0.0150121	2.04282	0.643164
chr2	132865601	132866000	5.09805	1.74801	0.000370012	0.0274902	3.55292	0.689809
chr2	132866001	132866400	2.28085	2.12478	9.82161e-05	0.0110057	1.32223	0.138197
chr2	134898001	134898400	1.95902	1.62469	0.000917584	0.0499697	1.2321	0.275184
chr2	134994401	134994800	1.36255	1.29334	0.000120933	0.0127646	2.65786	1.1001
chr2	134999601	135000000	1.6624	1.89283	0.000215054	0.0190757	1.58071	0.322928
chr2	135185201	135185600	2.06127	1.11444	0.000412291	0.0295583	3.14809	1.33213
chr2	135305601	135306000	2.09341	1.20525	0.000158264	0.0154188	3.07612	1.19137
chr2	135310801	135311200	2.40836	1.22594	3.09031e-05	0.00481287	4.91955	1.79518
chr2	138265201	138265600	2.78339	1.77101	2.78875e-05	0.00446924	2.22309	0.414608
chr2	138273201	138273600	3.38154	1.03137	1.86567e-05	0.00333279	6.31201	2.39022
chr2	139940401	139940800	2.25621	1.25034	2.18599e-05	0.00374186	3.31004	1.19146
chr2	142056801	142057200	2.31676	2.00743	0.000798882	0.0457234	1.0272	0.0918078
chr2	143962801	143963200	2.0245	1.37585	4.55091e-05	0.00636435	2.95456	1.00677
chr2	143979601	143980000	1.75118	1.08966	7.73633e-05	0.00930932	4.79842	2.24803
chr2	144199601	144200000	1.57031	1.4571	0.000863699	0.0480545	1.4561	0.458928
chr2	144259201	144259600	2.0987	1.14378	7.2673e-05	0.0089189	3.77782	1.55964
chr2	144386001	144386400	1.53629	1.908	0.000693553	0.0417134	2.02502	0.456458
chr2	144559201	144559600	2.58278	1.95244	0.00025372	0.0213588	1.23036	0.137115
chr2	145679601	145680000	3.54901	1.30625	3.38838e-05	0.00513814	3.49205	1.00673
chr2	145729201	145729600	5.34698	1.19652	1.66923e-06	0.000533242	5.18967	1.64933
chr2	145864801	145865200	3.25113	1.62476	5.85643e-05	0.00763696	2.24113	0.458689
chr2	145930401	145930800	4.50211	1.72081	0.000439202	0.0308622	1.54183	0.230022
chr2	146279601	146280000	7.66122	1.41684	5.55648e-06	0.00134262	7.02827	1.91902
chr2	146426801	146427200	1.01977	1.27475	0.000491818	0.0332661	2.11588	0.919863
chr2	146430801	146431200	1.63813	2.27677	8.23794e-05	0.00972219	1.28234	0.137099
chr2	146434801	146435200	1.8115	2.26384	7.07686e-05	0.00874915	1.10851	0.0929066
chr2	146446401	146446800	1.95457	1.12806	0.000746939	0.0437575	3.23705	1.37823
chr2	146471201	146471600	1.9761	1.09596	0.000315494	0.0247009	2.88389	1.23708
chr2	146473601	146474000	2.4285	1.29286	0.000448215	0.0312864	3.67818	1.23639
chr2	146489601	146490000	2.77289	1.6521	7.48313e-06	0.00168168	2.68848	0.595659
chr2	146554801	146555200	1.80954	1.57627	2.28158e-05	0.00386983	2.21217	0.640012
chr2	147747601	147748000	2.33323	1.6771	0.000732735	0.0432399	1.40108	0.274213
chr2	147951601	147952000	4.08471	1.50802	0.000589439	0.037503	4.74794	1.18802
chr2	147986401	147986800	0.786193	1.47347	3.26846e-05	0.00500962	2.29963	0.87212
chr2	148706801	148707200	4.8966	1.51524	0.000440714	0.0309394	2.66575	0.598956
chr2	148709601	148710000	2.08437	1.75057	0.00026336	0.021903	1.71631	0.363585
chr2	150772801	150773200	3.08331	1.00578	0.000271623	0.0223634	4.07747	1.56105
chr2	151976801	151977200	6.29603	1.6652	2.70975e-05	0.00438317	5.90847	1.32417
chr2	152106801	152107200	4.46971	1.08755	9.50917e-06	0.00201171	6.26776	2.19782
chr2	152108401	152108800	2.57347	1.38517	8.76517e-06	0.00188977	3.23633	0.961619
chr2	152299201	152299600	5.01204	1.09749	0.000775444	0.0448306	3.32206	1.09969
chr2	152300401	152300800	2.42891	1.44936	0.000517354	0.034397	1.8973	0.501943
chr2	152306001	152306400	2.49042	1.07389	0.000773968	0.0447776	2.7514	1.05476
chr2	152311601	152312000	4.79326	1.17089	0.000370682	0.0275258	3.76225	1.19707
chr2	152314801	152315200	3.42183	1.19174	3.42213e-07	0.00015479	5.80883	1.92683
chr2	152318401	152318800	4.49788	1.77508	3.23092e-05	0.00496719	2.20464	0.368363
chr2	152339601	152340000	8.68956	1.33906	0.000509736	0.0340514	2.34365	0.59461
chr2	152342401	152342800	1.10767	1.7436	0.000630948	0.0392122	2.11152	0.594754
chr2	152342801	152343200	3.13622	1.6056	0.000761625	0.0443097	1.87963	0.365926
chr2	152704801	152705200	5.03809	1.175	0.000386497	0.0283137	4.44423	1.42286
chr2	152705601	152706000	3.91129	1.12175	0.000159066	0.0154627	6.12135	2.11128
chr2	152780001	152780400	1.5855	1.95371	0.000448521	0.0313007	1.13096	0.184714
chr2	152783201	152783600	2.24841	1.36162	4.47573e-06	0.00113933	3.73154	1.23682
chr2	152821201	152821600	1.66112	1.69532	4.98416e-05	0.0067853	2.18134	0.595676
chr2	153292801	153293200	2.46324	1.50936	6.22701e-06	0.00146333	4.19997	1.19277
chr2	153373601	153374000	1.48619	1.21401	0.00028204	0.0229213	2.7493	1.19146
chr2	153389201	153389600	2.14979	1.64616	0.000178033	0.0167313	1.77509	0.415835
chr2	153583201	153583600	5.45706	1.0734	5.02203e-07	0.000210086	7.04449	2.52593
chr2	153616801	153617200	1.7721	1.58714	0.000661972	0.0404317	1.53669	0.412283
chr2	153620801	153621200	4.60777	1.68451	6.04197e-05	0.00781323	2.24323	0.412188
chr2	153621201	153621600	4.73139	1.05496	0.000102981	0.0113841	4.80486	1.69753
chr2	153622001	153622400	2.71673	1.78104	1.11704e-06	0.000391845	3.50406	0.733795
chr2	153694801	153695200	5.61764	1.23535	7.4828e-07	0.000285274	6.16836	1.92203
chr2	153772401	153772800	1.07199	2.1499	0.000527681	0.0348682	0.877916	0.0905978
chr2	154380801	154381200	6.25051	1.30386	0.000362608	0.0271384	4.18853	1.19761
chr2	154434401	154434800	1.3182	1.23056	0.000578778	0.0370552	2.03841	0.871116
chr2	154468401	154468800	2.31387	1.33744	0.000765372	0.0444561	2.06629	0.640156
chr2	154494801	154495200	0.563844	1.71569	0.000303926	0.0241037	1.33627	0.365766
chr2	154582801	154583200	2.83463	1.59599	4.62136e-06	0.00116666	3.76334	0.916551
chr2	154583201	154583600	1.68965	1.60081	3.72818e-05	0.00549936	2.84314	0.872392
chr2	154588001	154588400	4.55734	1.43713	9.41386e-08	5.55106e-05	9.27288	2.56395
chr2	154588801	154589200	2.28298	1.29055	7.59583e-05	0.00918891	3.31822	1.14609
chr2	154672801	154673200	3.50076	1.41513	0.000209845	0.0187594	2.26342	0.548204
chr2	154687601	154688000	3.25821	1.76612	0.00027909	0.0227802	1.55109	0.228811
chr2	154804001	154804400	3.16283	1.18037	0.000618612	0.0387127	5.42727	1.83388
chr2	154834401	154834800	1.43158	1.6894	1.40085e-06	0.000464575	3.179	0.965138
chr2	154869601	154870000	0.936496	1.45184	0.000887387	0.0489361	1.33287	0.458817
chr2	155187201	155187600	1.89839	1.31884	0.000570933	0.0367147	1.8543	0.639884
chr2	155215201	155215600	1.92642	2.50676	5.68692e-12	1.60963e-08	3.45179	0.456396
chr2	155225601	155226000	1.81359	2.34747	1.86446e-06	0.000580953	1.63811	0.182294
chr2	155228801	155229200	3.23956	2.38869	8.95993e-06	0.00192276	1.58143	0.0916801
chr2	155330001	155330400	2.15906	1.75873	5.14664e-05	0.00694839	1.77784	0.368235
chr2	155388001	155388400	0.693907	1.56157	0.000527602	0.0348682	1.87247	0.64014
chr2	155405201	155405600	0.979682	1.36289	7.30285e-05	0.00894901	2.9597	1.23913
chr2	155530001	155530400	2.30341	2.01647	2.73549e-07	0.000130177	2.81584	0.505111
chr2	155535201	155535600	2.11856	2.10356	8.05761e-05	0.00958109	1.45472	0.182311
chr2	155565601	155566000	0.611127	1.62387	0.00050445	0.0338241	1.24578	0.365766
chr2	155577201	155577600	3.99016	1.90848	8.14977e-05	0.00965867	1.99569	0.277493
chr2	155624801	155625200	4.50104	1.24024	0.000664292	0.0405254	2.41634	0.687612
chr2	155632801	155633200	9.81338	1.07903	0.000242632	0.020717	3.53889	1.19051
chr2	155636001	155636400	4.16998	1.12241	1.74514e-06	0.000552036	5.75381	1.9745
chr2	155642801	155643200	2.20308	1.4141	1.32809e-05	0.00258579	2.90156	0.915085
chr2	155688001	155688400	3.26728	1.43701	2.25253e-05	0.00382986	3.15866	0.826924
chr2	155822801	155823200	4.59743	1.0734	1.35227e-05	0.00261921	5.08752	1.78756
chr2	155823601	155824000	4.08344	1.05947	2.20065e-07	0.000109868	7.28904	2.66186
chr2	155845201	155845600	6.30067	1.30599	0.000245429	0.0208849	3.60723	1.01385
chr2	155852801	155853200	3.64084	1.30065	0.000266695	0.0220786	2.79585	0.782827
chr2	155990401	155990800	6.11541	1.48732	0.000492793	0.033312	2.10112	0.461125
chr2	156005201	156005600	1.8002	1.57419	0.000614436	0.0385349	1.66367	0.456541
chr2	156077601	156078000	2.99941	1.08854	0.000245198	0.0208739	3.59254	1.28348
chr2	156119201	156119600	6.25212	2.01099	1.29914e-06	0.00043912	3.80577	0.594577
chr2	156156001	156156400	2.74677	1.24051	0.000336182	0.0257653	2.62028	0.825586
chr2	156166801	156167200	0.682666	2.20131	0.000179919	0.0168465	0.885806	0.0905978
chr2	156216401	156216800	2.21298	1.32998	7.43609e-05	0.00905675	2.85581	0.966475
chr2	156422401	156422800	2.61527	1.44796	2.84477e-06	0.000805502	3.41559	0.961746
chr2	156423601	156424000	1.59198	1.14747	0.000236482	0.0203686	3.25001	1.467
chr2	156429601	156430000	3.47347	1.13888	0.000345806	0.0262561	3.71467	1.24037
chr2	156438401	156438800	2.96196	1.20406	0.000123614	0.0129667	3.52802	1.14646
chr2	156456801	156457200	3.84653	1.01334	1.62175e-05	0.00299925	6.1158	2.29598
chr2	156476801	156477200	1.83379	1.65675	1.49168e-05	0.00281814	2.08583	0.550385
chr2	156487201	156487600	3.01403	1.23416	0.000106901	0.011688	6.7284	2.24833
chr2	156565201	156565600	2.77275	1.60357	0.000912487	0.0498003	1.45132	0.274119
chr2	156568801	156569200	3.35105	1.22746	0.000333243	0.0256153	2.99315	0.917361
chr2	156585601	156586000	2.9981	1.29301	0.000790115	0.045388	2.13644	0.595931
chr2	156622001	156622400	2.55558	1.25186	0.000779148	0.0449748	2.28624	0.73061
chr2	156865201	156865600	4.23984	1.10239	7.49371e-05	0.00910309	5.288	1.83464
chr2	156872001	156872400	2.23599	1.21777	0.000108816	0.0118416	3.44977	1.28074
chr2	156928801	156929200	1.94686	1.19552	0.000466885	0.0321379	2.84727	1.15095
chr2	156952401	156952800	3.18128	1.39283	0.000414112	0.0296368	2.46485	0.64584
chr2	157290401	157290800	5.30715	1.32857	5.55079e-07	0.000226644	5.37365	1.55858
chr2	157755601	157756000	2.73463	1.82978	0.000165837	0.0159287	1.7187	0.274086
chr2	157783201	157783600	7.1678	1.17712	0.000770449	0.0446455	3.25987	1.01382
chr2	157861201	157861600	2.38163	1.18507	0.000811639	0.0461805	2.56627	0.91604
chr2	157862001	157862400	2.80475	1.34847	0.000384694	0.0282246	2.28551	0.639996
chr2	157862801	157863200	2.3757	1.60956	0.000657685	0.0402573	1.80203	0.411184
chr2	157875601	157876000	1.59522	1.61059	1.3275e-08	1.12176e-05	4.80384	1.55833
chr2	158073601	158074000	2.21053	1.21351	0.000266435	0.0220673	2.51538	0.917633
chr2	158075601	158076000	3.44673	1.59152	2.27368e-06	0.000678583	4.10984	0.959582
chr2	158076001	158076400	2.89883	1.29625	5.21619e-05	0.00702127	3.58638	1.10427
chr2	158117601	158118000	5.14627	1.466	7.0938e-09	6.7074e-06	7.08284	1.8828
chr2	158124001	158124400	7.5483	1.28861	9.58792e-09	8.569e-06	11.2869	3.49507
chr2	158124401	158124800	5.22027	1.04198	0.000428307	0.0303319	5.97688	2.15574
chr2	158129201	158129600	4.75773	1.09026	3.09253e-07	0.000142805	10.506	3.76321
chr2	158133601	158134000	3.10645	1.07227	0.000336653	0.0257832	4.14147	1.50855
chr2	158138001	158138400	5.91169	1.04293	1.79557e-05	0.00323775	5.95552	2.161
chr2	158141601	158142000	2.5219	1.15672	2.82457e-06	0.000801461	4.77953	1.78974
chr2	158181201	158181600	1.58341	1.42219	0.000555483	0.0360444	1.76445	0.595676
chr2	158295601	158296000	3.62634	1.59523	0.000520743	0.0345439	2.23809	0.462352
chr2	158324401	158324800	4.81995	2.01024	3.20386e-07	0.000146695	2.86029	0.413382
chr2	158372401	158372800	3.41038	1.48045	0.000709366	0.0423087	3.32756	0.823566
chr2	158378001	158378400	1.94446	1.75867	0.000227831	0.0198269	1.37175	0.275201
chr2	158418001	158418400	1.00691	1.03277	0.000597143	0.0378261	2.64722	1.42166
chr2	158628001	158628400	5.30538	1.10174	6.96552e-06	0.00159397	6.70175	2.33528
chr2	158822401	158822800	6.58609	1.26016	4.89073e-05	0.00669769	3.86694	1.14969
chr2	159733601	159734000	3.97336	1.59984	6.44894e-05	0.008198	3.48865	0.774802
chr2	160311601	160312000	4.69292	1.43001	0.000640367	0.0395899	2.64244	0.64197
chr2	160356801	160357200	2.27654	1.66726	0.000897105	0.04929	1.84981	0.414464
chr2	160358001	160358400	6.47068	1.6164	0.000119671	0.0126637	7.35692	1.74498
chr2	160652001	160652400	0.615142	1.40744	0.000545823	0.0356301	1.85046	0.735005
chr2	160657201	160657600	1.81912	1.5721	3.85347e-07	0.000169555	3.53375	1.10106
chr2	160685201	160685600	2.12655	2.0638	4.25748e-05	0.00606096	1.41172	0.183504
chr2	160712401	160712800	3.16577	1.56647	2.53232e-06	0.000737515	3.15611	0.734001
chr2	160779601	160780000	3.49913	1.25788	0.000273519	0.0224734	5.17713	1.60399
chr2	160790801	160791200	1.32491	1.94521	0.000798817	0.0457228	0.926137	0.137099
chr2	161051601	161052000	1.39234	1.64553	0.000375699	0.0277736	1.63536	0.457701
chr2	162997601	162998000	4.53524	1.88565	1.61664e-15	1.15146e-11	7.33763	1.42152
chr2	163006401	163006800	5.0947	1.02218	3.52695e-06	0.000951677	7.5512	2.79747
chr2	163007201	163007600	2.27774	1.36139	0.000145863	0.0145688	2.47816	0.777032
chr2	163463601	163464000	2.664	1.32659	8.21831e-06	0.00180164	4.22392	1.32756
chr2	163467601	163468000	2.95395	1.4283	2.04693e-06	0.000624509	3.65597	1.00799
chr2	163468001	163468400	1.83275	1.66884	4.35494e-06	0.00111699	3.10622	0.87091
chr2	163469601	163470000	7.44416	1.75522	2.81105e-06	0.000798146	8.1507	1.73854
chr2	163482001	163482400	7.01071	1.12216	0.000596148	0.0377796	3.02803	0.96052
chr2	163488401	163488800	2.11662	1.28639	3.37917e-05	0.00512991	3.50806	1.28455
chr2	163488801	163489200	1.9844	2.19107	9.94529e-11	1.86929e-07	3.39236	0.59703
chr2	163490401	163490800	5.00125	1.61306	0.000277223	0.0226744	3.03551	0.639934
chr2	163491201	163491600	3.1282	1.48698	5.53205e-06	0.00133851	3.58501	0.919847
chr2	163492401	163492800	5.3985	1.59877	0.000426701	0.0302578	2.47723	0.501559
chr2	163492801	163493200	1.68127	1.51149	4.92704e-06	0.00122596	2.90916	0.960376
chr2	163493201	163493600	1.79589	1.85259	0.000490193	0.0331946	1.09751	0.182422
chr2	163496001	163496400	2.82926	1.24143	2.0672e-06	0.000629329	8.05256	2.74446
chr2	163499201	163499600	1.94377	1.02547	1.92327e-05	0.00340728	5.01947	2.38395
chr2	163501201	163501600	1.62961	1.48199	0.000815118	0.046307	2.73234	0.917171
chr2	163576401	163576800	1.97026	1.2285	0.000679972	0.0411672	2.83024	1.09771
chr2	163582001	163582400	4.35256	1.00635	0.000101398	0.0112562	5.57707	2.06616
chr2	163590401	163590800	4.1211	1.3045	4.15623e-10	6.33756e-07	8.96683	2.75223
chr2	163611201	163611600	4.61999	1.18935	9.02713e-05	0.0103709	3.65864	1.14293
chr2	163615601	163616000	2.54754	1.1332	0.000853492	0.0477085	4.13924	1.55631
chr2	163678401	163678800	1.74597	1.28535	0.000778452	0.0449541	1.86595	0.686274
chr2	163686801	163687200	1.84688	1.13735	0.000758372	0.0441917	3.58392	1.56427
chr2	163699601	163700000	2.24886	1.30098	3.74819e-07	0.000166104	5.00592	1.78727
chr2	164071601	164072000	5.05402	1.55004	0.000494898	0.0334056	3.43028	0.782033
chr2	164788801	164789200	1.72632	1.87179	0.000454946	0.0315987	1.10402	0.184603
chr2	164799601	164800000	6.37466	1.73427	7.13496e-05	0.0087991	5.48935	1.14435
chr2	164801601	164802000	1.8112	1.61527	0.000294539	0.0235943	1.45574	0.368219
chr2	164806001	164806400	3.59959	1.01025	3.03431e-05	0.00474985	5.69742	2.15597
chr2	164826001	164826400	6.7419	1.34693	4.27194e-06	0.00109948	4.27983	1.19159
chr2	164827601	164828000	3.99737	1.89086	1.98848e-05	0.0034931	2.60827	0.410023
chr2	164838401	164838800	4.00053	1.0389	0.000250124	0.0211424	5.51468	2.01057
chr2	164839201	164839600	5.01936	1.07986	0.000258565	0.021638	5.14501	1.78883
chr2	164840001	164840400	7.1799	1.16373	2.46429e-11	5.61077e-08	11.4951	3.89904
chr2	164842001	164842400	1.96577	1.43851	0.000351428	0.0265495	2.54985	0.826636
chr2	164846401	164846800	4.19871	1.12585	7.75124e-08	4.73291e-05	7.90777	2.74921
chr2	164848401	164848800	2.165	1.81853	5.44859e-05	0.00725241	1.84504	0.368107
chr2	164851601	164852000	4.64731	2.0671	0.000372342	0.0276064	2.00063	0.228939
chr2	164860401	164860800	1.27778	1.23854	0.000585078	0.0373195	2.0408	0.868807
chr2	164861601	164862000	5.12219	1.18595	2.70672e-06	0.000775029	5.94719	1.92214
chr2	164881601	164882000	2.21568	1.416	0.000867474	0.0481853	1.62581	0.460027
chr2	164883201	164883600	5.24562	1.31079	4.70012e-09	4.83239e-06	7.20231	2.15777
chr2	164884401	164884800	4.26694	1.95978	2.29877e-10	3.84953e-07	4.31806	0.734017
chr2	164886401	164886800	5.31808	1.08238	3.92284e-05	0.00570525	4.64392	1.60464
chr2	164887601	164888000	3.58711	1.01291	9.21181e-06	0.00196203	6.60053	2.52125
chr2	164890401	164890800	5.72657	1.43927	2.88397e-06	0.000814472	3.63243	0.916439
chr2	164894801	164895200	1.41333	1.054	2.192e-05	0.00374961	4.8386	2.47922
chr2	164896001	164896400	2.52502	1.31523	3.732e-07	0.000165691	7.93863	2.70436
chr2	164899601	164900000	2.55531	1.12617	0.000284262	0.0230517	3.22953	1.19177
chr2	164941201	164941600	1.92555	1.43438	0.000904193	0.0495275	1.54247	0.458833
chr2	165805201	165805600	7.65579	1.28973	0.000729608	0.0431212	2.83959	0.780646
chr2	165832401	165832800	4.13997	1.02689	2.94627e-05	0.00464535	5.134	1.87798
chr2	165845601	165846000	9.07178	1.09576	4.46231e-07	0.000190574	7.99239	2.79787
chr2	165851201	165851600	5.06258	1.20229	0.000119372	0.012641	4.65549	1.46584
chr2	165963601	165964000	4.11476	1.76624	4.15442e-07	0.000179908	3.77216	0.734273
chr2	165995601	165996000	4.68267	1.04241	8.97328e-05	0.0103281	5.21219	1.87995
chr2	166026001	166026400	2.32749	1.30001	8.45366e-08	5.09872e-05	5.08064	1.78988
chr2	166086801	166087200	8.13872	1.02638	5.62428e-05	0.00742066	6.03478	2.19942
chr2	166094001	166094400	5.5888	1.05496	2.62215e-07	0.000126142	12.1785	4.4924
chr2	166099601	166100000	3.34361	1.81351	1.74788e-06	0.000552718	3.39402	0.641921
chr2	166113201	166113600	5.35392	1.62283	0.000500571	0.0336682	3.4242	0.735926
chr2	166114801	166115200	3.2705	1.50691	0.000115611	0.0123516	2.375	0.551468
chr2	166120401	166120800	1.48614	1.47331	0.000175068	0.0165323	2.06099	0.689937
chr2	166662001	166662400	1.3835	1.12184	0.000768765	0.0445837	2.3341	1.10333
chr2	166676401	166676800	6.51013	2.00105	9.87768e-20	1.69744e-15	11.0859	2.02165
chr2	166678401	166678800	2.86456	1.95012	1.91685e-07	9.8213e-05	3.39685	0.596775
chr2	166679601	166680000	4.74972	1.92475	1.83343e-05	0.00329067	2.03016	0.275329
chr2	166680801	166681200	4.77058	1.2046	0.000179132	0.0167957	6.69326	2.15184
chr2	166698001	166698400	1.06526	2.10756	3.93715e-05	0.00572068	1.19213	0.182422
chr2	166704401	166704800	3.08351	1.51774	0.00089195	0.0491064	2.21289	0.505189
chr2	166705601	166706000	3.81784	1.15196	6.62854e-05	0.00836395	6.35994	2.15853
chr2	166849201	166849600	2.35291	1.98049	0.000362358	0.0271291	1.61254	0.23112
chr2	166871201	166871600	3.9627	1.64863	1.14097e-06	0.000398468	3.6147	0.778209
chr2	166896001	166896400	5.32666	1.20029	3.52355e-05	0.00528353	3.84485	1.19056
chr2	166898001	166898400	3.66283	1.15844	0.000163009	0.0157296	3.41385	1.10091
chr2	166952801	166953200	1.54089	1.82607	0.000193252	0.017709	1.3082	0.274102
chr2	166958001	166958400	2.50915	1.70489	0.000301001	0.0239472	1.49708	0.27423
chr2	166963201	166963600	4.33135	1.04307	0.000395002	0.0287278	8.48891	3.11668
chr2	167011601	167012000	1.02398	1.89806	8.58035e-05	0.0100074	1.60401	0.366976
chr2	167036801	167037200	3.86248	1.31868	0.000258358	0.0216288	2.69269	0.732774
chr2	167037201	167037600	3.93627	1.41165	7.5796e-08	4.63742e-05	5.33231	1.46765
chr2	167297601	167298000	3.97067	1.0014	0.000643776	0.039709	5.00616	1.88215
chr2	167298401	167298800	3.79484	1.57859	6.64237e-08	4.1846e-05	4.29286	1.00796
chr2	167301201	167301600	8.43445	1.55281	8.12552e-09	7.52841e-06	10.9845	2.79658
chr2	167306401	167306800	4.96737	1.09524	2.34294e-07	0.000115455	7.27464	2.56812
chr2	167307201	167307600	4.02243	1.08737	0.000765218	0.0444495	3.1239	1.05801
chr2	167307601	167308000	6.2346	1.26216	6.06887e-05	0.00783817	5.26628	1.60814
chr2	167311201	167311600	3.06977	1.77174	0.000774135	0.0447833	2.5032	0.463323
chr2	167311601	167312000	3.0075	1.23972	0.00062977	0.0391669	2.69123	0.826685
chr2	167450801	167451200	5.35524	1.14477	8.10905e-05	0.00962148	5.53507	1.83464
chr2	167480001	167480400	3.11185	1.56519	0.000633705	0.0393087	2.46732	0.549319
chr2	167518401	167518800	3.7507	1.36113	0.000250392	0.0211569	3.20449	0.87247
chr2	167607601	167608000	5.11538	1.15085	0.000129974	0.0134201	3.45078	1.09969
chr2	167645601	167646000	4.47258	1.73204	0.000133586	0.0136715	1.9448	0.321813
chr2	167646401	167646800	2.2418	1.818	0.000242018	0.0206826	1.52981	0.276394
chr2	167650401	167650800	3.2381	1.79312	1.3481e-05	0.00261324	3.50292	0.684076
chr2	167651601	167652000	3.83883	1.94118	1.33281e-06	0.000447608	2.92082	0.458561
chr2	167654401	167654800	7.71948	1.14645	0.00061643	0.0386257	4.76215	1.55834
chr2	167658401	167658800	2.80659	1.54343	4.50248e-05	0.00631586	3.90821	1.00476
chr2	167682801	167683200	1.62268	1.88135	3.23667e-08	2.33219e-05	2.82445	0.687644
chr2	167724401	167724800	3.74666	1.64794	2.29926e-09	2.68239e-06	4.85801	1.10101
chr2	167728001	167728400	1.81489	1.79532	1.28189e-05	0.00251964	4.30552	1.14928
chr2	167763601	167764000	4.62669	1.5097	2.51376e-11	5.69347e-08	8.28663	2.15979
chr2	167768401	167768800	5.38811	1.1387	9.36181e-07	0.000341696	12.8182	4.43508
chr2	167770001	167770400	5.00691	1.22757	0.000165443	0.0159008	2.96722	0.870988
chr2	167770401	167770800	3.0061	1.47641	4.48002e-06	0.00113998	3.34661	0.869906
chr2	167812001	167812400	3.83254	1.60008	9.5988e-06	0.00202533	2.97337	0.638674
chr2	167815201	167815600	4.25801	1.53549	1.52758e-06	0.000497405	4.04163	0.965138
chr2	167862001	167862400	4.19397	1.19591	3.71309e-05	0.00548381	4.86424	1.5593
chr2	167938001	167938400	3.78936	1.22495	9.21345e-05	0.0105214	3.17993	0.962685
chr2	167938801	167939200	1.66526	1.79649	0.000193293	0.0177111	1.61039	0.367025
chr2	167954401	167954800	3.66876	1.77779	0.000220145	0.0193775	1.59887	0.230005
chr2	168100001	168100400	6.3346	1.14543	0.000875958	0.0485146	3.68153	1.18809
chr2	168101201	168101600	2.6354	1.33498	6.85676e-06	0.00157591	4.22219	1.32724
chr2	168108001	168108400	2.99917	1.41764	1.87697e-06	0.000584057	6.9237	2.02023
chr2	168155201	168155600	2.34396	1.02654	0.000868328	0.0482166	5.21001	2.25021
chr2	168513201	168513600	1.47705	1.21046	4.56726e-05	0.00638062	3.31684	1.46563
chr2	168678801	168679200	3.66117	1.4089	5.78234e-06	0.00138514	3.92407	1.0533
chr2	168679201	168679600	9.08046	1.09144	8.46928e-05	0.00991857	4.07638	1.37632
chr2	168712801	168713200	5.37206	2.09666	7.58476e-06	0.00169817	2.80977	0.364828
chr2	168716401	168716800	5.02348	1.1519	0.000182593	0.0170356	3.57401	1.14404
chr2	168725601	168726000	4.71396	1.06953	1.87774e-05	0.00334737	4.98209	1.74226
chr2	168727201	168727600	3.71186	1.01334	0.000237831	0.0204465	7.62223	2.88841
chr2	168729201	168729600	1.45363	1.17247	0.000257387	0.0215702	2.72983	1.23593
chr2	168740401	168740800	5.06028	1.01667	9.25664e-08	5.48824e-05	10.5667	3.98956
chr2	169348401	169348800	3.08286	1.69694	9.33375e-05	0.0106144	1.97137	0.367009
chr2	169353201	169353600	2.49411	1.04256	0.00029114	0.0234157	3.32096	1.3298
chr2	170330401	170330800	3.64384	1.53185	0.000320921	0.0249891	3.13237	0.732696
chr2	170474801	170475200	1.47685	1.1781	0.000121816	0.0128333	3.03029	1.37374
chr2	172356001	172356400	3.14228	1.16219	6.31208e-06	0.00147803	4.96125	1.70036
chr2	172382001	172382400	5.55281	1.08955	7.84679e-06	0.0017426	6.40288	2.24782
chr2	172438801	172439200	2.04552	1.60333	0.000163917	0.0157982	1.79479	0.458672
chr2	172444001	172444400	2.52702	1.58089	0.000398791	0.028915	1.6767	0.36919
chr2	172444401	172444800	4.02029	1.47048	1.77667e-07	9.22752e-05	4.46394	1.14402
chr2	172445201	172445600	3.82151	1.5054	1.86556e-06	0.000581208	3.57198	0.873425
chr2	172446801	172447200	4.95186	1.14727	1.86795e-07	9.61623e-05	7.95882	2.70676
chr2	172447201	172447600	2.17881	1.21274	0.000906379	0.0495913	2.61029	0.966315
chr2	172453601	172454000	2.8121	1.80718	5.45686e-12	1.5506e-08	6.6554	1.46843
chr2	172454401	172454800	4.67001	1.69774	2.65723e-05	0.00431983	2.65062	0.500588
chr2	172460401	172460800	1.43686	1.17695	4.40848e-05	0.00622021	3.39236	1.55834
chr2	172461201	172461600	4.25832	1.0807	3.6172e-06	0.000969187	7.64274	2.75599
chr2	172464401	172464800	2.97789	1.68246	1.21709e-05	0.00242297	3.20259	0.688488
chr2	172468801	172469200	3.43671	1.25138	0.000103818	0.0114469	4.01933	1.24276
chr2	172472401	172472800	5.23001	1.45465	4.58592e-12	1.31641e-08	11.6458	3.20232
chr2	172594401	172594800	3.02121	1.10087	0.000126923	0.013205	4.32834	1.55378
chr2	172596001	172596400	2.4734	1.34599	0.000469863	0.032285	2.16641	0.641016
chr2	172597201	172597600	2.84569	1.49672	0.000108823	0.0118416	2.72092	0.68992
chr2	172692401	172692800	3.55866	1.1843	2.01333e-05	0.00352274	6.83635	2.29228
chr2	172704401	172704800	4.84765	1.34063	0.000340038	0.0259552	2.50147	0.642209
chr2	172705201	172705600	2.48645	1.05053	0.000591935	0.0375952	5.16243	2.11375
chr2	172773601	172774000	3.26645	1.28486	4.64053e-07	0.000196672	5.05551	1.55862
chr2	173005601	173006000	1.62356	1.31576	4.28224e-05	0.0060901	4.23109	1.69419
chr2	173016001	173016400	4.26315	1.07856	7.45694e-06	0.00167797	7.08261	2.52
chr2	173045201	173045600	5.53742	1.10552	9.09154e-05	0.0104267	9.13198	3.20828
chr2	173058001	173058400	6.37676	1.05399	4.40635e-05	0.00621957	5.91127	2.10639
chr2	173087201	173087600	5.76873	1.65224	4.34365e-05	0.006156	2.20978	0.414625
chr2	173101601	173102000	6.02764	1.27986	0.000425987	0.03022	2.52465	0.691019
chr2	173108001	173108400	8.34416	1.1271	0.000339364	0.0259211	20.6935	7.29112
chr2	173108401	173108800	2.5012	1.22177	0.000492511	0.0333006	2.34741	0.779197
chr2	173111601	173112000	3.61194	2.11678	8.33385e-08	5.03347e-05	3.04405	0.413254
chr2	173112001	173112400	7.97944	2.05156	4.11742e-08	2.82487e-05	13.1984	2.33711
chr2	173117201	173117600	6.67989	1.83978	1.89295e-15	1.33076e-11	9.6322	1.96948
chr2	173118801	173119200	6.41539	1.72555	0.000778699	0.0449612	1.37038	0.183377
chr2	173121201	173121600	4.91989	2.46471	1.10653e-06	0.000389391	2.0584	0.138214
chr2	173126001	173126400	2.47836	1.11017	2.80452e-06	0.000796846	5.82279	2.29593
chr2	173128401	173128800	3.12856	1.12505	0.000392905	0.0286216	4.71574	1.65442
chr2	173131601	173132000	4.38968	1.46305	4.25847e-05	0.00606107	4.43781	1.14374
chr2	173132401	173132800	5.07033	1.34478	7.3456e-07	0.000281458	6.01866	1.74177
chr2	173171601	173172000	8.41083	1.20927	3.15146e-05	0.00488003	4.45075	1.37484
chr2	173261601	173262000	4.54528	1.8843	0.000684768	0.0413505	1.32499	0.138341
chr2	173280401	173280800	2.66527	1.16067	2.33421e-06	0.00069188	6.10488	2.2502
chr2	173647201	173647600	5.37978	1.13537	0.000128139	0.0132919	3.67065	1.19247
chr2	174160801	174161200	3.53472	1.37295	2.33393e-07	0.000115168	4.99941	1.418
chr2	174342401	174342800	1.16208	1.30822	0.000724325	0.0429087	1.81643	0.73268
chr2	174346001	174346400	7.56861	1.3444	4.01307e-08	2.76908e-05	9.17174	2.70136
chr2	174422801	174423200	5.42305	1.29375	2.60071e-07	0.000125255	5.2853	1.56081
chr2	174424801	174425200	4.49911	1.10279	0.00085837	0.047886	3.41821	1.14982
chr2	174426801	174427200	6.51763	1.13528	8.29306e-05	0.00977234	8.15892	2.7872
chr2	174428401	174428800	5.28038	1.21243	1.11848e-05	0.00227606	4.41515	1.37487
chr2	174429201	174429600	2.83231	1.00826	0.000102869	0.0113765	4.94742	1.97424
chr2	174460401	174460800	6.86807	1.70321	5.00876e-06	0.00124173	2.86855	0.550529
chr2	174500001	174500400	3.18551	2.08053	1.56086e-06	0.000505786	2.43487	0.320364
chr2	179289601	179290000	2.40581	1.26865	0.000587843	0.0374371	2.72947	0.914908
chr2	179293601	179294000	7.05824	1.03935	0.00017994	0.0168465	4.13018	1.46695
chr2	179958001	179958400	2.98481	1.5117	3.63339e-06	0.000972465	3.73307	0.96254
chr2	179962001	179962400	1.32248	1.33849	5.113e-06	0.00126036	3.45831	1.41903
chr2	180038001	180038400	3.52346	1.30548	0.000688946	0.0415284	2.7821	0.776888
chr2	180051601	180052000	2.17576	1.37066	0.000572891	0.0367873	1.81882	0.550641
chr2	180086801	180087200	4.20498	1.45811	0.00025926	0.021676	2.20768	0.50414
chr2	180132001	180132400	1.28324	1.50644	0.000531952	0.0350591	1.67084	0.550546
chr2	180132801	180133200	2.0641	1.4178	1.77429e-05	0.00321168	2.94327	0.964055
chr2	180164001	180164400	2.62891	1.35121	0.000185892	0.0172488	3.30838	1.00594
chr2	180176401	180176800	3.04205	1.20415	9.17256e-05	0.0104883	3.27731	1.05683
chr2	180179201	180179600	8.72389	1.2848	3.66867e-05	0.00543601	4.79575	1.41784
chr2	180271601	180272000	2.1178	1.50404	2.85306e-05	0.00454004	2.64932	0.780263
chr2	180659201	180659600	10.7002	1.29917	0.000143369	0.0143938	3.15409	0.871959
chr2	180660001	180660400	6.06734	1.08385	0.000712145	0.0424193	3.5556	1.19648
chr2	180688001	180688400	1.70897	1.70018	1.13912e-06	0.000398131	3.3846	0.96133
chr2	180722401	180722800	3.28901	1.47926	0.00011982	0.0126755	2.66126	0.642193
chr2	180904401	180904800	6.07975	1.1224	8.99354e-05	0.0103423	4.02852	1.32852
chr2	181229601	181230000	3.87711	1.28786	0.000338451	0.025877	4.88936	1.4677
chr2	181233601	181234000	7.05036	1.03326	8.12076e-06	0.00178622	20.3782	7.67281
chr2	181234001	181234400	6.5997	1.10402	6.69973e-07	0.000262185	12.1435	4.31008
chr2	181268401	181268800	1.9369	1.66813	0.000100782	0.0112063	2.87462	0.780007
chr2	181270401	181270800	1.62409	1.31089	0.000523632	0.0346692	2.15852	0.822146
chr2	181361201	181361600	1.56617	1.4385	0.000422382	0.0300416	1.88768	0.643308
chr2	181444401	181444800	0.951109	1.03409	8.63907e-05	0.0100591	3.85506	2.11472
chr2	181494401	181494800	9.20098	1.03996	0.000105569	0.0115903	4.66245	1.65254
chr2	181540001	181540400	1.19947	1.9922	4.16326e-05	0.00596399	1.58005	0.322673
chr2	181590801	181591200	1.95303	1.71914	5.57144e-06	0.00134594	2.37536	0.594561
chr2	181643201	181643600	1.79339	1.41353	0.00046251	0.0319505	1.96434	0.643547
chr2	181648801	181649200	4.20962	1.25545	1.4416e-05	0.0027492	4.09478	1.23582
chr2	181650801	181651200	1.53648	1.9111	5.2676e-05	0.00707743	1.41172	0.274086
chr3	8890801	8891200	2.36787	1.6841	2.89294e-05	0.004584	2.0694	0.456524
chr3	8954801	8955200	2.2241	1.30714	0.000542154	0.0354815	2.4642	0.826813
chr3	8983201	8983600	1.96292	1.49645	0.000509046	0.0340201	1.63572	0.457462
chr3	8990801	8991200	2.66659	2.54877	6.15689e-07	0.000245259	2.29413	0.181179
chr3	8991601	8992000	4.08905	2.02606	0.000415915	0.0297177	1.22421	0.0916965
chr3	8999601	9000000	2.58346	1.18384	0.000493347	0.0333342	2.80953	0.960648
chr3	9527201	9527600	2.35208	1.36041	0.000143051	0.0143723	2.39316	0.730626
chr3	9539201	9539600	4.30762	1.91195	1.30233e-10	2.36172e-07	5.73396	1.05327
chr3	9758001	9758400	5.11227	1.17515	4.66217e-07	0.000197512	5.87428	1.92647
chr3	9785601	9786000	2.2613	1.3879	7.83828e-05	0.00939129	2.39078	0.735244
chr3	9789201	9789600	1.41896	1.35509	0.000108856	0.0118431	3.61891	1.46666
chr3	9799601	9800000	3.65373	1.30505	0.00019023	0.0175226	3.77535	1.10458
chr3	9818801	9819200	1.82144	1.64452	2.56941e-06	0.000745171	3.44152	1.00557
chr3	9919601	9920000	4.01777	1.33464	0.000548917	0.0357702	2.30716	0.597968
chr3	10309601	10310000	3.4231	1.11199	0.000266259	0.0220585	7.4316	2.65742
chr3	10327201	10327600	1.71065	1.15978	2.77508e-05	0.0044559	4.1348	1.83727
chr3	10346801	10347200	4.24704	1.67942	0.000606783	0.0382232	1.67707	0.275057
chr3	10437601	10438000	3.04467	1.21188	0.000583127	0.0372451	2.53289	0.780423
chr3	18160801	18161200	2.70195	2.18546	4.71575e-05	0.00652784	2.22782	0.274213
chr3	18234801	18235200	2.06193	1.3513	0.000119046	0.0126177	4.03374	1.42389
chr3	19107601	19108000	3.126	1.64044	0.000245901	0.0209104	2.25691	0.456236
chr3	19159601	19160000	1.41667	1.42418	6.72867e-05	0.00844453	2.61522	0.961619
[truncated: 14,316 more rows]

## Sheet: Hypo DMRs_5mC
chr	window_start	window_end	CpG_density	OldvsYoung_log2FC	OldvsYoung_pvalue	OldvsYoung_adjPval	old_nrpkm_means	young_nrpkm_means
chr1	3060001	3060400	1.62686	-1.40529	0.031859	0.998717	0.146203	0.68085
chr1	3292801	3293200	1.41401	-1.39441	0.026593	0.998717	0.153175	0.680831
chr1	3552401	3552800	3.46395	-1.17751	0.0336978	0.998717	0.348965	0.944961
chr1	4241601	4242000	0.419693	-1.62586	0.0237851	0.998717	0.0367183	0.50425
chr1	4285601	4286000	0.331113	-1.39225	0.0398113	0.998717	0.126609	0.606089
chr1	4526801	4527200	2.74822	-1.07405	0.0415525	0.998717	0.284039	0.727649
chr1	4584001	4584400	1.17105	-1.57319	0.0149263	0.998717	0.070153	0.565593
chr1	4593201	4593600	2.04154	-1.16507	0.027701	0.998717	0.273887	0.843121
chr1	4656801	4657200	2.07914	-1.42055	0.0402958	0.998717	0.0813802	0.476938
chr1	4923201	4923600	2.06337	-1.1876	0.0475343	0.998717	0.149487	0.561127
chr1	5004801	5005200	1.48768	-1.02844	0.0285679	0.998717	0.392957	1.01904
chr1	5071201	5071600	1.20971	-1.83986	0.00799371	0.998717	0.0350765	0.575904
chr1	5283201	5283600	2.75648	-1.15266	0.0450006	0.998717	0.248819	0.767263
chr1	5515601	5516000	1.65649	-1.08503	0.0373931	0.998717	0.26799	0.765021
chr1	5541201	5541600	1.22717	-1.45172	0.044469	0.998717	0.0367183	0.416072
chr1	5938401	5938800	1.54092	-1.15346	0.0356277	0.998717	0.227179	0.7357
chr1	5944001	5944400	1.83394	-1.08917	0.0401693	0.998717	0.2765	0.762778
chr1	6132401	6132800	1.7688	-1.08882	0.0360146	0.998717	0.275529	0.792314
chr1	6188001	6188400	1.48061	-1.31684	0.0348766	0.998717	0.155788	0.593835
chr1	6310001	6310400	1.39954	-1.66257	0.0165748	0.998717	0.0367183	0.470247
chr1	6358001	6358400	2.49476	-1.07469	0.0361002	0.998717	0.343635	0.928138
chr1	6562401	6562800	2.33132	-1.17248	0.0174814	0.998717	0.310605	0.872704
chr1	6836401	6836800	1.74942	-1.29915	0.0290825	0.998717	0.196195	0.698996
chr1	7168001	7168400	1.88975	-1.28152	0.0123135	0.998717	0.260613	0.950984
chr1	7313601	7314000	1.05418	-1.34632	0.0296734	0.998717	0.120712	0.587061
chr1	8468801	8469200	5.22496	-1.14245	0.0113731	0.998717	0.437214	1.10187
chr1	8490001	8490400	1.43288	-1.40103	0.0352043	0.998717	0.0717948	0.482782
chr1	8662801	8663200	0.641532	-1.32906	0.0329891	0.998717	0.120712	0.540523
chr1	8842801	8843200	1.4027	-1.75583	0.0103926	0.998717	0.0446619	0.52598
chr1	8915201	8915600	1.75708	-1.45015	0.0182046	0.998717	0.108513	0.577913
chr1	9054001	9054400	0.646726	-1.32976	0.0371849	0.998717	0.126042	0.57811
chr1	9072801	9073200	1.81206	-1.24276	0.0305479	0.998717	0.194715	0.699193
chr1	9080401	9080800	1.33156	-1.39882	0.0369305	0.998717	0.0813802	0.507834
chr1	9109601	9110000	0.831274	-1.64232	0.0146684	0.998717	0.07605	0.589565
chr1	9213201	9213600	1.12998	-1.66067	0.0248602	0.998717	0.0350765	0.512282
chr1	9300001	9300400	6.95494	-1.57188	0.0288935	0.998717	0.0446619	0.403537
chr1	9333601	9334000	0.988354	-1.23378	0.0411297	0.998717	0.167016	0.639209
chr1	9375601	9376000	1.8501	-1.39939	0.0192832	0.998717	0.178666	0.818267
chr1	9542801	9543200	0.887082	-1.71972	0.00953436	0.998717	0.0893237	0.664064
chr1	9570001	9570400	2.84102	-1.14741	0.0184413	0.998717	0.412128	1.04836
chr1	9606001	9606400	1.62619	-1.76776	0.012622	0.998717	0.0446619	0.559982
chr1	9768001	9768400	1.983	-1.18819	0.049874	0.998717	0.177024	0.672114
chr1	9930401	9930800	1.8202	-1.38753	0.0234257	0.998717	0.186205	0.778897
chr1	9984801	9985200	2.27021	-1.25823	0.0370491	0.998717	0.194715	0.676365
chr1	10073201	10073600	1.48111	-1.49188	0.00195286	0.998717	0.311172	1.16524
chr1	10105601	10106000	1.50363	-1.30431	0.0211634	0.998717	0.19046	0.733476
chr1	10259201	10259600	2.5595	-1.49295	0.000587137	0.998717	0.37707	1.39083
chr1	11034001	11034400	0.937903	-1.38289	0.0383597	0.998717	0.0856354	0.465781
chr1	11069201	11069600	0.575033	-1.40886	0.0220725	0.998717	0.120712	0.590429
chr1	11098001	11098400	1.57614	-1.03377	0.0247003	0.998717	0.425582	1.07323
chr1	11102001	11102400	0.998317	-1.54755	0.0320295	0.998717	0.0409735	0.420341
chr1	11410401	11410800	0.890544	-1.47513	0.0239363	0.998717	0.0776919	0.545205
chr1	11720801	11721200	0.7384	-1.00917	0.0277337	0.998717	0.480234	1.21866
chr1	12344401	12344800	3.38178	-1.36109	0.00650681	0.998717	0.477783	1.38391
chr1	12412001	12412400	0.960499	-1.23265	0.0366393	0.998717	0.15743	0.639209
chr1	12423601	12424000	1.39676	-1.45507	0.00466974	0.998717	0.237169	0.938234
chr1	12449201	12449600	1.53671	-1.32439	0.0484948	0.998717	0.169062	0.667629
chr1	12503601	12504000	1.23042	-1.3938	0.0389517	0.998717	0.0734367	0.461296
chr1	12548001	12548400	2.0244	-1.27711	0.0435637	0.998717	0.146203	0.615517
chr1	12592401	12592800	2.71198	-1.62282	0.0238887	0.998717	0.0409735	0.417216
chr1	12762401	12762800	1.0039	-1.12791	0.0329338	0.998717	0.297736	0.927274
chr1	13136001	13136400	2.57587	-1.12827	0.0369691	0.998717	0.312814	0.857647
chr1	13233601	13234000	1.53657	-1.46047	0.00448891	0.998717	0.241424	0.971372
chr1	13245201	13245600	2.98222	-1.00254	0.0359308	0.998717	0.412146	0.968032
chr1	13257601	13258000	2.48729	-1.27639	0.0234326	0.998717	0.182921	0.669675
chr1	13300001	13300400	2.61479	-1.33088	0.0200751	0.998717	0.37707	1.23702
chr1	13335201	13335600	1.5329	-1.44219	0.0211929	0.998717	0.111126	0.575689
chr1	13354001	13354400	3.10919	-1.20118	0.0276228	0.998717	0.367061	0.967573
chr1	13354801	13355200	3.91858	-1.07262	0.02377	0.998717	0.388702	0.902007
chr1	13444801	13445200	1.67658	-1.00532	0.0411707	0.998717	0.452148	1.1473
chr1	13464001	13464400	1.90519	-1.31252	0.0197012	0.998717	0.196195	0.700356
chr1	13538401	13538800	1.33963	-1.21267	0.0232759	0.998717	0.23348	0.763661
chr1	13562401	13562800	3.31254	-1.17093	0.0260222	0.998717	0.365419	0.966869
chr1	13590401	13590800	2.70705	-1.61449	0.0118116	0.998717	0.141948	0.78068
chr1	14062801	14063200	0.966342	-1.64787	0.0182498	0.998717	0.0446619	0.497541
chr1	14732801	14733200	1.43801	-1.08216	0.0448981	0.998717	0.265943	0.810198
chr1	14795201	14795600	0.961522	-1.31072	0.0242036	0.998717	0.149487	0.667648
chr1	14967601	14968000	2.55682	-1.35153	0.0472737	0.998717	0.0734367	0.423925
chr1	15514401	15514800	2.05218	-1.23715	0.0475783	0.998717	0.215933	0.685794
chr1	15882801	15883200	2.45802	-1.06414	0.0448671	0.998717	0.297736	0.809119
chr1	16228801	16229200	5.47805	-1.18874	0.00230505	0.998717	0.624391	1.50139
chr1	16414001	16414400	1.49136	-1.67403	0.0115417	0.998717	0.0717948	0.642811
chr1	16464401	16464800	1.02762	-1.52458	0.00641755	0.998717	0.147845	0.782022
chr1	16612001	16612400	2.19579	-1.20359	0.0219852	0.998717	0.406798	1.13477
chr1	16620801	16621200	2.48993	-1.05889	0.0449428	0.998717	0.272245	0.754943
chr1	16709601	16710000	1.42635	-1.24461	0.0424447	0.998717	0.155384	0.57567
chr1	16982801	16983200	1.03549	-1.44379	0.0449711	0.998717	0.0367183	0.374019
chr1	17572801	17573200	1.03433	-1.25704	0.0490979	0.998717	0.122354	0.520135
chr1	17751601	17752000	1.42638	-1.39965	0.035773	0.998717	0.07605	0.44878
chr1	17766001	17766400	1.81729	-1.20584	0.0152162	0.998717	0.341993	1.07479
chr1	18054001	18054400	2.84106	-1.51211	0.0142181	0.998717	0.106871	0.611915
chr1	18089201	18089600	1.7611	-1.0899	0.0299434	0.998717	0.301587	0.881834
chr1	18447601	18448000	1.80798	-1.02689	0.0424886	0.998717	0.319116	0.785409
chr1	18520801	18521200	8.92603	-1.08901	0.0336225	0.998717	0.334454	0.886319
chr1	18911601	18912000	1.74214	-1.50864	0.0067063	0.998717	0.190865	0.90332
chr1	19677201	19677600	1.93842	-1.89554	0.013118	0.998717	0	0.389922
chr1	19767201	19767600	1.9936	-1.34116	0.0284896	0.998717	0.147845	0.617545
chr1	19798001	19798400	0.518087	-1.4641	0.0333953	0.998717	0.07605	0.56579
chr1	20071201	20071600	1.58668	-1.24449	0.0466932	0.998717	0.155384	0.560911
chr1	20111601	20112000	0.559599	-1.11036	0.0300116	0.998717	0.273887	0.804634
chr1	20238001	20238400	2.16067	-1.26053	0.0273289	0.998717	0.202092	0.734555
chr1	20311201	20311600	2.20518	-1.43945	0.0467566	0.998717	0.0797384	0.501989
chr1	20462001	20462400	2.30195	-1.18336	0.0295771	0.998717	0.221282	0.721823
chr1	20546401	20546800	0.90436	-1.73778	0.0120861	0.998717	0.0367183	0.494219
chr1	20668401	20668800	3.23271	-1.00528	0.0129867	0.998717	0.585059	1.28429
chr1	20671601	20672000	0.988151	-1.47869	0.0231074	0.998717	0.0717948	0.520153
chr1	20820801	20821200	1.15964	-1.14703	0.043994	0.998717	0.207989	0.640354
chr1	20910001	20910400	1.75856	-1.4505	0.020589	0.998717	0.126042	0.619966
chr1	20939601	20940000	2.33384	-1.44114	0.0341625	0.998717	0.0856354	0.507834
chr1	21047201	21047600	1.3611	-1.13103	0.0171483	0.998717	0.347324	1.00292
chr1	21058801	21059200	3.4554	-1.41227	0.0245012	0.998717	0.151129	0.615302
chr1	21063601	21064000	1.6928	-1.23645	0.0285315	0.998717	0.202092	0.674141
chr1	21067601	21068000	3.55976	-1.12678	0.0371713	0.998717	0.4546	1.13183
chr1	21088801	21089200	1.39668	-1.06822	0.0134456	0.998717	0.559568	1.31117
chr1	21094001	21094400	2.21769	-1.25284	0.024839	0.998717	0.22497	0.805732
chr1	21193601	21194000	1.25149	-1.395	0.0158106	0.998717	0.163327	0.709503
chr1	21295601	21296000	1.56817	-1.08487	0.0438932	0.998717	0.273887	0.795898
chr1	21326401	21326800	3.56874	-1.24625	0.0440541	0.998717	0.317069	0.891696
chr1	21711601	21712000	2.2856	-1.69616	0.007549	0.998717	0.07605	0.585963
chr1	22339201	22339600	3.97088	-1.02372	0.00455609	0.998717	0.772236	1.66724
chr1	22520401	22520800	1.95398	-1.668	0.00408829	0.998717	0.20578	0.976965
chr1	22623201	22623600	1.55824	-1.46088	0.0416946	0.998717	0.0350765	0.378485
chr1	22670401	22670800	0.74493	-1.73203	0.0115755	0.998717	0.0350765	0.517929
chr1	22962401	22962800	0.803708	-1.37879	0.0406807	0.998717	0.0856354	0.5123
chr1	23160801	23161200	0.98162	-1.287	0.0279396	0.998717	0.194149	0.744669
chr1	23381201	23381600	4.25206	-1.08121	0.00223548	0.998717	0.924439	2.06411
chr1	23806401	23806800	3.32754	-1.18108	0.0195787	0.998717	0.420657	1.12984
chr1	23831201	23831600	1.52538	-1.15378	0.0343718	0.998717	0.23348	0.767478
chr1	23871601	23872000	0.903557	-1.64534	0.00934366	0.998717	0.0813802	0.615499
chr1	23879601	23880000	1.06589	-1.87408	0.0126985	0.998717	0	0.431975
chr1	23937201	23937600	3.8841	-1.57337	0.0430327	0.998717	0.0409735	0.410227
chr1	24006801	24007200	1.88026	-1.03622	0.0303299	0.998717	0.406393	0.974741
chr1	24010801	24011200	2.77215	-1.32691	0.0205756	0.998717	0.241424	0.769272
chr1	24042801	24043200	1.17056	-1.48451	0.0241759	0.998717	0.0856354	0.508978
chr1	24086401	24086800	0.776091	-1.22426	0.039743	0.998717	0.167016	0.590448
chr1	24092401	24092800	3.40212	-1.61306	0.00400951	0.998717	0.235527	0.999333
chr1	24262401	24262800	1.0312	-1.31295	0.0246894	0.998717	0.147845	0.632285
chr1	24427601	24428000	2.395	-1.31908	0.0130836	0.998717	0.235527	0.800168
chr1	24460401	24460800	0.692983	-1.4304	0.0463802	0.998717	0.0350765	0.403537
chr1	24698401	24698800	2.67241	-1.62192	0.0342318	0.998717	0.0409735	0.432839
chr1	24700001	24700400	3.08147	-1.31463	0.0204115	0.998717	0.186205	0.707261
chr1	24794401	24794800	3.04566	-1.16666	0.0326883	0.998717	0.337068	0.939612
chr1	24899601	24900000	0.704947	-1.43087	0.0467125	0.998717	0.0367183	0.386535
chr1	25043601	25044000	2.0868	-1.10034	0.0385993	0.998717	0.265943	0.760536
chr1	25136401	25136800	0.943656	-1.42342	0.0217739	0.998717	0.1244	0.609673
chr1	25138001	25138400	3.1518	-1.51081	0.00192121	0.998717	0.265943	1.03584
chr1	25280801	25281200	1.01265	-1.33541	0.0426282	0.998717	0.126609	0.521298
chr1	26844001	26844400	1.88982	-1.15691	0.0284227	0.998717	0.270603	0.817169
chr1	27089201	27089600	4.43421	-1.34984	0.0362466	0.998717	0.141948	0.573428
chr1	27608001	27608400	0.912716	-1.37969	0.0493144	0.998717	0.0813802	0.452363
chr1	27630001	27630400	0.180481	-1.83804	0.0145169	0.998717	0	0.46017
chr1	27715601	27716000	3.34173	-1.11292	0.0218234	0.998717	0.367466	0.906689
chr1	28686401	28686800	0.50955	-1.26782	0.024616	0.998717	0.198404	0.777752
chr1	29966401	29966800	0.518881	-1.42338	0.0492575	0.998717	0.0367183	0.408021
chr1	30316401	30316800	1.47344	-1.15765	0.041141	0.998717	0.196195	0.640354
chr1	30342001	30342400	0.829031	-1.56065	0.0159569	0.998717	0.07605	0.590645
chr1	30540001	30540400	2.85729	-1.07229	0.00895257	0.998717	0.567935	1.37918
chr1	30613601	30614000	2.88036	-1.56491	0.0171903	0.998717	0.0813802	0.522377
chr1	30683601	30684000	1.84529	-1.15492	0.0426412	0.998717	0.244707	0.719599
chr1	30822401	30822800	1.5717	-1.5351	0.0185096	0.998717	0.111126	0.689097
chr1	30844401	30844800	1.93917	-1.09452	0.034571	0.998717	0.272245	0.771729
chr1	30875601	30876000	1.25607	-1.73568	0.00558737	0.998717	0.0776919	0.623352
chr1	31155601	31156000	0.912715	-1.22719	0.0450476	0.998717	0.153175	0.563154
chr1	31204401	31204800	2.46897	-1.24039	0.0333266	0.998717	0.261688	0.82414
chr1	31310001	31310400	2.08166	-1.42557	0.0353813	0.998717	0.0856354	0.505591
chr1	31334001	31334400	0.463232	-1.62775	0.020315	0.998717	0.0367183	0.488608
chr1	31380401	31380800	1.1521	-1.55722	0.0451193	0.998717	0.0409735	0.440945
chr1	32378801	32379200	1.72898	-1.57416	0.0264819	0.998717	0.0367183	0.460152
chr1	32525201	32525600	1.01415	-1.64983	0.0177703	0.998717	0.0409735	0.497541
chr1	32527601	32528000	1.17355	-1.26299	0.0438949	0.998717	0.120712	0.515687
chr1	32689201	32689600	0.372485	-1.417	0.0485401	0.998717	0.0350765	0.403537
chr1	32848801	32849200	1.34954	-1.35537	0.0293069	0.998717	0.120712	0.540541
chr1	32862001	32862400	1.23283	-1.45127	0.0438371	0.998717	0.0350765	0.401313
chr1	32901201	32901600	2.85875	-1.33546	0.0381583	0.998717	0.222253	0.773756
chr1	33686801	33687200	1.73678	-1.15449	0.0477367	0.998717	0.237735	0.725389
chr1	33784001	33784400	1.18007	-1.45073	0.0458802	0.998717	0.0367183	0.418296
chr1	33828401	33828800	1.24435	-1.35331	0.0295092	0.998717	0.108513	0.567817
chr1	33878801	33879200	1.98334	-1.16758	0.0306199	0.998717	0.230867	0.752701
chr1	34018001	34018400	1.63487	-1.08481	0.0366635	0.998717	0.276096	0.794557
chr1	34031601	34032000	1.73523	-1.16877	0.0438684	0.998717	0.182921	0.664064
chr1	34090801	34091200	3.49635	-1.1731	0.0121338	0.998717	0.380354	1.01213
chr1	34102001	34102400	1.43977	-1.44166	0.0190542	0.998717	0.111126	0.598498
chr1	34146401	34146800	2.87614	-1.02296	0.0462378	0.998717	0.31486	0.765002
chr1	34764401	34764800	2.67562	-1.35096	0.0267473	0.998717	0.202092	0.713773
chr1	34810801	34811200	2.65099	-1.21707	0.0311806	0.998717	0.330748	0.887248
chr1	34966001	34966400	0.89615	-1.32296	0.0107874	0.998717	0.235122	0.844248
chr1	35520401	35520800	2.05305	-1.18351	0.0425542	0.998717	0.184563	0.676599
chr1	35714801	35715200	0.230102	-1.41108	0.0498995	0.998717	0.0350765	0.376243
chr1	35786801	35787200	3.20644	-1.16025	0.011106	0.998717	0.436647	1.07436
chr1	35842401	35842800	1.09833	-1.20484	0.0328471	0.998717	0.235689	0.786488
chr1	36014401	36014800	3.42052	-1.28172	0.000890602	0.998717	0.579162	1.62066
chr1	36092801	36093200	2.78634	-1.01653	0.0438503	0.998717	0.406249	1.03828
chr1	36118401	36118800	1.41291	-1.58205	0.0383318	0.998717	0.0350765	0.480755
chr1	36413601	36414000	2.81754	-1.28191	0.0170756	0.998717	0.237169	0.753846
chr1	36530001	36530400	2.41462	-1.17854	0.0161956	0.998717	0.305275	0.886104
chr1	36573601	36574000	3.54264	-1.01333	0.0376357	0.998717	0.523416	1.0925
chr1	36781201	36781600	6.48356	-1.20384	0.0162803	0.998717	0.671504	1.64239
chr1	36782401	36782800	5.58827	-1.07353	0.0204314	0.998717	0.591523	1.33374
chr1	36790001	36790400	2.31971	-1.21226	0.00897719	0.998717	0.425987	1.23414
chr1	36803201	36803600	3.58855	-1.18624	0.00794314	0.998717	0.497782	1.32809
chr1	36906401	36906800	2.08579	-1.24379	0.0315552	0.998717	0.368541	1.08352
chr1	37008801	37009200	5.1541	-1.07866	0.00482402	0.998717	1.2897	2.74344
chr1	37113601	37114000	3.77654	-1.05396	0.0261791	0.998717	0.65258	1.40447
chr1	37168001	37168400	2.72722	-1.08553	0.0190654	0.998717	0.535048	1.22409
chr1	37201601	37202000	2.91632	-1.15407	0.0130964	0.998717	0.521226	1.35459
chr1	37355201	37355600	0.83354	-1.43611	0.0460202	0.998717	0.0446619	0.405779
chr1	37602401	37602800	1.99322	-1.16646	0.0305678	0.998717	0.227583	0.700356
chr1	37654001	37654400	2.36491	-1.11614	0.0397897	0.998717	0.23881	0.662966
chr1	37856401	37856800	1.95483	-1.16209	0.0367437	0.998717	0.237735	0.708406
chr1	37902001	37902400	2.73203	-1.42267	0.0156533	0.998717	0.199479	0.756952
chr1	37951601	37952000	1.72333	-1.08692	0.04036	0.998717	0.283472	0.79009
chr1	38055201	38055600	3.07036	-1.27126	0.0496519	0.998717	0.267585	0.880671
chr1	38202001	38202400	2.36796	-1.03722	0.0195879	0.998717	0.537784	1.30306
chr1	38205601	38206000	3.18294	-1.2094	0.00771284	0.998717	0.540397	1.43798
chr1	38253201	38253600	2.36292	-1.19889	0.037479	0.998717	0.192507	0.684631
chr1	38257601	38258000	3.62137	-1.02967	0.0308388	0.998717	0.471886	1.05176
chr1	38324001	38324400	2.04126	-1.10185	0.0259751	0.998717	0.387222	1.04168
chr1	38574401	38574800	1.84776	-1.2836	0.00393856	0.998717	0.386655	1.1876
chr1	38586001	38586400	4.29267	-1.17148	0.00550839	0.998717	0.84304	1.92807
chr1	38803201	38803600	2.15602	-1.69022	0.0155945	0.998717	0.0350765	0.478316
chr1	38863201	38863600	1.57579	-1.4467	0.0277282	0.998717	0.108513	0.606089
chr1	38885201	38885600	2.6176	-1.19211	0.015405	0.998717	0.299378	0.887463
chr1	38899201	38899600	1.02733	-1.20242	0.024323	0.998717	0.230867	0.773953
chr1	38958801	38959200	0.827256	-1.22721	0.0382913	0.998717	0.153175	0.607431
chr1	39068801	39069200	1.865	-1.09174	0.0373348	0.998717	0.283472	0.792314
chr1	39200801	39201200	1.15506	-1.20785	0.0269991	0.998717	0.23348	0.796763
chr1	39262801	39263200	1.36688	-1.60662	0.00223964	0.998717	0.192507	0.931525
chr1	39299601	39300000	4.01843	-1.00218	0.00349596	0.998717	1.00924	2.06251
chr1	39428001	39428400	1.4501	-1.32654	0.02491	0.998717	0.149487	0.627837
chr1	39511201	39511600	1.65827	-1.3473	0.0111301	0.998717	0.236764	0.859007
chr1	39551601	39552000	3.22467	-1.11469	0.0204749	0.998717	0.391985	0.999792
chr1	39619201	39619600	2.91617	-1.09369	0.0249338	0.998717	0.361731	0.894154
chr1	39736401	39736800	3.35579	-1.11942	0.01651	0.998717	0.390344	1.02574
chr1	39770401	39770800	2.67354	-1.23627	0.00618048	0.998717	0.392552	1.11196
chr1	39852401	39852800	1.58387	-1.16007	0.0483615	0.998717	0.186205	0.630043
chr1	39860001	39860400	1.16477	-1.17603	0.0489102	0.998717	0.294048	0.887248
chr1	39952401	39952800	3.56492	-1.22468	0.0135141	0.998717	0.386251	1.06205
chr1	40026801	40027200	2.63789	-1.20591	0.0252473	0.998717	0.276096	0.853414
chr1	40051601	40052000	2.22169	-1.17577	0.041397	0.998717	0.23881	0.727668
chr1	40158801	40159200	1.7461	-1.30968	0.0454877	0.998717	0.240857	0.877565
chr1	40245601	40246000	1.5496	-1.45441	0.0499099	0.998717	0.0367183	0.346725
chr1	40856001	40856400	0.707584	-1.431	0.0478783	0.998717	0.0446619	0.401313
chr1	40976801	40977200	2.64881	-1.21355	0.0316157	0.998717	0.188818	0.655113
chr1	41073601	41074000	1.92977	-1.28332	0.0350938	0.998717	0.242499	0.801528
chr1	41079601	41080000	1.88369	-1.2437	0.0260804	0.998717	0.202092	0.662966
chr1	41124801	41125200	1.51985	-1.15235	0.0324838	0.998717	0.227583	0.763876
chr1	41279201	41279600	1.01337	-1.44401	0.047648	0.998717	0.0350765	0.405761
chr1	41346801	41347200	0.900657	-1.38195	0.0385933	0.998717	0.0813802	0.476055
chr1	41426001	41426400	2.1982	-1.17156	0.02675	0.998717	0.305842	0.917
chr1	41702001	41702400	0.890779	-1.73793	0.0107158	0.998717	0.0367183	0.513445
chr1	41736801	41737200	2.0466	-1.36205	0.0129502	0.998717	0.240857	0.87825
chr1	41849601	41850000	1.95125	-1.09924	0.0353704	0.998717	0.314294	0.896611
chr1	42062001	42062400	2.91314	-1.09173	0.0308497	0.998717	0.305275	0.843103
chr1	42156801	42157200	2.40949	-1.27205	0.0300016	0.998717	0.194553	0.685794
chr1	42340801	42341200	2.27865	-1.48935	0.0392827	0.998717	0.0446619	0.386535
chr1	42341601	42342000	1.02195	-1.47818	0.0335737	0.998717	0.0813802	0.524638
chr1	42454001	42454400	2.53749	-1.12281	0.0428564	0.998717	0.280351	0.763661
chr1	42533201	42533600	2.04685	-1.46319	0.0219952	0.998717	0.117024	0.609691
chr1	42718001	42718400	1.18397	-1.51126	0.0122479	0.998717	0.122354	0.659597
chr1	42741601	42742000	6.44117	-1.04996	0.0173195	0.998717	0.456808	1.06426
chr1	42820401	42820800	1.762	-1.58932	0.0162926	0.998717	0.0856354	0.561108
chr1	43143601	43144000	2.39904	-1.11881	0.011476	0.998717	0.425987	1.14012
chr1	43163201	43163600	4.8109	-1.26371	0.0303816	0.998717	0.198404	0.626459
chr1	43218001	43218400	1.57637	-1.59862	0.00761915	0.998717	0.112768	0.718436
chr1	43542001	43542400	1.57852	-1.81403	0.00582899	0.998717	0.0717948	0.661624
chr1	43637201	43637600	1.1711	-1.1424	0.0408095	0.998717	0.461226	1.33773
chr1	43745601	43746000	1.68482	-1.31493	0.0231283	0.998717	0.190865	0.765236
chr1	43759201	43759600	1.58525	-1.08369	0.0492487	0.998717	0.235527	0.707261
chr1	43787601	43788000	1.59902	-1.30242	0.0299618	0.998717	0.23881	0.893206
chr1	43810801	43811200	1.94976	-1.34998	0.0280497	0.998717	0.151129	0.674356
chr1	43858801	43859200	2.07318	-1.2794	0.0459883	0.998717	0.161119	0.643676
chr1	44040401	44040800	2.54715	-1.48495	0.00664735	0.998717	0.192507	0.845345
chr1	44146401	44146800	3.19729	-1.16481	0.00913864	0.998717	0.419685	1.11507
chr1	44462401	44462800	0.872292	-1.53708	0.0423444	0.998717	0.0409735	0.389922
chr1	44546001	44546400	1.84433	-1.67901	0.016666	0.998717	0.0350765	0.503367
chr1	44903201	44903600	6.20997	-1.261	0.0190118	0.998717	0.23348	0.695871
chr1	45530401	45530800	1.38174	-1.32362	0.0264215	0.998717	0.159072	0.635869
chr1	45651201	45651600	0.727836	-1.4318	0.0465178	0.998717	0.0350765	0.391002
chr1	45866001	45866400	2.63123	-1.22089	0.0430778	0.998717	0.153175	0.544125
chr1	46104401	46104800	2.01483	-1.90632	0.0108511	0.998717	0	0.457909
chr1	46898401	46898800	0.67544	-1.46691	0.0330299	0.998717	0.070153	0.506736
chr1	47047601	47048000	1.6268	-1.27561	0.0434449	0.998717	0.120712	0.490617
chr1	47274801	47275200	2.04097	-1.41953	0.0346826	0.998717	0.0797384	0.461314
chr1	47563201	47563600	1.96342	-1.16593	0.0294616	0.998717	0.229225	0.727631
chr1	47694401	47694800	1.89379	-1.67874	0.00827694	0.998717	0.0717948	0.619984
chr1	47837601	47838000	0.800688	-1.33666	0.0321842	0.998717	0.118665	0.580352
chr1	47838801	47839200	1.37848	-1.45571	0.0426053	0.998717	0.0367183	0.403537
chr1	47926801	47927200	0.17801	-1.10847	0.0495472	0.998717	0.202092	0.659579
chr1	48352801	48353200	1.21009	-1.07152	0.0484456	0.998717	0.229225	0.665208
chr1	48861201	48861600	2.31697	-1.43538	0.0299844	0.998717	0.0797384	0.463538
chr1	49287601	49288000	1.5028	-1.23279	0.0266205	0.998717	0.194149	0.696969
chr1	49526801	49527200	1.51814	-1.59128	0.0116992	0.998717	0.117024	0.676383
chr1	49774801	49775200	0.401812	-1.52572	0.0343823	0.998717	0.0367183	0.438702
chr1	50210801	50211200	1.55842	-1.24511	0.0382619	0.998717	0.200046	0.751556
chr1	50938401	50938800	2.24989	-1.59311	0.033948	0.998717	0.0446619	0.429751
chr1	50948001	50948400	1.40574	-1.39981	0.0344991	0.998717	0.0797384	0.478297
chr1	51108801	51109200	0.661522	-1.36985	0.0471019	0.998717	0.0797384	0.442071
chr1	51162401	51162800	1.2323	-1.65522	0.0110085	0.998717	0.0813802	0.588224
chr1	51200401	51200800	1.97065	-1.1586	0.0254801	0.998717	0.264302	0.784049
chr1	51389601	51390000	1.6261	-1.25413	0.0335712	0.998717	0.153742	0.590448
chr1	51475601	51476000	2.00046	-1.17191	0.0414438	0.998717	0.200046	0.617526
chr1	51532001	51532400	1.95833	-1.09616	0.0286264	0.998717	0.30102	0.867093
chr1	51551201	51551600	2.53722	-1.35001	0.0144045	0.998717	0.198404	0.723183
chr1	51756001	51756400	1.33904	-1.3972	0.0371969	0.998717	0.0776919	0.461314
chr1	51805201	51805600	2.03799	-1.64579	0.014629	0.998717	0.106871	0.747972
chr1	51825601	51826000	1.08191	-1.06722	0.0392468	0.998717	0.268557	0.794557
chr1	51862801	51863200	1.48109	-1.15695	0.0425854	0.998717	0.197837	0.627819
chr1	51899201	51899600	3.47043	-1.43123	0.00842474	0.998717	0.231838	0.822798
chr1	51901601	51902000	2.62328	-1.00325	0.0204852	0.998717	0.509009	1.21956
chr1	51910001	51910400	2.41901	-1.44282	0.0302401	0.998717	0.0776919	0.48859
chr1	51926401	51926800	2.22142	-1.43188	0.0251227	0.998717	0.155788	0.688054
chr1	52111201	52111600	1.35616	-1.24944	0.0458009	0.998717	0.149487	0.606548
chr1	52158401	52158800	3.50528	-1.17797	0.0417316	0.998717	0.235122	0.693385
chr1	52171201	52171600	3.43041	-1.58549	0.0162243	0.998717	0.07605	0.495083
chr1	52431201	52431600	2.41997	-1.1221	0.0245071	0.998717	0.396808	1.05148
chr1	52480801	52481200	3.12141	-1.0358	0.0402489	0.998717	0.31486	0.765021
chr1	52513201	52513600	1.30539	-1.07464	0.0480654	0.998717	0.235122	0.686676
chr1	52682801	52683200	1.04564	-1.72862	0.00612567	0.998717	0.0797384	0.648404
chr1	52813601	52814000	1.64292	-1.22827	0.038509	0.998717	0.203734	0.662984
chr1	53054801	53055200	2.00753	-1.5827	0.0245761	0.998717	0.0350765	0.413632
chr1	53208001	53208400	1.79378	-1.03391	0.0335725	0.998717	0.352146	0.936225
chr1	53210801	53211200	2.20806	-1.27083	0.0403108	0.998717	0.159477	0.580155
chr1	53281201	53281600	1.82728	-1.31275	0.0172767	0.998717	0.192507	0.721805
chr1	53403601	53404000	0.430856	-1.3628	0.0402499	0.998717	0.0813802	0.473831
chr1	53738401	53738800	0.900484	-1.47698	0.0258561	0.998717	0.0776919	0.562206
chr1	53805601	53806000	1.30707	-1.01321	0.0461778	0.998717	0.318549	0.825238
chr1	54263601	54264000	4.1454	-1.06267	0.026457	0.998717	0.726499	1.64103
chr1	54308001	54308400	1.85211	-1.46457	0.0288286	0.998717	0.126609	0.651744
chr1	54368401	54368800	1.36229	-1.21317	0.0231791	0.998717	0.23881	0.761437
chr1	54526401	54526800	2.21558	-1.11686	0.0250869	0.998717	0.476402	1.26819
chr1	54566801	54567200	2.80221	-1.09903	0.0132064	0.998717	0.480801	1.16856
chr1	54833201	54833600	2.96563	-1.25343	0.0494514	0.998717	0.120712	0.465781
chr1	54848401	54848800	3.05764	-1.25391	0.00544702	0.998717	0.42009	1.20731
chr1	54853601	54854000	2.57482	-1.50189	0.0185498	0.998717	0.108513	0.628016
chr1	54865201	54865600	2.42943	-1.13968	0.0479645	0.998717	0.26266	0.804868
chr1	54874801	54875200	1.48508	-1.459	0.0425233	0.998717	0.0409735	0.405779
chr1	54897201	54897600	4.27619	-1.23687	0.00741946	0.998717	0.51146	1.34761
chr1	55071201	55071600	2.42004	-1.47451	0.00637243	0.998717	0.202092	0.848929
chr1	55076801	55077200	1.58971	-1.50082	0.0246128	0.998717	0.0717948	0.530464
chr1	55169201	55169600	1.90657	-1.22663	0.0234118	0.998717	0.26651	0.889884
chr1	55243601	55244000	2.80019	-1.1457	0.00443546	0.998717	0.643013	1.61423
chr1	55357601	55358000	2.46593	-1.9305	0.00930759	0.998717	0	0.445393
chr1	55573601	55574000	0.305986	-1.88374	0.00456178	0.998717	0.0409735	0.636967
chr1	55664001	55664400	0.978378	-1.23022	0.0177903	0.998717	0.303229	0.947465
chr1	55674001	55674400	1.46128	-1.27182	0.0474344	0.998717	0.114815	0.515669
chr1	55705201	55705600	2.666	-1.13929	0.0146796	0.998717	0.41476	1.11418
chr1	55732801	55733200	1.47696	-1.02905	0.0264013	0.998717	0.419118	1.04368
chr1	55766001	55766400	2.10711	-1.42374	0.0373787	0.998717	0.0856354	0.48723
chr1	55771601	55772000	1.44101	-1.21814	0.0248128	0.998717	0.236764	0.809316
chr1	56014001	56014400	2.40537	-1.63445	0.00686728	0.998717	0.112768	0.690242
chr1	56044801	56045200	1.38465	-1.98391	0.00766769	0.998717	0	0.467122
chr1	56439201	56439600	2.78017	-1.07625	0.0395533	0.998717	0.270199	0.700356
chr1	56451201	56451600	3.58316	-1.13404	0.0169042	0.998717	0.537217	1.31894
chr1	56526401	56526800	1.58042	-1.16254	0.0413525	0.998717	0.182921	0.667648
chr1	56672001	56672400	1.35235	-1.39865	0.0360794	0.998717	0.0797384	0.493075
chr1	56771601	56772000	2.06087	-1.06665	0.0334882	0.998717	0.484913	1.24108
chr1	56824401	56824800	0.51994	-1.1627	0.0431297	0.998717	0.285519	0.842005
chr1	56891201	56891600	2.01995	-1.03022	0.049647	0.998717	0.273887	0.700356
chr1	57102401	57102800	2.99505	-1.11634	0.00794704	0.998717	0.532858	1.32617
chr1	57193201	57193600	1.27656	-1.24386	0.0381582	0.998717	0.163327	0.62445
chr1	57298001	57298400	0.947154	-1.44066	0.0448062	0.998717	0.0350765	0.405779
chr1	57551201	57551600	3.12529	-1.07922	0.0232567	0.998717	0.506292	1.20955
chr1	57793201	57793600	0.923419	-1.54637	0.0341046	0.998717	0.0367183	0.437342
chr1	58016401	58016800	2.98226	-1.53575	0.0342293	0.998717	0.0409735	0.408003
chr1	58052401	58052800	1.53308	-1.60507	0.00633931	0.998717	0.163327	0.845327
chr1	58126001	58126400	1.97232	-1.09561	0.0491705	0.998717	0.272245	0.782886
chr1	58348401	58348800	3.44917	-1.01056	0.0351276	0.998717	0.3824	0.906707
chr1	58366001	58366400	2.2857	-1.11197	0.020029	0.998717	0.340352	0.946321
chr1	58406801	58407200	1.72007	-1.36724	0.0270037	0.998717	0.120712	0.567817
chr1	58503601	58504000	2.47561	-1.30675	0.00990782	0.998717	0.264302	0.862412
chr1	58505201	58505600	6.28069	-1.01466	0.0384537	0.998717	0.359522	0.785409
chr1	58616801	58617200	1.80971	-1.25444	0.0448441	0.998717	0.155788	0.582397
chr1	58739601	58740000	3.1883	-1.04155	0.00517852	0.998717	0.778537	1.74086
chr1	58854401	58854800	1.77867	-1.15109	0.0294353	0.998717	0.285681	0.826102
chr1	58968401	58968800	1.7082	-1.30732	0.037525	0.998717	0.181279	0.711512
chr1	59185601	59186000	2.64289	-1.5249	0.0082064	0.998717	0.163327	0.71289
chr1	59203601	59204000	0.993473	-1.25587	0.0489849	0.998717	0.11441	0.505394
chr1	59377601	59378000	1.91105	-1.16351	0.0365562	0.998717	0.222923	0.715114
chr1	59436801	59437200	5.15557	-1.32761	0.0137892	0.998717	0.21964	0.75697
chr1	59440801	59441200	2.12578	-1.48124	0.00355232	0.998717	0.237169	0.939612
chr1	59475601	59476000	1.07483	-1.35476	0.0151108	0.998717	0.203734	0.773972
chr1	59502001	59502400	2.99004	-1.0099	0.0247902	0.998717	0.470244	1.03338
chr1	59531601	59532000	0.860058	-1.22866	0.0466644	0.998717	0.159072	0.615481
chr1	59659201	59659600	2.74155	-1.43424	0.0180658	0.998717	0.270199	1.03487
chr1	59742801	59743200	1.76082	-1.25904	0.0127441	0.998717	0.293076	0.975623
chr1	59917201	59917600	0.88464	-1.20855	0.035224	0.998717	0.198404	0.659382
chr1	59933201	59933600	1.41846	-1.27135	0.0485622	0.998717	0.122354	0.541621
chr1	60404801	60405200	0.202735	-1.61714	0.024626	0.998717	0.0367183	0.473849
chr1	60406401	60406800	1.04353	-1.45118	0.0229448	0.998717	0.169062	0.74239
chr1	60408001	60408400	1.70124	-1.25705	0.0335721	0.998717	0.147845	0.611033
chr1	60480801	60481200	1.90007	-1.51173	0.0335218	0.998717	0.070153	0.508997
chr1	60638801	60639200	1.09107	-1.51133	0.0144016	0.998717	0.108513	0.680164
chr1	60666001	60666400	1.60583	-1.56951	0.0276751	0.998717	0.0409735	0.440908
chr1	60732001	60732400	1.54944	-1.22281	0.0275201	0.998717	0.226612	0.792314
chr1	60806801	60807200	0.219407	-1.7524	0.00633495	0.998717	0.114815	0.888776
chr1	60819601	60820000	0.53757	-1.531	0.0304401	0.998717	0.0350765	0.457928
chr1	61139601	61140000	1.8764	-1.26235	0.033496	0.998717	0.15743	0.616382
chr1	61142801	61143200	1.75673	-1.08827	0.0409332	0.998717	0.264302	0.760573
chr1	61147201	61147600	1.52732	-1.26683	0.0369221	0.998717	0.221282	0.747822
chr1	61163601	61164000	2.58737	-1.06877	0.0350473	0.998717	0.312247	0.800168
chr1	61270001	61270400	2.15602	-1.04172	0.0431325	0.998717	0.30635	0.800168
chr1	61283201	61283600	1.61173	-1.46148	0.048885	0.998717	0.0409735	0.384293
chr1	61642401	61642800	1.03871	-1.38613	0.0276064	0.998717	0.159639	0.703677
chr1	61728001	61728400	1.68822	-1.22707	0.0270948	0.998717	0.225537	0.795439
chr1	61787601	61788000	2.12588	-1.34681	0.0255023	0.998717	0.171271	0.64482
chr1	62154801	62155200	1.61696	-1.40604	0.0341553	0.998717	0.0717948	0.472471
chr1	62272001	62272400	1.47516	-1.23182	0.0294303	0.998717	0.188252	0.6889
chr1	62561201	62561600	1.7875	-1.6039	0.00672675	0.998717	0.112768	0.702795
chr1	62598001	62598400	1.66177	-1.1468	0.0301661	0.998717	0.304304	0.91564
chr1	62609201	62609600	0.904033	-1.41746	0.0259953	0.998717	0.122354	0.558687
chr1	62705201	62705600	5.22941	-1.77467	0.00541297	0.998717	0.0856354	0.596274
chr1	62751201	62751600	4.419	-1.35067	0.00464773	0.998717	0.354192	1.12556
chr1	62798001	62798400	1.02501	-1.1754	0.034281	0.998717	0.328557	1.01437
chr1	62800401	62800800	3.31906	-1.08573	0.00441545	0.998717	0.791406	1.83061
chr1	62811201	62811600	4.27964	-1.37062	0.00626701	0.998717	0.265943	0.92369
chr1	62816001	62816400	2.08895	-1.6865	0.00410118	0.998717	0.122354	0.75941
chr1	62908001	62908400	2.37967	-1.05085	0.045809	0.998717	0.279784	0.754943
chr1	62914001	62914400	1.50012	-1.50419	0.0295769	0.998717	0.130297	0.626936
chr1	63042801	63043200	1.66017	-1.06628	0.0463436	0.998717	0.429271	1.07744
chr1	63103201	63103600	1.76397	-1.33756	0.0235688	0.998717	0.1521	0.659579
chr1	63140801	63141200	2.43408	-1.30554	0.00970919	0.998717	0.279784	0.914739
chr1	63185201	63185600	1.88474	-1.36454	0.0354983	0.998717	0.108513	0.511005
chr1	63234001	63234400	2.47803	-1.00939	0.0470723	0.998717	0.367466	0.881852
chr1	63382001	63382400	2.08254	-1.19096	0.00949736	0.998717	0.429675	1.19203
chr1	63452001	63452400	3.45093	-1.0028	0.0157826	0.998717	0.710534	1.51502
chr1	63507201	63507600	2.30799	-1.25926	0.0131871	0.998717	0.351983	1.02803
chr1	63725201	63725600	0.341556	-1.315	0.0418838	0.998717	0.126042	0.536057
chr1	63821601	63822000	0.792862	-1.38114	0.0449403	0.998717	0.0717948	0.514524
chr1	64103601	64104000	1.69979	-1.45289	0.0252503	0.998717	0.106871	0.600759
chr1	64607201	64607600	2.8714	-1.34153	0.0320917	0.998717	0.112768	0.507618
chr1	64696401	64696800	1.55525	-1.27764	0.0289978	0.998717	0.22815	0.783166
chr1	64742401	64742800	2.43302	-1.6067	0.0232622	0.998717	0.0446619	0.440926
chr1	65148801	65149200	0.696901	-1.46593	0.0266247	0.998717	0.0776919	0.488393
chr1	65156801	65157200	1.46149	-1.52455	0.0292867	0.998717	0.141948	0.714017
chr1	65294801	65295200	2.46569	-1.21858	0.00790339	0.998717	0.414355	1.20236
chr1	65596001	65596400	1.14676	-1.44981	0.0461136	0.998717	0.0350765	0.418314
chr1	65633201	65633600	1.00912	-1.44744	0.0398626	0.998717	0.110155	0.662037
chr1	65794001	65794400	3.216	-1.03876	0.0420446	0.998717	0.313219	0.748038
chr1	65815201	65815600	8.82366	-1.28347	0.0340624	0.998717	0.159072	0.582594
chr1	66327201	66327600	0.591685	-1.42648	0.0488015	0.998717	0.0367183	0.408021
chr1	66613601	66614000	2.34592	-1.85167	0.00368243	0.998717	0.0797384	0.685775
chr1	66641201	66641600	1.71375	-1.34435	0.0353169	0.998717	0.153742	0.674375
chr1	66882001	66882400	0.957614	-1.72038	0.0106648	0.998717	0.0813802	0.634546
chr1	66958801	66959200	0.884282	-1.12315	0.0333382	0.998717	0.289369	0.842221
chr1	67051201	67051600	1.63835	-1.33162	0.0252459	0.998717	0.1521	0.634528
chr1	67104401	67104800	1.23728	-1.92056	0.00368052	0.998717	0.0367183	0.607449
chr1	67274801	67275200	1.19206	-1.43347	0.0192433	0.998717	0.118665	0.605207
chr1	67396001	67396400	0.725367	-1.5386	0.0291249	0.998717	0.0409735	0.44315
chr1	67765201	67765600	1.09785	-1.57883	0.0100552	0.998717	0.120712	0.654033
chr1	67928801	67929200	1.92438	-1.77163	0.0095164	0.998717	0.0367183	0.496443
chr1	67970001	67970400	1.59895	-1.1631	0.0412401	0.998717	0.184563	0.67658
chr1	67976801	67977200	1.81791	-1.33545	0.0275609	0.998717	0.1521	0.62111
chr1	67995201	67995600	1.03397	-1.23329	0.0396039	0.998717	0.161119	0.577913
chr1	68161601	68162000	2.71974	-1.48079	0.0103022	0.998717	0.20578	0.779583
chr1	68418801	68419200	1.9895	-1.28268	0.0427623	0.998717	0.284039	0.873353
chr1	68569601	68570000	2.05055	-1.34926	0.0304512	0.998717	0.149487	0.649268
chr1	68869201	68869600	1.94168	-1.09492	0.0439439	0.998717	0.23348	0.705037
chr1	68926001	68926400	1.06457	-1.34864	0.0314213	0.998717	0.106871	0.597353
chr1	69006001	69006400	0.50753	-1.36817	0.0460067	0.998717	0.0734367	0.510058
chr1	69427601	69428000	2.31657	-1.49723	0.0144904	0.998717	0.141948	0.681112
chr1	69480001	69480400	1.32601	-1.45511	0.0440778	0.998717	0.0367183	0.420538
chr1	69524401	69524800	1.19365	-1.07099	0.0136269	0.998717	0.46696	1.21043
chr1	69543201	69543600	2.31965	-1.04678	0.0459421	0.998717	0.272245	0.740166
chr1	69610001	69610400	1.42526	-1.43883	0.0197317	0.998717	0.122354	0.571204
chr1	69668401	69668800	1.84252	-1.76642	0.0110098	0.998717	0.0350765	0.488375
chr1	69746801	69747200	2.19107	-1.10477	0.0449834	0.998717	0.23881	0.675483
chr1	69813601	69814000	1.4109	-1.32211	0.0311724	0.998717	0.157997	0.630061
chr1	70062801	70063200	0.647769	-1.4286	0.0472393	0.998717	0.0367183	0.410245
chr1	70235201	70235600	1.1572	-1.44829	0.0444318	0.998717	0.0409735	0.39102
chr1	70266001	70266400	1.11852	-1.261	0.0458709	0.998717	0.114815	0.515687
chr1	70372401	70372800	1.23004	-1.26452	0.0493859	0.998717	0.1244	0.532688
chr1	70534001	70534400	0.942902	-1.64689	0.0174668	0.998717	0.0350765	0.482764
chr1	70682401	70682800	0.803891	-1.19362	0.0371016	0.998717	0.229225	0.756106
chr1	71226801	71227200	2.34506	-1.0818	0.0123704	0.998717	0.537113	1.37577
chr1	71305201	71305600	0.688605	-1.33161	0.0324235	0.998717	0.112768	0.562009
chr1	71574401	71574800	2.02621	-1.16554	0.0265946	0.998717	0.258	0.83417
chr1	71616001	71616400	2.48399	-1.18309	0.0238	0.998717	0.332389	0.925932
chr1	71703601	71704000	1.19026	-1.01526	0.0412735	0.998717	0.339947	0.904446
chr1	71799201	71799600	1.92704	-1.07295	0.0339072	0.998717	0.410081	0.97901
chr1	71940001	71940400	1.01854	-1.25763	0.0452349	0.998717	0.116457	0.547447
chr1	71956801	71957200	1.45849	-1.59419	0.00739381	0.998717	0.120712	0.705037
chr1	71990401	71990800	2.10049	-1.15934	0.0178676	0.998717	0.34937	1.02128
chr1	72023601	72024000	1.40909	-1.20222	0.0216965	0.998717	0.272245	0.843384
chr1	72170401	72170800	3.68561	-1.50219	0.0348174	0.998717	0.231838	0.928335
chr1	72178001	72178400	3.90737	-1.18147	0.00284101	0.998717	0.582446	1.45304
chr1	72180401	72180800	4.37606	-1.48579	0.00106993	0.998717	0.361164	1.20593
chr1	72255601	72256000	5.67343	-1.3173	0.0173827	0.998717	0.460901	1.32723
chr1	72278401	72278800	2.70222	-1.22881	0.0389961	0.998717	0.190865	0.680183
chr1	72286401	72286800	2.37147	-1.04525	0.0475898	0.998717	0.37075	0.877171
chr1	72364001	72364400	2.13542	-1.09853	0.0341585	0.998717	0.319116	0.839763
chr1	72411601	72412000	0.962345	-1.64723	0.0186802	0.998717	0.0367183	0.45683
chr1	72417601	72418000	1.12882	-1.53689	0.045963	0.998717	0.0446619	0.395271
chr1	72478401	72478800	2.78798	-1.09027	0.0416004	0.998717	0.386818	0.985916
chr1	72817201	72817600	3.77002	-1.37028	0.00790184	0.998717	0.504246	1.50854
chr1	72819201	72819600	1.40812	-1.14929	0.0351273	0.998717	0.227179	0.737942
chr1	72879601	72880000	2.01336	-1.03599	0.0163158	0.998717	0.608341	1.52193
chr1	73076401	73076800	1.23179	-1.35168	0.0433167	0.998717	0.111126	0.539659
chr1	73090001	73090400	0.942402	-1.43957	0.0467282	0.998717	0.0446619	0.382952
chr1	73214001	73214400	2.71446	-1.63368	0.000574902	0.998717	0.270199	1.11397
chr1	73306801	73307200	2.24414	-1.39253	0.0264308	0.998717	0.108513	0.584818
chr1	73394801	73395200	1.15452	-1.74778	0.010555	0.998717	0.0350765	0.508978
chr1	73479601	73480000	2.30831	-1.3052	0.0422689	0.998717	0.116457	0.514327
chr1	73541601	73542000	2.81079	-1.31426	0.0284079	0.998717	0.155384	0.590448
chr1	73636401	73636800	0.952488	-1.64701	0.0178896	0.998717	0.0446619	0.482764
chr1	73742001	73742400	1.27987	-1.3547	0.0301663	0.998717	0.118665	0.580352
chr1	73852801	73853200	1.3119	-1.65867	0.0123488	0.998717	0.070153	0.581497
chr1	73975601	73976000	2.24841	-1.17899	0.0275513	0.998717	0.265943	0.847569
chr1	73995601	73996000	1.98542	-1.04065	0.032122	0.998717	0.343635	0.917
chr1	74033601	74034000	3.36663	-1.01214	0.0421836	0.998717	0.384609	0.920106
chr1	74058801	74059200	2.53694	-1.35005	0.0447954	0.998717	0.07605	0.41139
chr1	74131201	74131600	1.97489	-1.04952	0.0390986	0.998717	0.388297	1.02218
chr1	74156801	74157200	1.26983	-1.48849	0.0230383	0.998717	0.0717948	0.509861
chr1	74225601	74226000	1.43456	-1.15055	0.0348789	0.998717	0.227583	0.748235
chr1	74284001	74284400	5.7336	-1.21511	0.0455531	0.998717	0.26333	0.801247
chr1	74302001	74302400	3.8483	-1.00815	0.00868822	0.998717	0.680703	1.50743
chr1	74354001	74354400	0.750499	-1.1266	0.044746	0.998717	0.231272	0.778635
chr1	74358401	74358800	3.24904	-1.12766	0.00879231	0.998717	0.516953	1.29656
chr1	74376401	74376800	2.99104	-1.15956	0.0296484	0.998717	0.425825	1.10613
chr1	74436401	74436800	2.07323	-1.03007	0.046894	0.998717	0.359522	0.851218
chr1	74667601	74668000	3.41267	-1.23072	0.0173924	0.998717	0.332813	0.979207
chr1	74674401	74674800	3.2879	-1.2628	0.0066055	0.998717	0.392957	1.06767
chr1	74802801	74803200	8.01178	-1.41706	0.0414891	0.998717	0.0734367	0.426167
chr1	74874801	74875200	2.04394	-1.60074	0.0129109	0.998717	0.0776919	0.536057
chr1	74880801	74881200	6.69545	-1.19275	0.0374363	0.998717	0.194149	0.617723
chr1	75134001	75134400	3.45859	-1.46321	0.0110551	0.998717	0.184563	0.765885
chr1	75207601	75208000	1.46838	-1.27196	0.0430804	0.998717	0.120712	0.50091
chr1	75209601	75210000	4.56622	-1.024	0.0325623	0.998717	0.390344	0.89329
chr1	75234001	75234400	1.7786	-1.46748	0.0408187	0.998717	0.0409735	0.388778
chr1	75318801	75319200	2.41166	-1.06367	0.0283168	0.998717	0.355834	0.92505
chr1	75617601	75618000	1.19169	-1.28254	0.0489956	0.998717	0.215384	0.799285
chr1	75628801	75629200	1.19716	-1.4297	0.0219556	0.998717	0.120712	0.565378
chr1	75629601	75630000	0.440563	-1.11935	0.0483647	0.998717	0.196762	0.667648
chr1	75761201	75761600	1.18914	-1.59515	0.00480203	0.998717	0.159072	0.844445
chr1	75986001	75986400	2.89692	-1.05681	0.0249644	0.998717	0.567107	1.27847
chr1	75996401	75996800	2.50178	-1.19406	0.0229346	0.998717	0.351012	1.03381
chr1	76009201	76009600	3.23032	-1.10436	0.0378667	0.998717	0.352146	0.881655
chr1	76026001	76026400	1.69373	-1.27062	0.0117764	0.998717	0.272245	0.89998
chr1	76161201	76161600	1.04093	-1.32371	0.0317971	0.998717	0.223895	0.813866
chr1	76228001	76228400	0.839638	-1.64154	0.0192349	0.998717	0.0409735	0.457712
chr1	76306401	76306800	2.38816	-1.42211	0.0443626	0.998717	0.0717948	0.414777
chr1	76386001	76386400	2.27731	-1.40373	0.0116152	0.998717	0.202092	0.816024
chr1	76443601	76444000	1.05582	-1.20341	0.024503	0.998717	0.230867	0.767245
chr1	76561201	76561600	1.31069	-1.21161	0.0238414	0.998717	0.23881	0.771711
chr1	76626001	76626400	1.96806	-1.04393	0.0366482	0.998717	0.340352	0.933964
chr1	77033201	77033600	1.18359	-1.97801	0.00710996	0.998717	0	0.488608
chr1	77053201	77053600	1.30692	-1.26767	0.0435304	0.998717	0.112768	0.528222
chr1	77114401	77114800	2.22007	-1.10792	0.019747	0.998717	0.341993	0.963304
chr1	77116401	77116800	2.19875	-1.29481	0.0124099	0.998717	0.258404	0.914757
chr1	77142001	77142400	3.44608	-1.13658	0.0243851	0.998717	0.382805	1.02574
chr1	77349601	77350000	2.34083	-1.06205	0.0302134	0.998717	0.398449	0.995344
chr1	77555601	77556000	2.92023	-1.11449	0.00424953	0.998717	0.621777	1.481
chr1	77707601	77708000	2.17976	-1.29723	0.0423265	0.998717	0.111126	0.494219
chr1	77760801	77761200	0.207428	-1.3842	0.0137238	0.998717	0.202092	0.843085
chr1	77944401	77944800	1.45732	-1.40282	0.0371178	0.998717	0.07605	0.488608
chr1	78020001	78020400	1.47551	-1.40058	0.0377659	0.998717	0.0819471	0.468005
chr1	78122801	78123200	1.2329	-1.4522	0.0482702	0.998717	0.0409735	0.403555
chr1	78506801	78507200	2.04182	-1.37762	0.0351095	0.998717	0.105229	0.533833
chr1	78511201	78511600	3.56377	-1.10765	0.038188	0.998717	0.26799	0.709288
chr1	78540001	78540400	4.22295	-1.08785	0.00358233	0.998717	0.800425	1.71697
chr1	78574401	78574800	1.48611	-1.25263	0.035969	0.998717	0.14359	0.6325
chr1	78574801	78575200	1.96861	-1.41819	0.0348085	0.998717	0.0776919	0.478316
chr1	78705201	78705600	2.98099	-1.5164	0.0135079	0.998717	0.118665	0.588205
chr1	78759601	78760000	1.10993	-1.23612	0.0134225	0.998717	0.302662	0.960864
chr1	79301201	79301600	1.3263	-1.39716	0.0357826	0.998717	0.07605	0.472471
chr1	79443601	79444000	2.05951	-1.62202	0.00370542	0.998717	0.155788	0.792117
chr1	79455601	79456000	1.2417	-1.35398	0.0304225	0.998717	0.111126	0.578128
chr1	79617201	79617600	2.05725	-1.00861	0.0313152	0.998717	0.52818	1.2341
chr1	79808401	79808800	2.03828	-1.14921	0.025357	0.998717	0.312814	0.847635
chr1	79891201	79891600	1.93992	-1.2686	0.0355453	0.998717	0.15743	0.640569
chr1	79918001	79918400	1.88243	-1.5132	0.0307776	0.998717	0.194149	0.869354
chr1	80011201	80011600	0.877527	-1.38609	0.0456184	0.998717	0.070153	0.510076
chr1	80052401	80052800	0.55576	-1.72407	0.011578	0.998717	0.0446619	0.513445
chr1	80119201	80119600	1.77782	-1.17642	0.0487352	0.998717	0.149487	0.553058
chr1	80550801	80551200	0.858447	-1.54396	0.0288107	0.998717	0.0446619	0.440926
chr1	80606001	80606400	2.72466	-1.05295	0.040985	0.998717	0.373382	0.992821
chr1	80802401	80802800	2.26296	-1.30252	0.0145707	0.998717	0.26266	0.925032
chr1	80821201	80821600	0.513835	-1.21513	0.0482814	0.998717	0.161119	0.623549
chr1	81403201	81403600	0.827576	-1.12475	0.0431956	0.998717	0.251009	0.73434
chr1	81577601	81578000	3.82591	-1.0973	0.0115628	0.998717	0.869665	1.97899
chr1	82040801	82041200	2.46478	-1.06418	0.0495074	0.998717	0.319116	0.829722
chr1	82042401	82042800	1.38877	-1.17697	0.00896517	0.998717	0.386655	1.14817
chr1	82131201	82131600	2.21835	-1.4301	0.0308841	0.998717	0.07605	0.490832
chr1	82155201	82155600	1.0283	-1.72642	0.0360656	0.998717	0.0446619	0.518775
chr1	82207601	82208000	1.94534	-1.04336	0.0171432	0.998717	0.588343	1.35215
chr1	82243201	82243600	2.71589	-1.23726	0.0499548	0.998717	0.151533	0.587042
chr1	82255201	82255600	2.86422	-1.04467	0.0258693	0.998717	0.415835	0.97901
chr1	82282001	82282400	4.06285	-1.01977	0.0315862	0.998717	0.3824	0.883861
chr1	82655601	82656000	0.810648	-1.54341	0.0304141	0.998717	0.0350765	0.470444
chr1	82764001	82764400	4.30899	-1.18577	0.0012071	0.998717	0.706846	1.71493
chr1	82803601	82804000	3.30515	-1.56777	0.00137992	0.998717	0.260046	1.07097
chr1	82819201	82819600	4.82758	-1.04301	0.00913566	0.998717	0.681922	1.45083
chr1	82992001	82992400	2.29052	-1.11678	0.0471474	0.998717	0.229792	0.71397
chr1	83026801	83027200	1.69506	-1.80719	0.00984128	0.998717	0.0819471	0.649567
chr1	83203201	83203600	1.5457	-1.08172	0.0190098	0.998717	0.389269	1.02331
chr1	83235201	83235600	3.06283	-1.08063	0.00829977	0.998717	0.580804	1.36885
chr1	83800401	83800800	1.00413	-1.48136	0.0249329	0.998717	0.0717948	0.559982
chr1	83870001	83870400	2.18888	-1.38626	0.0245064	0.998717	0.116457	0.565593
chr1	83993601	83994000	1.25658	-1.24643	0.0117144	0.998717	0.305275	1.04855
chr1	84044001	84044400	1.00582	-1.25693	0.0457974	0.998717	0.120712	0.53267
chr1	84085201	84085600	1.6058	-1.08219	0.0390904	0.998717	0.27184	0.744435
chr1	84085601	84086000	1.17724	-1.55753	0.0353704	0.998717	0.0446619	0.446752
chr1	84092401	84092800	1.80957	-1.83202	0.00454154	0.998717	0.07605	0.720679
chr1	84243201	84243600	2.45263	-1.12463	0.0465502	0.998717	0.282397	0.792296
chr1	84444001	84444400	0.871932	-1.43882	0.0475256	0.998717	0.0367183	0.42278
chr1	84631601	84632000	1.35542	-1.3245	0.0234633	0.998717	0.161685	0.667648
chr1	84718401	84718800	2.11366	-1.04276	0.0443552	0.998717	0.302662	0.820753
chr1	84720801	84721200	1.45924	-1.40153	0.0373647	0.998717	0.070153	0.465781
chr1	84875201	84875600	2.18643	-1.52025	0.0200205	0.998717	0.07605	0.488393
chr1	84914001	84914400	1.42931	-1.49356	0.021957	0.998717	0.0797384	0.515687
chr1	85678401	85678800	2.19076	-1.10483	0.0069277	0.998717	0.676025	1.64377
chr1	85774001	85774400	4.6051	-1.08884	0.00998968	0.998717	0.863872	1.92664
chr1	85809201	85809600	1.89391	-1.51168	0.0230071	0.998717	0.07605	0.549689
chr1	85885201	85885600	1.75626	-1.08837	0.0451101	0.998717	0.235122	0.700552
chr1	85992401	85992800	2.88738	-1.25583	0.00748011	0.998717	0.354192	0.997371
chr1	86061201	86061600	1.42844	-1.20231	0.0479562	0.998717	0.256906	0.784246
chr1	86223201	86223600	1.95087	-1.25876	0.0144653	0.998717	0.312814	0.967555
chr1	86307601	86308000	2.30138	-1.05572	0.0281845	0.998717	0.349937	0.872686
chr1	86382401	86382800	1.2359	-1.5866	0.0118911	0.998717	0.110155	0.675501
chr1	86502001	86502400	5.67132	-1.00955	0.0351035	0.998717	0.604068	1.29791
chr1	86978001	86978400	1.95252	-1.41758	0.0326066	0.998717	0.0717948	0.48859
chr1	87024401	87024800	1.23612	-1.36794	0.0203548	0.998717	0.206347	0.838852
chr1	87126401	87126800	3.00171	-1.00479	0.0282124	0.998717	0.427629	1.01679
chr1	87245201	87245600	0.890121	-1.48611	0.0282611	0.998717	0.22882	0.95195
chr1	87315601	87316000	1.63117	-1.09045	0.0189494	0.998717	0.413788	1.16739
chr1	87335201	87335600	2.84401	-1.06459	0.0160489	0.998717	0.505321	1.23857
chr1	87346801	87347200	1.15337	-1.06988	0.0499106	0.998717	0.23348	0.698328
chr1	87450001	87450400	3.01468	-1.34107	0.00081845	0.998717	0.566963	1.7124
chr1	87457601	87458000	3.49375	-1.10873	0.0221782	0.998717	0.767171	1.81584
chr1	87507201	87507600	1.39417	-1.9214	0.00616671	0.998717	0.0446619	0.591789
chr1	87527601	87528000	0.991772	-1.14203	0.0433317	0.998717	0.184563	0.672114
chr1	87948401	87948800	1.33109	-1.19267	0.0476933	0.998717	0.339277	1.0372
chr1	87960401	87960800	1.04381	-1.12314	0.0270518	0.998717	0.327059	0.916981
chr1	88287601	88288000	2.79955	-1.02725	0.0253612	0.998717	0.569153	1.30015
chr1	88308001	88308400	0.0396357	-1.26344	0.00604653	0.998717	0.371173	1.30015
chr1	88315201	88315600	1.63165	-1.33327	0.0238217	0.998717	0.153175	0.664064
chr1	88428001	88428400	3.01658	-1.15493	0.00609783	0.998717	0.517519	1.25564
chr1	88450001	88450400	1.13681	-1.44927	0.0486818	0.998717	0.0446619	0.42278
chr1	88680801	88681200	1.94012	-1.17479	0.0442245	0.998717	0.200046	0.674338
chr1	88709601	88710000	1.42127	-1.23195	0.0368399	0.998717	0.189893	0.705901
chr1	89070001	89070400	17.5039	-1.1922	0.0307484	0.998717	0.234555	0.667432
chr1	89111601	89112000	2.51672	-1.08314	0.0121571	0.998717	0.491885	1.22407
chr1	89116801	89117200	1.81712	-1.28135	0.044127	0.998717	0.111126	0.488393
chr1	89124801	89125200	3.94122	-1.02549	0.0091549	0.998717	0.76413	1.66228
chr1	89243601	89244000	1.87079	-1.0172	0.0148391	0.998717	0.585059	1.43015
chr1	89377601	89378000	1.40476	-1.08378	0.0141215	0.998717	0.49614	1.34335
chr1	89390401	89390800	1.7574	-1.67369	0.0164138	0.998717	0.0446619	0.495299
chr1	89470401	89470800	2.5048	-1.12715	0.0411151	0.998717	0.239377	0.709503
chr1	89695201	89695600	2.53237	-1.02059	0.0286448	0.998717	0.39091	0.952128
chr1	89704001	89704400	1.72546	-1.4157	0.0226418	0.998717	0.154817	0.715311
chr1	89721601	89722000	1.59252	-1.19799	0.0161228	0.998717	0.304708	0.929319
chr1	89729601	89730000	1.52227	-1.1293	0.0162395	0.998717	0.388864	1.03923
chr1	89830401	89830800	1.49278	-1.26905	0.047726	0.998717	0.116457	0.475858
chr1	90218401	90218800	2.67808	-1.02421	0.0392502	0.998717	0.396241	0.916803
chr1	90455601	90456000	3.13866	-1.49222	0.0172773	0.998717	0.285114	1.05438
chr1	90536001	90536400	0.423926	-1.52563	0.0314432	0.998717	0.0409735	0.418099
chr1	90566401	90566800	1.94865	-1.50686	0.0245321	0.998717	0.0734367	0.492859
chr1	90630001	90630400	1.95556	-1.24163	0.0387287	0.998717	0.180308	0.645965
chr1	90658001	90658400	1.84363	-1.09096	0.0352552	0.998717	0.273887	0.767245
chr1	90713201	90713600	2.66979	-1.24339	0.00813912	0.998717	0.354192	1.02777
chr1	90921201	90921600	1.82289	-1.56432	0.00291748	0.998717	0.192507	0.887463
chr1	90925601	90926000	2.44889	-1.00733	0.0458797	0.998717	0.375023	0.893074
chr1	91213601	91214000	1.11052	-1.57091	0.014937	0.998717	0.0813802	0.578128
chr1	91402001	91402400	2.64102	-1.4263	0.00460391	0.998717	0.272245	0.941639
chr1	91440001	91440400	2.72469	-1.228	0.041288	0.998717	0.149487	0.558884
chr1	91697201	91697600	3.94176	-1.30751	0.015359	0.998717	0.281426	0.867057
chr1	91705201	91705600	2.36428	-1.07729	0.00760046	0.998717	0.596853	1.42013
chr1	91869201	91869600	0.34338	-1.52515	0.0363349	0.998717	0.0367183	0.461511
chr1	92004401	92004800	1.03616	-1.42707	0.0247356	0.998717	0.118665	0.611897
chr1	92023201	92023600	1.05116	-1.11424	0.0184936	0.998717	0.385013	1.03028
chr1	92056001	92056400	2.59564	-1.12669	0.0342398	0.998717	0.297332	0.818332
chr1	92062001	92062400	1.23161	-1.35794	0.0366831	0.998717	0.105229	0.582594
chr1	92215201	92215600	3.56382	-1.11533	0.0150557	0.998717	0.521208	1.17399
chr1	92482001	92482400	1.6644	-1.30726	0.00669291	0.998717	0.305275	1.01748
chr1	92690401	92690800	1.901	-1.13362	0.0224589	0.998717	0.406798	1.06068
chr1	92835601	92836000	2.93456	-1.01702	0.0211792	0.998717	0.60522	1.41811
chr1	92846401	92846800	2.42294	-1.23606	0.0019331	0.998717	0.544086	1.52217
chr1	92905601	92906000	1.46585	-1.24342	0.0420463	0.998717	0.192102	0.730089
chr1	93006801	93007200	3.54167	-1.29019	0.00789288	0.998717	0.31486	0.925717
chr1	93052001	93052400	2.44697	-1.00719	0.0380802	0.998717	0.519688	1.25003
chr1	93068801	93069200	2.35202	-1.11745	0.041716	0.998717	0.223895	0.702795
chr1	93193201	93193600	2.33426	-1.06488	0.0326129	0.998717	0.336096	0.942915
chr1	93370401	93370800	1.60121	-1.46281	0.0490534	0.998717	0.0350765	0.379845
chr1	93431201	93431600	3.39358	-1.2433	0.00308407	0.998717	0.577682	1.53363
chr1	93438001	93438400	3.03451	-1.10386	0.0250384	0.998717	0.434601	1.06648
chr1	93669601	93670000	2.38945	-1.30701	0.021078	0.998717	0.252651	0.798808
chr1	93700801	93701200	2.18716	-1.15286	0.0164094	0.998717	0.382967	1.0361
chr1	93713601	93714000	4.06085	-1.28977	0.0251513	0.998717	0.350099	1.03224
chr1	93729601	93730000	1.66042	-1.60609	0.00594331	0.998717	0.16276	0.823859
chr1	93752401	93752800	2.78465	-1.04292	0.0222521	0.998717	0.435005	1.00406
chr1	94028801	94029200	2.0896	-1.09715	0.0387576	0.998717	0.287728	0.75697
chr1	94174801	94175200	2.71037	-1.21871	0.0334389	0.998717	0.197837	0.661821
chr1	94323201	94323600	1.20609	-1.22356	0.0282914	0.998717	0.19046	0.694726
chr1	94705201	94705600	1.43064	-1.07831	0.0462882	0.998717	0.258	0.752486
chr1	94886401	94886800	0	-1.50813	0.035855	0.998717	0.0409735	0.437324
chr1	95038801	95039200	1.29157	-1.4383	0.0221074	0.998717	0.108513	0.616382
chr1	95157601	95158000	6.32846	-1.32814	0.0205769	0.998717	0.270603	0.868435
chr1	95314401	95314800	2.28698	-1.4339	0.0304446	0.998717	0.07605	0.482764
chr1	95315601	95316000	1.1813	-1.42635	0.028424	0.998717	0.11441	0.572086
chr1	95460401	95460800	1.0109	-1.47831	0.0289892	0.998717	0.0797384	0.504512
chr1	95470801	95471200	1.53031	-1.54983	0.0121271	0.998717	0.159477	0.828541
chr1	96009601	96010000	1.27978	-1.39648	0.015293	0.998717	0.149487	0.72202
chr1	96042001	96042400	1.34838	-1.07705	0.0442321	0.998717	0.303229	0.867939
chr1	96262801	96263200	1.80321	-1.59411	0.0138753	0.998717	0.0776919	0.592887
chr1	96288401	96288800	2.13333	-1.42081	0.0372245	0.998717	0.0819471	0.453246
chr1	96517601	96518000	0.53548	-1.36655	0.043953	0.998717	0.0819471	0.482764
chr1	96725601	96726000	0.831383	-1.3372	0.031575	0.998717	0.120712	0.557543
chr1	97128401	97128800	1.90143	-1.20883	0.0132522	0.998717	0.312814	0.963304
chr1	97566001	97566400	1.44901	-1.53354	0.0206386	0.998717	0.117024	0.692717
chr1	97690001	97690400	1.80138	-1.54246	0.00623099	0.998717	0.221282	1.04185
chr1	97748001	97748400	1.87374	-1.55588	0.00658118	0.998717	0.147845	0.818248
chr1	97886801	97887200	1.53506	-1.07738	0.0394141	0.998717	0.322804	0.845626
chr1	97992801	97993200	1.42947	-1.6505	0.0257803	0.998717	0.0367183	0.428176
chr1	98029201	98029600	3.61982	-1.03863	0.00875532	0.998717	0.755196	1.58646
chr1	98044801	98045200	2.13245	-1.38773	0.0299941	0.998717	0.106871	0.570078
chr1	98077601	98078000	1.21627	-1.57553	0.0152118	0.998717	0.070153	0.580352
chr1	98162001	98162400	1.92517	-1.15471	0.0227355	0.998717	0.316502	0.929535
chr1	98283601	98284000	2.89853	-1.10244	0.0272812	0.998717	0.38092	1.00067
chr1	98420801	98421200	4.37898	-1.13697	0.0162857	0.998717	0.392957	1.01457
chr1	98479201	98479600	1.23746	-2.16001	0.00226271	0.998717	0	0.557524
chr1	98522801	98523200	2.06818	-1.1764	0.0421737	0.998717	0.184563	0.61975
chr1	98590801	98591200	3.17535	-1.38544	0.0397638	0.998717	0.0717948	0.401097
chr1	99299201	99299600	1.40237	-1.22994	0.0282267	0.998717	0.192507	0.703677
chr1	99955201	99955600	1.44148	-1.32748	0.025056	0.998717	0.147845	0.649305
chr1	100307601	100308000	1.8095	-1.4676	0.0435854	0.998717	0.0446619	0.384311
chr1	100385601	100386000	0.275856	-1.16185	0.0359577	0.998717	0.256358	0.897476
chr1	100730001	100730400	3.10738	-1.8255	0.00304075	0.998717	0.120712	0.810198
chr1	100788001	100788400	1.83613	-1.09092	0.0442769	0.998717	0.237169	0.707261
chr1	101437601	101438000	2.11323	-1.18128	0.0397711	0.998717	0.194715	0.657355
chr1	101519201	101519600	0.444539	-1.50095	0.0073729	0.998717	0.15743	0.824075
chr1	101919201	101919600	1.41742	-1.58078	0.0138203	0.998717	0.0776919	0.563351
chr1	101975201	101975600	0.635495	-1.37122	0.0400901	0.998717	0.0813802	0.476055
chr1	102455201	102455600	0.755245	-1.5398	0.0290228	0.998717	0.0367183	0.432858
chr1	103172001	103172400	1.69775	-1.25279	0.0413325	0.998717	0.14359	0.563154
chr1	103959601	103960000	1.10253	-1.48219	0.0263912	0.998717	0.0734367	0.505394
chr1	103962801	103963200	1.82892	-1.26097	0.0357388	0.998717	0.163327	0.624432
chr1	104389201	104389600	1.35779	-1.27459	0.0243878	0.998717	0.336645	1.01301
chr1	104434801	104435200	0.0639366	-1.61076	0.0218559	0.998717	0.0409735	0.480521
chr1	104448801	104449200	0.252558	-1.41205	0.0493232	0.998717	0.0367183	0.405779
chr1	104616001	104616400	0.835796	-1.43672	0.0477306	0.998717	0.0446619	0.416072
chr1	104762401	104762800	2.28233	-1.45224	0.0374364	0.998717	0.112768	0.561776
chr1	104957201	104957600	1.84736	-1.23238	0.0327334	0.998717	0.241019	0.798141
chr1	104975601	104976000	0.555616	-1.53176	0.0344972	0.998717	0.0409735	0.438702
chr1	105131601	105132000	1.44494	-1.32687	0.0225092	0.998717	0.159072	0.640354
chr1	105194401	105194800	2.69158	-1.6179	0.00279534	0.998717	0.18661	0.938449
chr1	105276401	105276800	2.53302	-1.07205	0.0285104	0.998717	0.340352	0.905329
chr1	105539201	105539600	5.63561	-1.77941	0.00299777	0.998717	0.11441	0.744651
chr1	105568001	105568400	11.0264	-1.26617	0.0217143	0.998717	0.260046	0.83191
chr1	105666001	105666400	1.66687	-1.33774	0.0284439	0.998717	0.153175	0.667666
chr1	105682401	105682800	2.54844	-1.41276	0.026898	0.998717	0.117024	0.57811
chr1	105786001	105786400	1.17435	-1.08584	0.0448762	0.998717	0.391477	1.11324
chr1	105855201	105855600	1.40492	-1.34156	0.00897269	0.998717	0.328134	1.05623
chr1	105996401	105996800	3.09062	-1.4478	0.00860615	0.998717	0.188818	0.743553
chr1	106000801	106001200	2.20553	-1.25697	0.0255272	0.998717	0.192507	0.643741
chr1	106012401	106012800	2.76707	-1.21084	0.0202665	0.998717	0.26266	0.844463
chr1	106024001	106024400	0.55276	-1.21651	0.041015	0.998717	0.14359	0.615499
chr1	106043601	106044000	0.842463	-1.25058	0.0459201	0.998717	0.122354	0.530446
chr1	106082001	106082400	1.56142	-2.08242	0.0037968	0.998717	0	0.511202
chr1	106086401	106086800	2.64327	-1.35738	0.0438737	0.998717	0.07605	0.432858
chr1	106154401	106154800	4.12145	-1.04696	0.0140231	0.998717	0.616852	1.43375
chr1	106189201	106189600	1.43639	-1.21494	0.0232564	0.998717	0.243066	0.752504
chr1	106240801	106241200	0.75289	-1.22218	0.0441389	0.998717	0.159072	0.575689
chr1	106318401	106318800	2.24694	-1.49725	0.00358082	0.998717	0.286086	1.03474
chr1	106482801	106483200	2.13121	-1.50049	0.00243185	0.998717	0.273887	1.06648
chr1	106594801	106595200	0.67713	-1.42983	0.0475521	0.998717	0.0409735	0.39907
chr1	106892801	106893200	0.741445	-1.6295	0.0175737	0.998717	0.0776919	0.555085
chr1	107314801	107315200	0.138748	-1.83632	0.0138736	0.998717	0	0.436442
chr1	107428001	107428400	1.95494	-1.09434	0.0294889	0.998717	0.348295	0.947185
chr1	107510801	107511200	0.425116	-1.36227	0.0409315	0.998717	0.0797384	0.470247
chr1	107522801	107523200	1.02136	-1.41516	0.030999	0.998717	0.122354	0.555085
chr1	107706401	107706800	1.48034	-1.36032	0.0274503	0.998717	0.112768	0.582594
chr1	107904801	107905200	2.25422	-1.00033	0.0362061	0.998717	0.386655	0.91094
chr1	108041201	108041600	0.179601	-1.53305	0.0174412	0.998717	0.0856354	0.578128
chr1	108179201	108179600	0.680163	-1.43062	0.04995	0.998717	0.0350765	0.396828
chr1	108248801	108249200	1.05311	-1.44462	0.0444603	0.998717	0.0350765	0.391002
chr1	108572401	108572800	1.06007	-1.65128	0.0170647	0.998717	0.0409735	0.478297
chr1	108650401	108650800	0.0209132	-1.50974	0.0323619	0.998717	0.0350765	0.455685
chr1	109366401	109366800	1.29223	-1.57694	0.0142673	0.998717	0.07605	0.561127
chr1	109851601	109852000	0.960498	-1.74043	0.0109257	0.998717	0.0367183	0.505394
chr1	110614801	110615200	1.01301	-1.6496	0.0056849	0.998717	0.118665	0.751341
chr1	111459201	111459600	1.43512	-1.49365	0.0227668	0.998717	0.0776919	0.515669
chr1	111836401	111836800	1.02017	-1.7437	0.0118053	0.998717	0.0367183	0.534931
chr1	112816001	112816400	1.53492	-1.36182	0.0273016	0.998717	0.112768	0.559767
chr1	113584001	113584400	0.356577	-1.52303	0.03129	0.998717	0.0446619	0.432858
chr1	113903601	113904000	2.37811	-1.61919	0.0143408	0.998717	0.0819471	0.559767
chr1	113946401	113946800	0.144	-1.14135	0.0370142	0.998717	0.320191	0.897559
chr1	114652401	114652800	1.27233	-1.15102	0.0461283	0.998717	0.18661	0.634528
chr1	114762801	114763200	0.716491	-1.12371	0.038257	0.998717	0.21964	0.744632
chr1	114782801	114783200	1.3792	-1.39918	0.0350765	0.998717	0.0813802	0.490832
chr1	114884801	114885200	0.923078	-1.38299	0.0162527	0.998717	0.147845	0.677725
chr1	115324801	115325200	0.0864229	-1.51221	0.0331061	0.998717	0.0350765	0.41139
chr1	115602001	115602400	0	-1.38967	0.0437376	0.998717	0.120712	0.616841
chr1	115684401	115684800	6.07601	-1.02274	0.0468734	0.998717	0.347728	0.842221
chr1	115738001	115738400	1.3899	-1.32517	0.0279157	0.998717	0.151129	0.638111
chr1	116067201	116067600	1.33343	-1.55995	0.0279022	0.998717	0.0446619	0.41139
chr1	116082801	116083200	1.60948	-1.0294	0.0406802	0.998717	0.342398	0.912515
chr1	116193601	116194000	0.184192	-1.31158	0.0362762	0.998717	0.106871	0.592887
chr1	116374001	116374400	1.76068	-1.36154	0.00397957	0.998717	0.313219	1.09828
chr1	116542001	116542400	0.00278652	-1.19306	0.0488193	0.998717	0.161119	0.590429
chr1	117014401	117014800	2.24295	-1.78784	0.00893533	0.998717	0.0409735	0.534912
chr1	117226401	117226800	1.79242	-1.44095	0.00890566	0.998717	0.196195	0.797925
chr1	117302801	117303200	0.903307	-1.43873	0.045769	0.998717	0.0350765	0.371776
chr1	118309601	118310000	1.77256	-1.42576	0.0496843	0.998717	0.070153	0.50425
chr1	118313201	118313600	1.78005	-1.27395	0.011866	0.998717	0.260613	0.89998
chr1	118455601	118456000	1.86432	-1.33611	0.0316125	0.998717	0.145232	0.619769
chr1	118546001	118546400	0.533918	-1.21463	0.0409151	0.998717	0.161685	0.590448
chr1	118715601	118716000	1.12823	-1.34822	0.0339099	0.998717	0.11441	0.546349
chr1	118760001	118760400	1.8873	-1.25657	0.0383503	0.998717	0.167016	0.57567
chr1	118926401	118926800	2.0687	-1.04363	0.0303327	0.998717	0.336096	0.896396
chr1	118950401	118950800	0.821059	-1.90506	0.00398027	0.998717	0.0350765	0.602964
chr1	119151201	119151600	0.751788	-1.53965	0.0303395	0.998717	0.0409735	0.449859
chr1	119231201	119231600	1.22173	-1.24057	0.0425821	0.998717	0.153742	0.601604
chr1	119256001	119256400	2.4747	-1.19408	0.0257117	0.998717	0.227583	0.725407
chr1	119297201	119297600	2.03631	-1.10119	0.0383535	0.998717	0.26266	0.790955
chr1	119362001	119362400	1.00918	-1.17021	0.0137581	0.998717	0.361164	1.02108
chr1	119485601	119486000	2.64351	-1.00419	0.0309914	0.998717	0.612597	1.41456
chr1	119615201	119615600	1.35134	-1.4674	0.011447	0.998717	0.14359	0.70258
chr1	119783201	119783600	0.918483	-1.06137	0.0438413	0.998717	0.256358	0.765021
chr1	119894001	119894400	3.76459	-1.03153	0.0158677	0.998717	0.639711	1.38811
chr1	119909201	119909600	0.712943	-2.054	0.00703926	0.998717	0	0.514804
chr1	120035601	120036000	2.58519	-1.18857	0.0215136	0.998717	0.325013	0.906707
chr1	120118401	120118800	3.15512	-1.34395	0.019105	0.998717	0.234555	0.755873
chr1	120125201	120125600	1.77959	-1.57674	0.0273668	0.998717	0.0367183	0.453461
chr1	120128801	120129200	1.96037	-1.16237	0.00960975	0.998717	0.569981	1.50363
chr1	120134801	120135200	3.5469	-1.64099	0.0014868	0.998717	0.268557	1.17635
chr1	120153601	120154000	0.890345	-1.47227	0.026732	0.998717	0.0856354	0.488393
chr1	120779601	120780000	1.11491	-1.4468	0.0438473	0.998717	0.0350765	0.376243
chr1	120832801	120833200	0.860544	-1.29959	0.0446466	0.998717	0.159477	0.616644
chr1	120916401	120916800	2.5849	-1.58224	0.0188789	0.998717	0.126609	0.677922
chr1	121124801	121125200	3.82818	-1.25667	0.00204454	0.998717	0.549416	1.42354
chr1	121190001	121190400	0.686734	-1.40522	0.00890124	0.998717	0.192507	0.838637
chr1	121224001	121224400	2.76238	-1.14052	0.0495528	0.998717	0.335692	0.921269
chr1	121252801	121253200	0.9394	-1.63855	0.0107898	0.998717	0.1244	0.719563
chr1	121502001	121502400	2.09531	-1.38151	0.00153409	0.998717	0.385013	1.31023
chr1	121661601	121662000	1.32984	-1.01451	0.0480301	0.998717	0.373363	0.912515
chr1	121744001	121744400	2.19809	-1.70075	0.0164526	0.998717	0.0734367	0.620848
chr1	121772001	121772400	1.16787	-1.24415	0.0495483	0.998717	0.272915	0.89057
chr1	122320401	122320800	0.453936	-1.94874	0.00769157	0.998717	0	0.463538
chr1	122402401	122402800	1.11816	-1.48465	0.0254523	0.998717	0.0813802	0.549689
chr1	122698401	122698800	0.613932	-1.11814	0.040824	0.998717	0.235122	0.724065
chr1	122793601	122794000	1.44293	-1.56369	0.0277625	0.998717	0.0367183	0.409166
chr1	122916401	122916800	2.03477	-1.29077	0.0400863	0.998717	0.120712	0.505394
chr1	123124401	123124800	1.33348	-1.24931	0.0429776	0.998717	0.146203	0.613275
chr1	123135201	123135600	1.42692	-1.31646	0.0414016	0.998717	0.146203	0.596059
chr1	123294801	123295200	1.33818	-1.24562	0.0347801	0.998717	0.151533	0.590448
chr1	123459601	123460000	1.05501	-1.38781	0.0369579	0.998717	0.0856354	0.473831
chr1	123599201	123599600	2.22679	-1.38789	0.0267487	0.998717	0.118665	0.557524
chr1	123636401	123636800	1.20143	-1.48658	0.0230466	0.998717	0.07605	0.53267
chr1	123811201	123811600	1.00899	-1.3041	0.0463002	0.998717	0.1521	0.624217
chr1	124446401	124446800	0.128618	-2.11603	0.00306192	0.998717	0	0.544125
chr1	124976401	124976800	0.436201	-1.1193	0.0491824	0.998717	0.192507	0.672132
chr1	125616001	125616400	1.40967	-1.08021	0.0483565	0.998717	0.263897	0.773089
chr1	125715601	125716000	3.71052	-1.3216	0.00393098	0.998717	0.392552	1.12066
chr1	125890801	125891200	2.14714	-1.42412	0.0348166	0.998717	0.07605	0.455488
chr1	125999201	125999600	1.15618	-1.13282	0.0336512	0.998717	0.267585	0.797925
chr1	126047601	126048000	1.73769	-1.85989	0.00685045	0.998717	0.0350765	0.609888
chr1	126219201	126219600	1.29345	-1.4523	0.0439741	0.998717	0.0367183	0.361484
chr1	126254801	126255200	2.21205	-1.01852	0.0173912	0.998717	0.512697	1.17643
chr1	126260001	126260400	1.03723	-1.91584	0.00585608	0.998717	0.0350765	0.631159
chr1	126304401	126304800	1.50606	-1.30342	0.0178177	0.998717	0.192507	0.763876
chr1	126305201	126305600	0.878054	-1.54822	0.0371135	0.998717	0.0446619	0.463754
chr1	126311601	126312000	1.4975	-1.15137	0.033411	0.998717	0.237169	0.750459
chr1	126314001	126314400	0.833033	-1.43706	0.0484671	0.998717	0.0409735	0.413829
chr1	126365201	126365600	1.05847	-1.21632	0.038422	0.998717	0.196357	0.684434
chr1	126485601	126486000	1.78706	-1.33022	0.0352538	0.998717	0.196357	0.779995
chr1	126486401	126486800	1.88186	-1.1674	0.0432463	0.998717	0.231434	0.753565
chr1	126550001	126550400	0.483527	-1.36926	0.049405	0.998717	0.0734367	0.522593
chr1	126590401	126590800	1.8101	-1.26149	0.0355481	0.998717	0.141948	0.60074
chr1	126827201	126827600	1.98689	-1.14553	0.0195766	0.998717	0.348295	0.941621
chr1	126946401	126946800	1.41458	-1.59735	0.00951266	0.998717	0.116457	0.725622
chr1	127062401	127062800	1.15134	-1.32291	0.0344161	0.998717	0.161685	0.690457
chr1	127085601	127086000	0.834623	-1.43725	0.0476782	0.998717	0.0350765	0.42278
chr1	127271601	127272000	2.94238	-1.35771	0.049988	0.998717	0.126609	0.547429
chr1	127284801	127285200	2.44508	-1.26489	0.00149853	0.998717	0.596286	1.63346
chr1	127296401	127296800	2.01626	-1.42025	0.0142667	0.998717	0.1521	0.694726
chr1	127311201	127311600	2.94561	-1.27993	0.0232098	0.998717	0.315935	0.967788
chr1	127412401	127412800	3.09872	-1.02247	0.0214891	0.998717	0.497782	1.11086
chr1	127532001	127532400	1.59845	-1.02618	0.0337132	0.998717	0.359522	0.883861
chr1	127734001	127734400	1.98744	-1.09615	0.0349624	0.998717	0.268557	0.752504
chr1	127818401	127818800	1.45093	-1.01786	0.0432285	0.998717	0.299378	0.806876
chr1	127921201	127921600	1.83001	-1.20967	0.0168268	0.998717	0.308559	0.982547
chr1	128045201	128045600	1.89671	-1.23635	0.0271873	0.998717	0.229792	0.805732
chr1	128178801	128179200	2.41021	-1.23851	0.0143271	0.998717	0.318549	0.982529
chr1	128238801	128239200	3.62976	-1.36337	0.000649554	0.998717	0.545727	1.571
chr1	128390001	128390400	0.808866	-1.47168	0.024061	0.998717	0.0776919	0.52598
chr1	128423201	128423600	0.778031	-1.33581	0.0317344	0.998717	0.112768	0.589303
chr1	128441201	128441600	2.20574	-1.36776	0.0218937	0.998717	0.309368	1.05038
chr1	128474401	128474800	1.66366	-1.08551	0.0469772	0.998717	0.23348	0.69695
chr1	128514001	128514400	0.928916	-1.38326	0.0381093	0.998717	0.0856354	0.48859
chr1	128745601	128746000	2.23167	-1.14489	0.00583756	0.998717	0.547936	1.38701
chr1	128761601	128762000	1.8506	-1.16113	0.0307723	0.998717	0.235122	0.698113
chr1	128766801	128767200	3.99517	-1.40581	0.0034383	0.998717	0.30953	1.03584
chr1	128798401	128798800	2.08984	-1.1714	0.0380087	0.998717	0.242499	0.749117
chr1	128825201	128825600	3.94212	-1.22977	0.0192444	0.998717	0.332389	0.862412
chr1	128913601	128914000	2.04459	-1.16695	0.0275537	0.998717	0.264302	0.845327
chr1	128988001	128988400	1.56516	-1.25287	0.0436272	0.998717	0.154817	0.611915
chr1	129105601	129106000	1.49867	-1.58033	0.019332	0.998717	0.0856354	0.554418
chr1	129114001	129114400	1.83151	-1.16317	0.0328013	0.998717	0.227583	0.757186
chr1	129240001	129240400	1.57974	-1.44735	0.0235325	0.998717	0.126042	0.634743
chr1	129250401	129250800	3.91741	-1.21531	0.002023	0.998717	0.828287	2.05486
chr1	129504801	129505200	1.08134	-1.5518	0.0304947	0.998717	0.0409735	0.437324
chr1	129519601	129520000	1.94726	-1.42778	0.0174508	0.998717	0.14359	0.732313
chr1	129867201	129867600	1.58739	-1.23005	0.0354657	0.998717	0.198404	0.658518
chr1	129890401	129890800	0.359607	-1.52333	0.0310195	0.998717	0.0367183	0.430634
chr1	130088401	130088800	3.36837	-1.01184	0.0199093	0.998717	0.623419	1.33626
chr1	130160401	130160800	0.936388	-1.47935	0.0269617	0.998717	0.0776919	0.564448
chr1	130172401	130172800	1.48912	-1.52033	0.0116498	0.998717	0.122354	0.625595
chr1	130211601	130212000	2.01077	-1.20683	0.0140316	0.998717	0.347324	1.04525
chr1	130242001	130242400	3.30585	-1.05059	0.0344905	0.998717	0.337738	0.820556
chr1	130584001	130584400	1.17773	-1.57249	0.0153925	0.998717	0.0776919	0.546349
chr1	130698801	130699200	2.18079	-1.10654	0.0432234	0.998717	0.386818	1.03358
chr1	130710001	130710400	10.4491	-1.05053	0.0177797	0.998717	0.459017	1.0495
chr1	130722801	130723200	3.16329	-1.17395	0.0228589	0.998717	0.404607	1.11417
chr1	130830801	130831200	2.72526	-1.40807	0.00903289	0.998717	0.23881	0.894351
chr1	130849201	130849600	2.38964	-1.19291	0.029005	0.998717	0.225537	0.769702
chr1	130912401	130912800	2.3339	-1.287	0.0354424	0.998717	0.155384	0.613275
chr1	130963601	130964000	2.61585	-1.18763	0.0138966	0.998717	0.387222	1.09466
chr1	131039601	131040000	2.19907	-1.39838	0.0108798	0.998717	0.184563	0.804849
chr1	131049601	131050000	2.89776	-1.26502	0.0240608	0.998717	0.271274	0.822798
chr1	131088801	131089200	4.54992	-1.18621	0.00827593	0.998717	0.419685	1.08467
chr1	131128401	131128800	2.96136	-1.04679	0.0249234	0.998717	0.394599	0.933767
chr1	131141601	131142000	0.208624	-1.35362	0.0413777	0.998717	0.07605	0.485006
chr1	131192401	131192800	2.0538	-1.31476	0.036081	0.998717	0.177024	0.685578
chr1	131238801	131239200	3.94747	-1.5023	0.00301764	0.998717	0.364853	1.26722
chr1	131243201	131243600	3.00715	-1.59549	0.00895819	0.998717	0.126042	0.638111
chr1	131424401	131424800	1.70009	-1.77589	0.0171521	0.998717	0.0367183	0.551895
chr1	131608001	131608400	2.57486	-1.0387	0.021295	0.998717	0.513264	1.18003
chr1	131868001	131868400	4.47287	-2.21096	0.00129811	0.998717	0.0409735	0.741264
chr1	131882001	131882400	1.49116	-1.46895	0.00556707	0.998717	0.285114	1.05843
chr1	131908401	131908800	1.63149	-1.25448	0.039385	0.998717	0.155788	0.605225
chr1	131964801	131965200	2.89249	-1.60613	0.011732	0.998717	0.11441	0.689115
chr1	131976801	131977200	3.82335	-1.03431	0.0395754	0.998717	0.473366	1.05932
chr1	132004401	132004800	2.50874	-1.03687	0.0341595	0.998717	0.443516	1.09043
chr1	132054401	132054800	1.84682	-1.37511	0.03302	0.998717	0.122354	0.588402
chr1	132105601	132106000	2.10982	-1.35035	0.0205104	0.998717	0.15743	0.660939
chr1	132124801	132125200	0.874659	-1.2112	0.0306863	0.998717	0.192507	0.703677
chr1	132136001	132136400	0.721976	-1.63775	0.0183534	0.998717	0.0446619	0.463538
chr1	132233601	132234000	5.75726	-1.31321	0.00524681	0.998717	0.425582	1.17621
chr1	132298001	132298400	2.93544	-1.21877	0.040138	0.998717	0.229792	0.716456
chr1	132478001	132478400	5.59877	-1.05676	0.0345468	0.998717	0.488745	1.10051
chr1	132565201	132565600	3.69451	-1.11375	0.0259317	0.998717	0.398287	0.93629
chr1	132658801	132659200	1.97429	-1.34418	0.0224205	0.998717	0.15743	0.650665
chr1	132714001	132714400	3.30742	-1.08337	0.014912	0.998717	0.854268	1.88477
chr1	132788801	132789200	1.04035	-1.65053	0.0210935	0.998717	0.0446619	0.486348
chr1	132830401	132830800	1.77353	-1.08912	0.0206168	0.998717	0.384042	1.04031
chr1	132913601	132914000	3.15397	-1.37792	0.0183993	0.998717	0.19046	0.701697
chr1	133052401	133052800	3.29513	-1.21965	0.00674685	0.998717	0.418043	1.19451
chr1	133094401	133094800	2.55164	-1.04874	0.0212134	0.998717	0.494093	1.22962
chr1	133205201	133205600	3.07559	-1.09543	0.0463865	0.998717	0.277575	0.741048
chr1	133254401	133254800	4.37433	-1.47281	0.0203159	0.998717	0.112768	0.586178
chr1	133315601	133316000	4.32881	-1.00899	0.0404096	0.998717	0.341993	0.806858
chr1	133333601	133334000	2.55479	-1.2065	0.0343418	0.998717	0.192507	0.631403
chr1	133599201	133599600	2.67023	-1.39242	0.0275668	0.998717	0.149891	0.653753
chr1	133630401	133630800	2.60719	-1.19659	0.0191824	0.998717	0.265943	0.806876
chr1	133722401	133722800	1.62174	-1.08557	0.0244873	0.998717	0.347324	0.983889
chr1	133750401	133750800	1.87677	-1.18422	0.0254603	0.998717	0.356401	0.991527
chr1	133754801	133755200	1.05621	-1.3898	0.040993	0.998717	0.07605	0.495317
chr1	133832401	133832800	2.23068	-1.35149	0.00827275	0.998717	0.284039	0.979422
chr1	133896801	133897200	2.04671	-1.04575	0.0274026	0.998717	0.431884	1.05932
chr1	133952001	133952400	1.50465	-1.39787	0.0392263	0.998717	0.0813802	0.436245
chr1	134016401	134016800	0.534159	-1.36656	0.0421211	0.998717	0.07605	0.470229
chr1	134038401	134038800	2.46136	-1.37773	0.00830212	0.998717	0.390344	1.29967
chr1	134102001	134102400	0.62876	-1.47328	0.0457976	0.998717	0.0856354	0.580567
chr1	134237201	134237600	3.05368	-1.61656	0.00605502	0.998717	0.159477	0.763661
chr1	134354801	134355200	2.31882	-1.30558	0.0278992	0.998717	0.310201	0.97232
chr1	134522401	134522800	1.54781	-1.57443	0.0331381	0.998717	0.0367183	0.464636
chr1	134577601	134578000	2.19606	-1.23469	0.0118092	0.998717	0.467365	1.32927
chr1	134637201	134637600	2.95919	-1.2194	0.0182133	0.998717	0.273887	0.840879
chr1	134763201	134763600	1.9558	-1.55842	0.00720874	0.998717	0.149891	0.796781
chr1	134896001	134896400	3.18288	-1.26365	0.00502517	0.998717	0.390344	1.13565
chr1	134914001	134914400	1.73048	-1.5259	0.0130276	0.998717	0.126609	0.642578
chr1	135081201	135081600	1.23511	-1.50113	0.0340817	0.998717	0.122354	0.650169
chr1	135081601	135082000	1.66337	-1.15689	0.0359752	0.998717	0.22497	0.738824
chr1	135150801	135151200	1.94643	-1.19188	0.0178163	0.998717	0.359522	0.990681
chr1	135252801	135253200	1.79609	-1.28355	0.0440579	0.998717	0.106871	0.522396
chr1	135281201	135281600	1.87236	-1.53136	0.0112562	0.998717	0.120712	0.617526
chr1	135342801	135343200	1.34516	-1.59166	0.0207111	0.998717	0.070153	0.612112
chr1	135626001	135626400	1.87953	-1.16224	0.0385368	0.998717	0.237169	0.741067
chr1	135759201	135759600	1.61886	-1.14167	0.0223315	0.998717	0.334454	0.987294
chr1	135926001	135926400	1.99496	-1.16723	0.029117	0.998717	0.229225	0.746875
chr1	136143201	136143600	2.60262	-1.03872	0.0207561	0.998717	0.520236	1.18224
chr1	136146801	136147200	2.7401	-1.13942	0.00373044	0.998717	0.617522	1.50947
chr1	136188801	136189200	1.6842	-1.33259	0.0239748	0.998717	0.149487	0.619769
chr1	136212401	136212800	0.963051	-1.38134	0.0495738	0.998717	0.0717948	0.457694
chr1	136247201	136247600	1.62023	-1.286	0.0192945	0.998717	0.225537	0.811361
chr1	136322001	136322400	3.03102	-1.33154	0.000193771	0.998717	0.763707	2.03183
chr1	136430401	136430800	1.0424	-1.56668	0.0179263	0.998717	0.0717948	0.551698
chr1	136441601	136442000	1.89469	-1.41502	0.0154853	0.998717	0.155788	0.690278
chr1	136442001	136442400	1.94234	-1.41991	0.0343685	0.998717	0.0717948	0.503367
chr1	136493601	136494000	1.24003	-1.35324	0.030883	0.998717	0.122354	0.58037
chr1	136550001	136550400	2.30769	-1.34349	0.0130062	0.998717	0.280351	0.91456
chr1	136594401	136594800	1.81072	-1.15074	0.0251101	0.998717	0.342965	1.01321
chr1	136597201	136597600	1.79483	-1.1536	0.0240523	0.998717	0.265943	0.806876
chr1	136682401	136682800	5.45708	-1.27771	0.0327709	0.998717	0.161685	0.548592
chr1	136683601	136684000	4.31308	-1.18846	0.0342559	0.998717	0.245112	0.700552
chr1	136732801	136733200	4.52023	-1.04444	0.0299169	0.998717	0.428033	1.01992
chr1	136739201	136739600	2.36406	-1.12068	0.0429846	0.998717	0.311172	0.872442
chr1	136876801	136877200	1.3872	-1.53893	0.0137924	0.998717	0.191535	0.866878
chr1	136933601	136934000	1.5386	-1.08218	0.046672	0.998717	0.225537	0.702795
chr1	136951201	136951600	1.29858	-1.45461	0.0480882	0.998717	0.0409735	0.412488
chr1	136977601	136978000	2.36192	-1.0552	0.0376334	0.998717	0.320758	0.834152
chr1	136994801	136995200	0.759588	-1.37676	0.0486912	0.998717	0.0776919	0.485024
chr1	137020001	137020400	2.28602	-1.11814	0.0490096	0.998717	0.217998	0.701435
chr1	137328801	137329200	2.41419	-1.29005	0.00743015	0.998717	0.310605	1.01545
chr1	137538401	137538800	1.13539	-1.26188	0.0442618	0.998717	0.112768	0.545205
chr1	137656801	137657200	2.68585	-1.08047	0.026688	0.998717	0.372815	0.941621
chr1	137842401	137842800	0.743998	-1.74115	0.0209226	0.998717	0.0350765	0.553292
chr1	137963201	137963600	2.66069	-1.26388	0.0323887	0.998717	0.27184	0.861726
chr1	138043601	138044000	1.47398	-1.40193	0.0343739	0.998717	0.07605	0.482764
chr1	138211201	138211600	0.404353	-1.4012	0.0276241	0.998717	0.108513	0.584621
chr1	138574001	138574400	2.63975	-1.19532	0.0216817	0.998717	0.326511	0.977865
chr1	138607601	138608000	3.12969	-1.31763	0.0242733	0.998717	0.189893	0.696086
chr1	138616001	138616400	1.84425	-1.29515	0.0150179	0.998717	0.225537	0.851153
chr1	138744801	138745200	1.51368	-1.25043	0.0357466	0.998717	0.151533	0.585963
chr1	138855201	138855600	3.58066	-1.00147	0.00796095	0.998717	0.713714	1.46538
chr1	138934801	138935200	1.9138	-1.16414	0.0413977	0.998717	0.231272	0.736564
chr1	139041601	139042000	1.118	-1.3915	0.0397738	0.998717	0.0856354	0.5123
chr1	139079601	139080000	2.06296	-1.16461	0.0257263	0.998717	0.254716	0.800168
chr1	139100801	139101200	1.90609	-1.28404	0.0431707	0.998717	0.122354	0.494219
chr1	139128001	139128400	1.1673	-1.41712	0.0324357	0.998717	0.130297	0.563154
chr1	139252401	139252800	1.71082	-1.58954	0.0165483	0.998717	0.07605	0.566475
chr1	139452401	139452800	1.49433	-1.66568	0.0169707	0.998717	0.0350765	0.471589
chr1	139523201	139523600	2.26061	-1.55034	0.0104282	0.998717	0.122354	0.647044
chr1	139587201	139587600	7.40547	-1.28323	0.0369512	0.998717	0.146203	0.563351
chr1	139658801	139659200	0	-1.38268	0.0394428	0.998717	0.130297	0.609655
chr1	139928001	139928400	5.21418	-1.11727	0.0449698	0.998717	0.231838	0.650646
chr1	139989201	139989600	1.44492	-1.45794	0.04346	0.998717	0.0409735	0.39907
chr1	140269601	140270000	1.21406	-1.35161	0.0290634	0.998717	0.112768	0.536057
chr1	140320401	140320800	1.54387	-1.46359	0.0446079	0.998717	0.0350765	0.42278
chr1	140506001	140506400	1.16918	-1.35813	0.0159296	0.998717	0.197837	0.765039
chr1	140555201	140555600	0.581724	-1.1107	0.0328085	0.998717	0.284039	0.814945
chr1	140650401	140650800	0.94743	-1.74015	0.0129124	0.998717	0.0409735	0.530428
chr1	140697601	140698000	1.58983	-1.26052	0.0410916	0.998717	0.153175	0.651726
chr1	141146401	141146800	1.97958	-1.28957	0.0460616	0.998717	0.117024	0.522396
[truncated: 20,307 more rows]

## Sheet: Hyper DMRs_5mC
chr	window_start	window_end	CpG_density	OldvsYoung_log2FC	OldvsYoung_pvalue	OldvsYoung_adjPval	old_nrpkm_means	young_nrpkm_means
[truncated: 21,148 more rows]
