# Supplementary material for: Gene body DNA hydroxymethylation restricts the magnitude of transcriptional changes during aging
Source: Nat Commun. 2024 Jul 28;15:6357. doi: 10.1038/s41467-024-50725-y (PMC11284234; doi:10.1038/s41467-024-50725-y)
Supplement: Supplementary file 7 — Supplementary Dataset 4 [file 41467_2024_50725_MOESM7_ESM.xlsx]

## Sheet: Young_low_mRNA levels
GeneID	Y1_RNA	Y2_RNA	Y3_RNA	O1_RNA	O2_RNA	O3_RNA
Xkr4	0	0	1.05031	3.9991	0.9587	0.977005
Rp1	0	0	3.15094	11.9973	0	0
Rgs20	0	2.148	0	3.9991	0.9587	0.977005
Oprk1	0	0	1.05031	0.999776	0	0
Npbwr1	0	0	1.05031	0.999776	0	0
St18	0	0	2.10063	8.99798	0	6.83903
Vxn	5.48785	3.222	5.25157	7.9982	4.7935	2.93101
Mybl1	4.57321	2.148	6.30189	20.9953	13.4218	6.83903
Ppp1r42	0	1.074	0	2.99933	1.9174	3.90802
Cpa6	0	0	0	4.99888	0	0
A830018L16Rik	0	0	2.10063	5.99865	0	0
Sulf1	0.914641	4.296	9.45283	16.9962	7.6696	6.83903
Slco5a1	0.914641	0	5.25157	7.9982	1.9174	0
Prdm14	0	1.074	0	1.99955	0	0
Eya1	0	0	2.10063	6.99843	0	0
Msc	1.82928	1.074	0	1.99955	2.8761	1.95401
Trpa1	0	1.074	5.25157	6.99843	0.9587	0
Kcnb2	0	0	1.05031	7.9982	0	0
Sbspon	5.48785	1.074	1.05031	3.9991	0	0.977005
4930444P10Rik	0	0	0	2.99933	0	0
Ly96	3.65856	4.296	4.20126	9.99776	2.8761	9.77005
Gdap1	0	0	0	7.9982	0	0
Pi15	3.65856	1.074	1.05031	5.99865	3.8348	1.95401
Crispld1	0	0	1.05031	4.99888	0	0.977005
Crisp4	0	0	1.05031	0.999776	0	0
Tfap2d	0	0	0	1.99955	0	0
Tfap2b	0	0	1.05031	4.99888	0	0
Il17f	0	0	1.05031	2.99933	0	0
Efhc1	0.914641	4.296	3.15094	2.99933	1.9174	0.977005
Khdc1c	0	0	1.05031	0.999776	0	0
Khdc1b	0	0	1.05031	0.999776	0	0
Rims1	0	0	2.10063	4.99888	0.9587	0
Col9a1	0	0	3.15094	6.99843	0	0
Col19a1	0	0	2.10063	7.9982	0.9587	0
Adgrb3	0	0	1.05031	15.9964	0	0
4931408C20Rik	0	0	0	4.99888	0	0
Gm597	0	0	1.05031	0.999776	0	0
Lgsn	0	0	0	2.99933	0	0
Khdrbs2	0	0	4.20126	8.99798	0	0
Bend6	0	1.074	2.10063	2.99933	0	1.95401
Prss39	0	0	1.05031	1.99955	0	0
Prss40	0	0	2.10063	0.999776	0.9587	0
Amer3	0	0	2.10063	5.99865	0	0
Ankrd23	0.914641	3.222	6.30189	0.999776	1.9174	2.93101
Fam178b	1.82928	0	3.15094	2.99933	0.9587	0
Vwa3b	3.65856	1.074	5.25157	9.99776	4.7935	1.95401
Cnga3	0	0	3.15094	5.99865	0	0
2010300C02Rik	0	0	2.10063	6.99843	0	0
Lyg2	0	0	0	2.99933	0	0
Lonrf2	0	1.074	3.15094	9.99776	0	0
Chst10	0.914641	0	2.10063	11.9973	1.9174	0.977005
Nms	0	0	0	3.9991	0	0
Npas2	1.82928	2.148	1.05031	4.99888	1.9174	0
Creg2	0	0	2.10063	6.99843	0	0
Rfx8	0	0	4.20126	2.99933	0	0
Il1r2	1.82928	0	0	3.9991	1.9174	0
Il1rl1	0	1.074	3.15094	1.99955	1.9174	0.977005
Il18r1	7.31713	2.148	4.20126	10.9975	10.5457	1.95401
Il18rap	3.65856	6.444	3.15094	6.99843	3.8348	3.90802
Slc9a4	0	0	1.05031	1.99955	0	0
Slc9a2	0	0	6.30189	1.99955	0.9587	5.86203
Tmem182	0	0	0	1.99955	0	0
Pou3f3	0	0	1.05031	5.99865	0	0
Gpr45	0	0	1.05031	6.99843	0	0
Fhl2	1.82928	8.592	4.20126	0.999776	3.8348	1.95401
Ecrg4	1.82928	0	0	3.9991	0.9587	0.977005
Mettl21e	1.82928	1.074	4.20126	2.99933	0.9587	0.977005
Gulp1	2.74392	1.074	2.10063	4.99888	5.7522	6.83903
Dnah7b	1.82928	3.222	6.30189	27.9937	3.8348	3.90802
Dnah7c	1.82928	0	3.15094	11.9973	0	0
Tmeff2	0	0	3.15094	5.99865	0	0
Stat4	3.65856	0	8.40251	5.99865	4.7935	1.95401
1700019A02Rik	2.74392	1.074	2.10063	3.9991	2.8761	0.977005
Gm28551	1.82928	0	2.10063	0	0	2.93101
Dnah7a	0.914641	0	3.15094	14.9966	0	0
Ccdc150	0.914641	1.074	5.25157	5.99865	1.9174	2.93101
Gm34066	0	0	1.05031	2.99933	0	0
Boll	0.914641	3.222	2.10063	1.99955	1.9174	0.977005
Hsfy2	0	0	0	2.99933	0	0
Sgo2a	0	1.074	5.25157	4.99888	5.7522	1.95401
Aox4	0	2.148	4.20126	11.9973	0.9587	1.95401
Aox2	4.57321	0	5.25157	7.9982	0.9587	2.93101
Flacc1	0.914641	1.074	0	0.999776	1.9174	1.95401
C2cd6	0	1.074	2.10063	9.99776	0	0
Cdk15	0.914641	0	1.05031	2.99933	0.9587	3.90802
Gm973	2.74392	3.222	2.10063	5.99865	3.8348	1.95401
Ctla4	1.82928	0	0	5.99865	5.7522	0
Gpr1	1.82928	0	2.10063	1.99955	0	1.95401
Zdbf2	0	0	1.05031	14.9966	0	0
Dytn	0	0	1.05031	6.99843	0	0
Mdh1b	0	0	1.05031	2.99933	0	0.977005
4933402D24Rik	1.82928	0	1.05031	0.999776	1.9174	1.95401
Akr1cl	0	0	0	2.99933	0	0
D630023F18Rik	1.82928	0	0	2.99933	0.9587	0
Pth2r	0	0	1.05031	1.99955	0.9587	0
Unc80	0	0	4.20126	17.996	0.9587	0
Myl1	0	2.148	2.10063	2.99933	0	0.977005
Spag16	0	0	1.05031	5.99865	0	0
Vwc2l	0	1.074	1.05031	3.9991	0	0
Abca12	0	0	7.3522	22.9948	0	0
Tmem169	1.82928	1.074	6.30189	6.99843	0.9587	2.93101
March4	0	0	1.05031	1.99955	0	0
Ankar	0	0	0	8.99798	0.9587	0
Cxcr2	1.82928	2.148	3.15094	7.9982	5.7522	5.86203
Cxcr1	0.914641	0	0	1.99955	0	0
Gpbar1	3.65856	3.222	1.05031	6.99843	2.8761	5.86203
Catip	1.82928	1.074	1.05031	1.99955	1.9174	0.977005
Vil1	1.82928	2.148	9.45283	4.99888	1.9174	2.93101
Plcd4	0.914641	5.37	5.25157	2.99933	0.9587	1.95401
Stk36	2.74392	4.296	4.20126	7.9982	1.9174	0.977005
Wnt6	0	0	0	1.99955	0	0
Wnt10a	0	0	2.10063	1.99955	0	0
Cdk5r2	0	0	0	1.99955	0	0
Fev	0	1.074	1.05031	0.999776	0.9587	0
Cryba2	0	0	1.05031	0	0.9587	0
Cfap65	0	1.074	0	6.99843	0	0.977005
Slc23a3	1.82928	0	1.05031	2.99933	0	0.977005
A630095N17Rik	4.57321	2.148	2.10063	3.9991	0	4.88502
Asic4	0	0	1.05031	1.99955	0	0
Tmem198	2.74392	0	1.05031	2.99933	0.9587	1.95401
Inha	1.82928	1.074	3.15094	0	2.8761	0.977005
Epha4	2.74392	4.296	7.3522	10.9975	7.6696	4.88502
Pax3	0	0	6.30189	7.9982	0	0
BC035947	0	0	1.05031	2.99933	3.8348	0
Mogat1	0	1.074	4.20126	1.99955	2.8761	5.86203
Scg2	0.914641	0	1.05031	0.999776	0	0
Fam124b	0.914641	0	0	1.99955	1.9174	0
Nyap2	0	0	0	2.99933	0	0
Tm4sf20	2.74392	4.296	3.15094	0	1.9174	3.90802
Gm47791	0.914641	0	0	0.999776	0	0.977005
A030005L19Rik	0.914641	1.074	1.05031	0	0	0
Slc19a3	0	1.074	1.05031	6.99843	1.9174	0
Ccl20	0	0	1.05031	0.999776	0	0
Daw1	0	0	0	1.99955	0	0
Sphkap	0	0	5.25157	5.99865	0.9587	0
Dner	0	0	1.05031	4.99888	0	0.977005
Slc16a14	0	0	4.20126	4.99888	0.9587	1.95401
C130026I21Rik	0	1.074	3.15094	7.9982	5.7522	2.93101
A530032D15Rik	0	0	1.05031	0.999776	2.8761	0
B3gnt7	0	0	0	2.99933	0.9587	0
Tex44	0	0	0	1.99955	0	0
Alppl2	0	0	0	2.99933	0	0
Alpi	0	0	1.05031	1.99955	0	0
Ecel1	0	0	3.15094	5.99865	0	0
Chrnd	0	0	1.05031	1.99955	0	0.977005
Chrng	0	0	3.15094	0.999776	0.9587	0
Efhd1	0.914641	0	2.10063	0.999776	0.9587	0.977005
Sag	0.914641	6.444	2.10063	5.99865	1.9174	1.95401
Trpm8	1.82928	0	4.20126	9.99776	1.9174	0.977005
Glrp1	0.914641	1.074	2.10063	7.9982	0.9587	0
Asb18	0	0	1.05031	2.99933	0	0
Iqca	0	0	1.05031	3.9991	0	0
Prlh	0	0	0	0.999776	0	0.977005
Rbm44	0.914641	0	5.25157	5.99865	0	0
Espnl	3.65856	1.074	5.25157	6.99843	1.9174	1.95401
Klhl30	0	0	0	2.99933	0	0
Twist2	0.914641	0	1.05031	0	0.9587	0
Olfr1416	0	0	0	3.9991	0	0
Olfr1415	0	0	1.05031	0.999776	0	0
Olfr1414	0	0	1.05031	5.99865	0	0
Olfr1413	0	0	1.05031	0.999776	0	0
Olfr1411	0	0	2.10063	2.99933	0	0
Olfr1410	0	0	2.10063	2.99933	0	0
Ankmy1	0	1.074	2.10063	7.9982	1.9174	0.977005
Aqp12	0.914641	0	1.05031	0.999776	0	0
Kif1a	2.74392	1.074	6.30189	7.9982	3.8348	0.977005
Mab21l4	0.914641	0	3.15094	2.99933	0.9587	0
Crocc2	0	0	3.15094	2.99933	0	0.977005
Gal3st2	0	0	0	0.999776	0	0.977005
Gal3st2b	0	0	1.05031	0.999776	0.9587	0
Gal3st2c	0	0	2.10063	8.99798	0	0.977005
Neu4	0.914641	0	1.05031	1.99955	0	0
Pdcd1	0	0	0	0.999776	0.9587	0.977005
Slco4c1	0.914641	0	0	9.99776	0.9587	0
Slco6c1	0	0	0	2.99933	0	0
Slco6d1	0	0	1.05031	4.99888	0	0
Cntnap5b	0	0	2.10063	5.99865	0	0
Cdh20	0	0	1.05031	5.99865	0	0
Serpinb5	0	0	1.05031	2.99933	0	0
Serpinb12	0	0	1.05031	3.9991	0	0
Serpinb3a	0	0	2.10063	1.99955	0	0
Serpinb3d	0	0	0	1.99955	0	0
Serpinb3b	0	0	0	4.99888	0	0
Serpinb3c	0	0	0	3.9991	0	0
Serpinb11	0	0	2.10063	1.99955	0	0
Serpinb7	0.914641	1.074	0	2.99933	0.9587	0.977005
Serpinb2	0.914641	0	2.10063	2.99933	0.9587	0
Cdh7	0	0	1.05031	7.9982	0	0.977005
Cdh19	0.914641	1.074	1.05031	23.9946	17.2566	61.5513
Cntnap5a	0	0	6.30189	11.9973	0	0
Gm19965	0	0	1.05031	2.99933	0.9587	0
Gm28363	0	0	0	1.99955	0	0
Gm28360	0	0	1.05031	0.999776	0	0
Gm28168	0	0	1.05031	0.999776	0	0
Gm7145	0	0	0	3.9991	0	0
Gm29106	0	0	0	3.9991	0	0
Gli2	0.914641	1.074	6.30189	4.99888	1.9174	0.977005
Cfap221	0	1.074	2.10063	6.99843	0	0
Sctr	0.914641	1.074	4.20126	0.999776	0.9587	0
3110009E18Rik	1.82928	2.148	4.20126	0.999776	0.9587	4.88502
C1ql2	0	0	2.10063	1.99955	0	0
En1	0	0	1.05031	1.99955	0	0
Dpp10	0.914641	0	0	13.9969	0	0
Lypd1	0.914641	4.296	6.30189	3.9991	1.9174	3.90802
Tmem163	5.48785	3.222	2.10063	9.99776	9.587	0
Map3k19	2.74392	3.222	2.10063	5.99865	3.8348	4.88502
Lct	0	0	1.05031	3.9991	0	0.977005
Thsd7b	0	0	1.05031	11.9973	0.9587	0
Cd55b	0	1.074	2.10063	3.9991	0	0
Zp3r	0	0	1.05031	2.99933	0	0.977005
Gm29427	1.82928	2.148	3.15094	2.99933	0	0.977005
Fcamr	2.74392	1.074	1.05031	3.9991	0	1.95401
Fcmr	2.74392	1.074	1.05031	7.9982	1.9174	2.93101
Il24	0	0	1.05031	1.99955	0	0
Il19	0	0	1.05031	1.99955	0	0
Il10	0	0	2.10063	1.99955	0	0
Avpr1b	0	0	3.15094	0.999776	0	0
Ctse	0.914641	3.222	4.20126	3.9991	1.9174	1.95401
Slc26a9	0	0	2.10063	4.99888	0	0
Lemd1	0	0	2.10063	1.99955	0	0
Gm29695	0	0	0	1.99955	0	0
Lrrn2	0	0	1.05031	4.99888	0	0
Gm28040	0.914641	1.074	1.05031	1.99955	0	2.93101
Ren1	0	3.222	0	3.9991	0	0.977005
Optc	0.914641	0	3.15094	2.99933	2.8761	0
Chit1	0	0	0	1.99955	0	0
Chil1	0.914641	0	1.05031	3.9991	1.9174	1.95401
Mybph	0	1.074	1.05031	1.99955	0.9587	0
Myog	0	0	2.10063	1.99955	0	0
4933406M09Rik	0	0	1.05031	1.99955	0.9587	1.95401
Ube2t	0.914641	1.074	1.05031	5.99865	0	1.95401
Lgr6	1.82928	2.148	2.10063	12.9971	0.9587	0.977005
Ptpn7	3.65856	2.148	7.3522	2.99933	5.7522	7.81604
Gpr37l1	0	1.074	2.10063	0	0	0
Elf3	0	2.148	2.10063	4.99888	2.8761	0.977005
Lmod1	5.48785	1.074	2.10063	1.99955	3.8348	4.88502
Shisa4	0.914641	0	2.10063	0	0.9587	1.95401
Tnni1	0	0	1.05031	2.99933	0	0
Tnnt2	0	0	3.15094	6.99843	0.9587	0
Pkp1	1.82928	2.148	2.10063	7.9982	0.9587	1.95401
Igfn1	0.914641	0	3.15094	9.99776	1.9174	0
Cacna1s	0.914641	0	4.20126	3.9991	0	0
Mroh3	0	0	4.20126	2.99933	0	0
Inava	0	0	5.25157	0	0	0
Kif14	3.65856	1.074	5.25157	16.9962	6.7109	5.86203
Atp6v1g3	0	0	1.05031	1.99955	0	0
Lhx9	0	0	2.10063	5.99865	0	0
Crb1	0	1.074	1.05031	12.9971	0	0
Rgs13	0	0	0	1.99955	0	0
Rgs21	0	0	2.10063	1.99955	0	0
Rgs18	0.914641	0	5.25157	5.99865	4.7935	5.86203
Brinp3	0	1.074	0	3.9991	0	0
Ptgs2	0	0	2.10063	0	0	0
Pdc	0	0	0	2.99933	0	0
Apobec4	0	0	1.05031	3.9991	2.8761	0
Nmnat2	3.65856	2.148	5.25157	9.99776	1.9174	12.7011
Lamc2	3.65856	4.296	6.30189	12.9971	1.9174	2.93101
Rgsl1	1.82928	1.074	0	4.99888	0	0
Teddm1b	0	6.444	0	1.99955	3.8348	0.977005
Teddm1a	0	1.074	0	0.999776	0.9587	0
BC034090	3.65856	2.148	7.3522	11.9973	5.7522	4.88502
Lhx4	1.82928	2.148	0	2.99933	0.9587	0.977005
Fam163a	1.82928	0	3.15094	5.99865	0	0
Tdrd5	0.914641	0	2.10063	12.9971	0	0
Nphs2	0	0	2.10063	0.999776	0	0
Axdnd1	0	0	1.05031	10.9975	1.9174	0
Tex35	1.82928	4.296	3.15094	1.99955	2.8761	3.90802
Brinp2	0	1.074	4.20126	8.99798	0	0
Astn1	0.914641	0	5.25157	5.99865	0.9587	0.977005
Pappa2	0.914641	0	3.15094	12.9971	0	0
Tnr	0	0	7.3522	11.9973	0.9587	0
Tnn	3.65856	4.296	5.25157	4.99888	1.9174	6.83903
Ankrd45	0	0	0	4.99888	0	0.977005
Tnfsf18	0	0	0	2.99933	1.9174	0.977005
Fasl	1.82928	3.222	6.30189	4.99888	0.9587	1.95401
4930558K02Rik	0	0	0	1.99955	0	0
Myocos	0	0	0	1.99955	0	0
Fmo6	0.914641	4.296	3.15094	2.99933	3.8348	6.83903
Mettl11b	0	0	2.10063	0	0	0
Sele	1.82928	0	1.05031	3.9991	0.9587	0
Xcl1	0	1.074	0	1.99955	0.9587	0
Tbx19	0	0	1.05031	1.99955	0.9587	0
Cd247	5.48785	5.37	2.10063	4.99888	9.587	8.79304
Dusp27	0	0	1.05031	3.9991	0	0
Gpa33	0	0	3.15094	2.99933	0.9587	0
Gm4846	0	0	1.05031	3.9991	0	0
Gm4847	0	0	0	1.99955	0	0
Fmo9	0	0	3.15094	1.99955	0	0
Fam78b	2.74392	3.222	5.25157	11.9973	5.7522	5.86203
Mgst3	1.82928	5.37	6.30189	3.9991	21.0914	11.7241
Lmx1a	0	1.074	2.10063	1.99955	0	0
Nuf2	0.914641	2.148	5.25157	10.9975	3.8348	0
Ccdc190	0	0	0	0.999776	0	2.93101
Sh2d1b2	0	0	3.15094	0.999776	0	0.977005
Sh2d1b1	2.74392	0	3.15094	2.99933	3.8348	4.88502
Olfml2b	1.82928	2.148	1.05031	3.9991	1.9174	2.93101
Gm26620	0	1.074	2.10063	2.99933	0.9587	1.95401
Fcrlb	1.82928	2.148	0	0.999776	0.9587	0
Fcrla	0	2.148	2.10063	5.99865	4.7935	4.88502
Mpz	0.914641	2.148	1.05031	0.999776	0	1.95401
Klhdc9	0.914641	6.444	4.20126	3.9991	1.9174	0.977005
Nectin4	1.82928	3.222	4.20126	16.9962	9.587	3.90802
Itln1	0	0	1.05031	0.999776	0	0
Cd244a	5.48785	3.222	4.20126	6.99843	23.9675	4.88502
Slamf1	2.74392	0	0	6.99843	3.8348	1.95401
Casq1	0.914641	3.222	6.30189	2.99933	3.8348	3.90802
Atp1a4	0	0	6.30189	2.99933	0	0
Kcnj9	1.82928	7.518	4.20126	5.99865	3.8348	2.93101
Slamf9	2.74392	3.222	4.20126	4.99888	3.8348	2.93101
Vsig8	0	0	1.05031	0.999776	0	0
Olfr16	0	2.148	4.20126	3.9991	2.8761	0.977005
Olfr1406	0	0	0	3.9991	0	0
Olfr218	0	0	1.05031	3.9991	0	0
Olfr1404	0	0	1.05031	3.9991	0	0
Fcer1a	0	0	0	1.99955	0	0
Olfr418	0	0	1.05031	0.999776	0	0
Ifi214	0.914641	2.148	6.30189	13.9969	4.7935	1.95401
Ifi211	3.65856	2.148	5.25157	4.99888	8.6283	0.977005
Ifi202b	0	0	0	1.99955	0	0
Ifi205	2.74392	5.37	5.25157	3.9991	3.8348	3.90802
Olfr432	0	0	0	1.99955	0	0
Olfr430	0	0	0	6.99843	0	0
Olfr429	0	0	0	1.99955	0	0
Olfr427	0	0	0	1.99955	0	0
Olfr231	0	0	1.05031	1.99955	0	0
Olfr420	0	0	1.05031	3.9991	0	0
Spta1	0	0	1.05031	9.99776	1.9174	0.977005
Mptx1	0	0	0	2.99933	0	0
Olfr417	0	0	2.10063	1.99955	0	0
Olfr414	0	0	1.05031	2.99933	0	0
Olfr220	0	0	0	1.99955	0	0
Rgs7	0	0	6.30189	1.99955	1.9174	0.977005
Wdr64	0	0	0	4.99888	0	0
Exo1	0.914641	0	5.25157	9.99776	0.9587	0
Gm38100	0	0	1.05031	2.99933	0	0
Pld5	0	0	2.10063	6.99843	1.9174	0.977005
Rbm8a2	0.914641	4.296	4.20126	1.99955	1.9174	2.93101
1700016C15Rik	0.914641	0	1.05031	0.999776	0.9587	0.977005
Catspere1	0	0	1.05031	2.99933	0	0
Catspere2	1.82928	3.222	3.15094	5.99865	3.8348	1.95401
Kif28	0.914641	0	3.15094	3.9991	0	0
Mixl1	0	1.074	0	2.99933	0	0
Lefty2	0	0	2.10063	2.99933	0	0
Cnih3	0	0	1.05031	1.99955	0	0
Vmn1r1	0	0	0	2.99933	0	0
Capn8	0.914641	3.222	1.05031	24.9944	0	0
D1Pas1	0	1.074	0	2.99933	0	0
Spata17	1.82928	6.444	4.20126	4.99888	5.7522	3.90802
Kcnk2	1.82928	2.148	1.05031	5.99865	0	0
Vash2	1.82928	1.074	4.20126	3.9991	1.9174	3.90802
Spata45	2.74392	1.074	0	1.99955	2.8761	2.93101
Fam71a	0	2.148	4.20126	2.99933	1.9174	1.95401
Kcnh1	5.48785	2.148	3.15094	4.99888	4.7935	2.93101
Sertad4	0.914641	2.148	3.15094	6.99843	1.9174	1.95401
Syt14	1.82928	3.222	7.3522	7.9982	0.9587	0
Camk1g	0.914641	0	0	5.99865	0	0
Olah	0	0	1.05031	0.999776	0	0
Meig1	5.48785	0	3.15094	3.9991	0	0
Ucma	0.914641	0	0	1.99955	1.9174	0.977005
Gm13199	7.31713	2.148	3.15094	0.999776	4.7935	2.93101
AL845275.1	1.82928	0	0	0	1.9174	0
Gata3	0	3.222	4.20126	2.99933	1.9174	0
4930412O13Rik	0	0	1.05031	3.9991	0	0
Sfmbt2	1.82928	5.37	1.05031	4.99888	4.7935	0.977005
St8sia6	1.82928	1.074	5.25157	10.9975	12.4631	0.977005
Tmem236	0	0	2.10063	4.99888	0	0
Slc39a12	0	2.148	1.05031	2.99933	0.9587	0
Malrd1	0	0	3.15094	7.9982	0	0.977005
Spag6	0	0	3.15094	1.99955	1.9174	0
Armc3	0	1.074	1.05031	3.9991	0	0
4921504E06Rik	0.914641	0	1.05031	2.99933	0	0
Enkur	0	0	0	0.999776	0.9587	0
Gpr158	0	0	0	6.99843	0	0
Myo3a	0	0	1.05031	8.99798	0	0
Gad2	0	0	0	11.9973	0	0
4931423N10Rik	0.914641	0	0	3.9991	0.9587	0
Nxph2	0	0	1.05031	0.999776	0	0
Il1f9	0	1.074	0	0	1.9174	0.977005
Il1f5	0	0	0	4.99888	0	0
Pax8	0	0	1.05031	8.99798	0	1.95401
Cacna1b	0	0	4.20126	13.9969	0	0
Nrarp	6.40249	5.37	1.05031	2.99933	6.7109	3.90802
Stpg3	0	0	1.05031	1.99955	0	0
Fam166a	0.914641	3.222	2.10063	0.999776	0	0.977005
Slc34a3	0	0	1.05031	0.999776	0	0
Rnf224	0	0	1.05031	2.99933	0	0
Rnf208	0	1.074	2.10063	0.999776	0.9587	0
Grin1	0	0	3.15094	4.99888	0	0
Sapcd2	0.914641	0	1.05031	3.9991	0	0.977005
Fut7	1.82928	3.222	4.20126	0.999776	3.8348	0.977005
Lcn12	0.914641	3.222	2.10063	1.99955	0	0
Ajm1	2.74392	2.148	1.05031	4.99888	2.8761	0.977005
Lcn8	2.74392	1.074	2.10063	0	1.9174	0.977005
Lcn5	0	1.074	0	0.999776	0	0
Obp2a	0	0	1.05031	1.99955	0	0
Obp2b	0	0	0	2.99933	0	0
Lcn3	0	0	0	1.99955	0	0
Lcn11	0	0	0	2.99933	0	0
Glt6d1	0	0	0	1.99955	0	0
Lcn9	0	0	0	3.9991	0	0
Sohlh1	0	0	0	1.99955	0	0
Kcnt1	0	1.074	6.30189	5.99865	0	1.95401
Lhx3	0	1.074	1.05031	1.99955	0	0
Ccdc187	1.82928	0	2.10063	2.99933	0.9587	0
Dipk1b	1.82928	3.222	2.10063	4.99888	2.8761	2.93101
Lcn4	0	1.074	0	1.99955	0	0
Abo	0	0	0	1.99955	0	0
Gm13398	0	0	0	4.99888	0	0
Mymk	0.914641	0	1.05031	1.99955	0	0
Fam163b	1.82928	4.296	3.15094	5.99865	1.9174	6.83903
Brd3os	5.48785	7.518	1.05031	2.99933	2.8761	0.977005
Fcnb	0	0	0	1.99955	0	0
Ppp1r26	2.74392	6.444	4.20126	2.99933	4.7935	0.977005
1700007K13Rik	0	1.074	0	0.999776	0	0
Gbgt1	6.40249	1.074	4.20126	6.99843	10.5457	10.7471
Cel	0	0	1.05031	1.99955	0	0.977005
Spaca9	0	2.148	2.10063	0	1.9174	1.95401
Ak8	0	0	0	2.99933	1.9174	0.977005
Cfap77	3.65856	2.148	3.15094	6.99843	2.8761	1.95401
Gm13420	0	1.074	5.25157	2.99933	0.9587	1.95401
Gm13547	0	1.074	1.05031	2.99933	0.9587	0
Cercam	0	3.222	2.10063	2.99933	1.9174	2.93101
Cstad	1.82928	1.074	1.05031	4.99888	1.9174	1.95401
1700001O22Rik	0.914641	0	0	8.99798	0	0
Prrx2	0	0	0	1.99955	0	0
Ptges	3.65856	3.222	6.30189	22.9948	7.6696	5.86203
Ncs1	0.914641	0	6.30189	5.99865	1.9174	3.90802
Prdm12	0	0	0	2.99933	0	0
Qrfp	2.74392	3.222	3.15094	7.9982	5.7522	5.86203
Fibcd1	0	1.074	3.15094	2.99933	1.9174	1.95401
Aif1l	0.914641	2.148	5.25157	5.99865	0.9587	0
Plpp7	4.57321	3.222	5.25157	6.99843	4.7935	0.977005
Pip5kl1	0.914641	0	1.05031	2.99933	0	0
Ak1	2.74392	1.074	3.15094	3.9991	3.8348	0.977005
Ttc16	0	1.074	4.20126	1.99955	3.8348	0
Ptrh1	1.82928	2.148	6.30189	9.99776	2.8761	2.93101
Cfap157	0	0	4.20126	0	0	0.977005
Garnl3	2.74392	1.074	7.3522	5.99865	1.9174	2.93101
Lmx1b	0	0	5.25157	4.99888	0	0
Gm34653	0	1.074	1.05031	0	1.9174	0.977005
4930402F06Rik	0	0	1.05031	0.999776	0	0.977005
Ttll11	2.74392	2.148	4.20126	3.9991	0.9587	0
Olfr338	0	0	2.10063	0.999776	0	0
Olfr339	0	0	0	7.9982	0	0
Olfr341	0	0	1.05031	1.99955	0	0
Olfr342	0	0	0	3.9991	0	0
Olfr344	0	0	0	2.99933	0	0
Olfr347	0	0	1.05031	0.999776	0	0
Olfr50	0	0	2.10063	2.99933	0	0
Olfr350	0	0	0	1.99955	0	0
Olfr352	0	0	2.10063	5.99865	0	0
Olfr353	0	0	0	2.99933	0	0
Olfr354	0	0	3.15094	4.99888	0	0
Olfr357	0	0	0	2.99933	0	0
Olfr358	0	0	0	5.99865	0	0
Olfr361	0	1.074	1.05031	1.99955	0	0
Olfr362	0	0	0	3.9991	0	0
Olfr364-ps1	0	0	1.05031	1.99955	0	0
Olfr365	0	0	0	2.99933	0	0
Olfr366	0	0	1.05031	0.999776	0	0
Olfr368	0	0	1.05031	0.999776	0	0
Nr5a1	0	1.074	1.05031	3.9991	0	0
Olfml2a	1.82928	2.148	4.20126	1.99955	0	1.95401
Wdr38	5.48785	3.222	2.10063	1.99955	0.9587	1.95401
Lrp1b	0.914641	0	3.15094	18.9957	0	0
Kif5c	0.914641	2.148	4.20126	16.9962	8.6283	4.88502
Lypd6b	0.914641	1.074	1.05031	1.99955	0.9587	0
Lypd6	1.82928	2.148	4.20126	1.99955	3.8348	2.93101
Tnfaip6	0.914641	0	1.05031	0	0.9587	0
Galnt13	0	0	0	4.99888	0	0
Kcnj3	0	0	1.05031	6.99843	0	0
Galnt5	0	0	1.05031	8.99798	0	0
Ermn	0	0	0	1.99955	0	0
Acvr1c	1.82928	3.222	6.30189	8.99798	2.8761	4.88502
Gm11099	0	0	2.10063	2.99933	0	0
Dapl1	0	0	1.05031	1.99955	0	0
Itgb6	1.82928	1.074	5.25157	2.99933	2.8761	0
Tbr1	0.914641	0	2.10063	4.99888	0.9587	2.93101
Gcg	0	0	0	1.99955	0	0
Scn2a	0	0	3.15094	11.9973	0.9587	0
Csrnp3	0	0	0	6.99843	0	0
Galnt3	7.31713	5.37	1.05031	12.9971	13.4218	5.86203
Scn1a	0	0	0	7.9982	0	0
Scn9a	0	0	4.20126	6.99843	0.9587	0.977005
Xirp2	0	0	8.40251	14.9966	0	0
4933409G03Rik	0	0	0	1.99955	0	0
4932414N04Rik	0	0	0	4.99888	0.9587	0
Lrp2	2.74392	0	9.45283	16.9962	1.9174	0.977005
Klhl41	2.74392	1.074	1.05031	6.99843	0	1.95401
Ccdc173	2.74392	3.222	4.20126	6.99843	3.8348	8.79304
Myo3b	0	0	2.10063	5.99865	0.9587	0
Erich2	0	1.074	1.05031	0.999776	0	0
Gad1	0	2.148	6.30189	1.99955	0	0.977005
Cybrd1	0.914641	2.148	1.05031	2.99933	0	0
Dlx2	0	0	1.05031	2.99933	0	0
Gm11084	0	0	0	0	1.9174	1.95401
Sp9	0.914641	0	3.15094	5.99865	0	1.95401
Chrna1	0	0	3.15094	1.99955	0	0
Chn1	0	0	0	4.99888	1.9174	0
Evx2	1.82928	0	1.05031	2.99933	0	0
Hoxd13	0	0	0	1.99955	0	0
Hoxd12	0	0	0	3.9991	0	0
Hoxd11	0	0	2.10063	0.999776	0	0
Hoxd9	0	0	1.05031	3.9991	0	0
Hoxd8	0	0	1.05031	1.99955	1.9174	0
Hoxd4	0	0	1.05031	1.99955	0.9587	0
Hoxd1	0	0	2.10063	2.99933	0	0
Ttc30a2	0	0	2.10063	0.999776	1.9174	2.93101
Pde11a	1.82928	0	2.10063	5.99865	0	0.977005
Cyct	0	0	0	2.99933	0	0
Osbpl6	5.48785	4.296	3.15094	7.9982	4.7935	7.81604
Pjvk	0	0	0	2.99933	0.9587	0.977005
Neurod1	0	0	0	2.99933	0	0
Ppp1r1c	0	0	3.15094	0	0	0
Prdx6b	0	2.148	3.15094	3.9991	6.7109	0.977005
Zfp804a	0	0	2.10063	3.9991	0	0
Fsip2	0	0	5.25157	19.9955	0	0
Zswim2	0	0	1.05031	2.99933	0	0
Btbd18	0	0	0	3.9991	0	0
Smtnl1	0	0	1.05031	3.9991	0.9587	0.977005
Rtn4rl2	0.914641	1.074	0	0.999776	0.9587	0.977005
Prg2	0	0	0	3.9991	0	0
Aplnr	1.82928	0	1.05031	1.99955	0	1.95401
Lrrc55	0.914641	0	1.05031	1.99955	0	0.977005
Olfr988	0	0	2.10063	0.999776	0	0
4833423E24Rik	0	0	0	1.99955	0	0
Olfr996	0	0	0	3.9991	0	0
Olfr1000	0	0	1.05031	0.999776	0	0
Olfr1002	0	0	1.05031	1.99955	0	0
Olfr1009	0.914641	0	0	0.999776	0	0
Olfr1012	0	0	0	1.99955	0	0
Olfr1013	0	0	1.05031	4.99888	0	0
Olfr1014	0	0	0	3.9991	0	0
Olfr1018	0	0	1.05031	1.99955	0	0
Olfr1023	0	0	1.05031	2.99933	0	0
Olfr1025-ps1	0	0	1.05031	0.999776	0	0
Olfr1028	0	0	1.05031	2.99933	0	0
Olfr1029	2.74392	1.074	5.25157	18.9957	36.4306	59.5973
Olfr1030	0.914641	1.074	2.10063	6.99843	14.3805	29.3101
Olfr1031	0	0	1.05031	1.99955	0.9587	0
Olfr1036	0	0	0	2.99933	0	1.95401
Olfr1039	0	0	0	3.9991	0	0
Olfr1042	0	0	1.05031	0.999776	0	0
Olfr1043	0	0	0	1.99955	0	0
Olfr1044	0	0	0	1.99955	0	0
Olfr52	0	0	1.05031	1.99955	0	0
Olfr1045	0	0	0	2.99933	0	0
Olfr1047	0	0	1.05031	1.99955	0	0
Olfr1051	0	0	0	1.99955	0	0
Olfr1056	0	0	0	2.99933	0	0
Olfr1057	0	0	0	1.99955	0	0
Olfr1058	0	0	1.05031	3.9991	0	0
Olfr1062	0	0	0	1.99955	0	0
Olfr1065	0	0	0	1.99955	0	0
Olfr228	0	0	0	1.99955	0	0
Olfr1085	0	0	0	1.99955	0.9587	0
Olfr1087	0	0	2.10063	0.999776	0	0
Olfr1093	0	0	0	1.99955	0	0
Gm13723	0.914641	0	0	0.999776	0	0.977005
Olfr1097	0	0	1.05031	4.99888	0	0
Olfr1099	0	0	1.05031	0	0	0.977005
Olfr1100	0	0	1.05031	0.999776	0	0
Olfr1101	0	0	2.10063	2.99933	0	0
Olfr1102	0	0	0	1.99955	0	0
Olfr1104	0	0	0	0.999776	0.9587	0
Olfr1105	0	0	0	1.99955	0	0
Olfr1106	0	0	0	4.99888	0	0
Olfr1109	0	0	0	1.99955	0	0
Olfr259	0	0	2.10063	2.99933	0	0
Olfr1110	0.914641	0	0	1.99955	0	0
Olfr1111	0	0	0	1.99955	0	0
Olfr1112	0	0	0	2.99933	0	0
Olfr1115	0	0	2.10063	4.99888	0	0
Olfr1116	0	0	1.05031	3.9991	0	0
Olfr1120	0	0	1.05031	3.9991	0	0
Olfr1121	0	0	0	1.99955	0	0
Olfr1122	0	0	1.05031	3.9991	0	0
Olfr1124	0	0	0	3.9991	0	0
Olfr1126	0	0	0	1.99955	0	0
Pramel7	0	0	1.05031	3.9991	0	0
Pramel6	0	0	0	2.99933	0	0
Olfr153	0	0	0	1.99955	0	0
Olfr1140	0	0	0	1.99955	0	0
Olfr152	0	0	0	2.99933	0	0
Olfr1143	0	0	0	1.99955	0	0
Olfr1148	0	0	0	2.99933	0	0
Olfr1150-ps1	0	0	0	1.99955	0	0
Olfr1151	0	0	1.05031	1.99955	0	0
Olfr1152	0	1.074	1.05031	3.9991	0	0
Olfr1154	0	0	0	2.99933	0	0
Olfr1155	0	0	2.10063	3.9991	0	0
Olfr1156	0	0	1.05031	0.999776	0	0
Olfr1158	0	0	0	1.99955	0	0
Olfr1160	0	0	1.05031	2.99933	0	0
Olfr1161	0	0	1.05031	2.99933	0	0
Olfr73	0	0	1.05031	1.99955	0	0
Olfr1163	0	0	0	1.99955	0	0
Olfr1166	0	0	0	1.99955	0	0
Olfr1167	0	0	0	1.99955	0	0
Olfr1173	0	2.148	2.10063	0.999776	0	0.977005
Olfr1175-ps	0	0	0	1.99955	0	0
Olfr1176	0	0	2.10063	1.99955	0	0
Olfr1178	0	0	0	4.99888	0	0
Gm13757	0	0	0	1.99955	0	0
Olfr1183	0	0	2.10063	1.99955	0	0
Olfr1185-ps1	0	0	1.05031	3.9991	0	0
Olfr1186	0	0	0	1.99955	0	0
Olfr1188	0	0	0	1.99955	0	0
Olfr1189	0	0	0	2.99933	0	0
Olfr1191-ps1	0	0	2.10063	5.99865	0.9587	0
Olfr1192-ps1	0	0	3.15094	3.9991	0.9587	0
Olfr1193	0	0	0	3.9991	0	0
Olfr1197	0	0	0	1.99955	0	0
Olfr1199	0	0	0	2.99933	0	0
Olfr1200	0	0	0	4.99888	0	0
Olfr1201	0	0	1.05031	0.999776	0	0
Olfr1202	0	0	1.05031	2.99933	0	0
Olfr1205	0.914641	0	0	2.99933	0	0
Olfr1204	0	0	1.05031	5.99865	0	0
Olfr1206	0	0	0	1.99955	0	0
Olfr1208	0	0	2.10063	2.99933	0	0
Olfr1209	0	0	1.05031	2.99933	0	0
Olfr1211	0	0	0	1.99955	0	0
Olfr1212	0	0	0	2.99933	0	0
Gm13762	0	0	0	2.99933	0	0
Olfr1214	0	0	1.05031	0.999776	0	0
Olfr1217	0	0	1.05031	0.999776	0	0
Olfr1218	0	0	0	1.99955	0	0
Olfr1219	0	0	0	2.99933	0	0
Olfr1220	0	0	1.05031	3.9991	0	0
Olfr1222	0	0	0	5.99865	0	0
Olfr1223	0	0	0	1.99955	0	0
Olfr1224-ps1	0	0	1.05031	2.99933	0	0
Olfr1225	0	0	0	4.99888	0	0
Olfr1226	0	0	0	7.9982	0	0
Olfr1229	0	0	1.05031	0.999776	0	0
Olfr1232	0	0	0	1.99955	0	0
Olfr1233	0	0	0	3.9991	0	0
Olfr1238	0	0	2.10063	3.9991	0	0
Olfr1241	0	0	0	2.99933	0	0
Olfr1242	0	0	1.05031	2.99933	0	0
Olfr1243	0	0	0	1.99955	0	0
Olfr1245	0.914641	0	2.10063	0.999776	0	0
Olfr1246	0	0	2.10063	1.99955	0	0
Olfr1247	0	0	1.05031	0.999776	0	0
Olfr1249	0	0	0	3.9991	0	0
Olfr1250	0	0	2.10063	0.999776	0	0
Olfr1251	0	0	0	1.99955	0	0
Olfr1253	0	0	2.10063	2.99933	0	0
Olfr1254	0	0	1.05031	1.99955	0	0
Olfr1256	0	0	1.05031	4.99888	0	0
Olfr48	0	0	0	3.9991	0	0
Olfr1257	0	0	1.05031	0.999776	0.9587	0
Olfr1258	0	0	2.10063	6.99843	0	0
Olfr1259	0	0	0	3.9991	0	0
Olfr1260	0	0	1.05031	2.99933	0	0
Olfr1262	0	0	1.05031	3.9991	0	0
Olfr1263	0	0	0	2.99933	0	0
Olfr1265	0	0	0	5.99865	0	0
Olfr140	0	0	0	1.99955	0	0
Olfr1269	0	0	0	1.99955	0	0
Olfr32	0	0	0	2.99933	0	0
Olfr1270	0	0	0	1.99955	0	0
Olfr142	0	0	2.10063	1.99955	0	0
Olfr1271	0	0	0	3.9991	0	0
Olfr1272	0	0	0	1.99955	0	0
Agbl2	1.82928	0	4.20126	6.99843	0	0
C1qtnf4	0.914641	0	1.05031	4.99888	2.8761	4.88502
Chrm4	0	0	0	1.99955	0	0
Mdk	1.82928	5.37	3.15094	3.9991	6.7109	2.93101
Chst1	0.914641	2.148	1.05031	3.9991	2.8761	1.95401
Syt13	0	0	0	0.999776	0	0.977005
Alx4	4.57321	3.222	2.10063	8.99798	3.8348	3.90802
Accsl	0	0	1.05031	5.99865	0	0
Gm27027	0.914641	0	0	0.999776	0	0
Rag2	0	0	1.05031	2.99933	0	0
Rag1	0.914641	0	1.05031	3.9991	0	0.977005
Fjx1	0	0	1.05031	2.99933	0.9587	0.977005
Gm10799	0.914641	0	1.05031	0.999776	0	0
A930018P22Rik	0.914641	0	1.05031	2.99933	1.9174	0.977005
Pin1rt1	0	0	1.05031	0.999776	0	0
BX908741.1	0	1.074	0	0.999776	0.9587	0
Wt1	1.82928	0	1.05031	6.99843	5.7522	5.86203
Pax6	2.74392	3.222	3.15094	18.9957	5.7522	3.90802
Mpped2	0	2.148	1.05031	5.99865	5.7522	3.90802
Fshb	0	0	0	1.99955	0	0
Kcna4	0	0	2.10063	4.99888	0	0
Slc5a12	0	0	0	3.9991	0	0
Ano3	0	0	0	7.9982	0	0
Gm15130	0	0	0	1.99955	0	0
4930430A15Rik	0	0	0	2.99933	0	0
Olfr1276	0	0	2.10063	0	0	0
Olfr1277	0	0	2.10063	4.99888	0	0
Olfr1278	0	0	0	1.99955	0	0
Olfr1279	0	0	2.10063	3.9991	0	0
Olfr1280	0	0	3.15094	10.9975	0	0
Olfr1286	0	0	1.05031	2.99933	0	0
Olfr1288	0	0	1.05031	0.999776	0	0
Olfr1290	0	0	2.10063	0.999776	0	0
Olfr1293-ps	0	0	0	1.99955	0	0
Olfr1295	0	0	1.05031	1.99955	0	0
Olfr1297	0	0	0	5.99865	0	0
Olfr1301	0	0	0	1.99955	0	0
Olfr1302	0	0	1.05031	3.9991	0	0
Olfr1303	0	0	0	1.99955	0	0
Olfr1307	0	0	2.10063	5.99865	0	0
Olfr1309	0	0	2.10063	0.999776	0	0
Olfr1311	0	0	0	2.99933	0	0
Olfr1313	0	0	1.05031	1.99955	0	0
Olfr1314	0	0	0	1.99955	0	0
Olfr1318	0	0	1.05031	1.99955	0	0
Lpcat4	3.65856	1.074	2.10063	6.99843	3.8348	3.90802
Nutm1	0	0	6.30189	1.99955	0	0
Gm21985	0	0	0	1.99955	0	0
Chrm5	0	0	3.15094	0.999776	0.9587	0
Tmco5b	0	0	1.05031	0.999776	0	0
Grem1	0	0	0	3.9991	0	0.977005
Scg5	0	0	1.05031	3.9991	0.9587	0
Gjd2	0	0	0	4.99888	0	0
Fsip1	2.74392	0	4.20126	4.99888	0	0
Gpr176	0.914641	1.074	1.05031	3.9991	0	0
Pak6	2.74392	2.148	1.05031	5.99865	2.8761	0.977005
Dnajc17	2.74392	4.296	5.25157	8.99798	3.8348	3.90802
Gm14137	4.57321	2.148	1.05031	2.99933	0.9587	3.90802
Ppp1r14d	0.914641	0	0	0.999776	0	0
Spint1	2.74392	3.222	4.20126	2.99933	5.7522	1.95401
Rhov	0	0	1.05031	0.999776	0	0.977005
Ltk	0.914641	0	4.20126	4.99888	1.9174	0.977005
Tyro3	1.82928	2.148	5.25157	8.99798	1.9174	0.977005
Pla2g4b	5.48785	2.148	5.25157	5.99865	1.9174	2.93101
Sptbn5	0.914641	2.148	10.5031	11.9973	2.8761	1.95401
Pla2g4e	0	0	4.20126	6.99843	0	0
Pla2g4d	0	0	0	2.99933	0	0
Pla2g4f	0	1.074	5.25157	1.99955	13.4218	3.90802
Epb42	1.82928	0	3.15094	12.9971	1.9174	0
Tgm7	1.82928	1.074	1.05031	0.999776	0	0
Ckmt1	0	1.074	0	3.9991	0	0
Strc	0	0	1.05031	8.99798	0	0.977005
Ell3	0	2.148	5.25157	4.99888	1.9174	4.88502
Serinc4	0	1.074	1.05031	0	1.9174	0
Frmd5	0	0	4.20126	2.99933	0	3.90802
Mageb3	0	1.074	1.05031	2.99933	0	0
Trim69	0.914641	0	1.05031	2.99933	1.9174	1.95401
Terb2	0	0	0	2.99933	0	0
Duox2	0	2.148	3.15094	4.99888	0	0
Duoxa1	0	0	3.15094	1.99955	0	0
Duox1	1.82928	0	2.10063	4.99888	3.8348	2.93101
Gm14085	0.914641	1.074	1.05031	1.99955	0	0.977005
Ctxn2	0	0	1.05031	0.999776	0	0
Slc12a1	0	0	0	4.99888	0	0
Shc4	0	0	9.45283	3.9991	1.9174	2.93101
Fam227b	0	0	5.25157	1.99955	1.9174	0
Fgf7	1.82928	0	0	6.99843	0	0.977005
Ncaph	3.65856	0	10.5031	7.9982	1.9174	3.90802
Dusp2	2.74392	0	1.05031	4.99888	6.7109	3.90802
Astl	0	0	3.15094	2.99933	0	0.977005
Kcnip3	2.74392	3.222	7.3522	0.999776	9.587	9.77005
Prom2	0	0	4.20126	2.99933	0	1.95401
Mal	3.65856	3.222	2.10063	4.99888	3.8348	3.90802
Mall	0	0	1.05031	1.99955	0	0
Bub1	1.82928	3.222	2.10063	11.9973	1.9174	0
Acoxl	0.914641	1.074	0	3.9991	0.9587	2.93101
Spdye4c	0	0	2.10063	0.999776	0	0
Fbln7	4.57321	3.222	2.10063	14.9966	12.4631	10.7471
Vinac1	4.57321	4.296	4.20126	3.9991	2.8761	4.88502
F830045P16Rik	0	0	2.10063	2.99933	0	0
Pdyn	0	0	2.10063	2.99933	0	0
Tgm3	0	0	1.05031	1.99955	0	0
Tgm6	0	0	1.05031	5.99865	0	0
Tmc2	0	0	1.05031	1.99955	0.9587	0
Ebf4	2.74392	2.148	2.10063	2.99933	0	0.977005
Gm28372	0	1.074	0	0.999776	0	0
Avp	0	0	1.05031	1.99955	0	0
Slc4a11	4.57321	3.222	0	5.99865	1.9174	2.93101
Gfra4	3.65856	3.222	2.10063	0.999776	0	0.977005
Adra1d	0	0	2.10063	0	0	0.977005
Erv3	0	0	0	2.99933	0	0
Prokr2	0	0	2.10063	2.99933	0	0.977005
Chgb	0	0	0	1.99955	0	0
Lrrn4	2.74392	5.37	4.20126	4.99888	16.2979	23.4481
Lamp5	0	0	2.10063	3.9991	0	0
Pak7	1.82928	0	1.05031	7.9982	0	0.977005
Ankef1	0	0	0	5.99865	0.9587	0
Snap25	0	0	1.05031	6.99843	0	0
Sptlc3	0	0	1.05031	0.999776	0	0
Ism1	0	0	1.05031	4.99888	0	0.977005
Gm17374	0	2.148	1.05031	0	0	0
Sel1l2	0	0	3.15094	5.99865	0	0
Flrt3	4.57321	4.296	4.20126	4.99888	0.9587	1.95401
Otor	0	0	0	1.99955	0	0
Pcsk2	0	0	0	3.9991	0	0
Bfsp1	1.82928	1.074	2.10063	0.999776	0.9587	2.93101
Ovol2	0	0	1.05031	1.99955	0	0
Slc24a3	4.57321	3.222	3.15094	2.99933	4.7935	5.86203
Cfap61	0.914641	0	3.15094	10.9975	0	0
Insm1	0	0	6.30189	5.99865	0	0
Nkx2-4	0	0	0	0	0.9587	0.977005
Pax1	0	1.074	1.05031	5.99865	0	0
Sstr4	0	0	1.05031	0	0.9587	0.977005
Cstl1	0	0	0	1.99955	0	0
Cst8	0	0	0	1.99955	0	0
Cstdc2	0	0	0	3.9991	0	0
Gm1330	0	0	1.05031	1.99955	0	0
Syndig1	0	0	2.10063	0.999776	0	0
Gm10770	0.914641	0	0	0	0	0.977005
Gm14139	0	0	1.05031	1.99955	0.9587	0
Gm14124	0	0	1.05031	1.99955	0	0
Zfp345	0	0	0	2.99933	0.9587	0.977005
Cst7	2.74392	2.148	2.10063	6.99843	1.9174	2.93101
Acss1	4.57321	0	5.25157	4.99888	9.587	0
Vsx1	0	0	0	3.9991	0	0
Gins1	1.82928	2.148	7.3522	12.9971	11.5044	5.86203
Nanp	2.74392	1.074	1.05031	4.99888	4.7935	3.90802
Sdcbp2	0.914641	0	1.05031	6.99843	0	0.977005
Snph	1.82928	0	4.20126	3.9991	0.9587	0
Rad21l	0	0	1.05031	2.99933	0	0
Tmem74bos	0	0	1.05031	0.999776	0	0
Tmem74b	0	2.148	2.10063	0.999776	0.9587	1.95401
Rspo4	0	0	0	2.99933	0.9587	0
Angpt4	0	1.074	5.25157	2.99933	0	0.977005
Slc52a3	0	1.074	1.05031	1.99955	0.9587	1.95401
Scrt2	0	0	4.20126	4.99888	0	0
Tcf15	0.914641	0	0	0.999776	0.9587	0
Nrsn2	0	0	1.05031	0.999776	0	0
6820408C15Rik	0	1.074	1.05031	3.9991	0.9587	0
Defb28	0	0	0	1.99955	0	0
Gm17416	0	0	1.05031	0.999776	0	0
Rem1	1.82928	2.148	5.25157	10.9975	3.8348	4.88502
Cox4i2	0	0	3.15094	1.99955	0	0
Mylk2	0	0	2.10063	0.999776	0	0
Foxs1	1.82928	0	2.10063	0.999776	0.9587	0
Dusp15	0	0	1.05031	1.99955	0	0
Ttll9	0.914641	0	1.05031	5.99865	0.9587	0
Xkr7	0.914641	0	0	1.99955	0	0
Tspyl3	5.48785	6.444	1.05031	12.9971	8.6283	4.88502
Dnmt3c	0	1.074	0	0.999776	0	0.977005
Efcab8	0	1.074	2.10063	7.9982	0	0.977005
Sun5	0	0	1.05031	1.99955	0	0
Bpifb2	0	0	2.10063	0.999776	0	0
Bpifb6	0	0	2.10063	3.9991	0	0
Bpifb3	0	0	2.10063	0.999776	0	0
Bpifb4	0	0	0	5.99865	0	0
Bpifa6	0	0	1.05031	1.99955	0	0
Bpifa2	0	0	0	1.99955	0	0
Bpifa1	0	0	1.05031	0.999776	0	0
Bpifb1	0	0	2.10063	3.9991	0	0
Bpifb9a	0.914641	0	0	0.999776	0.9587	0
Bpifb9b	0.914641	0	1.05031	1.99955	0	0
Necab3	4.57321	4.296	4.20126	4.99888	2.8761	0
1700003F12Rik	2.74392	3.222	1.05031	4.99888	0	3.90802
Actl10	0	1.074	0	3.9991	0.9587	2.93101
Gm14214	1.82928	0	1.05031	0	0.9587	0
a	1.82928	7.518	4.20126	0.999776	1.9174	6.83903
Gm14226	1.82928	0	0	0	0	0
Ggt7	0.914641	0	2.10063	0.999776	0.9587	2.93101
Mmp24	0.914641	1.074	3.15094	3.9991	4.7935	2.93101
Fer1l4	0	1.074	2.10063	9.99776	0	0
Cpne1	4.57321	5.37	4.20126	4.99888	1.9174	9.77005
Cnbd2	3.65856	4.296	4.20126	6.99843	10.5457	3.90802
Tgif2	2.74392	8.592	2.10063	8.99798	2.8761	2.93101
Tldc2	0	1.074	1.05031	2.99933	0	0.977005
Mroh8	0	1.074	1.05031	5.99865	0	0
Ghrh	1.82928	0	1.05031	0.999776	0.9587	0
Vstm2l	0	0	1.05031	2.99933	0	0
Adig	0	1.074	0	0.999776	1.9174	0.977005
Arhgap40	0	0	0	5.99865	0	0
Slc32a1	0	0	4.20126	2.99933	0	0
Fam83d	1.82928	4.296	2.10063	10.9975	7.6696	0.977005
Emilin3	0.914641	0	2.10063	2.99933	0	1.95401
L3mbtl1	2.74392	2.148	2.10063	0.999776	0.9587	0
Mybl2	0.914641	1.074	6.30189	2.99933	0	0.977005
Tox2	0	1.074	2.10063	3.9991	1.9174	4.88502
Jph2	0.914641	3.222	0	2.99933	0	1.95401
Gdap1l1	0	0	1.05031	1.99955	0	0
Ccn5	1.82928	0	1.05031	3.9991	0.9587	0.977005
Rims4	3.65856	3.222	2.10063	6.99843	2.8761	9.77005
Pabpc1l	1.82928	1.074	2.10063	1.99955	0.9587	0
Kcns1	0	0	1.05031	1.99955	0	0
Wfdc15b	0.914641	1.074	0	2.99933	0	0.977005
Svs2	0	0	1.05031	1.99955	0	0
Slpi	0	1.074	0	1.99955	1.9174	0
Matn4	0	0	1.05031	0.999776	0	0
Trp53tg5	0.914641	2.148	3.15094	0	0.9587	0.977005
Wfdc2	0	2.148	1.05031	1.99955	0	0
Wfdc6a	0	0	1.05031	0.999776	0	0
Eppin	0	0	0	1.99955	0	0
Wfdc8	0	0	1.05031	2.99933	0	0
Wfdc16	0	0	0	1.99955	0.9587	0
Wfdc9	0	0	1.05031	0.999776	0	0
Wfdc10	0	0	0	1.99955	0	0
Wfdc13	0	0	1.05031	0.999776	0	0
Spint4	0	0	1.05031	1.99955	0	0
Ube2c	0.914641	1.074	2.10063	1.99955	3.8348	0.977005
Spata25	6.40249	0	2.10063	1.99955	5.7522	12.7011
Mmp9	2.74392	1.074	5.25157	33.9924	2.8761	2.93101
1700025C18Rik	0	0	2.10063	0.999776	0	0
Cdh22	0	0	6.30189	0.999776	0	0
Zfp663	0	0	1.05031	3.9991	0.9587	0
Slc2a10	0	3.222	1.05031	6.99843	0.9587	2.93101
Eya2	1.82928	0	2.10063	4.99888	1.9174	1.95401
Ptgis	2.74392	4.296	3.15094	7.9982	8.6283	5.86203
Snai1	2.74392	2.148	5.25157	5.99865	5.7522	1.95401
Ube2v1	2.74392	1.074	1.05031	3.9991	3.8348	2.93101
Kcng1	0.914641	0	2.10063	3.9991	0	0
Sall4	0	0	2.10063	4.99888	0	0
Bcas1	1.82928	0	1.05031	0	1.9174	0
Cyp24a1	0	0	2.10063	1.99955	0	0
Pfdn4	0.914641	0	1.05031	4.99888	1.9174	2.93101
Dok5	0	0	1.05031	1.99955	0.9587	0
Cbln4	0	0	0	3.9991	0	0
Mc3r	0	0	0	1.99955	0	0
Cass4	3.65856	0	5.25157	3.9991	0.9587	0.977005
Tfap2c	0	0	1.05031	3.9991	0	0
Spo11	0	0	5.25157	0.999776	0	1.95401
1700021F07Rik	0	0	1.05031	0.999776	0	0
1700010B08Rik	0.914641	0	0	0.999776	0	0
Gm20721	0.914641	3.222	2.10063	0.999776	0.9587	0.977005
Tubb1	3.65856	3.222	5.25157	17.996	6.7109	5.86203
Edn3	0	0	3.15094	0.999776	0	0.977005
Gm14444	4.57321	4.296	4.20126	1.99955	4.7935	3.90802
Gm14393	1.82928	0	2.10063	1.99955	0.9587	1.95401
Gm14391	0	1.074	3.15094	0	0	0.977005
Gm14288	0	1.074	1.05031	0.999776	0.9587	0
Gm6710	0	1.074	0	0.999776	0	0.977005
2210418O10Rik	2.74392	2.148	3.15094	2.99933	2.8761	1.95401
Zfp973	0.914641	1.074	0	0.999776	0	0
Gm14296	0.914641	2.148	0	1.99955	0	0.977005
Gm14419	0.914641	0	0	0	0	0.977005
Gm14401	2.74392	2.148	2.10063	1.99955	1.9174	4.88502
Gm14409	1.82928	0	0	0.999776	0	1.95401
Gm14322	0.914641	1.074	5.25157	1.99955	2.8761	2.93101
Phactr3	0	1.074	2.10063	3.9991	0.9587	0.977005
Sycp2	0	1.074	4.20126	6.99843	0.9587	0
Ppp1r3d	5.48785	4.296	3.15094	7.9982	2.8761	4.88502
Cdh26	0.914641	0	2.10063	5.99865	0	0
Rbbp8nl	0	0	3.15094	1.99955	0	0
Gata5	0	0	3.15094	5.99865	1.9174	1.95401
Slco4a1	2.74392	4.296	5.25157	3.9991	3.8348	7.81604
Ntsr1	0	0	0	3.9991	0	0
Col9a3	0	1.074	5.25157	2.99933	1.9174	0
Tcfl5	0	0	1.05031	4.99888	0.9587	0.977005
Bhlhe23	0	0	1.05031	3.9991	0	0
Birc7	0	0	2.10063	0.999776	0	0
Kcnq2	0.914641	0	6.30189	10.9975	0	0
Eef1a2	0	0	3.15094	2.99933	0	0
Srms	0.914641	1.074	8.40251	14.9966	5.7522	8.79304
Fndc11	0	2.148	1.05031	1.99955	0.9587	0
Stmn3	1.82928	1.074	3.15094	0	0.9587	2.93101
Lime1	0	1.074	0	1.99955	0.9587	1.95401
Abhd16b	4.57321	1.074	2.10063	0.999776	1.9174	0
Gm29797	1.82928	1.074	0	0	1.9174	0
Lkaaear1	0	0	0	1.99955	0	0
Oprl1	0	0	2.10063	0.999776	0	0
Myt1	0	0	3.15094	6.99843	0	0
Hnf4g	0.914641	4.296	3.15094	4.99888	2.8761	2.93101
Il7	2.74392	1.074	4.20126	7.9982	30.6784	16.6091
Stmn2	0	0	1.05031	1.99955	0	0
Hey1	5.48785	2.148	6.30189	10.9975	6.7109	8.79304
Fabp12	4.57321	1.074	2.10063	1.99955	1.9174	1.95401
Ralyl	0	0	2.10063	1.99955	0	0
Slc7a12	0	0	1.05031	0.999776	0	0
Car13	4.57321	2.148	2.10063	4.99888	3.8348	7.81604
Gm9733	0	1.074	0	0.999776	0.9587	0
Sirpb1a	0	0	0	2.99933	3.8348	0.977005
Sirpb1b	0.914641	1.074	0	2.99933	4.7935	1.95401
Sirpb1c	0	0	0	3.9991	0.9587	2.93101
Cypt12	0	0	0	1.99955	0	0
Bhlhe22	0.914641	0	3.15094	1.99955	0	0.977005
Dnajc5b	0	0	0	1.99955	0	0
Trim55	0	0	0	2.99933	0	0
Crh	0	0	1.05031	2.99933	0	0
Cpa3	0	0	2.10063	0.999776	0.9587	0.977005
Cpb1	0.914641	0	0	0.999776	0	0
Agtr1b	0	0	0	2.99933	0	0
Nlgn1	0	0	3.15094	7.9982	0.9587	0.977005
Ghsr	0	0	1.05031	1.99955	0	0
Tmem212	0	0	1.05031	0.999776	0	0
Gm1527	0	0	1.05031	3.9991	0	0
Egfem1	2.74392	6.444	1.05031	2.99933	6.7109	7.81604
Actrt3	0	0	1.05031	3.9991	0	0
Lrrc34	0.914641	0	1.05031	2.99933	0	0.977005
Lrriq4	0	0	1.05031	4.99888	0	0
Lrrc31	0	0	1.05031	1.99955	0	0
Samd7	0	0	1.05031	1.99955	0	0
Slc7a14	0	0	3.15094	8.99798	0	0
Kcnmb2	0.914641	0	0	3.9991	0	1.95401
Kcnmb3	1.82928	3.222	4.20126	1.99955	0	1.95401
Usp13	0	0	0	2.99933	0	0
Pex5l	0	0	1.05031	5.99865	0	0
Sox2	0	0	1.05031	2.99933	0	0
Ccdc144b	0	0	4.20126	3.9991	0.9587	0
Qrfpr	0	1.074	0	0	0	0.977005
1810062G17Rik	6.40249	5.37	2.10063	0.999776	4.7935	3.90802
Gm11549	0	1.074	1.05031	1.99955	0	0.977005
Adad1	0	0	1.05031	3.9991	0	0
Il21	0	0	2.10063	0.999776	0.9587	0
Cetn4	1.82928	2.148	0	5.99865	0	0.977005
Slc25a31	0	0	0	3.9991	1.9174	0.977005
Pcdh10	0	1.074	5.25157	6.99843	0	0
Slc7a11	2.74392	2.148	4.20126	5.99865	2.8761	2.93101
Mgst2	0.914641	1.074	2.10063	5.99865	2.8761	0
Stoml3	0.914641	0	1.05031	1.99955	0	0
Frem2	2.74392	2.148	9.45283	7.9982	3.8348	5.86203
Trpc4	0.914641	0	4.20126	4.99888	0	0.977005
Sertm1	0	0	1.05031	1.99955	0	0
Ccna1	0	0	0	2.99933	0	0
Ccdc169	0.914641	3.222	2.10063	1.99955	1.9174	2.93101
Sohlh2	0	0	1.05031	2.99933	0	0
Dclk1	0.914641	1.074	5.25157	11.9973	5.7522	1.95401
Mab21l1	2.74392	2.148	1.05031	2.99933	2.8761	0.977005
Ankub1	5.48785	4.296	3.15094	3.9991	2.8761	7.81604
Erich6	0	0	1.05031	0.999776	0	1.95401
Mindy4b-ps	0	1.074	2.10063	1.99955	0	2.93101
Clrn1	0	0	0	1.99955	0	0
Gpr87	0	0	5.25157	5.99865	1.9174	4.88502
C130079G13Rik	0	0	0	2.99933	0	0
Gpr149	0	0	0	1.99955	0	0
Plch1	0	1.074	2.10063	9.99776	1.9174	0.977005
Vmn2r1	1.82928	2.148	1.05031	6.99843	1.9174	1.95401
Vmn2r2	0	0	0	4.99888	0	0
Vmn2r3	0.914641	0	1.05031	8.99798	0	0
Vmn2r4	0	0	3.15094	7.9982	0	0.977005
Vmn2r5	0	0	0	1.99955	0	0
Vmn2r6	0	0	2.10063	2.99933	0	0
Vmn2r7	0	0	0	2.99933	0	0
Lekr1	2.74392	1.074	2.10063	7.9982	6.7109	1.95401
Ptx3	0	1.074	1.05031	0.999776	0	0
Shox2	0	0	2.10063	1.99955	0	0
Mlf1	0	0	0	0.999776	0.9587	0
Iqcj	0	0	0	0.999776	0.9587	0
Schip1	6.40249	4.296	4.20126	9.99776	6.7109	9.77005
Il12a	0	0	0	1.99955	0	0
1110032F04Rik	0.914641	0	1.05031	2.99933	0	0
Arl14	0.914641	0	2.10063	0	0	0
Sptssb	0.914641	0	1.05031	1.99955	0	0
Otol1	0	0	0	1.99955	0	0
Sis	0	0	0	5.99865	0	0
Zbbx	0	0	1.05031	4.99888	0	0
Serpini2	0	0	0	3.9991	0	0
Wdr49	0.914641	0	1.05031	2.99933	0	0
Serpini1	1.82928	1.074	5.25157	1.99955	2.8761	1.95401
Fstl5	0	0	1.05031	3.9991	0	0
Rxfp1	0	1.074	1.05031	13.9969	0	0
Gask1b	6.40249	1.074	3.15094	9.99776	3.8348	7.81604
Gria2	0	0	1.05031	14.9966	0	0
Glrb	0	0	1.05031	4.99888	0	0
Npy2r	0	0	0	1.99955	0	0
Dchs2	1.82928	3.222	4.20126	11.9973	1.9174	0
Sfrp2	0	0	1.05031	2.99933	0	0
Mnd1	0.914641	4.296	2.10063	6.99843	2.8761	1.95401
Gm6525	2.74392	4.296	0	3.9991	4.7935	1.95401
Gm37240	2.74392	4.296	7.3522	1.99955	2.8761	4.88502
Tigd4	0	0	3.15094	0.999776	0.9587	0
Tmem154	0.914641	0	7.3522	3.9991	11.5044	3.90802
Fcrls	0	0	1.05031	0.999776	0	0
Fcrl5	0	0	1.05031	8.99798	3.8348	0
ETV3L	0.914641	0	1.05031	0.999776	0	0
Ntrk1	10.9757	0	3.15094	5.99865	1.9174	0.977005
Insrr	0	0	2.10063	5.99865	0	1.95401
Crabp2	0	0	2.10063	0	0	0
Bcan	1.82928	0	0	7.9982	0.9587	0
Hapln2	0	0	2.10063	2.99933	0	0
Ttc24	0	0	1.05031	1.99955	0	0
Rhbg	3.65856	2.148	6.30189	1.99955	2.8761	2.93101
Tsacc	2.74392	4.296	1.05031	1.99955	5.7522	2.93101
Bglap3	0.914641	0	1.05031	5.99865	0	1.95401
Bglap	0	0	0	0.999776	0	0.977005
Mex3a	3.65856	3.222	3.15094	4.99888	2.8761	0
Rab25	0	0	2.10063	0.999776	0.9587	0.977005
Rxfp4	0.914641	1.074	0	1.99955	0	0.977005
Gm43738	0.914641	0	0	0.999776	0	0
Thbs3	0.914641	1.074	5.25157	1.99955	2.8761	2.93101
Muc1	1.82928	8.592	4.20126	3.9991	5.7522	3.90802
Trim46	0.914641	0	3.15094	5.99865	3.8348	3.90802
Efna4	0.914641	0	2.10063	0	0.9587	0
Dcst1	0	1.074	1.05031	3.9991	0.9587	0
Kcnn3	0.914641	2.148	2.10063	8.99798	0.9587	0
Creb3l4	1.82928	0	4.20126	5.99865	0.9587	4.88502
S100a2	0	0	0	3.9991	0	0
S100a3	0.914641	0	0	1.99955	0	0
S100a4	0	1.074	0	0.999776	4.7935	0.977005
S100a6	0.914641	2.148	2.10063	6.99843	8.6283	0
S100a7a	0	0	2.10063	0.999776	0	0
S100a8	4.57321	2.148	2.10063	30.993	8.6283	2.93101
S100a9	0	1.074	1.05031	25.9942	12.4631	1.95401
Pglyrp4	0	0	1.05031	0.999776	0	0
Pglyrp3	0	0	0	2.99933	0	0
Lor	8.23177	1.074	5.25157	4.99888	7.6696	3.90802
Lelp1	0	0	0	1.99955	0	0
Sprr2a2	0	0	2.10063	1.99955	0	0
Sprr2b	0	0	0	1.99955	0	0
Sprr2j-ps	0	0	0	1.99955	0	0
Sprr1b	0	0	1.05031	0.999776	0	0
Sprr3	0	0	0	2.99933	0	0
Ivl	0	0	1.05031	1.99955	0	0
Lce1a1	0	0	1.05031	0.999776	0	0
Kprp	0	0	1.05031	0.999776	0	0
Gm4858	0	0	1.05031	0.999776	0	0
Crnn	0	0	0	1.99955	0	0
Flg2	0	0	1.05031	1.99955	0	0
Flg	0	0	1.05031	3.9991	0	0
Hrnr	0	0	0	1.99955	0	0.977005
Rptn	0	0	1.05031	2.99933	0	0
Tchhl1	0	0	0	1.99955	0	0.977005
S100a11	0.914641	2.148	3.15094	5.99865	2.8761	0
Gm4778	0	0	1.05031	0.999776	0	0
C2cd4d	3.65856	2.148	2.10063	6.99843	2.8761	3.90802
Oaz3	1.82928	2.148	4.20126	3.9991	3.8348	3.90802
Riiad1	0.914641	0	1.05031	1.99955	1.9174	1.95401
Tmod4	3.65856	3.222	3.15094	1.99955	4.7935	1.95401
Gm128	2.74392	1.074	1.05031	2.99933	0.9587	0.977005
Bnipl	1.82928	1.074	2.10063	3.9991	0	0
Hormad1	0	0	0	0.999776	0.9587	0
BC028528	1.82928	3.222	1.05031	1.99955	0.9587	3.90802
Sv2a	1.82928	0	2.10063	5.99865	1.9174	0
Hist2h2ab	0	3.222	1.05031	5.99865	2.8761	3.90802
Hist2h3c2	1.82928	3.222	4.20126	1.99955	3.8348	1.95401
BC107364	0	0	0	1.99955	0	0
Gm16253	0.914641	1.074	1.05031	0.999776	1.9174	2.93101
Ankrd34a	1.82928	0	0	0	1.9174	2.93101
Gm42957	1.82928	3.222	0	1.99955	0	1.95401
Ankrd35	0	0	0	5.99865	0.9587	2.93101
Nudt17	1.82928	2.148	2.10063	8.99798	1.9174	1.95401
Gja8	0	0	3.15094	4.99888	0	0.977005
Olfr1402	0	0	0	2.99933	0	0
Adam30	0	1.074	1.05031	1.99955	0	1.95401
Reg4	0.914641	0	1.05031	0	0.9587	0.977005
Hsd3b6	0	0	1.05031	2.99933	0.9587	0
Hsd3b1	0	4.296	1.05031	0	1.9174	0.977005
Tbx15	0	0	1.05031	2.99933	0	0
Spag17	0.914641	0	3.15094	9.99776	0.9587	0
Cd101	4.57321	0	4.20126	4.99888	6.7109	0
Mab21l3	0	0	4.20126	3.9991	0	0.977005
Nhlh2	0	0	4.20126	2.99933	0	0
Casq2	1.82928	1.074	2.10063	4.99888	2.8761	0.977005
Tshb	1.82928	2.148	3.15094	3.9991	4.7935	4.88502
Sycp1	2.74392	1.074	1.05031	3.9991	1.9174	2.93101
Ampd1	0.914641	0	1.05031	4.99888	1.9174	0
Syt6	0	0	4.20126	6.99843	0	0.977005
Gm10964	0.914641	4.296	2.10063	0.999776	0.9587	1.95401
Gm43064	0.914641	0	0	0.999776	0.9587	0
Bcl2l15	1.82928	0	2.10063	0	1.9174	3.90802
Tafa3	3.65856	3.222	2.10063	7.9982	1.9174	1.95401
Ppm1j	0.914641	1.074	6.30189	4.99888	1.9174	3.90802
4930564D02Rik	0	0	1.05031	0.999776	0	0
Kcnd3	0.914641	0	1.05031	4.99888	0.9587	0
Adora3	0	0	0	3.9991	2.8761	0
Tmigd3	0	1.074	1.05031	1.99955	0	0.977005
Ovgp1	7.31713	2.148	2.10063	3.9991	3.8348	3.90802
Pifo	0.914641	0	0	4.99888	0.9587	0
Chil5	2.74392	3.222	3.15094	0	1.9174	6.83903
Chia1	0	0	1.05031	0.999776	0	0
Chil3	0	0	2.10063	10.9975	1.9174	0
Chil4	0	0	1.05031	4.99888	0	0
Chil6	0	0	1.05031	2.99933	0	0
Olfr266	0	0	0	5.99865	0	0
Kcna3	4.57321	2.148	2.10063	2.99933	5.7522	1.95401
Cym	0	0	1.05031	1.99955	0	0.977005
Kcnc4	0	1.074	2.10063	2.99933	0	0.977005
Slc6a17	0	0	4.20126	5.99865	0	0
Gm10961	0.914641	1.074	0	0	0	0
Eps8l3	0	0	0	2.99933	0	0
Gpr61	4.57321	2.148	1.05031	4.99888	0	1.95401
Sypl2	1.82928	0	3.15094	1.99955	0	0
Mybphl	0.914641	1.074	2.10063	0.999776	0	0
Psrc1	2.74392	2.148	0	4.99888	1.9174	0
5330417C22Rik	4.57321	1.074	6.30189	12.9971	20.1327	12.7011
1700013F07Rik	0	0	0	3.9991	0	0
Aknad1	0	0	1.05031	7.9982	0	0
Fndc7	0	1.074	2.10063	3.9991	1.9174	0
Henmt1	0	2.148	0	2.99933	0	0.977005
Slc25a54	0	0	3.15094	1.99955	0	0
Ntng1	0	0	4.20126	7.9982	0	0
Amy2a5	0	0	0	1.99955	0	0
Col11a1	0	0	2.10063	17.996	0	0
Gpr88	0	0	0	3.9991	0	0
4930455H04Rik	2.74392	0	1.05031	2.99933	0.9587	0
Plppr4	0	0	0	3.9991	1.9174	0.977005
Abca4	0	0	8.40251	12.9971	2.8761	0.977005
Myoz2	0	0	4.20126	4.99888	0	0
Ndst3	0.914641	1.074	4.20126	9.99776	0	0.977005
Tram1l1	0	0	1.05031	1.99955	0	0
1700006A11Rik	0	0	0	2.99933	0	0
1700003H04Rik	0	0	2.10063	4.99888	0	0
Ndst4	0	0	2.10063	7.9982	0	0
Ugt8a	2.74392	0	1.05031	4.99888	0	1.95401
Neurog2	0	0	1.05031	0	0.9587	0
Pitx2	0.914641	1.074	0	1.99955	0	0
Rrh	0.914641	3.222	8.40251	6.99843	1.9174	1.95401
Mcub	0	0	3.15094	2.99933	0.9587	0
Lef1	3.65856	5.37	4.20126	7.9982	1.9174	5.86203
Npnt	2.74392	0	2.10063	7.9982	16.2979	1.95401
Arhgef38	0	1.074	6.30189	2.99933	0.9587	0
Tacr3	0	0	0	2.99933	0	0
Slc9b2	0	0	0	2.99933	1.9174	0
Slc9b1	1.82928	1.074	2.10063	1.99955	3.8348	0.977005
Gm5105	0	0	1.05031	1.99955	0	0.977005
4930579F01Rik	0.914641	0	2.10063	0.999776	0	0
Adh6a	0	0	0	2.99933	0	0
Adh6b	1.82928	1.074	4.20126	5.99865	0.9587	1.95401
Tspan5	0.914641	7.518	6.30189	12.9971	1.9174	5.86203
Stpg2	0	0	2.10063	4.99888	0	0
Pdha2	0	0	1.05031	1.99955	0	0
Unc5c	0	0	2.10063	13.9969	0	0.977005
Bmpr1b	0	1.074	3.15094	11.9973	0	0
Clca3a2	0	1.074	2.10063	2.99933	0	0
Clca3b	0	0	0	3.9991	0	0
Clca4b	0	0	0	4.99888	0	0
Clca4a	0	0	0	1.99955	0	0
Clca1	0	0	1.05031	3.9991	0	0
Clca2	0	0	2.10063	2.99933	0	0
Wdr63	0	2.148	1.05031	1.99955	2.8761	0
Mcoln3	1.82928	1.074	0	10.9975	1.9174	0
Mcoln2	0.914641	2.148	2.10063	3.9991	4.7935	2.93101
Lpar3	0	0	1.05031	0.999776	0.9587	0
Samd13	0	1.074	3.15094	1.99955	0.9587	0
Ptgfr	1.82928	6.444	4.20126	2.99933	16.2979	25.4021
Gipc2	0	1.074	1.05031	3.9991	1.9174	0
St6galnac5	1.82928	0	4.20126	2.99933	1.9174	2.93101
Asb17	0	0	0	2.99933	0	0
Msh4	0.914641	3.222	3.15094	11.9973	2.8761	2.93101
Slc44a5	0	0	1.05031	8.99798	0	0
Lhx8	0	0	2.10063	1.99955	0	0
Erich3	1.82928	1.074	7.3522	9.99776	4.7935	4.88502
Tnni3k	0	0	4.20126	5.99865	0	0
Negr1	0	0	3.15094	7.9982	4.7935	0
Ptger3	0.914641	3.222	6.30189	7.9982	2.8761	0.977005
Lrrc7	0.914641	1.074	1.05031	14.9966	0	0
Depdc1a	0	0	1.05031	5.99865	0.9587	0
Rpe65	0	0	1.05031	4.99888	0	0
Mos	0	1.074	1.05031	0	0	0
Sdr16c5	0	0	0	3.9991	0	0
Sdr16c6	0	1.074	0	0.999776	0	0
Penk	0	0	0	2.99933	1.9174	0
Clvs1	0	0	3.15094	7.9982	0	0
Esrp1	0	1.074	3.15094	2.99933	2.8761	0
Fsbp	0	4.296	7.3522	3.9991	4.7935	8.79304
Cdh17	0	0	2.10063	2.99933	0.9587	0
Triqk	0	1.074	0	4.99888	0.9587	0.977005
Slc26a7	0	0	1.05031	5.99865	0	0
Lrrc69	1.82928	0	4.20126	0.999776	0.9587	0.977005
Calb1	0	0	2.10063	0.999776	0	1.95401
Mmp16	0	0	1.05031	6.99843	0	0
Cnbd1	0	0	0	3.9991	0	0
Cngb3	0	0	1.05031	5.99865	0.9587	0.977005
Slc7a13	0	0	3.15094	0.999776	0	0
Nkain3	0	1.074	2.10063	6.99843	0.9587	0
Faxc	0.914641	2.148	4.20126	3.9991	1.9174	0
Pou3f2	0	0	1.05031	5.99865	0	0
Klhl32	2.74392	3.222	3.15094	6.99843	0	4.88502
Gpr63	2.74392	3.222	2.10063	2.99933	0.9587	4.88502
Fut9	0	0	2.10063	4.99888	0	0
Gja10	1.82928	2.148	6.30189	0.999776	0	0.977005
Ankrd6	4.57321	5.37	2.10063	9.99776	4.7935	6.83903
Gabrr2	1.82928	0	2.10063	0.999776	1.9174	2.93101
Srsf12	0.914641	0	1.05031	4.99888	0.9587	0
Cnr1	0	0	2.10063	1.99955	0	0
Spaca1	0	0	1.05031	1.99955	0	0
Cfap206	0	0	1.05031	2.99933	0	1.95401
Gm136	0	0	0	3.9991	0	0
Lingo2	0	0	1.05031	7.9982	0	0
Tmem215	0.914641	2.148	4.20126	6.99843	0.9587	0.977005
Spink4	0.914641	0	1.05031	0.999776	0	0
Aqp7	3.65856	1.074	2.10063	1.99955	0	1.95401
Aqp3	0	0	0	1.99955	0	1.95401
1110017D15Rik	0	0	2.10063	0.999776	0	0
Dnaic1	5.48785	3.222	3.15094	7.9982	0	0.977005
Arid3c	0	0	3.15094	4.99888	0	0
4930578G10Rik	0	0	0	0	0	1.95401
Ccl21a	0	2.148	2.10063	0	0	0
Gm12394	0	0	0	0.999776	0	0.977005
Fam205a1	1.82928	2.148	3.15094	1.99955	5.7522	7.81604
Fam205c	0.914641	3.222	5.25157	1.99955	5.7522	5.86203
Phf24	4.57321	4.296	4.20126	11.9973	4.7935	4.88502
Fam166b	1.82928	3.222	4.20126	2.99933	7.6696	6.83903
Sit1	0	0	2.10063	0	0.9587	0.977005
Arhgef39	4.57321	2.148	2.10063	6.99843	6.7109	5.86203
Car9	0	0	0	3.9991	3.8348	3.90802
Olfr70	0	1.074	0	0.999776	0	0.977005
Olfr71	0	0	0	1.99955	0	0
Hrct1	0.914641	1.074	2.10063	0	1.9174	0
Spaar	1.82928	1.074	6.30189	9.99776	1.9174	8.79304
Olfr156	0	0	1.05031	0.999776	0	0
Olfr157	0	0	0	4.99888	0	0
Olfr155	0.914641	0	1.05031	0.999776	0	0
Glipr2	3.65856	4.296	6.30189	7.9982	4.7935	1.95401
Ccin	0.914641	0	0	1.99955	0	0
Melk	0.914641	0	5.25157	6.99843	1.9174	0.977005
Frmpd1	0.914641	0	1.05031	3.9991	0.9587	0
Igfbpl1	0.914641	0	2.10063	2.99933	0	0
Ccdc180	0.914641	1.074	7.3522	3.9991	0.9587	0.977005
Tmod1	3.65856	2.148	2.10063	3.9991	0	0.977005
Foxe1	0	0	2.10063	0.999776	0	0
Hemgn	0	0	0	3.9991	0	0
Anks6	2.74392	6.444	5.25157	12.9971	8.6283	3.90802
Galnt12	0.914641	0	2.10063	3.9991	2.8761	3.90802
Tmeff1	0	1.074	1.05031	7.9982	2.8761	0.977005
Cavin4	0	0	1.05031	1.99955	0	1.95401
Ppp3r2	0	0	1.05031	2.99933	0	0
Toporsl	0	2.148	1.05031	0.999776	0	0
Olfr273	0	0	2.10063	3.9991	0	0
Olfr272	0	0	3.15094	0.999776	0	0
Nipsnap3a	0	0	1.05031	0.999776	0	0
Tal2	0	1.074	1.05031	2.99933	0	0.977005
Actl7a	0.914641	1.074	4.20126	2.99933	3.8348	1.95401
Frrs1l	0	0	1.05031	5.99865	0	0
Txndc8	0	0	0	1.99955	0	0
Musk	0	0	1.05031	3.9991	0	0
Zkscan16	0	1.074	0	2.99933	0	0
Ptgr1	1.82928	0	1.05031	4.99888	0.9587	0.977005
Gng10	0.914641	0	1.05031	0	0	0.977005
Shoc1	0.914641	1.074	0	9.99776	0.9587	0.977005
Slc46a2	0	0	2.10063	2.99933	0	0
Mup4	1.82928	1.074	0	5.99865	0.9587	0
Mup5	6.40249	1.074	2.10063	6.99843	0.9587	0
Wdr31	2.74392	2.148	1.05031	5.99865	0.9587	2.93101
Bspry	3.65856	4.296	3.15094	3.9991	4.7935	7.81604
4933430I17Rik	0	0	1.05031	2.99933	1.9174	0
Kif12	2.74392	3.222	4.20126	3.9991	4.7935	1.95401
Gm11213	0	0	0	0.999776	0.9587	0
Tex48	0	0	1.05031	0.999776	0	0
Gm11214	1.82928	1.074	2.10063	2.99933	2.8761	2.93101
Tnfsf15	0	0	0	0.999776	8.6283	3.90802
Tnfsf8	2.74392	1.074	2.10063	6.99843	3.8348	2.93101
Pappa	0.914641	2.148	7.3522	7.9982	2.8761	5.86203
Brinp1	0	0	2.10063	7.9982	0	0
Gm11232	0	0	1.05031	1.99955	0	0
Aldoart1	0	2.148	0	0.999776	0	0.977005
Gm11487	0	0	0	1.99955	0	0
Rasef	0	0	3.15094	2.99933	2.8761	0
2310002L09Rik	0	0	0	1.99955	0	0
Frmd3	0	0	0	6.99843	0	0
Bnc2	0.914641	1.074	3.15094	8.99798	86.283	30.2871
Sh3gl2	0	0	2.10063	5.99865	0	0.977005
Saxo1	0	0	2.10063	1.99955	0	0.977005
Slc24a2	0	0	2.10063	6.99843	0	0
C87499	0	0	0	1.99955	0	0
Ifna16	0	0	0	1.99955	0	0
Ifnab	0	0	1.05031	0.999776	0	0
Gm26566	1.82928	1.074	2.10063	4.99888	1.9174	0.977005
Cdkn2a	0.914641	0	1.05031	3.9991	2.8761	1.95401
Cdkn2b	0.914641	3.222	3.15094	4.99888	8.6283	9.77005
Dmrta1	0	7.518	6.30189	47.9892	62.3155	37.1262
Zfp352	0	0	1.05031	0.999776	0	0
Elavl2	0	0	1.05031	5.99865	0	0
Izumo3	0	0	1.05031	2.99933	0	0
Gm12666	0	1.074	0	1.99955	0	0
Ift74	3.65856	5.37	5.25157	9.99776	4.7935	0.977005
Lrrc19	4.57321	2.148	6.30189	3.9991	2.8761	2.93101
Eqtn	0	0	3.15094	0	0.9587	0
Cyp2j13	0	1.074	1.05031	6.99843	1.9174	0
Cyp2j12	0	0	1.05031	1.99955	0	0
Cyp2j7	0	0	2.10063	1.99955	0	0
Cyp2j11	0	0	1.05031	0.999776	0	0
Cyp2j8	0	0	1.05031	0	0	0.977005
Gm12695	0	0	2.10063	0	0	0
E130114P18Rik	0.914641	0	1.05031	2.99933	0	0
Kank4	0	2.148	4.20126	1.99955	1.9174	0
Gm12689	4.57321	3.222	1.05031	5.99865	6.7109	4.88502
Efcab7	0.914641	2.148	4.20126	3.9991	1.9174	0.977005
Dnajc6	0	0	4.20126	12.9971	1.9174	0
B020004J07Rik	0	0	1.05031	2.99933	0	0.977005
C130073F10Rik	0	0	0	1.99955	0	0
Gm12800	0	0	2.10063	1.99955	0	0
Tctex1d1	0	0	1.05031	0.999776	0	0.977005
4921539E11Rik	0	0	2.10063	2.99933	0	0
Dab1	2.74392	2.148	3.15094	5.99865	3.8348	2.93101
Bsnd	0	0	3.15094	0.999776	0	0
Tmem61	0.914641	0	1.05031	2.99933	0	0
Lexm	1.82928	3.222	5.25157	1.99955	4.7935	9.77005
Ttc22	0	0	0	3.9991	2.8761	0
Mroh7	0.914641	0	4.20126	5.99865	1.9174	0
Fam151a	0	0	1.05031	0.999776	0	0
Cdcp2	0	0	1.05031	5.99865	0	0
Ldlrad1	0.914641	1.074	1.05031	2.99933	2.8761	1.95401
Hspb11	4.57321	4.296	5.25157	6.99843	7.6696	5.86203
Glis1	0.914641	1.074	4.20126	2.99933	0	0
Dmrtb1	0	0	0	1.99955	0	0
Slc1a7	3.65856	1.074	2.10063	3.9991	0.9587	7.81604
Orc1	3.65856	4.296	4.20126	5.99865	8.6283	6.83903
Rab3b	1.82928	1.074	4.20126	3.9991	1.9174	0.977005
Calr4	0	1.074	2.10063	0	0	0
Dmrta2	0.914641	0	2.10063	0	2.8761	0.977005
Elavl4	0	0	1.05031	4.99888	0	0
Agbl4	0	0	4.20126	5.99865	0	0
Bend5	1.82928	0	0	2.99933	0	0.977005
Slc5a9	0	0	0	0	0	1.95401
Skint8	0	1.074	1.05031	5.99865	0	0
Skint7	0	0	0	2.99933	0	0
Skint1	0	0	0	1.99955	0	0
Skint4	0	0	1.05031	3.9991	0	0
Skint3	2.74392	4.296	2.10063	3.9991	3.8348	0.977005
Skint9	0.914641	0	1.05031	2.99933	0	0
Skint10	0	0	1.05031	1.99955	0	0
Skint6	0	0	0	6.99843	0	0.977005
Skint5	0	0	3.15094	7.9982	0	0
Skint11	0	0	0	1.99955	0	0
Trabd2b	3.65856	2.148	3.15094	7.9982	4.7935	3.90802
Gm12830	0	0	0	1.99955	0	0
Foxd2	0	1.074	2.10063	2.99933	0.9587	0.977005
Stil	1.82928	6.444	4.20126	14.9966	3.8348	0.977005
Pdzk1ip1	0.914641	0	7.3522	8.99798	3.8348	1.95401
Cyp4x1	0	0	2.10063	2.99933	0	0
Cyp4a29	0	0	3.15094	3.9991	0	0
Tex38	0.914641	1.074	1.05031	0	0	0.977005
Kncn	0	0	0	2.99933	0.9587	0
6430628N08Rik	0	0	1.05031	1.99955	0	0
Dmbx1	0	0	2.10063	3.9991	0	0
Tspan1	0	0	0	4.99888	0.9587	4.88502
Mutyh	1.82928	0	1.05031	4.99888	1.9174	2.93101
Hpdl	0.914641	1.074	1.05031	1.99955	0	1.95401
Kif2c	0.914641	3.222	2.10063	6.99843	0.9587	0
Armh1	0	0	0	1.99955	0	0
Gm12845	0	0	1.05031	3.9991	0	0
Klf17	0	0	2.10063	0	0	0
Artn	1.82928	1.074	0	3.9991	0.9587	0
Mpl	0	0	1.05031	3.9991	0	0
Cfap57	0	0	3.15094	3.9991	0	0
Olfr62	0	0	0	1.99955	0	0
Olfr1341	0	0	2.10063	3.9991	0.9587	0
Olfr1339	0	0	2.10063	2.99933	0	0
Olfr1338	0	0	0	2.99933	0	0
Olfr1331	0	0	0	4.99888	0	0
Olfr1330	0	0	1.05031	5.99865	0	0
Olfr1328	0	0	2.10063	2.99933	0	0
Lao1	0.914641	0	0	2.99933	0	0
Ermap	0	1.074	3.15094	3.9991	2.8761	0
Tmem269	4.57321	2.148	0	0.999776	0	3.90802
Cldn19	0	0	0	1.99955	0	0
Zmynd12	0	0	3.15094	2.99933	0.9587	2.93101
Rimkla	0	0	2.10063	1.99955	0	0
Foxo6	0.914641	0	1.05031	2.99933	0.9587	0
Slfnl1	3.65856	1.074	3.15094	4.99888	0.9587	0.977005
Gm8439	0	0	1.05031	0.999776	0	0
Cited4	0	2.148	1.05031	2.99933	1.9174	1.95401
Kcnq4	2.74392	4.296	5.25157	5.99865	4.7935	3.90802
Col9a2	0	0	3.15094	1.99955	0	0.977005
Tmco2	0	0	0	1.99955	0	0
Gm12888	0	0	0	1.99955	0	0
Gm12886	0	0	0	1.99955	0	0
9530002B09Rik	0	0	0	2.99933	0	0
Bmp8b	0.914641	5.37	4.20126	3.9991	2.8761	6.83903
Hpcal4	0	1.074	2.10063	2.99933	0	0
Nt5c1a	0	0	1.05031	0.999776	0	0
Bmp8a	0	0	1.05031	2.99933	0	0
Rhbdl2	0	0	3.15094	0.999776	0	0
Pou3f1	0	0	1.05031	3.9991	0.9587	0
Epha10	0	0	3.15094	6.99843	0	0
Rspo1	0	0	1.05031	0	0.9587	0
Dnali1	1.82928	4.296	1.05031	5.99865	1.9174	4.88502
Grik3	0	0	3.15094	5.99865	0	0.977005
Oscp1	0	0	3.15094	1.99955	0.9587	1.95401
Col8a2	0	6.444	2.10063	1.99955	0.9587	0.977005
Tekt2	1.82928	2.148	2.10063	0.999776	0.9587	6.83903
Clspn	4.57321	4.296	5.25157	11.9973	4.7935	2.93101
Tfap2e	1.82928	2.148	0	2.99933	0.9587	1.95401
Dlgap3	1.82928	0	1.05031	0.999776	2.8761	0
Gjb3	0	0	3.15094	1.99955	0	0
Gjb5	0	0	0	1.99955	0	0
CK137956	0	0	2.10063	1.99955	0	0
Csmd2	0.914641	0	11.5535	11.9973	0.9587	2.93101
A3galt2	1.82928	1.074	3.15094	8.99798	1.9174	3.90802
Tmem54	0.914641	0	1.05031	0.999776	0	0
Hpca	0.914641	1.074	1.05031	0.999776	2.8761	1.95401
Fndc5	1.82928	4.296	6.30189	6.99843	6.7109	6.83903
Sync	3.65856	4.296	3.15094	0.999776	3.8348	1.95401
Zbtb8b	0	0	5.25157	6.99843	0.9587	0.977005
Tssk3	1.82928	2.148	2.10063	2.99933	1.9174	4.88502
Spocd1	0	0	1.05031	3.9991	0	0
Adgrb2	0	1.074	7.3522	6.99843	0	0.977005
Hcrtr1	0.914641	0	2.10063	2.99933	0	0
Ldc1	0	0	0	4.99888	0	0
Fabp3	0	1.074	1.05031	0.999776	0	0
Nkain1	0	0	2.10063	1.99955	0	0.977005
Matn1	0	0	1.05031	0.999776	0	0
Ptpru	2.74392	1.074	7.3522	13.9969	4.7935	5.86203
Oprd1	0.914641	0	2.10063	3.9991	0	2.93101
Rab42	1.82928	0	2.10063	1.99955	1.9174	0
Smpdl3b	3.65856	2.148	1.05031	7.9982	1.9174	3.90802
Gpr3	0	0	0	1.99955	0	0
Cd164l2	0	0	1.05031	2.99933	0	1.95401
Tent5b	0	0	0	1.99955	0	0
Trnp1	0	0	0	0.999776	0.9587	0
Zfp683	1.82928	1.074	2.10063	4.99888	2.8761	1.95401
Gm7534	0	0	1.05031	1.99955	0	0
Catsper4	0	0	0	0.999776	0	0.977005
Cnksr1	0.914641	2.148	2.10063	2.99933	0.9587	0.977005
Zfp593	1.82928	0	1.05031	0	0.9587	0
E130218I03Rik	0	0	1.05031	0	0.9587	0
Grrp1	1.82928	2.148	1.05031	0.999776	0.9587	0
Slc30a2	0	0	2.10063	5.99865	2.8761	0
Aunip	3.65856	1.074	1.05031	0.999776	0	0
Rhd	2.74392	0	4.20126	2.99933	2.8761	0
Runx3	1.82928	0	6.30189	11.9973	8.6283	7.81604
Stpg1	0	2.148	3.15094	0.999776	0	0
Grhl3	0	1.074	2.10063	5.99865	0.9587	2.93101
Ifnlr1	0	3.222	4.20126	5.99865	2.8761	0
Myom3	1.82928	4.296	6.30189	3.9991	2.8761	2.93101
Htr1d	0.914641	0	1.05031	1.99955	0	0
Lactbl1	0	0	0	5.99865	0	0
Ephb2	0.914641	0	11.5535	13.9969	2.8761	1.95401
Epha8	0	0	4.20126	0.999776	0	0
Cela3b	0	0	1.05031	3.9991	0	0
Ldlrad2	0.914641	0	2.10063	4.99888	1.9174	0
Sh2d5	3.65856	1.074	2.10063	1.99955	1.9174	1.95401
Kif17	0	0	0	5.99865	0	0
Fam43b	0	0	3.15094	0.999776	0	0.977005
Vwa5b1	0.914641	0	6.30189	6.99843	0	0
Ubxn10	0	0	5.25157	2.99933	4.7935	2.93101
Pla2g2c	0	0	3.15094	0	0	0
Pla2g2f	0	0	1.05031	0.999776	0	0
Pla2g2d	0	0	0	1.99955	0.9587	0
Pla2g5	0	2.148	3.15094	2.99933	0.9587	0.977005
Pla2g2e	0	0	2.10063	1.99955	0	0
Htr6	0	1.074	2.10063	1.99955	0	0
Nbl1	0	0	0	2.99933	0	0
Tas1r2	0.914641	0	1.05031	0.999776	1.9174	0
Pax7	0	0	3.15094	4.99888	0	0
Igsf21	0	0	2.10063	1.99955	1.9174	0.977005
Padi6	0	0	6.30189	5.99865	0	0
Padi4	0	0	2.10063	6.99843	1.9174	0
Padi3	0	0	1.05031	0.999776	0	0
Padi1	0	0	1.05031	0.999776	0	0
Mfap2	0.914641	0	0	1.99955	0.9587	0.977005
Cplane2	1.82928	1.074	2.10063	6.99843	0	5.86203
Fam131c	2.74392	2.148	1.05031	7.9982	5.7522	1.95401
Clcnka	0	0	2.10063	0.999776	0	0
Clcnkb	0.914641	0	0	4.99888	0	0
Hspb7	0	1.074	0	0.999776	0	1.95401
Cela2a	0.914641	1.074	1.05031	0.999776	0	0
Ctrc	0	0	1.05031	2.99933	0	0
6330411D24Rik	0	0	1.05031	0.999776	0	0
Pdpn	0	0	3.15094	1.99955	1.9174	0
Lrrc38	0	0	2.10063	3.9991	0	0
Pramel1	0	0	1.05031	1.99955	0	0
BC080695	0	0	0	1.99955	0	0
Gm13083	0	0	1.05031	0.999776	0	0
Gm13089	0	0	1.05031	1.99955	0	0
Gm13078	0	0	0	2.99933	0	0
Gm13103	0	0	1.05031	0.999776	0	0
Pramef6	0	0	1.05031	0.999776	0	0
Gm13101	0	0	1.05031	1.99955	0	0
Oog3	0	0	0	1.99955	0	0
Oog2	0	0	1.05031	0.999776	0	0
C87977	0	0	1.05031	1.99955	0	0
Gm13119	0	0	0	1.99955	0	0
Pramef12	0	0	1.05031	0.999776	0	0
1700012P22Rik	0	0	3.15094	0.999776	0	0
Aadacl3	0	0	0	3.9991	0	0
9430007A20Rik	0	0	1.05031	0.999776	0	0
Gm13124	0	0	1.05031	0.999776	0	0
Aadacl4	0	0	0	5.99865	0	0.977005
Gm438	0	0	0	3.9991	0	0.977005
Tnfrsf8	0	0	3.15094	3.9991	1.9174	0
Zfp990	0	0	0	2.99933	0.9587	0.977005
Gm13212	2.74392	2.148	3.15094	1.99955	13.4218	2.93101
Zfp980	0.914641	0	0	3.9991	0	0
Zfp981	0.914641	1.074	0	6.99843	0	0.977005
Zfp993	1.82928	1.074	2.10063	13.9969	1.9174	0
Gm21411	0	0	2.10063	2.99933	0	0
Rex2	0	0	0	1.99955	0	0
Zfp991	3.65856	1.074	5.25157	4.99888	3.8348	3.90802
Zfp978	0	0	1.05031	2.99933	0	0
Zfp985	0	0	4.20126	4.99888	0	0
Zfp979	2.74392	1.074	5.25157	56.9872	1.9174	3.90802
Zfp534	0	0	0	2.99933	0	0
Draxin	0	0	2.10063	1.99955	0.9587	0
Fbxo2	0	0	1.05031	1.99955	0	0.977005
Disp3	0.914641	0	4.20126	2.99933	0	0
Gm572	0	0	2.10063	0.999776	0	0
Cort	0	2.148	0	1.99955	1.9174	0
Cenps	0.914641	0	6.30189	6.99843	1.9174	2.93101
Rbp7	0	0	2.10063	0.999776	0	0
Tmem274	2.74392	6.444	2.10063	3.9991	3.8348	1.95401
Slc2a7	0	0	1.05031	1.99955	0	0
Slc45a1	0	0	1.05031	2.99933	0	0
Tnfrsf9	0	0	3.15094	4.99888	0	0.977005
Uts2	0.914641	2.148	3.15094	1.99955	1.9174	0.977005
Tas1r1	1.82928	1.074	4.20126	4.99888	1.9174	0
Tnfrsf25	1.82928	3.222	4.20126	4.99888	1.9174	3.90802
Hes3	0	0	2.10063	1.99955	0	2.93101
Rnf207	0.914641	0	3.15094	4.99888	0	0.977005
Chd5	0.914641	1.074	10.5031	6.99843	0	0
Nphp4	0	0	4.20126	5.99865	0	0
Ajap1	0	0	2.10063	0.999776	0.9587	0
Ccdc27	0	0	2.10063	2.99933	0.9587	0.977005
Trp73	0.914641	0	2.10063	6.99843	1.9174	0
Actrt2	0	0	1.05031	0.999776	0	0
Ttc34	0	0	1.05031	2.99933	0	0
Mmel1	0	1.074	1.05031	2.99933	0.9587	0
Plch2	0.914641	2.148	8.40251	12.9971	0.9587	1.95401
Gabrd	0	1.074	2.10063	1.99955	0	0
Tmem52	0	0	1.05031	0.999776	0	0
Mmp23	3.65856	6.444	4.20126	3.9991	9.587	9.77005
Fndc10	0	1.074	4.20126	4.99888	3.8348	3.90802
Tmem240	1.82928	2.148	4.20126	4.99888	1.9174	1.95401
Ttll10	0.914641	2.148	0	1.99955	0	1.95401
Rnf223	0	1.074	1.05031	0.999776	0.9587	0.977005
Perm1	0.914641	4.296	2.10063	0.999776	1.9174	0.977005
Samd11	0.914641	2.148	3.15094	2.99933	0.9587	1.95401
Vmn2r-ps159	0	0	0	4.99888	0	0
Tmbim7	0.914641	1.074	2.10063	5.99865	0	0.977005
Lrrd1	2.74392	0	3.15094	5.99865	0.9587	2.93101
Mterf1b	2.74392	3.222	2.10063	9.99776	7.6696	5.86203
1700015F17Rik	0	0	1.05031	0.999776	0	0.977005
Cfap69	0	2.148	7.3522	15.9964	4.7935	4.88502
Steap1	0.914641	0	3.15094	1.99955	1.9174	0.977005
9330182L06Rik	6.40249	3.222	4.20126	10.9975	3.8348	4.88502
Grm3	0	0	0	3.9991	0	0
Gm8879	0	0	0	1.99955	0	0
Speer3	0	0	0	1.99955	0	0
Sema3e	2.74392	0	3.15094	7.9982	0.9587	0.977005
Speer4e	0	0	0	1.99955	0	0
Gm21190	0	0	0	1.99955	0	0
Gm21083	0	0	0	1.99955	0	0
4930572O03Rik	0	0	0	1.99955	0	0
Gm28710	0	0	0	1.99955	0	0
Speer4f2	0	0	0	1.99955	0	0
Sema3c	5.48785	3.222	5.25157	8.99798	3.8348	6.83903
Gnat3	0	0	0	1.99955	0	0
Magi2	3.65856	1.074	5.25157	15.9964	0.9587	3.90802
Fbxl13	0	1.074	2.10063	8.99798	0.9587	1.95401
Lrrc17	0.914641	0	0	2.99933	0.9587	3.90802
Lhfpl3	0	0	0	1.99955	0	0
Kcnh2	0.914641	0	4.20126	9.99776	0	0
Gbx1	0.914641	0	3.15094	3.9991	1.9174	2.93101
Asb10	0	1.074	2.10063	2.99933	0	0
Iqca1l	0	0	2.10063	0.999776	0	0
Crygn	1.82928	4.296	1.05031	14.9966	1.9174	7.81604
Galntl5	0	0	0	0	0.9587	0.977005
Cct8l1	0	0	0	0.999776	0.9587	2.93101
Actr3b	1.82928	2.148	1.05031	3.9991	2.8761	3.90802
Gm1979	0.914641	0	1.05031	0	0	0
Gm5862	0	0	1.05031	1.99955	0	0
Speer4a	0.914641	0	2.10063	2.99933	0	0
Gm7347	0	0	0	1.99955	0	0
Gm10471	0	0	1.05031	1.99955	0	0
Dpp6	0.914641	0	2.10063	2.99933	0	0.977005
Speer4b	0	0	1.05031	2.99933	0	0
Htr5a	0	0	2.10063	3.9991	0	0
En2	0.914641	0	1.05031	5.99865	2.8761	4.88502
Cnpy1	0	0	0	1.99955	8.6283	4.88502
Shh	0	0	4.20126	2.99933	0.9587	4.88502
Mnx1	0	0	1.05031	1.99955	0	0
Il6	0.914641	1.074	1.05031	3.9991	0	0.977005
3110082J24Rik	0	0	0	2.99933	0	0
Garem2	0.914641	3.222	3.15094	2.99933	3.8348	4.88502
Drc1	1.82928	2.148	1.05031	2.99933	3.8348	2.93101
Otof	0	0	5.25157	11.9973	0.9587	0
1700001C02Rik	0	0	1.05031	1.99955	0	0
Kcnk3	8.23177	2.148	4.20126	4.99888	7.6696	4.88502
Dpysl5	0	2.148	1.05031	2.99933	0	0
Tcf23	2.74392	3.222	1.05031	7.9982	2.8761	0.977005
Slc30a3	1.82928	1.074	0	1.99955	1.9174	0
Gm29609	3.65856	1.074	1.05031	1.99955	1.9174	1.95401
4930548H24Rik	0.914641	0	2.10063	1.99955	0	0
Plb1	0	0	7.3522	15.9964	0	0
Gm9903	0	0	0	2.99933	0	2.93101
Gm1673	0.914641	1.074	0	0	0	0
Nat8l	0.914641	1.074	6.30189	3.9991	0.9587	0
Poln	1.82928	2.148	6.30189	5.99865	3.8348	0
Zfyve28	0	1.074	0	11.9973	0.9587	1.95401
Cfap99	0	0	2.10063	2.99933	0	0
Msantd1	0	5.37	5.25157	4.99888	19.174	21.4941
Dok7	0.914641	0	3.15094	3.9991	0	0
Adra2c	0.914641	0	1.05031	5.99865	0	0
Hmx1	0	0	2.10063	0.999776	0	0
Cpz	1.82928	1.074	0	4.99888	3.8348	0.977005
Sorcs2	1.82928	1.074	3.15094	20.9953	0.9587	0
Psapl1	0	0	0	2.99933	0	0
Ccdc96	3.65856	3.222	5.25157	3.9991	1.9174	3.90802
Ppp2r2c	0	0	5.25157	4.99888	0	0.977005
Jakmip1	0	1.074	7.3522	5.99865	1.9174	0
Gm1043	2.74392	2.148	3.15094	9.99776	2.8761	1.95401
Crmp1	0	0	4.20126	4.99888	1.9174	0.977005
Stk32b	0	0	1.05031	3.9991	0	0
Msx1	1.82928	1.074	0	3.9991	0	0.977005
Otop1	0.914641	0	0	3.9991	0	0
Drd5	0	0	1.05031	0.999776	0	0
Clnk	0	0	1.05031	1.99955	0	0
Hs3st1	2.74392	1.074	0	0.999776	0.9587	0.977005
Nkx3-2	0	0	1.05031	0.999776	0	0
Gm16223	0	0	1.05031	4.99888	0	1.95401
Bst1	0.914641	0	2.10063	2.99933	2.8761	0.977005
Gm7879	0.914641	0	1.05031	0	3.8348	1.95401
Fgfbp1	0	0	1.05031	2.99933	0	0
Clrn2	0	0	2.10063	2.99933	0	0
Slit2	1.82928	0	8.40251	24.9944	0.9587	2.93101
Cckar	0	0	2.10063	0	0	0
Chrna9	5.48785	0	2.10063	7.9982	0.9587	0
Nsun7	0	1.074	8.40251	7.9982	1.9174	4.88502
Phox2b	0	0	0	5.99865	0	0
Shisa3	2.74392	3.222	5.25157	11.9973	13.4218	7.81604
Grxcr1	0	0	1.05031	1.99955	0	0
Kctd8	0	0	1.05031	1.99955	0	0
Gabrg1	0	0	0	10.9975	0.9587	0
Gabra2	0	0	2.10063	6.99843	0	0
Gabra4	0	0	3.15094	3.9991	0	0
Gm5868	0	0	0	1.99955	0	0
Cnga1	0	0	2.10063	4.99888	0.9587	0
Gm10135	0.914641	0	0	0.999776	0	0
Slc10a4	0.914641	0	1.05031	0	0	0
Cwh43	0	0	3.15094	1.99955	0	0
Lrrc66	0	0	1.05031	2.99933	0.9587	0
Spata18	0	0	2.10063	2.99933	0	0
Pdcl2	0	0	1.05031	1.99955	0	0
Arl9	0	1.074	1.05031	0	1.9174	1.95401
Thegl	0.914641	0	1.05031	2.99933	0	0
Epha5	0	0	5.25157	5.99865	0	0.977005
Gnrhr	0.914641	0	0	5.99865	0	0
Tmprss11c	0	0	0	2.99933	0	0
Tmprss11d	0	0	0	2.99933	0	0
Tmprss11a	0	0	0	9.99776	0	0
Tmprss11g	0	0	1.05031	4.99888	0	0
Tmprss11f	0	0	0	5.99865	0	0
Tmprss11b	0	0	0	2.99933	0	0
Tmprss11e	0.914641	0	1.05031	3.9991	0	0
Sult1e1	0	1.074	1.05031	0	4.7935	0.977005
Csn1s1	0	0	0	1.99955	0	0
Csn2	0	0	0	2.99933	0	0
Csn1s2a	0	0	0	2.99933	0	0
Odam	0	0	0	1.99955	0	0
Csn3	0	0	0	2.99933	0	0
Cabs1	0	0	1.05031	0.999776	0	0
Smr2	0	0	0	1.99955	0	0
Amtn	0	0	1.05031	0.999776	0.9587	0
Ambn	0	0	1.05031	4.99888	0	0
Enam	0	0	2.10063	7.9982	0	0.977005
Jchain	2.74392	6.444	5.25157	30.993	90.1178	32.2412
Npffr2	0	0	1.05031	0.999776	0	0
Adamts3	2.74392	2.148	5.25157	12.9971	1.9174	3.90802
Cxcl5	0	0	1.05031	0	2.8761	0
Pf4	4.57321	4.296	3.15094	2.99933	6.7109	0.977005
Cxcl15	0	0	3.15094	0.999776	0	0
Cxcl2	1.82928	1.074	0	0.999776	3.8348	1.95401
Ereg	5.48785	1.074	2.10063	13.9969	6.7109	3.90802
Areg	0	0	1.05031	0.999776	0	0
Parm1	2.74392	2.148	7.3522	6.99843	0	2.93101
Odaph	0	0	2.10063	3.9991	0	0
Ppef2	1.82928	0	2.10063	2.99933	0.9587	0.977005
2010109A12Rik	0.914641	0	1.05031	0	0	1.95401
Gm3286	0	0	0	2.99933	0	0
Naa11	0	0	2.10063	0.999776	0	0
Gk2	0	0	0	2.99933	0	0
Prdm8	0.914641	0	3.15094	3.9991	0	0
Fgf5	0	0	0	2.99933	0	0
Cfap299	0	0	1.05031	0.999776	0	0.977005
Bmp3	0	1.074	2.10063	3.9991	0	0
Prkg2	0.914641	0	2.10063	12.9971	0	0
Vamp9	3.65856	1.074	1.05031	1.99955	0	0
Tmem150c	1.82928	2.148	5.25157	4.99888	0.9587	4.88502
Nkx6-1	0	0	3.15094	3.9991	0	0
Mapk10	3.65856	5.37	5.25157	7.9982	0.9587	4.88502
Slc10a6	3.65856	4.296	3.15094	0.999776	0.9587	1.95401
1700016H13Rik	0	0	0	2.99933	0	0
Dspp	0	0	0	3.9991	0	0
Dmp1	0	1.074	1.05031	1.99955	0	0
Barhl2	0.914641	0	2.10063	1.99955	0	0
Gm17304	1.82928	0	1.05031	3.9991	0.9587	1.95401
Hfm1	0	0	5.25157	6.99843	0	0
Ephx4	0	0	1.05031	0.999776	1.9174	0
Lpcat2b	0	0	0	3.9991	0	0
Gm42669	0	1.074	0	0.999776	0	0
1700028K03Rik	0.914641	3.222	10.5031	12.9971	2.8761	8.79304
Gfi1	0	0	3.15094	3.9991	0.9587	4.88502
Gm42517	0	0	0	1.99955	0	0
Pde6b	2.74392	1.074	7.3522	1.99955	3.8348	6.83903
Cplx1	0	0	0	1.99955	0	0
Rnf212	0	0	2.10063	1.99955	0.9587	0.977005
Vmn2r8	0	0	4.20126	9.99776	0	0
Vmn2r9	0	1.074	0	4.99888	0	2.93101
Vmn2r10	0	1.074	0	3.9991	0	0.977005
Vmn2r11	0.914641	0	3.15094	4.99888	0	0
Vmn2r12	0	1.074	0	5.99865	0	0
Vmn2r13	0	0	0	3.9991	0	0
Vmn2r14	0	0	1.05031	3.9991	0	0
Vmn2r15	0	0	1.05031	3.9991	0	0
Vmn2r16	0	0	1.05031	2.99933	0	0
Vmn2r17	0	0	0	13.9969	0	0
P2rx2	1.82928	1.074	0	2.99933	0.9587	1.95401
Galnt9	0	0	2.10063	0.999776	0.9587	0.977005
Crybb1	0	0	0	1.99955	0	0
Asphd2	0	1.074	7.3522	1.99955	0	0
Sez6l	0	0	2.10063	3.9991	0	0
Gm6588	0	0	0	1.99955	0	0
Myo18b	0	0	4.20126	8.99798	0.9587	1.95401
Crybb2	0	0	1.05031	0.999776	0	0
Crybb3	2.74392	1.074	1.05031	9.99776	0.9587	4.88502
Tmem211	0	0	1.05031	2.99933	0	0
Aym1	0	0	2.10063	0	0	0
Wscd2	0.914641	1.074	6.30189	7.9982	0.9587	0.977005
1700069L16Rik	0	0	3.15094	0.999776	0	0
Dao	0.914641	0	1.05031	3.9991	0.9587	0
Svop	0	0	1.05031	1.99955	0	0
Foxn4	0	0	3.15094	1.99955	0	0
Myo1h	0	0	1.05031	6.99843	1.9174	0
Trpv4	1.82928	2.148	5.25157	7.9982	2.8761	0.977005
1500011B03Rik	2.74392	4.296	7.3522	8.99798	8.6283	6.83903
4930519G04Rik	0	0	2.10063	2.99933	0	0.977005
Cabp1	0	2.148	1.05031	9.99776	0	0
Msi1	0.914641	2.148	2.10063	0.999776	1.9174	0.977005
Tmem233	0	0	1.05031	2.99933	0	0
Ccdc60	0	0	2.10063	5.99865	0	0
Nos1	0.914641	2.148	4.20126	10.9975	1.9174	1.95401
Tesc	4.57321	1.074	1.05031	4.99888	0	1.95401
Hrk	0	1.074	1.05031	6.99843	0.9587	0.977005
Rnft2	0	0	4.20126	9.99776	2.8761	0.977005
Tbx5	0.914641	0	0	2.99933	0	0
Lhx5	0.914641	0	0	1.99955	0	0
Iqcd	2.74392	4.296	2.10063	1.99955	1.9174	2.93101
Cfap73	0	1.074	1.05031	0	0	0
Rasal1	0	1.074	2.10063	9.99776	0	0.977005
Oas1e	0	0	0	1.99955	0	0
Oas1h	0.914641	0	0	2.99933	1.9174	0
Oas1g	1.82928	4.296	3.15094	4.99888	8.6283	10.7471
Oas1d	0	0	1.05031	1.99955	0	0
Rph3a	0	0	4.20126	7.9982	0	0
Adam1b	0	0	0	0.999776	0	0.977005
Ccdc63	0.914641	0	3.15094	3.9991	0	0
Fam216a	0.914641	1.074	2.10063	3.9991	1.9174	0.977005
Morn3	0	1.074	2.10063	0.999776	0	0.977005
Il31	0	0	0	1.99955	0	0
Lrrc43	0	1.074	1.05031	1.99955	0	0
B3gnt4	0	0	1.05031	0.999776	1.9174	0
Gm49027	0.914641	3.222	2.10063	1.99955	1.9174	0.977005
Kntc1	2.74392	1.074	9.45283	17.996	5.7522	1.95401
Hcar1	0	1.074	0	1.99955	0	0
Gm43518	1.82928	0	2.10063	1.99955	1.9174	0
Tctn2	2.74392	6.444	4.20126	7.9982	6.7109	4.88502
Dnah10	0.914641	1.074	9.45283	15.9964	0.9587	0.977005
Ccdc92	0.914641	5.37	0	2.99933	0	2.93101
Tmem132b	1.82928	3.222	6.30189	9.99776	0.9587	0.977005
Tmem132c	0	0	3.15094	6.99843	0	0.977005
Tmem132d	0	0	3.15094	8.99798	0	0
Piwil1	0	0	3.15094	4.99888	0	0
Rimbp2	0	0	2.10063	5.99865	0	0
Adgrd1	0.914641	6.444	5.25157	6.99843	5.7522	3.90802
Sept14	0	0	1.05031	1.99955	0	0
Phkg1	1.82928	5.37	6.30189	3.9991	3.8348	0.977005
Nupr1l	2.74392	0	3.15094	9.99776	6.7109	6.83903
A330070K13Rik	1.82928	0	0	0.999776	0	3.90802
Galnt17	0	0	1.05031	6.99843	0	0.977005
Syna	0.914641	2.148	1.05031	0.999776	0	0.977005
Lat2	6.40249	2.148	2.10063	5.99865	1.9174	5.86203
Tmem270	0	0	1.05031	2.99933	0	0
Cldn4	0.914641	1.074	0	0.999776	0.9587	1.95401
Stx1a	0.914641	3.222	3.15094	3.9991	3.8348	2.93101
Vps37d	0.914641	2.148	1.05031	2.99933	1.9174	0.977005
Fzd9	0.914641	2.148	2.10063	1.99955	0.9587	0
Fkbp6	0	0	2.10063	0.999776	0	0
Trim50	0.914641	0	2.10063	0.999776	0	0.977005
Styxl1	0.914641	0	2.10063	3.9991	0.9587	0.977005
Srrm3	0	0	3.15094	9.99776	0	0
Zp3	0	0	0	2.99933	0	0
Upk3b	1.82928	8.592	2.10063	2.99933	9.587	0.977005
Polr2j	8.23177	2.148	4.20126	8.99798	2.8761	3.90802
Myl10	0	0	1.05031	2.99933	0	0
Col26a1	0.914641	0	3.15094	3.9991	0	0
Cldn15	0.914641	1.074	1.05031	1.99955	0.9587	0.977005
Muc3	0	0	2.10063	3.9991	0	0
Muc3a	0.914641	0	1.05031	0.999776	0	0
Zan	0.914641	1.074	7.3522	25.9942	0	0
Epo	0	0	0	1.99955	0	0
Actl6b	0	0	2.10063	2.99933	0	0
Fbxo24	2.74392	1.074	2.10063	6.99843	2.8761	1.95401
Sap25	1.82928	0	1.05031	0	0	0
Irs3	0	1.074	1.05031	4.99888	1.9174	3.90802
Nyap1	0.914641	3.222	5.25157	6.99843	4.7935	4.88502
Pilrb1	7.31713	1.074	6.30189	16.9962	10.5457	6.83903
Nxpe5	0.914641	1.074	1.05031	3.9991	0	0
Gpc2	0	0	0	1.99955	0	0
Stag3	1.82928	0	1.05031	4.99888	0.9587	0
Pvrig	4.57321	4.296	5.25157	6.99843	3.8348	3.90802
1700123K08Rik	0	0	0	1.99955	0	0
Gm5294	0.914641	0	2.10063	2.99933	0	0
Prkar1b	0	0	3.15094	9.99776	4.7935	5.86203
Cyp2w1	0	0	3.15094	3.9991	0	0
Gper1	2.74392	2.148	7.3522	3.9991	4.7935	3.90802
Uncx	0	0	2.10063	0.999776	0	0
Elfn1	0.914641	0	0	4.99888	0	0.977005
Gm4869	0	0	0	1.99955	0	0
Grifin	0.914641	0	0	0.999776	0	0
Card11	0.914641	4.296	8.40251	10.9975	7.6696	2.93101
Sdk1	1.82928	2.148	1.05031	11.9973	3.8348	4.88502
Radil	0	0	7.3522	3.9991	0	0
Papolb	1.82928	0	0	3.9991	0.9587	0.977005
Olfr718-ps1	0	0	2.10063	5.99865	0	0
Spdye4b	0	0	1.05031	4.99888	0	0
Spdye4a	0	0	0	1.99955	0	0
Zfp853	0.914641	1.074	1.05031	1.99955	0.9587	0
Grid2ip	0	1.074	4.20126	6.99843	0	0.977005
Rsph10b	0.914641	1.074	2.10063	3.9991	1.9174	0
Ocm	0	0	1.05031	0.999776	0	0
Bhlha15	0.914641	6.444	5.25157	7.9982	3.8348	2.93101
Nptx2	0	0	1.05031	0.999776	0	0
Tmem130	0	0	0	1.99955	0	0
Kpna7	0	0	2.10063	3.9991	0	0
Gm4871	0	0	2.10063	2.99933	0	0
Cyp3a57	0.914641	1.074	0	1.99955	0.9587	0.977005
1700001J03Rik	0	0	0	0.999776	0	1.95401
Wasf3	0	1.074	3.15094	0	0.9587	0
Rasl11a	0	2.148	2.10063	2.99933	0.9587	0.977005
Cdx2	0	0	1.05031	1.99955	0	0
Flt3	1.82928	3.222	5.25157	7.9982	1.9174	3.90802
Gm42791	2.74392	1.074	2.10063	3.9991	0.9587	3.90802
Medag	0.914641	1.074	2.10063	0.999776	0	0.977005
Tex26	0	0	0	3.9991	0	0
Wdr95	0	0	2.10063	6.99843	0.9587	0
Rxfp2	0	0	0	4.99888	0	0
Zar1l	0	0	2.10063	0	0	0
Kl	0.914641	0	4.20126	5.99865	0	0
Vmn2r18	0	0	1.05031	7.9982	0	0
Hepacam2	0	1.074	4.20126	6.99843	3.8348	3.90802
Calcr	0.914641	0	4.20126	6.99843	0	0
Gngt1	0.914641	1.074	5.25157	9.99776	5.7522	3.90802
Dlx5	0	0	2.10063	2.99933	0	0
Tac1	0	0	0	3.9991	0	0
Asns	11.8903	0	2.10063	9.99776	1.9174	0
Col28a1	0.914641	0	1.05031	7.9982	0	0
Nxph1	0	2.148	4.20126	2.99933	0	0.977005
Vwde	0	0	4.20126	6.99843	0	0
Gpr85	0.914641	0	1.05031	1.99955	1.9174	2.93101
Ppp1r3a	1.82928	0	1.05031	11.9973	11.5044	11.7241
Asz1	0	0	2.10063	1.99955	0	0
Cttnbp2	1.82928	3.222	4.20126	10.9975	2.8761	2.93101
Ankrd7	0.914641	0	0	0.999776	0	0.977005
Kcnd2	0	0	4.20126	5.99865	0	0
Wnt16	1.82928	7.518	4.20126	4.99888	2.8761	7.81604
Rnf148	2.74392	2.148	3.15094	7.9982	4.7935	9.77005
Iqub	0	0	2.10063	4.99888	0	0
Asb15	1.82928	0	2.10063	3.9991	0.9587	0
Lmod2	2.74392	2.148	5.25157	1.99955	6.7109	4.88502
Gpr37	0	0	0	1.99955	0	0
Grm8	6.40249	2.148	1.05031	38.9912	0.9587	5.86203
Fscn3	0	0	1.05031	2.99933	0	0
Lep	0	0	0	2.99933	0	0
Prrt4	0	1.074	0	2.99933	0	0.977005
Fam71f2	0.914641	0	2.10063	0.999776	0	0
Fam71f1	0	0	0	3.9991	0	0
Ccdc136	3.65856	3.222	5.25157	6.99843	0.9587	0.977005
Flnc	1.82928	0	8.40251	8.99798	0	0
Atp6v1fnb	0	1.074	1.05031	0.999776	0	0
Strip2	2.74392	3.222	3.15094	6.99843	1.9174	1.95401
Ssmem1	0	2.148	2.10063	0	0	0
Cpa2	0	0	1.05031	3.9991	0	0
Cpa4	0	0	1.05031	1.99955	0	0
Cpa5	0	0	0	1.99955	0	0
Cpa1	0	0	1.05031	0.999776	0	0
Klf14	0	0	4.20126	1.99955	0.9587	0
1700012A03Rik	0	0	0	1.99955	0	0
Lrguk	0.914641	1.074	8.40251	11.9973	1.9174	1.95401
Akr1b7	0	2.148	2.10063	0.999776	0	2.93101
Slc23a4	0	1.074	1.05031	2.99933	0	0
Fam180a	7.31713	2.148	3.15094	10.9975	13.4218	12.7011
Chrm2	1.82928	1.074	1.05031	9.99776	0.9587	2.93101
Ptn	1.82928	0	4.20126	4.99888	0	0
Dgki	0.914641	0	2.10063	10.9975	0	0.977005
Svopl	2.74392	3.222	7.3522	2.99933	0.9587	1.95401
Atp6v0a4	0	0	2.10063	3.9991	0	0
Clec2l	0	1.074	1.05031	0.999776	0	0
Rab19	2.74392	0	0	0.999776	1.9174	0.977005
Tmem178b	0.914641	0	5.25157	6.99843	0	0
Wee2	0	0	3.15094	2.99933	0	0
Tas2r137	0	1.074	0	0	3.8348	0
Tas2r108	0	0	0	2.99933	1.9174	0.977005
Prss37	0	0	0	0.999776	1.9174	0
Olfr461	0	0	0	7.9982	1.9174	1.95401
Olfr460	0	0	2.10063	2.99933	0	0
Clec5a	1.82928	2.148	0	4.99888	3.8348	8.79304
Tas2r138	0.914641	0	1.05031	2.99933	1.9174	0
Mgam2-ps	0.914641	0	7.3522	7.9982	0	0
Moxd2	0	0	0	3.9991	0	0
Prss58	0	0	0	1.99955	0	0
1700074P13Rik	0	0	0	2.99933	0	0
Prss3	0	0	1.05031	0.999776	0	0
Prss1	0.914641	0	0	0.999776	0	0
Ephb6	5.48785	4.296	2.10063	6.99843	17.2566	15.6321
Trpv6	0	1.074	0	1.99955	0	0
Trpv5	0	0	0	0.999776	0.9587	0
Llcfc1	0	0	1.05031	0.999776	0	0
Kel	0	0	2.10063	0	1.9174	0.977005
Pip	0	0	0	1.99955	0	0
Tmem139	0	0	4.20126	2.99933	0.9587	2.93101
Clcn1	0	1.074	2.10063	3.9991	1.9174	0.977005
Fam131b	0.914641	0	2.10063	2.99933	0.9587	1.95401
Tas2r143	0	1.074	0	0.999776	0	0
Tas2r135	0	1.074	2.10063	2.99933	1.9174	1.95401
Tas2r126	0.914641	0	1.05031	3.9991	0.9587	0
Olfr458	2.74392	0	0	1.99955	0	0
Olfr457	0.914641	1.074	3.15094	11.9973	1.9174	0.977005
Olfr455	0.914641	0	2.10063	6.99843	0	0.977005
Tcaf3	0	0	2.10063	4.99888	0	0.977005
Olfr453	0	0	1.05031	0.999776	0	0
Olfr38	0	0	1.05031	0.999776	0	0
Olfr452	0	0	0	1.99955	0	0
Olfr450	0	0	0	2.99933	0	0
Olfr448	0	0	2.10063	0.999776	0	0
Olfr447	0	0	0	3.9991	0	0
Olfr446	0	0	0	3.9991	0	0
[truncated: 4,341 more rows]

## Sheet: Young_inter_mRNA levels
GeneID	Y1_RNA	Y2_RNA	Y3_RNA	O1_RNA	O2_RNA	O3_RNA
Sox17	31.0978	21.48	18.9057	17.996	26.8436	27.3561
Mrpl15	100.611	97.734	88.2264	87.9803	148.599	136.781
Tcea1	53.0492	64.44	76.6729	61.9861	65.1916	70.3443
Atp6v1h	93.2934	89.142	112.384	86.9805	111.209	94.7695
Sntg1	8.23177	7.518	17.8553	13.9969	25.8849	27.3561
Mcmdc2	9.14641	4.296	4.20126	10.9975	4.7935	4.88502
Tcf24	35.671	35.442	32.5597	3.9991	32.5958	31.2641
Stau2	44.8174	41.886	32.5597	54.9877	41.2241	42.0112
Eloc	67.6834	81.624	81.9245	95.9785	79.5721	70.3443
Jph1	51.2199	38.664	34.6604	47.9892	40.2654	44.9422
Mcm3	18.2928	27.924	16.805	45.9897	30.6784	18.5631
Paqr8	14.6343	16.11	11.5535	9.99776	17.2566	16.6091
Tmem14a	11.8903	10.74	12.6038	7.9982	11.5044	16.6091
Kcnq5	6.40249	5.37	9.45283	9.99776	4.7935	7.81604
B3gat2	28.3539	31.146	26.2579	22.9948	24.9262	25.4021
Smap1	32.9271	30.072	19.956	25.9942	32.5958	34.1952
Sdhaf4	7.31713	7.518	9.45283	13.9969	6.7109	6.83903
4931428L18Rik	14.6343	20.406	14.7044	9.99776	5.7522	18.5631
Prim2	10.9757	15.036	14.7044	19.9955	7.6696	14.6551
Rab23	71.342	102.03	92.4277	112.975	76.696	96.7235
Bag2	21.0367	13.962	23.1069	8.99798	21.0914	21.4941
Ccdc115	93.2934	92.364	108.182	97.978	161.062	142.643
Ptpn18	20.1221	28.998	21.0063	31.9928	35.4719	22.4711
Arhgef4	8.23177	19.332	12.6038	13.9969	12.4631	23.4481
Neurl3	81.4031	95.586	111.333	103.977	135.177	98.6775
Arid5a	22.866	17.184	32.5597	38.9912	31.6371	34.1952
Fer1l5	43.9028	36.516	43.0629	26.9939	34.5132	58.6203
Cnnm4	65.8542	46.182	46.2138	55.9874	59.4394	62.5283
Ankrd39	25.61	16.11	12.6038	13.9969	17.2566	12.7011
Sema4c	48.476	60.144	59.8679	68.9845	78.6134	49.8272
Cox5b	64.0249	77.328	53.566	68.9845	55.6046	35.1722
Zap70	37.5003	140.694	121.836	83.9812	114.085	90.8614
Unc50	77.7445	74.106	84.0251	68.9845	58.4807	73.2754
Mgat4a	26.5246	32.22	40.9623	41.9906	60.3981	49.8272
Tsga10	18.2928	13.962	27.3082	12.9971	25.8849	16.6091
Lipt1	104.269	95.586	79.8239	86.9805	81.4895	63.5053
Mitd1	59.4517	54.774	79.8239	73.9834	68.0677	64.4823
Aff3	5.48785	12.888	11.5535	25.9942	19.174	18.5631
Pdcl3	79.5738	73.032	106.082	74.9832	80.5308	78.1604
Rpl31	41.1589	53.7	39.9119	28.9935	34.5132	34.1952
Map4k4	95.1227	89.142	94.5283	124.972	136.135	117.241
Il1rl2	6.40249	5.37	10.5031	6.99843	3.8348	4.88502
Mfsd9	6.40249	4.296	9.45283	9.99776	4.7935	2.93101
Mrps9	65.8542	82.698	67.2201	74.9832	78.6134	85.9764
Nck2	38.4149	24.702	23.1069	37.9915	39.3067	40.0572
Uxs1	70.4274	82.698	71.4214	84.9809	61.3568	96.7235
Mettl21c	33.8417	45.108	46.2138	42.9904	52.7285	48.8502
Gm8251	63.1102	22.554	38.8616	23.9946	35.4719	18.5631
Tex30	14.6343	4.296	6.30189	11.9973	10.5457	9.77005
Poglut2	41.1589	27.924	34.6604	35.9919	20.1327	29.3101
Col5a2	12.805	15.036	14.7044	22.9948	9.587	11.7241
Wdr75	64.0249	57.996	57.7673	57.987	74.7786	57.6433
Gm5269	7.31713	3.222	10.5031	1.99955	8.6283	5.86203
Slc39a10	64.9395	54.774	58.8176	64.9854	49.8524	47.8732
Nemp2	12.805	7.518	11.5535	20.9953	15.3392	10.7471
1700019D03Rik	6.40249	2.148	14.7044	12.9971	1.9174	4.88502
Osgepl1	60.3663	73.032	61.9685	82.9814	67.109	52.7583
Asnsd1	17.3782	20.406	16.805	19.9955	10.5457	9.77005
Stk17b	86.8909	65.514	138.641	126.972	132.301	86.9534
Rftn2	10.9757	7.518	11.5535	10.9975	18.2153	15.6321
Mars2	68.5981	68.736	69.3207	73.9834	66.1503	85.9764
Plcl1	21.0367	22.554	26.2579	41.9906	27.8023	45.9192
Satb2	14.6343	11.814	11.5535	25.9942	14.3805	8.79304
Tyw5	20.1221	22.554	31.5094	14.9966	21.0914	21.4941
Spats2l	14.6343	19.332	14.7044	21.9951	11.5044	24.4251
Kctd18	54.8785	74.106	61.9685	67.9847	65.1916	81.0914
Ppil3	19.2075	7.518	14.7044	13.9969	12.4631	11.7241
Nif3l1	45.7321	57.996	51.4654	53.9879	41.2241	42.0112
Orc2	37.5003	26.85	34.6604	25.9942	23.0088	27.3561
Ndufb3	26.5246	25.776	26.2579	25.9942	16.2979	28.3331
Tmem237	0.914641	6.444	11.5535	7.9982	7.6696	6.83903
Mpp4	85.9763	19.332	23.1069	42.9904	43.1415	16.6091
Sumo1	61.281	56.922	52.5157	51.9883	60.3981	55.6893
Nop58	78.6591	77.328	77.7233	77.9825	79.5721	53.7353
Ica1l	10.9757	20.406	8.40251	14.9966	15.3392	16.6091
Wdr12	59.4517	71.958	73.522	64.9854	53.6872	53.7353
Carf	57.6224	44.034	51.4654	53.9879	48.8937	52.7583
Cyp20a1	42.9881	38.664	64.0692	41.9906	45.0589	36.1492
Cd28	5.48785	4.296	5.25157	5.99865	5.7522	6.83903
Icos	11.8903	9.666	14.7044	22.9948	27.8023	13.6781
Fastkd2	50.3053	53.7	81.9245	63.9856	54.6459	56.6663
Mettl21a	46.6467	50.478	73.522	68.9845	45.0589	60.5743
Ccnyl1	29.2685	21.48	43.0629	42.9904	30.6784	33.2182
Plekhm3	51.2199	59.07	86.1258	45.9897	69.9851	69.3673
Map2	22.866	13.962	21.0063	27.9937	21.0914	45.9192
Lancl1	65.8542	51.552	48.3145	50.9886	30.6784	36.1492
Ikzf2	18.2928	24.702	19.956	17.996	23.9675	46.8962
Bard1	6.40249	10.74	12.6038	6.99843	11.5044	5.86203
Atic	71.342	67.662	63.0189	62.9859	65.1916	58.6203
Xrcc5	10.9757	38.664	17.8553	19.9955	13.4218	22.4711
Smarcal1	37.5003	68.736	51.4654	48.989	50.8111	55.6893
Rpl37a	36.5856	39.738	24.1572	50.9886	27.8023	27.3561
Igfbp5	55.7931	127.806	82.9748	49.9888	359.513	218.849
Rufy4	16.4635	5.37	6.30189	10.9975	3.8348	8.79304
Slc11a1	43.9028	35.442	34.6604	56.9872	66.1503	47.8732
Zfp142	64.0249	73.032	45.1635	71.9838	66.1503	60.5743
Bcs1l	91.4641	76.254	75.6226	68.9845	69.9851	85.9764
Rnf25	60.3663	79.476	59.8679	67.9847	69.0264	56.6663
Ihh	37.5003	9.666	14.7044	20.9953	5.7522	0.977005
Nhej1	5.48785	3.222	7.3522	9.99776	6.7109	12.7011
Abcb6	67.6834	53.7	58.8176	39.991	57.522	60.5743
Glb1l	21.9514	34.368	30.4591	26.9939	31.6371	24.4251
Ptprn	11.8903	13.962	16.805	7.9982	12.4631	23.4481
Des	38.4149	27.924	29.4088	30.993	46.0176	38.1032
Speg	6.40249	7.518	21.0063	15.9964	14.3805	11.7241
Gmppa	92.3788	102.03	94.5283	98.9778	77.6547	78.1604
Chpf	17.3782	17.184	12.6038	13.9969	19.174	14.6551
Obsl1	8.23177	10.74	12.6038	11.9973	12.4631	15.6321
Stk11ip	38.4149	47.256	32.5597	42.9904	27.8023	37.1262
Slc4a3	4.57321	6.444	4.20126	10.9975	0.9587	5.86203
Sgpp2	5.48785	12.888	16.805	13.9969	22.0501	13.6781
Farsb	27.4392	34.368	33.6101	34.9921	36.4306	39.0802
Kcne4	6.40249	6.444	8.40251	4.99888	7.6696	1.95401
Ap1s3	6.40249	6.444	10.5031	9.99776	7.6696	0.977005
Mrpl44	89.6348	71.958	55.6667	77.9825	68.0677	62.5283
Serpine2	7.31713	7.518	7.3522	36.9917	12.4631	8.79304
Col4a4	8.23177	16.11	17.8553	15.9964	15.3392	27.3561
Col4a3	21.0367	32.22	24.1572	18.9957	21.0914	24.4251
Fbxo36	16.4635	19.332	12.6038	8.99798	8.6283	14.6551
Sp110	3.65856	6.444	6.30189	6.99843	10.5457	8.79304
Sp140	6.40249	10.74	15.7547	13.9969	19.174	17.5861
Sp100	81.4031	92.364	105.031	89.9798	119.838	99.6545
A630001G21Rik	15.5489	15.036	24.1572	19.9955	26.8436	18.5631
Gpr55	8.23177	10.74	7.3522	5.99865	9.587	4.88502
Spata3	6.40249	6.444	12.6038	9.99776	2.8761	4.88502
Htr2b	31.0978	31.146	21.0063	20.9953	37.3893	31.2641
Armc9	12.805	21.48	23.1069	33.9924	25.8849	15.6321
Ptma	68.5981	66.588	45.1635	74.9832	69.0264	58.6203
Pde6d	17.3782	16.11	14.7044	28.9935	17.2566	10.7471
Cops7b	52.1345	51.552	35.7107	35.9919	44.1002	39.0802
Dis3l2	61.281	61.218	59.8679	66.985	41.2241	62.5283
Kcnj13	51.2199	38.664	40.9623	25.9942	43.1415	38.1032
Snorc	8.23177	6.444	10.5031	9.99776	9.587	13.6781
Neu2	7.31713	8.592	5.25157	8.99798	5.7522	20.5171
Inpp5d	44.8174	36.516	53.566	58.9868	73.8199	59.5973
Ugt1a10	37.5003	48.33	29.4088	4.99888	11.5044	10.7471
Ugt1a8	76.8299	55.848	53.566	11.9973	27.8023	47.8732
Ugt1a2	67.6834	54.774	37.8113	29.9933	74.7786	77.1834
Dnajb3	60.3663	46.182	29.4088	27.9937	64.2329	72.2983
Arl4c	81.4031	71.958	68.2704	85.9807	101.622	81.0914
Sh3bp4	17.3782	16.11	14.7044	59.9865	30.6784	18.5631
Ackr3	3.65856	5.37	8.40251	7.9982	5.7522	4.88502
Mlph	8.23177	8.592	14.7044	19.9955	23.0088	19.5401
Ramp1	20.1221	19.332	22.0566	16.9962	28.761	17.5861
Erfe	11.8903	8.592	7.3522	10.9975	8.6283	8.79304
Ilkap	99.6959	103.104	63.0189	69.9843	79.5721	72.2983
Traf3ip1	53.0492	67.662	67.2201	61.9861	78.6134	50.8042
Asb1	91.4641	93.438	58.8176	64.9854	77.6547	82.0684
Cops9	22.866	19.332	29.4088	20.9953	14.3805	20.5171
Gpc1	68.5981	65.514	32.5597	231.948	33.5545	23.4481
Dusp28	62.1956	76.254	56.717	46.9895	58.4807	78.1604
Capn10	81.4031	102.03	80.8742	89.9798	92.0352	88.9074
Gpr35	12.805	21.48	9.45283	18.9957	31.6371	14.6551
Pask	4.57321	1.074	9.45283	17.996	10.5457	1.95401
Ano7	7.31713	7.518	12.6038	8.99798	5.7522	12.7011
Bok	32.9271	22.554	23.1069	46.9895	20.1327	24.4251
Thap4	36.5856	30.072	26.2579	31.9928	22.0501	31.2641
Atg4b	96.952	110.622	92.4277	81.9816	99.7049	98.6775
Dtymk	51.2199	47.256	29.4088	50.9886	34.5132	28.3331
Fam174a	40.2442	52.626	50.4151	45.9897	30.6784	27.3561
St8sia4	26.5246	37.59	40.9623	76.9827	61.3568	48.8502
Gin1	53.0492	78.402	52.5157	35.9919	32.5958	36.1492
Tnfrsf11a	23.7807	37.59	28.3585	35.9919	45.0589	27.3561
Bcl2	35.671	32.22	74.5723	66.985	67.109	64.4823
Serpinb8	17.3782	35.442	42.0126	51.9883	92.0352	88.9074
Dsel	24.6953	33.294	28.3585	26.9939	31.6371	39.0802
Tfcp2l1	96.0373	71.958	119.736	98.9778	179.277	130.919
Inhbb	47.5613	68.736	48.3145	63.9856	82.4482	23.4481
Ralb	68.5981	76.254	80.8742	97.978	96.8287	88.9074
Tmem177	69.5127	89.142	67.2201	79.982	56.5633	67.4133
Marco	8.23177	6.444	15.7547	2.99933	8.6283	66.4363
Ddx18	21.0367	18.258	19.956	24.9944	25.8849	20.5171
Gpr39	43.9028	22.554	23.1069	47.9892	29.7197	29.3101
Nckap5	13.7196	21.48	23.1069	18.9957	25.8849	14.6551
Zranb3	23.7807	27.924	27.3082	29.9933	33.5545	29.3101
Mcm6	20.1221	19.332	30.4591	42.9904	14.3805	11.7241
Dars	88.7202	74.106	130.239	117.974	84.3656	113.333
Cxcr4	10.9757	4.296	4.20126	4.99888	23.9675	9.77005
AA986860	103.354	68.736	16.805	30.993	22.0501	34.1952
Dyrk3	10.0611	32.22	19.956	16.9962	20.1327	10.7471
Eif2d	64.9395	79.476	86.1258	70.9841	61.3568	66.4363
Fam72a	11.8903	5.37	6.30189	2.99933	13.4218	10.7471
Rab7b	9.14641	20.406	13.6541	32.9926	29.7197	22.4711
Slc41a1	64.9395	37.59	58.8176	140.968	107.374	47.8732
Rab29	60.3663	57.996	52.5157	63.9856	74.7786	47.8732
Klhdc8a	5.48785	25.776	16.805	30.993	13.4218	10.7471
Tmcc2	48.476	65.514	48.3145	41.9906	65.1916	59.5973
Tmem81	32.0124	27.924	18.9057	17.996	20.1327	27.3561
Cntn2	2.74392	5.37	7.3522	17.996	8.6283	4.88502
Nfasc	4.57321	2.148	15.7547	14.9966	4.7935	0
Pik3c2b	70.4274	92.364	88.2264	104.976	83.4069	92.8154
Golt1a	29.2685	34.368	36.761	24.9944	23.9675	33.2182
Snrpe	14.6343	11.814	8.40251	17.996	17.2566	14.6551
Gm38394	70.4274	56.922	68.2704	70.9841	69.9851	73.2754
Lax1	10.0611	5.37	7.3522	4.99888	10.5457	3.90802
Fmod	10.0611	10.74	9.45283	6.99843	7.6696	12.7011
Ppfia4	6.40249	10.74	9.45283	14.9966	15.3392	11.7241
Cyb5r1	30.1832	19.332	22.0566	33.9924	34.5132	19.5401
Rabif	95.1227	102.03	98.7295	111.975	83.4069	93.7924
Syt2	3.65856	3.222	8.40251	7.9982	2.8761	6.83903
Arl8a	91.4641	40.812	58.8176	92.9791	80.5308	53.7353
Csrp1	41.1589	44.034	52.5157	51.9883	54.6459	50.8042
Phlda3	3.65856	11.814	10.5031	27.9937	14.3805	21.4941
Lad1	21.0367	32.22	57.7673	28.9935	11.5044	0.977005
Tmem9	59.4517	60.144	47.2641	45.9897	58.4807	40.0572
Kif21b	47.5613	50.478	61.9685	76.9827	86.283	55.6893
Ddx59	31.0978	20.406	34.6604	32.9926	25.8849	38.1032
2310009B15Rik	14.6343	15.036	9.45283	15.9964	12.4631	7.81604
Aspm	21.0367	36.516	30.4591	55.9874	37.3893	16.6091
Kcnt2	10.9757	20.406	35.7107	24.9944	4.7935	3.90802
B3galt2	75.0006	79.476	89.2767	87.9803	77.6547	90.8614
Ro60	84.147	85.92	97.6792	117.974	124.631	149.482
Uchl5	43.9028	56.922	67.2201	48.989	46.9763	42.0112
Rgs2	46.6467	61.218	79.8239	109.975	126.548	65.4593
Pla2g4a	10.0611	20.406	18.9057	26.9939	27.8023	22.4711
Hmcn1	50.3053	44.034	69.3207	66.985	56.5633	71.3213
Trmt1l	96.952	100.956	76.6729	104.976	89.1591	69.3673
1700025G04Rik	63.1102	75.18	73.522	49.9888	69.9851	62.5283
Tsen15	18.2928	18.258	22.0566	20.9953	23.9675	26.3791
Colgalt2	10.9757	8.592	6.30189	12.9971	12.4631	8.79304
Ncf2	29.2685	28.998	47.2641	53.9879	59.4394	39.0802
Shcbp1l	5.48785	4.296	9.45283	16.9962	5.7522	11.7241
Npl	2.74392	3.222	9.45283	4.99888	3.8348	2.93101
Rgs8	15.5489	28.998	37.8113	13.9969	17.2566	35.1722
Rnasel	64.9395	68.736	99.7799	62.9859	100.664	102.585
Teddm2	53.9638	66.588	31.5094	34.9921	47.935	49.8272
Cacna1e	14.6343	6.444	10.5031	32.9926	42.1828	11.7241
Ier5	29.2685	40.812	38.8616	76.9827	84.3656	76.2064
Mr1	47.5613	63.366	44.1132	117.974	116.003	116.264
Acbd6	119.818	90.216	89.2767	126.972	69.0264	77.1834
Gm2000	63.1102	74.106	77.7233	67.9847	75.7373	103.562
Tor3a	50.3053	61.218	72.4717	73.9834	96.8287	78.1604
Angptl1	8.23177	9.666	16.805	6.99843	21.0914	17.5861
Cryzl2	36.5856	61.218	31.5094	47.9892	64.2329	42.9882
Mrps14	37.5003	42.96	52.5157	59.9865	33.5545	47.8732
Gpr52	35.671	27.924	39.9119	27.9937	38.348	51.7812
Cenpl	42.9881	49.404	42.0126	40.9908	36.4306	42.0112
Klhl20	82.3177	97.734	92.4277	105.976	101.622	104.54
Dnm3	8.23177	8.592	21.0063	24.9944	23.0088	26.3791
Eef1aknmt	80.4884	88.068	70.3711	54.9877	61.3568	57.6433
Vamp4	87.8055	80.55	95.5786	79.982	85.3243	86.9534
Fmo4	87.8055	64.44	99.7799	89.9798	103.54	117.241
Mroh9	0	20.406	8.40251	2.99933	7.6696	16.6091
Prrx1	7.31713	5.37	6.30189	24.9944	11.5044	11.7241
Gorab	24.6953	21.48	34.6604	46.9895	33.5545	26.3791
Kifap3	19.2075	40.812	46.2138	41.9906	34.5132	42.9882
BC055324	5.48785	10.74	12.6038	10.9975	6.7109	0.977005
Mettl18	10.0611	22.554	30.4591	37.9915	20.1327	24.4251
Sell	27.4392	24.702	25.2075	48.989	29.7197	24.4251
Selp	21.0367	31.146	25.2075	23.9946	14.3805	8.79304
Ccdc181	36.5856	57.996	56.717	37.9915	49.8524	42.0112
Blzf1	63.1102	105.252	84.0251	73.9834	72.8612	81.0914
Nme7	13.7196	24.702	19.956	24.9944	23.0088	13.6781
Dpt	40.2442	61.218	40.9623	28.9935	55.6046	48.8502
Gpr161	12.805	13.962	11.5535	5.99865	6.7109	16.6091
Adcy10	10.0611	19.332	18.9057	11.9973	24.9262	19.5401
Mpzl1	19.2075	22.554	16.805	23.9946	19.174	18.5631
Tada1	22.866	16.11	22.0566	16.9962	16.2979	19.5401
Rxrg	4.57321	13.962	13.6541	10.9975	11.5044	10.7471
Rgs4	11.8903	13.962	13.6541	14.9966	4.7935	15.6321
Gm7694	98.7812	48.33	49.3648	239.946	140.929	88.9074
Nos1ap	60.3663	27.924	32.5597	83.9812	94.9113	59.5973
Spata46	6.40249	7.518	2.10063	2.99933	17.2566	15.6321
Dusp12	32.9271	42.96	40.9623	45.9897	48.8937	51.7812
Fcgr4	14.6343	19.332	25.2075	35.9919	36.4306	21.4941
Fcgr3	36.5856	42.96	49.3648	76.9827	82.4482	40.0572
Cfap126	9.14641	13.962	5.25157	12.9971	9.587	11.7241
Pcp4l1	48.476	85.92	67.2201	10.9975	124.631	273.561
Fcer1g	23.7807	44.034	34.6604	63.9856	74.7786	45.9192
Adamts4	4.57321	6.444	11.5535	10.9975	3.8348	2.93101
B4galt3	38.4149	32.22	18.9057	35.9919	25.8849	21.4941
Usp21	67.6834	48.33	49.3648	65.9852	69.9851	50.8042
Dedd	53.0492	52.626	33.6101	55.9874	57.522	33.2182
Usf1	113.416	91.29	87.1761	93.9789	128.466	117.241
Tstd1	67.6834	60.144	59.8679	97.978	66.1503	66.4363
Alyref2	37.5003	25.776	48.3145	28.9935	36.4306	31.2641
Ly9	21.0367	5.37	12.6038	18.9957	37.3893	22.4711
Slamf7	8.23177	5.37	17.8553	11.9973	21.0914	10.7471
Cd48	11.8903	8.592	14.7044	17.996	15.3392	13.6781
Gm10521	11.8903	8.592	12.6038	18.9957	24.9262	24.4251
Slamf6	10.0611	7.518	9.45283	19.9955	10.5457	9.77005
Vangl2	9.14641	5.37	9.45283	10.9975	10.5457	5.86203
Atp1a2	5.48785	4.296	5.25157	4.99888	1.9174	3.90802
Kcnj10	31.0978	31.146	33.6101	31.9928	83.4069	54.7123
Igsf9	3.65856	6.444	6.30189	10.9975	2.8761	3.90802
Tagln2	56.7078	50.478	68.2704	58.9868	82.4482	74.2524
Cfap45	6.40249	3.222	6.30189	0.999776	3.8348	1.95401
Slamf8	5.48785	4.296	7.3522	7.9982	11.5044	11.7241
Dusp23	35.671	30.072	32.5597	44.9899	42.1828	38.1032
Ackr1	4.57321	7.518	13.6541	9.99776	17.2566	15.6321
Cadm3	71.342	46.182	78.7736	44.9899	75.7373	78.1604
Aim2	18.2928	20.406	29.4088	29.9933	33.5545	26.3791
Ifi206	15.5489	24.702	17.8553	14.9966	25.8849	18.5631
Ifi213	25.61	47.256	52.5157	41.9906	81.4895	23.4481
Ifi209	18.2928	30.072	37.8113	43.9901	59.4394	33.2182
Ifi208	11.8903	23.628	24.1572	27.9937	23.9675	16.6091
Ifi204	72.2567	76.254	97.6792	84.9809	115.044	82.0684
Mndal	74.0859	70.884	114.484	89.9798	118.879	90.8614
Fmn2	2.74392	3.222	9.45283	11.9973	0	0.977005
Opn3	116.159	41.886	63.0189	51.9883	26.8436	99.6545
Chml	130.794	73.032	66.1698	70.9841	79.5721	69.3673
Sdccag8	39.3296	53.7	37.8113	27.9937	54.6459	55.6893
Akt3	62.1956	57.996	50.4151	48.989	82.4482	62.5283
Cox20	10.9757	6.444	10.5031	10.9975	12.4631	13.6781
Kif26b	32.9271	15.036	26.2579	27.9937	19.174	15.6321
Smyd3	34.7564	34.368	38.8616	48.989	62.3155	58.6203
Sccpdh	11.8903	12.888	21.0063	15.9964	14.3805	13.6781
Stum	5.48785	3.222	13.6541	6.99843	10.5457	4.88502
Lin9	32.9271	30.072	46.2138	31.9928	23.9675	24.4251
Sde2	87.8055	85.92	84.0251	82.9814	84.3656	80.1144
Pycr2	22.866	20.406	29.4088	28.9935	21.0914	18.5631
Lefty1	9.14641	6.444	1.05031	11.9973	21.0914	16.6091
Tmem63a	100.611	84.846	76.6729	100.977	127.507	137.758
Nvl	102.44	82.698	95.5786	94.9787	116.003	105.517
Cnih4	44.8174	62.292	42.0126	48.989	54.6459	40.0572
Dnah14	4.57321	5.37	10.5031	24.9944	4.7935	2.93101
Lbr	63.1102	62.292	60.9182	57.987	69.0264	71.3213
Enah	13.7196	12.888	18.9057	24.9944	15.3392	9.77005
Susd4	86.8909	40.812	55.6667	228.949	3.8348	5.86203
Disp1	29.2685	33.294	35.7107	26.9939	38.348	27.3561
Taf1a	54.8785	51.552	25.2075	27.9937	57.522	45.9192
Hhipl2	4.57321	3.222	8.40251	15.9964	10.5457	5.86203
Dusp10	44.8174	16.11	34.6604	39.991	45.0589	45.9192
1700056E22Rik	7.31713	9.666	6.30189	17.996	9.587	6.83903
Hlx	38.4149	25.776	23.1069	31.9928	42.1828	32.2412
Mark1	12.805	5.37	10.5031	12.9971	20.1327	11.7241
Tgfb2	8.23177	4.296	5.25157	10.9975	6.7109	8.79304
Rrp15	48.476	32.22	49.3648	35.9919	41.2241	33.2182
Esrrg	57.6224	84.846	89.2767	42.9904	149.557	185.631
Ush2a	2.74392	4.296	8.40251	21.9951	5.7522	4.88502
Cenpf	25.61	65.514	60.9182	83.9812	66.1503	19.5401
Ptpn14	49.3906	54.774	59.8679	51.9883	65.1916	75.2294
Smyd2	19.2075	17.184	23.1069	19.9955	20.1327	10.7471
Flvcr1	43.9028	34.368	38.8616	34.9921	23.9675	26.3791
Tatdn3	17.3782	30.072	30.4591	23.9946	20.1327	24.4251
Nsl1	1.82928	8.592	9.45283	11.9973	7.6696	7.81604
Batf3	2.74392	7.518	6.30189	10.9975	6.7109	5.86203
Nenf	7.31713	7.518	11.5535	16.9962	8.6283	6.83903
Pacc1	26.5246	36.516	38.8616	41.9906	42.1828	37.1262
Dtl	6.40249	9.666	13.6541	26.9939	9.587	4.88502
Nek2	33.8417	16.11	13.6541	61.9861	15.3392	5.86203
Rd3	10.9757	8.592	12.6038	17.996	9.587	11.7241
Traf5	33.8417	46.182	43.0629	46.9895	46.9763	56.6663
Hhat	15.5489	12.888	22.0566	16.9962	20.1327	25.4021
Utp25	56.7078	44.034	28.3585	39.991	42.1828	42.9882
Traf3ip3	16.4635	7.518	6.30189	13.9969	14.3805	9.77005
Lamb3	27.4392	23.628	16.805	32.9926	31.6371	38.1032
Cd34	3.65856	8.592	9.45283	16.9962	4.7935	14.6551
Cd46	36.5856	53.7	59.8679	57.987	82.4482	100.631
Cr2	11.8903	15.036	17.8553	23.9946	16.2979	28.3331
Rpp38	24.6953	36.516	19.956	25.9942	21.0914	28.3331
Suv39h2	42.0735	31.146	33.6101	25.9942	19.174	31.2641
Hspa14	31.0978	32.22	33.6101	31.9928	25.8849	27.3561
Gm45902	36.5856	52.626	31.5094	47.9892	35.4719	42.0112
Cdnf	4.57321	8.592	4.20126	7.9982	4.7935	4.88502
Ccdc3	28.3539	5.37	13.6541	32.9926	23.9675	28.3331
Cdc123	52.1345	34.368	63.0189	47.9892	49.8524	41.0342
Nudt5	55.7931	64.44	65.1195	72.9836	65.1916	77.1834
Sec61a2	42.9881	40.812	39.9119	37.9915	46.9763	49.8272
Prkcq	26.5246	15.036	30.4591	14.9966	23.0088	26.3791
Il2ra	8.23177	6.444	6.30189	8.99798	3.8348	2.93101
Itga8	65.8542	65.514	105.031	74.9832	87.2417	63.5053
C1ql3	19.2075	20.406	45.1635	18.9957	23.0088	12.7011
Cubn	4.57321	8.592	12.6038	10.9975	5.7522	6.83903
Trdmt1	18.2928	28.998	23.1069	22.9948	18.2153	20.5171
Vim	135.367	51.552	86.1258	115.974	157.227	157.298
Hacd1	10.0611	19.332	12.6038	10.9975	23.9675	7.81604
Cacnb2	16.4635	13.962	16.805	19.9955	10.5457	16.6091
Nsun6	39.3296	56.922	52.5157	32.9926	51.7698	55.6893
Plxdc2	6.40249	8.592	11.5535	10.9975	24.9262	9.77005
Nebl	8.23177	11.814	11.5535	115.974	32.5958	29.3101
A930004D18Rik	11.8903	19.332	34.6604	19.9955	18.2153	16.6091
Skida1	7.31713	21.48	31.5094	27.9937	10.5457	14.6551
Pip4k2a	50.3053	50.478	68.2704	80.9818	112.168	92.8154
Msrb2	64.0249	74.106	79.8239	71.9838	69.0264	74.2524
Otud1	83.2323	84.846	86.1258	79.982	91.0765	109.425
Thnsl1	54.8785	46.182	98.7295	65.9852	59.4394	55.6893
Apbb1ip	19.2075	19.332	37.8113	59.9865	58.4807	47.8732
Pdss1	33.8417	41.886	32.5597	37.9915	21.0914	41.0342
Il1rn	18.2928	31.146	27.3082	40.9908	46.9763	53.7353
Psd4	31.0978	38.664	34.6604	82.9814	55.6046	52.7583
Arrdc1	12.805	17.184	6.30189	23.9946	14.3805	20.5171
Zmynd19	56.7078	46.182	53.566	63.9856	51.7698	34.1952
Dph7	10.9757	16.11	12.6038	24.9944	11.5044	11.7241
Noxa1	5.48785	8.592	8.40251	3.9991	13.4218	6.83903
Tor4a	55.7931	71.958	80.8742	96.9782	106.416	119.195
Ndor1	92.3788	69.81	60.9182	75.9829	81.4895	79.1374
Tmem203	96.0373	65.514	54.6163	82.9814	54.6459	61.5513
Tprn	26.5246	22.554	26.2579	49.9888	33.5545	19.5401
Ssna1	68.5981	48.33	70.3711	80.9818	41.2241	35.1722
Dpp7	93.2934	68.736	64.0692	85.9807	57.522	50.8042
Uap1l1	75.0006	44.034	35.7107	84.9809	52.7285	35.1722
Entpd2	8.23177	12.888	8.40251	14.9966	7.6696	11.7241
Npdc1	17.3782	11.814	12.6038	12.9971	10.5457	11.7241
Paxx	67.6834	92.364	114.484	98.9778	92.9939	87.9304
Clic3	7.31713	5.37	10.5031	11.9973	8.6283	8.79304
Ptgds	4.57321	11.814	8.40251	5.99865	0.9587	4.88502
Traf2	40.2442	35.442	44.1132	25.9942	53.6872	43.9652
Mamdc4	43.9028	46.182	29.4088	38.9912	34.5132	29.3101
Phpt1	13.7196	24.702	18.9057	4.99888	6.7109	12.7011
Ccdc183	10.9757	3.222	2.10063	7.9982	4.7935	2.93101
Tmem141	53.0492	37.59	55.6667	51.9883	44.1002	46.8962
Bmyc	8.23177	9.666	7.3522	25.9942	6.7109	5.86203
Ubac1	53.9638	50.478	27.3082	30.993	26.8436	30.2871
Qsox2	44.8174	53.7	42.0126	45.9897	33.5545	44.9422
Gpsm1	19.2075	19.332	24.1572	9.99776	20.1327	20.5171
Dnlz	94.208	115.992	70.3711	117.974	91.0765	93.7924
Card9	4.57321	4.296	8.40251	14.9966	16.2979	9.77005
Snapc4	64.9395	61.218	33.6101	71.9838	60.3981	44.9422
Inpp5e	68.5981	74.106	66.1698	73.9834	104.498	84.0224
Rpl7a	60.3663	49.404	71.4214	49.9888	40.2654	42.9882
Surf2	99.6959	110.622	78.7736	105.976	121.755	115.287
Stkld1	8.23177	10.74	3.15094	5.99865	7.6696	13.6781
Adamts13	25.61	24.702	29.4088	23.9946	31.6371	52.7583
Slc2a6	6.40249	5.37	5.25157	9.99776	2.8761	13.6781
Adamtsl2	34.7564	30.072	19.956	19.9955	25.8849	55.6893
Col5a1	29.2685	39.738	44.1132	37.9915	45.0589	40.0572
Olfm1	44.8174	32.22	34.6604	39.991	40.2654	28.3331
Ralgds	17.3782	25.776	14.7044	18.9957	16.2979	11.7241
Gtf3c5	27.4392	30.072	23.1069	20.9953	26.8436	24.4251
Ddx31	32.0124	44.034	40.9623	39.991	39.3067	28.3331
Barhl1	4.57321	3.222	10.5031	7.9982	8.6283	2.93101
Ntng2	25.61	21.48	16.805	17.996	23.0088	23.4481
Med27	37.5003	25.776	32.5597	34.9921	28.761	33.2182
Trub2	43.9028	65.514	50.4151	47.9892	40.2654	48.8502
Coq4	19.2075	17.184	27.3082	18.9957	25.8849	26.3791
Urm1	39.3296	57.996	43.0629	56.9872	58.4807	40.0572
Odf2	64.0249	91.29	66.1698	74.9832	93.9526	77.1834
Wdr34	16.4635	20.406	16.805	23.9946	14.3805	18.5631
Pkn3	8.23177	9.666	7.3522	5.99865	4.7935	0.977005
Zdhhc12	55.7931	56.922	46.2138	60.9863	50.8111	37.1262
Endog	61.281	73.032	55.6667	77.9825	53.6872	50.8042
Spout1	41.1589	57.996	35.7107	43.9901	36.4306	45.9192
Gm28035	1.82928	6.444	8.40251	4.99888	1.9174	3.90802
Phyhd1	20.1221	21.48	29.4088	27.9937	27.8023	18.5631
Nup188	50.3053	51.552	47.2641	52.9881	46.9763	48.8502
Sh3glb2	87.8055	100.956	78.7736	82.9814	91.0765	111.379
Dolpp1	72.2567	62.292	56.717	74.9832	75.7373	69.3673
Ier5l	9.14641	8.592	5.25157	9.99776	11.5044	6.83903
Ntmt1	37.5003	40.812	32.5597	31.9928	30.6784	37.1262
Asb6	53.0492	53.7	51.4654	53.9879	37.3893	44.9422
Usp20	66.7688	57.996	44.1132	48.989	53.6872	61.5513
Hmcn2	122.562	92.364	80.8742	113.974	46.0176	127.988
Exosc2	42.0735	51.552	51.4654	47.9892	41.2241	40.0572
Lamc3	7.31713	9.666	10.5031	12.9971	13.4218	7.81604
Nup214	96.952	95.586	67.2201	84.9809	79.5721	90.8614
Fam78a	15.5489	21.48	19.956	37.9915	34.5132	24.4251
Pomt1	79.5738	77.328	68.2704	89.9798	91.0765	80.1144
Dnm1	0.914641	10.74	9.45283	6.99843	6.7109	2.93101
1110008P14Rik	27.4392	37.59	25.2075	42.9904	37.3893	17.5861
Lcn2	10.9757	17.184	12.6038	160.964	72.8612	29.3101
Ptges2	67.6834	46.182	39.9119	55.9874	42.1828	43.9652
Naif1	68.5981	38.664	44.1132	57.987	47.935	60.5743
Dpm2	33.8417	32.22	35.7107	39.991	30.6784	33.2182
St6galnac4	6.40249	15.036	5.25157	26.9939	24.9262	10.7471
Sh2d3c	31.0978	39.738	30.4591	50.9886	33.5545	28.3331
6330409D20Rik	9.14641	3.222	5.25157	4.99888	3.8348	6.83903
Tor2a	105.184	111.696	85.0755	123.972	84.3656	85.9764
Stxbp1	19.2075	15.036	19.956	19.9955	19.174	17.5861
Fam129b	67.6834	69.81	67.2201	364.918	55.6046	57.6433
Lrsam1	75.0006	92.364	68.2704	93.9789	84.3656	66.4363
Slc2a8	33.8417	32.22	26.2579	37.9915	20.1327	17.5861
Ralgps1	57.6224	46.182	68.2704	75.9829	50.8111	42.0112
Mvb12b	43.9028	32.22	30.4591	43.9901	37.3893	34.1952
Pbx3	25.61	19.332	30.4591	21.9951	16.2979	18.5631
Rabepk	31.0978	42.96	32.5597	27.9937	33.5545	20.5171
Phf19	32.0124	37.59	35.7107	22.9948	35.4719	66.4363
Traf1	8.23177	5.37	8.40251	12.9971	21.0914	5.86203
Gsn	38.4149	35.442	28.3585	27.9937	42.1828	43.9652
Ggta1	54.8785	63.366	58.8176	58.9868	102.581	48.8502
Ndufa8	77.7445	73.032	52.5157	76.9827	60.3981	47.8732
Lhx6	47.5613	21.48	16.805	83.9812	52.7285	29.3101
Mrrf	47.5613	65.514	39.9119	38.9912	45.0589	39.0802
Ptgs1	96.952	98.808	97.6792	163.963	197.492	126.034
Zbtb26	88.7202	76.254	59.8679	68.9845	67.109	73.2754
Gpr21	32.9271	20.406	24.1572	21.9951	23.9675	16.6091
Crb2	3.65856	2.148	9.45283	10.9975	6.7109	11.7241
Lhx2	20.1221	17.184	18.9057	6.99843	19.174	23.4481
Rpl35	22.866	11.814	8.40251	17.996	14.3805	5.86203
Arhgap15	15.5489	16.11	16.805	24.9944	40.2654	30.2871
Gtdc1	54.8785	44.034	46.2138	53.9879	68.0677	60.5743
Rbm43	34.7564	35.442	53.566	58.9868	46.9763	50.8042
Nmi	50.3053	48.33	37.8113	79.982	62.3155	46.8962
Cacnb4	16.4635	7.518	13.6541	8.99798	13.4218	8.79304
Stam2	102.44	93.438	102.931	111.975	102.581	103.562
Arl6ip6	113.416	82.698	74.5723	68.9845	118.879	91.8384
Nr4a2	21.9514	11.814	14.7044	12.9971	5.7522	8.79304
Cytip	35.671	30.072	28.3585	60.9863	80.5308	23.4481
Ccdc148	20.1221	18.258	28.3585	42.9904	44.1002	33.2182
Wdsub1	29.2685	31.146	25.2075	27.9937	26.8436	24.4251
Ly75	32.9271	37.59	36.761	40.9908	50.8111	50.8042
Pla2r1	35.671	42.96	39.9119	56.9872	82.4482	79.1374
Psmd14	57.6224	46.182	67.2201	69.9843	52.7285	47.8732
Slc4a10	7.31713	3.222	18.9057	9.99776	3.8348	17.5861
Fap	1.82928	3.222	11.5535	14.9966	5.7522	2.93101
Gca	46.6467	49.404	53.566	46.9895	43.1415	46.8962
Kcnh7	26.5246	28.998	48.3145	54.9877	36.4306	38.1032
Slc38a11	11.8903	31.146	22.0566	13.9969	11.5044	9.77005
Scn3a	3.65856	6.444	8.40251	11.9973	2.8761	1.95401
Ttc21b	13.7196	31.146	18.9057	24.9944	23.0088	24.4251
Scn7a	1.82928	7.518	6.30189	13.9969	3.8348	4.88502
Stk39	19.2075	13.962	19.956	17.996	25.8849	20.5171
Nostrin	66.7688	77.328	85.0755	93.9789	59.4394	60.5743
Spc25	31.0978	34.368	36.761	25.9942	28.761	24.4251
G6pc2	19.2075	11.814	40.9623	15.9964	36.4306	71.3213
Dhrs9	15.5489	7.518	38.8616	56.9872	33.5545	40.0572
Bbs5	2.74392	5.37	8.40251	13.9969	9.587	3.90802
Klhl23	26.5246	19.332	28.3585	21.9951	19.174	28.3331
Mettl5	51.2199	44.034	43.0629	45.9897	43.1415	30.2871
Sp5	10.0611	6.444	6.30189	11.9973	11.5044	4.88502
Mettl8	64.0249	50.478	65.1195	47.9892	59.4394	56.6663
Slc25a12	70.4274	77.328	57.7673	85.9807	69.9851	72.2983
Hat1	20.1221	16.11	21.0063	22.9948	17.2566	11.7241
Itga6	29.2685	65.514	48.3145	40.9908	69.0264	59.5973
Cdca7	11.8903	7.518	9.45283	5.99865	11.5044	6.83903
Cir1	30.1832	22.554	35.7107	31.9928	25.8849	33.2182
Wipf1	73.1713	86.994	105.031	106.976	113.127	97.7005
Lnpk	54.8785	56.922	58.8176	55.9874	43.1415	51.7812
Mtx2	64.0249	75.18	68.2704	75.9829	66.1503	59.5973
Ttc30b	47.5613	80.55	95.5786	94.9787	63.2742	66.4363
Ttc30a1	10.0611	8.592	22.0566	25.9942	8.6283	11.7241
Rbm45	48.476	46.182	71.4214	53.9879	33.5545	47.8732
Prkra	85.9763	86.994	94.5283	90.9796	105.457	84.9994
Fkbp7	5.48785	7.518	13.6541	16.9962	10.5457	6.83903
Plekha3	73.1713	86.994	75.6226	72.9836	57.522	66.4363
Ttn	38.4149	37.59	61.9685	126.972	68.0677	93.7924
Sestd1	48.476	25.776	54.6163	59.9865	48.8937	31.2641
Cerkl	9.14641	12.888	12.6038	9.99776	21.0914	27.3561
Pde1a	21.0367	18.258	48.3145	38.9912	54.6459	94.7695
Frzb	12.805	5.37	15.7547	11.9973	20.1327	18.5631
Dusp19	55.7931	61.218	61.9685	58.9868	63.2742	68.3903
Nup35	6.40249	10.74	8.40251	16.9962	8.6283	6.83903
Fam171b	28.3539	32.22	60.9182	46.9895	54.6459	55.6893
Tfpi	66.7688	68.736	99.7799	65.9852	54.6459	58.6203
Selenoh	52.1345	38.664	50.4151	37.9915	46.0176	35.1722
Clp1	98.7812	79.476	61.9685	102.977	75.7373	54.7123
Ypel4	6.40249	15.036	6.30189	10.9975	3.8348	9.77005
Gm19426	7.31713	6.444	6.30189	6.99843	10.5457	6.83903
Timm10	21.0367	33.294	30.4591	31.9928	20.1327	18.5631
Slc43a1	19.2075	35.442	43.0629	42.9904	41.2241	39.0802
P2rx3	3.65856	10.74	10.5031	9.99776	6.7109	12.7011
Olfr1034	62.1956	40.812	79.8239	36.9917	38.348	41.0342
Nup160	39.3296	53.7	49.3648	56.9872	46.0176	44.9422
Kbtbd4	38.4149	36.516	29.4088	35.9919	29.7197	26.3791
Slc39a13	47.5613	40.812	43.0629	47.9892	47.935	69.3673
Spi1	30.1832	28.998	33.6101	61.9861	50.8111	44.9422
Mybpc3	5.48785	6.444	3.15094	6.99843	2.8761	9.77005
Ddb2	32.0124	40.812	25.2075	37.9915	34.5132	49.8272
1110051M20Rik	31.0978	45.108	23.1069	27.9937	28.761	36.1492
Zfp408	72.2567	55.848	59.8679	67.9847	80.5308	68.3903
Arhgap1	62.1956	57.996	58.8176	81.9816	74.7786	65.4593
Creb3l1	4.57321	4.296	9.45283	6.99843	6.7109	1.95401
Large2	8.23177	9.666	8.40251	6.99843	7.6696	6.83903
1700029I15Rik	31.0978	34.368	22.0566	32.9926	25.8849	29.3101
Mapk8ip1	20.1221	27.924	22.0566	22.9948	16.2979	20.5171
Prdm11	16.4635	19.332	22.0566	18.9957	16.2979	13.6781
Trp53i11	65.8542	70.884	78.7736	76.9827	98.7462	64.4823
Tspan18	17.3782	34.368	28.3585	30.993	23.9675	28.3331
Accs	23.7807	37.59	24.1572	32.9926	24.9262	20.5171
Gm13889	16.4635	19.332	16.805	22.9948	21.0914	18.5631
Alkbh3	45.7321	39.738	39.9119	41.9906	54.6459	43.9652
Lrrc4c	18.2928	22.554	30.4591	21.9951	37.3893	42.9882
B230118H07Rik	8.23177	19.332	23.1069	17.996	14.3805	10.7471
Prr5l	18.2928	22.554	15.7547	16.9962	22.0501	34.1952
Commd9	37.5003	38.664	38.8616	53.9879	45.0589	42.0112
Ldlrad3	80.4884	104.178	73.522	97.978	141.888	140.689
Pamr1	16.4635	15.036	16.805	13.9969	23.0088	27.3561
Pdhx	101.525	70.884	92.4277	74.9832	73.8199	58.6203
Apip	6.40249	8.592	6.30189	5.99865	10.5457	7.81604
Ehf	19.2075	23.628	17.8553	8.99798	28.761	13.6781
Elf5	77.7445	73.032	66.1698	36.9917	55.6046	107.471
Abtb2	130.794	79.476	86.1258	95.9785	92.9939	211.033
Nat10	90.5495	100.956	84.0251	102.977	88.2004	119.195
Lmo2	39.3296	46.182	44.1132	43.9901	59.4394	52.7583
4931422A03Rik	24.6953	31.146	22.0566	21.9951	37.3893	37.1262
Cd59b	2.74392	6.444	9.45283	3.9991	6.7109	9.77005
D430041D05Rik	5.48785	6.444	13.6541	16.9962	6.7109	22.4711
Tcp11l1	32.0124	60.144	68.2704	69.9843	79.5721	76.2064
Prrg4	18.2928	3.222	6.30189	12.9971	9.587	2.93101
Ccdc73	15.5489	26.85	13.6541	16.9962	23.9675	30.2871
Eif3m	20.1221	24.702	30.4591	27.9937	30.6784	26.3791
Rcn1	82.3177	85.92	106.082	76.9827	92.9939	105.517
Immp1l	12.805	26.85	29.4088	15.9964	18.2153	28.3331
Dnajc24	11.8903	23.628	9.45283	12.9971	19.174	17.5861
Mettl15	11.8903	16.11	19.956	25.9942	11.5044	20.5171
Kif18a	5.48785	3.222	9.45283	19.9955	4.7935	5.86203
Bdnf	34.7564	18.258	15.7547	45.9897	5.7522	4.88502
Ccdc34	8.23177	13.962	8.40251	17.996	8.6283	7.81604
Fibin	7.31713	16.11	23.1069	6.99843	23.0088	31.2641
Katnbl1	31.0978	27.924	42.0126	33.9924	26.8436	29.3101
Aven	86.8909	70.884	61.9685	46.9895	59.4394	55.6893
Ryr3	6.40249	8.592	12.6038	27.9937	6.7109	4.88502
Arhgap11a	39.3296	40.812	57.7673	66.985	55.6046	26.3791
Aqr	60.3663	64.44	78.7736	62.9859	85.3243	87.9304
Dph6	35.671	28.998	33.6101	43.9901	32.5958	39.0802
BC052040	23.7807	37.59	22.0566	30.993	46.9763	42.9882
Fam98b	52.1345	52.626	37.8113	55.9874	46.0176	52.7583
Rasgrp1	38.4149	24.702	40.9623	39.991	49.8524	33.2182
Thbs1	21.9514	19.332	23.1069	49.9888	32.5958	24.4251
Eif2ak4	67.6834	74.106	60.9182	55.9874	79.5721	85.9764
Bub1b	7.31713	5.37	6.30189	14.9966	8.6283	1.95401
Plcb2	28.3539	19.332	25.2075	34.9921	44.1002	27.3561
Ccdc9b	42.9881	50.478	57.7673	42.9904	59.4394	46.8962
Disp2	61.281	76.254	94.5283	48.989	100.664	102.585
Knstrn	4.57321	16.11	5.25157	12.9971	14.3805	5.86203
Chst14	18.2928	15.036	14.7044	14.9966	20.1327	10.7471
Ccdc32	35.671	40.812	36.761	65.9852	46.9763	43.9652
Rpusd2	39.3296	39.738	33.6101	41.9906	32.5958	30.2871
Knl1	11.8903	12.888	19.956	31.9928	27.8023	9.77005
Rad51	7.31713	16.11	10.5031	18.9957	7.6696	9.77005
Gchfr	75.0006	66.588	40.9623	62.9859	82.4482	61.5513
Zfyve19	71.342	41.886	49.3648	46.9895	51.7698	42.0112
Dll4	49.3906	48.33	55.6667	69.9843	55.6046	49.8272
Chac1	36.5856	27.924	15.7547	21.9951	6.7109	22.4711
Exd1	62.1956	8.592	19.956	24.9944	8.6283	23.4481
Oip5	4.57321	7.518	3.15094	6.99843	3.8348	0.977005
Nusap1	4.57321	3.222	8.40251	12.9971	5.7522	1.95401
Itpka	13.7196	5.37	11.5535	8.99798	12.4631	2.93101
Rpap1	27.4392	52.626	46.2138	42.9904	46.0176	37.1262
Mapkbp1	60.3663	54.774	65.1195	52.9881	73.8199	66.4363
Jmjd7	9.14641	6.444	10.5031	15.9964	11.5044	10.7471
Capn3	15.5489	16.11	16.805	19.9955	14.3805	10.7471
Lrrc57	46.6467	55.848	43.0629	46.9895	38.348	50.8042
Haus2	71.342	73.032	75.6226	92.9791	61.3568	67.4133
Cdan1	64.0249	68.736	68.2704	94.9787	69.0264	74.2524
Tmem62	53.0492	61.218	79.8239	64.9854	28.761	43.9652
Ccndbp1	77.7445	97.734	69.3207	76.9827	90.1178	60.5743
Tubgcp4	46.6467	61.218	56.717	54.9877	48.8937	52.7583
Map1a	4.57321	13.962	11.5535	18.9957	11.5044	20.5171
Ppip5k1	35.671	41.886	66.1698	41.9906	42.1828	39.0802
Catsper2	21.9514	16.11	21.0063	18.9957	23.9675	28.3331
Hypk	40.2442	45.108	37.8113	42.9904	45.0589	37.1262
Mfap1b	33.8417	42.96	40.9623	33.9924	35.4719	40.0572
Mfap1a	98.7812	81.624	88.2264	68.9845	83.4069	87.9304
Wdr76	30.1832	36.516	37.8113	40.9908	44.1002	58.6203
Casc4	64.0249	45.108	26.2579	48.989	13.4218	35.1722
Shf	21.9514	18.258	8.40251	27.9937	17.2566	23.4481
Slc28a2	4.57321	5.37	5.25157	13.9969	12.4631	14.6551
Gatm	49.3906	44.034	39.9119	44.9899	46.0176	42.9882
Slc24a5	10.9757	7.518	11.5535	16.9962	7.6696	7.81604
Myef2	74.0859	59.07	89.2767	125.972	74.7786	65.4593
Dut	32.0124	47.256	53.566	53.9879	41.2241	42.0112
Fbn1	21.9514	25.776	30.4591	26.9939	27.8023	20.5171
Cep152	58.537	90.216	78.7736	39.991	117.92	89.8844
Galk2	24.6953	42.96	34.6604	29.9933	29.7197	40.0572
Dtwd1	18.2928	23.628	21.0063	24.9944	20.1327	15.6321
Atp8b4	21.0367	7.518	19.956	26.9939	15.3392	12.7011
Gabpb1	85.9763	84.846	87.1761	99.9776	85.3243	82.0684
Usp50	14.6343	11.814	17.8553	10.9975	12.4631	14.6551
Ap4e1	41.1589	57.996	54.6163	75.9829	60.3981	56.6663
Blvra	7.31713	8.592	14.7044	12.9971	12.4631	11.7241
Itpripl1	96.952	77.328	91.3773	100.977	112.168	95.7465
1810024B03Rik	13.7196	8.592	9.45283	8.99798	9.587	7.81604
Adra2b	64.0249	61.218	79.8239	70.9841	115.044	134.827
Gpat2	18.2928	16.11	17.8553	20.9953	32.5958	20.5171
Fahd2a	27.4392	34.368	35.7107	25.9942	29.7197	24.4251
Zfp661	36.5856	54.774	44.1132	36.9917	46.0176	38.1032
Nphp1	6.40249	7.518	9.45283	2.99933	4.7935	7.81604
Zc3h8	24.6953	23.628	29.4088	25.9942	32.5958	36.1492
Zc3h6	51.2199	22.554	48.3145	40.9908	30.6784	37.1262
Ttl	101.525	83.772	78.7736	63.9856	98.7462	94.7695
Polr1b	75.0006	96.66	79.8239	60.9863	68.0677	66.4363
Chchd5	49.3906	46.182	26.2579	43.9901	37.3893	44.9422
Ckap2l	9.14641	17.184	5.25157	18.9957	15.3392	2.93101
Il1a	33.8417	26.85	40.9623	36.9917	49.8524	18.5631
Il1b	10.0611	4.296	11.5535	17.996	31.6371	12.7011
Snrpb	38.4149	32.22	21.0063	27.9937	38.348	32.2412
Cpxm1	10.0611	6.444	6.30189	7.9982	12.4631	6.83903
Ubox5	32.9271	30.072	24.1572	38.9912	30.6784	16.6091
Fastkd5	40.2442	44.034	46.2138	30.993	35.4719	38.1032
Itpa	47.5613	39.738	47.2641	50.9886	43.1415	35.1722
Adam33	7.31713	10.74	4.20126	4.99888	9.587	9.77005
Hspa12b	19.2075	22.554	21.0063	16.9962	18.2153	24.4251
1700037H04Rik	14.6343	12.888	18.9057	20.9953	22.0501	19.5401
Spef1	7.31713	17.184	13.6541	15.9964	13.4218	9.77005
Cdc25b	7.31713	11.814	8.40251	20.9953	17.2566	9.77005
Ap5s1	108.842	68.736	74.5723	95.9785	76.696	91.8384
Smox	13.7196	19.332	16.805	27.9937	27.8023	16.6091
Rassf2	44.8174	42.96	26.2579	66.985	74.7786	80.1144
Tmem230	51.2199	56.922	46.2138	62.9859	46.9763	50.8042
Mcm8	3.65856	9.666	6.30189	13.9969	13.4218	13.6781
Fermt1	3.65856	4.296	12.6038	12.9971	61.3568	41.0342
Plcb4	41.1589	36.516	46.2138	25.9942	41.2241	35.1722
Mkks	71.342	73.032	77.7233	56.9872	55.6046	59.5973
Slx4ip	33.8417	37.59	47.2641	50.9886	35.4719	47.8732
Jag1	87.8055	57.996	47.2641	68.9845	58.4807	64.4823
Btbd3	74.0859	79.476	95.5786	85.9807	79.5721	96.7235
Tasp1	54.8785	48.33	69.3207	39.991	35.4719	65.4593
Ndufaf5	15.5489	25.776	19.956	16.9962	24.9262	31.2641
Macrod2	5.48785	13.962	15.7547	16.9962	10.5457	5.86203
Snrpb2	77.7445	67.662	103.981	73.9834	69.9851	76.2064
Mgme1	64.0249	85.92	79.8239	69.9843	91.0765	105.517
Dzank1	4.57321	7.518	9.45283	9.99776	9.587	12.7011
Sec23b	64.9395	100.956	80.8742	78.9823	66.1503	49.8272
Smim26	14.6343	18.258	18.9057	19.9955	10.5457	13.6781
Dtd1	28.3539	20.406	30.4591	16.9962	21.0914	24.4251
Naa20	64.9395	53.7	67.2201	63.9856	62.3155	61.5513
Crnkl1	55.7931	70.884	65.1195	62.9859	58.4807	34.1952
Thbd	54.8785	106.326	63.0189	52.9881	61.3568	58.6203
Nxt1	68.5981	54.774	56.717	56.9872	52.7285	53.7353
Napb	34.7564	41.886	42.0126	28.9935	32.5958	40.0572
Zfp937	6.40249	8.592	12.6038	17.996	10.5457	23.4481
3300002I08Rik	4.57321	6.444	11.5535	3.9991	4.7935	12.7011
Gm10130	21.9514	18.258	22.0566	21.9951	12.4631	24.4251
Zfp442	25.61	37.59	44.1132	19.9955	23.9675	29.3101
Entpd6	32.0124	33.294	32.5597	25.9942	22.0501	31.2641
Pygb	51.2199	50.478	61.9685	49.9888	58.4807	77.1834
Ninl	12.805	12.888	9.45283	6.99843	3.8348	3.90802
Nsfl1c	66.7688	66.588	39.9119	53.9879	56.5633	59.5973
Psmf1	78.6591	96.66	86.1258	104.976	86.283	82.0684
Fam110a	21.9514	26.85	11.5535	16.9962	15.3392	9.77005
Trib3	61.281	66.588	64.0692	30.993	17.2566	19.5401
Sox12	58.537	19.332	29.4088	38.9912	30.6784	24.4251
Zcchc3	4.57321	5.37	7.3522	8.99798	4.7935	6.83903
Mcts2	48.476	51.552	51.4654	43.9901	36.4306	42.0112
Tpx2	4.57321	3.222	10.5031	13.9969	4.7935	0.977005
Pdrg1	68.5981	85.92	57.7673	75.9829	92.9939	81.0914
Ccm2l	34.7564	26.85	7.3522	45.9897	27.8023	36.1492
Hck	18.2928	26.85	21.0063	36.9917	34.5132	27.3561
Plagl2	88.7202	93.438	68.2704	69.9843	105.457	80.1144
Nol4l	24.6953	24.702	36.761	27.9937	28.761	28.3331
Commd7	78.6591	97.734	64.0692	90.9796	83.4069	80.1144
Dnmt3b	4.57321	8.592	7.3522	12.9971	9.587	7.81604
Cdk5rap1	12.805	31.146	17.8553	13.9969	15.3392	25.4021
Snta1	53.0492	64.44	47.2641	63.9856	68.0677	78.1604
E2f1	40.2442	26.85	15.7547	42.9904	26.8436	26.3791
Zfp341	10.9757	12.888	13.6541	4.99888	9.587	13.6781
Dynlrb1	79.5738	70.884	58.8176	96.9782	86.283	91.8384
Pigu	33.8417	67.662	63.0189	48.989	45.0589	41.0342
Myh7b	3.65856	6.444	5.25157	12.9971	0.9587	5.86203
Procr	6.40249	9.666	9.45283	6.99843	12.4631	6.83903
BC029722	32.0124	30.072	29.4088	31.9928	29.7197	27.3561
Fam83c	6.40249	6.444	3.15094	7.9982	2.8761	0.977005
6430550D23Rik	20.1221	15.036	13.6541	10.9975	13.4218	19.5401
Spag4	10.0611	6.444	6.30189	10.9975	2.8761	9.77005
Romo1	54.8785	45.108	45.1635	42.9904	31.6371	31.2641
Scand1	47.5613	57.996	37.8113	65.9852	68.0677	60.5743
Epb41l1	24.6953	32.22	24.1572	29.9933	43.1415	55.6893
Dlgap4	85.9763	77.328	68.2704	92.9791	90.1178	83.0454
Myl9	19.2075	10.74	12.6038	18.9957	18.2153	14.6551
Rab5if	42.0735	52.626	52.5157	34.9921	44.1002	47.8732
Sla2	7.31713	16.11	9.45283	10.9975	21.0914	24.4251
Dsn1	6.40249	4.296	12.6038	18.9957	2.8761	3.90802
Soga1	67.6834	79.476	97.6792	84.9809	124.631	115.287
Rbl1	7.31713	15.036	15.7547	16.9962	13.4218	10.7471
Manbal	19.2075	5.37	27.3082	31.9928	13.4218	17.5861
Src	15.5489	19.332	11.5535	12.9971	23.9675	14.6551
Nnat	17.3782	21.48	10.5031	13.9969	19.174	27.3561
Ctnnbl1	35.671	27.924	35.7107	27.9937	31.6371	34.1952
D630003M21Rik	5.48785	10.74	8.40251	10.9975	3.8348	2.93101
Lbp	63.1102	135.324	70.3711	56.9872	122.714	134.827
Snhg11	79.5738	24.702	14.7044	149.966	35.4719	52.7583
Actr5	33.8417	35.442	33.6101	24.9944	25.8849	35.1722
Ppp1r16b	72.2567	68.736	81.9245	62.9859	92.9939	84.0224
Dhx35	28.3539	28.998	40.9623	48.989	31.6371	33.2182
Gm826	41.1589	26.85	22.0566	16.9962	16.2979	28.3331
Lpin3	28.3539	38.664	32.5597	28.9935	21.0914	18.5631
Ptprt	17.3782	9.666	28.3585	11.9973	10.5457	10.7471
Ift52	94.208	92.364	73.522	85.9807	86.283	85.9764
Oser1	20.1221	28.998	15.7547	17.996	31.6371	18.5631
R3hdml	27.4392	37.59	63.0189	34.9921	27.8023	78.1604
Pkig	41.1589	73.032	48.3145	67.9847	57.522	59.5973
Ada	7.31713	9.666	7.3522	10.9975	12.4631	6.83903
Tomm34	37.5003	37.59	49.3648	48.989	43.1415	62.5283
Rbpjl	11.8903	3.222	4.20126	7.9982	7.6696	5.86203
Sys1	90.5495	79.476	87.1761	81.9816	63.2742	79.1374
Dbndd2	10.9757	7.518	11.5535	15.9964	10.5457	11.7241
Dnttip1	22.866	18.258	21.0063	23.9946	20.1327	19.5401
Snx21	57.6224	69.81	65.1195	52.9881	64.2329	60.5743
Acot8	21.9514	32.22	17.8553	26.9939	24.9262	29.3101
Zswim3	17.3782	19.332	19.956	13.9969	15.3392	23.4481
Zswim1	28.3539	30.072	25.2075	39.991	23.9675	32.2412
Neurl2	18.2928	9.666	5.25157	15.9964	15.3392	17.5861
Pltp	49.3906	49.404	22.0566	76.9827	99.7049	103.562
Zfp335	63.1102	70.884	48.3145	65.9852	63.2742	67.4133
Slc12a5	11.8903	17.184	7.3522	14.9966	17.2566	13.6781
Ncoa5	72.2567	76.254	64.0692	80.9818	75.7373	75.2294
Cd40	2.74392	5.37	7.3522	14.9966	10.5457	2.93101
Slc35c2	103.354	95.586	72.4717	114.974	78.6134	67.4133
Elmo2	58.537	61.218	48.3145	58.9868	38.348	48.8502
Zfp334	45.7321	65.514	47.2641	44.9899	40.2654	42.0112
Ocstamp	4.57321	3.222	8.40251	14.9966	2.8761	0.977005
Trp53rka	27.4392	26.85	26.2579	28.9935	31.6371	34.1952
Sulf2	32.0124	91.29	60.9182	49.9888	58.4807	55.6893
Prex1	48.476	65.514	61.9685	91.9794	129.425	133.85
Trp53rkb	12.805	13.962	4.20126	19.9955	10.5457	15.6321
Ddx27	89.6348	91.29	92.4277	66.985	69.0264	56.6663
Spata2	100.611	71.958	79.8239	83.9812	92.0352	67.4133
Tmem189	64.9395	44.034	51.4654	88.98	78.6134	80.1144
Ripor3	13.7196	10.74	18.9057	19.9955	19.174	5.86203
Pard6b	62.1956	45.108	45.1635	60.9863	47.935	47.8732
Adnp	23.7807	16.11	26.2579	19.9955	25.8849	20.5171
Dpm1	79.5738	83.772	69.3207	55.9874	90.1178	79.1374
Mocs3	45.7321	45.108	58.8176	48.989	49.8524	37.1262
Nfatc2	5.48785	8.592	8.40251	13.9969	9.587	7.81604
Atp9a	117.074	65.514	82.9748	109.975	78.6134	69.3673
Zfp64	56.7078	53.7	40.9623	55.9874	57.522	48.8502
Aurka	30.1832	33.294	39.9119	21.9951	23.9675	21.4941
Gcnt7	29.2685	26.85	22.0566	19.9955	18.2153	41.0342
Fam209	6.40249	6.444	4.20126	0.999776	2.8761	10.7471
Bmp7	16.4635	0	2.10063	7.9982	11.5044	8.79304
Rae1	31.0978	40.812	32.5597	31.9928	23.0088	24.4251
Rbm38	22.866	13.962	10.5031	22.9948	16.2979	14.6551
Ctcfl	93.2934	45.108	29.4088	50.9886	37.3893	95.7465
Zbp1	33.8417	57.996	35.7107	96.9782	80.5308	31.2641
Pmepa1	21.0367	16.11	12.6038	19.9955	39.3067	22.4711
Gnas	75.0006	63.366	49.3648	77.9825	61.3568	67.4133
Atp5e	15.5489	5.37	8.40251	7.9982	11.5044	5.86203
Zfp831	9.14641	3.222	11.5535	15.9964	19.174	11.7241
Gm14399	30.1832	40.812	47.2641	24.9944	35.4719	36.1492
Gm14443	5.48785	5.37	10.5031	6.99843	5.7522	3.90802
Gm14305	18.2928	15.036	38.8616	15.9964	18.2153	12.7011
Gm14295	21.0367	16.11	35.7107	25.9942	28.761	34.1952
Gm14410	25.61	35.442	46.2138	26.9939	23.0088	34.1952
Gm14412	3.65856	3.222	9.45283	10.9975	4.7935	4.88502
Gm14418	6.40249	6.444	5.25157	7.9982	9.587	11.7241
Gm14325	90.5495	69.81	91.3773	71.9838	61.3568	80.1144
Gm14327	44.8174	17.184	31.5094	27.9937	23.0088	42.0112
Zfp972	16.4635	15.036	10.5031	11.9973	10.5457	29.3101
Gm14326	50.3053	33.294	50.4151	33.9924	46.0176	42.0112
Zfp971	66.7688	49.404	87.1761	52.9881	70.9438	79.1374
Zfp931	45.7321	60.144	71.4214	35.9919	47.935	47.8732
Fam217b	14.6343	10.74	10.5031	22.9948	23.0088	18.5631
Cdh4	10.0611	15.036	8.40251	13.9969	10.5457	7.81604
Taf4	75.9152	60.144	60.9182	60.9863	53.6872	82.0684
Psma7	119.818	93.438	84.0251	104.976	91.0765	61.5513
Ss18l1	70.4274	50.478	48.3145	48.989	77.6547	54.7123
Mtg2	42.0735	57.996	47.2641	34.9921	43.1415	32.2412
Lama5	50.3053	32.22	40.9623	41.9906	42.1828	36.1492
Mrgbp	55.7931	51.552	51.4654	40.9908	46.0176	35.1722
Slc17a9	10.0611	36.516	15.7547	24.9944	20.1327	15.6321
Col20a1	6.40249	11.814	21.0063	5.99865	21.0914	20.5171
Chrna4	105.184	28.998	28.3585	179.96	38.348	92.8154
Ptk6	6.40249	9.666	15.7547	18.9957	14.3805	17.5861
Gmeb2	101.525	92.364	87.1761	91.9794	128.466	110.402
Rtel1	55.7931	67.662	52.5157	79.982	55.6046	66.4363
Arfrp1	71.342	89.142	63.0189	72.9836	86.283	98.6775
Uckl1	117.989	98.808	84.0251	82.9814	62.3155	81.0914
Samd10	8.23177	8.592	8.40251	2.99933	6.7109	1.95401
Sox18	35.671	33.294	29.4088	59.9865	51.7698	57.6433
Tcea2	10.0611	3.222	6.30189	7.9982	8.6283	7.81604
Rgs19	6.40249	13.962	7.3522	20.9953	19.174	12.7011
Polr3k	87.8055	74.106	118.686	82.9814	78.6134	74.2524
Gm8797	24.6953	23.628	34.6604	17.996	26.8436	18.5631
Pkia	23.7807	6.444	11.5535	15.9964	23.9675	12.7011
Zc2hc1a	12.805	6.444	15.7547	1.99955	14.3805	10.7471
Mrps28	56.7078	35.442	54.6163	53.9879	34.5132	31.2641
Gm9833	8.23177	2.148	8.40251	10.9975	3.8348	5.86203
Fabp4	11.8903	16.11	8.40251	11.9973	5.7522	5.86203
Gm38303	19.2075	20.406	23.1069	14.9966	22.0501	27.3561
Zfand1	49.3906	61.218	66.1698	62.9859	63.2742	66.4363
Chmp4c	65.8542	113.844	90.327	89.9798	109.292	148.505
Snx16	24.6953	34.368	35.7107	26.9939	39.3067	31.2641
Lrrcc1	25.61	31.146	50.4151	44.9899	27.8023	30.2871
E2f5	30.1832	23.628	25.2075	23.9946	19.174	26.3791
Rbis	31.0978	28.998	36.761	18.9957	34.5132	27.3561
Car1	7.31713	9.666	9.45283	3.9991	6.7109	4.88502
Car2	16.4635	28.998	50.4151	11.9973	46.9763	33.2182
Gm5150	2.74392	5.37	8.40251	8.99798	11.5044	3.90802
1700064H15Rik	6.40249	9.666	4.20126	12.9971	11.5044	4.88502
Gyg	19.2075	23.628	25.2075	17.996	13.4218	15.6321
Ect2	18.2928	8.592	9.45283	10.9975	11.5044	17.5861
Tnik	47.5613	64.44	79.8239	58.9868	89.1591	93.7924
Eif5a2	7.31713	9.666	3.15094	13.9969	10.5457	10.7471
Rpl22l1	42.9881	39.738	56.717	48.989	35.4719	25.4021
Mecom	20.1221	15.036	28.3585	40.9908	23.9675	54.7123
Gpr160	17.3782	11.814	22.0566	12.9971	26.8436	21.4941
Gnb4	80.4884	76.254	60.9182	66.985	72.8612	88.9074
Actl6a	64.9395	56.922	57.7673	53.9879	57.522	55.6893
Mrpl47	35.671	31.146	29.4088	25.9942	23.9675	30.2871
Ndufb5	101.525	88.068	71.4214	63.9856	70.9438	56.6663
Ccdc39	7.31713	18.258	14.7044	11.9973	12.4631	14.6551
Acad9	60.3663	91.29	79.8239	83.9812	104.498	110.402
Anxa5	69.5127	63.366	54.6163	88.98	62.3155	54.7123
Exosc9	21.9514	24.702	34.6604	37.9915	16.2979	16.6091
Ccna2	12.805	24.702	18.9057	29.9933	22.0501	6.83903
Bbs7	21.0367	27.924	39.9119	23.9946	23.0088	21.4941
Trpc3	6.40249	6.444	11.5535	13.9969	3.8348	13.6781
Bbs12	2.74392	4.296	10.5031	11.9973	5.7522	7.81604
Fgf2	37.5003	34.368	29.4088	29.9933	44.1002	60.5743
Nudt6	10.9757	9.666	8.40251	10.9975	11.5044	6.83903
Spata5	47.5613	51.552	44.1132	45.9897	39.3067	37.1262
Spry1	63.1102	60.144	40.9623	49.9888	69.0264	70.3443
Gm5148	29.2685	27.924	17.8553	9.99776	31.6371	29.3101
Intu	49.3906	67.662	71.4214	59.9865	31.6371	42.0112
Plk4	16.4635	13.962	19.956	18.9957	17.2566	7.81604
Mfsd8	90.5495	63.366	77.7233	80.9818	64.2329	91.8384
1700034I23Rik	10.9757	10.74	8.40251	6.99843	12.4631	10.7471
Sclt1	42.9881	71.958	77.7233	40.9908	59.4394	56.6663
Pabpc4l	17.3782	16.11	18.9057	15.9964	9.587	18.5631
Pcdh18	34.7564	22.554	38.8616	25.9942	46.9763	19.5401
Ndufc1	15.5489	5.37	10.5031	6.99843	9.587	6.83903
Rab33b	75.0006	89.142	71.4214	76.9827	58.4807	66.4363
Maml3	91.4641	57.996	61.9685	83.9812	57.522	68.3903
Lhfp	99.6959	76.254	96.6289	71.9838	113.127	105.517
Postn	60.3663	65.514	101.88	43.9901	57.522	41.0342
Exosc8	26.5246	41.886	34.6604	22.9948	23.9675	34.1952
Alg5	26.5246	30.072	26.2579	47.9892	25.8849	23.4481
Nbea	52.1345	50.478	82.9748	95.9785	46.0176	72.2983
Tm4sf1	53.0492	66.588	90.327	67.9847	61.3568	60.5743
Commd2	32.0124	36.516	38.8616	47.9892	34.5132	29.3101
Pfn2	60.3663	49.404	64.0692	38.9912	41.2241	64.4823
Med12l	29.2685	34.368	36.761	38.9912	43.1415	45.9192
Gpr171	3.65856	2.148	16.805	7.9982	12.4631	10.7471
P2ry14	31.0978	27.924	47.2641	41.9906	70.9438	46.8962
P2ry13	51.2199	52.626	57.7673	70.9841	76.696	58.6203
P2ry12	26.5246	23.628	35.7107	56.9872	46.9763	40.0572
Igsf10	39.3296	48.33	53.566	65.9852	60.3981	52.7583
Rap2b	46.6467	52.626	50.4151	53.9879	79.5721	54.7123
E130311K13Rik	60.3663	74.106	68.2704	81.9816	75.7373	62.5283
Kcnab1	32.0124	62.292	43.0629	36.9917	34.5132	37.1262
Veph1	5.48785	9.666	10.5031	3.9991	2.8761	1.95401
Lxn	19.2075	13.962	22.0566	16.9962	18.2153	15.6321
Ift80	23.7807	38.664	44.1132	46.9895	46.0176	54.7123
Smc4	83.2323	81.624	78.7736	81.9816	73.8199	59.5973
Trim59	3.65856	5.37	6.30189	14.9966	10.5457	7.81604
B3galnt1	10.0611	12.888	15.7547	10.9975	13.4218	11.7241
Nmd3	91.4641	83.772	94.5283	60.9863	73.8199	103.562
Pdcd10	47.5613	39.738	49.3648	42.9904	51.7698	41.0342
Gm17359	17.3782	12.888	10.5031	9.99776	16.2979	26.3791
4930579G24Rik	7.31713	10.74	4.20126	12.9971	8.6283	11.7241
Tmem144	47.5613	51.552	42.0126	37.9915	39.3067	37.1262
Pdgfc	24.6953	20.406	24.1572	30.993	24.9262	16.6091
Asic5	10.9757	9.666	14.7044	10.9975	4.7935	6.83903
Gucy1b1	42.9881	59.07	58.8176	51.9883	59.4394	56.6663
Map9	10.0611	17.184	17.8553	19.9955	20.1327	24.4251
Rbm46	4.57321	10.74	12.6038	7.9982	1.9174	7.81604
Plrg1	18.2928	24.702	16.805	36.9917	23.9675	24.4251
Tlr2	36.5856	24.702	24.1572	52.9881	48.8937	42.9882
Fhdc1	5.48785	7.518	7.3522	15.9964	7.6696	4.88502
Arfip1	27.4392	26.85	43.0629	34.9921	31.6371	33.2182
Fam160a1	72.2567	50.478	54.6163	31.9928	40.2654	28.3331
Glt28d2	55.7931	46.182	53.566	62.9859	30.6784	37.1262
Prss48	19.2075	28.998	28.3585	20.9953	28.761	40.0572
Rps3a1	87.8055	48.33	64.0692	62.9859	58.4807	50.8042
Mab21l2	10.9757	9.666	12.6038	6.99843	8.6283	15.6321
Dclk2	12.805	17.184	23.1069	19.9955	23.0088	20.5171
Kirrel	16.4635	24.702	31.5094	25.9942	34.5132	37.1262
Fcrl1	6.40249	6.444	4.20126	14.9966	8.6283	0.977005
Lrrc71	10.9757	7.518	5.25157	7.9982	8.6283	20.5171
Pear1	61.281	62.292	50.4151	44.9899	65.1916	81.0914
Sh2d2a	6.40249	5.37	7.3522	7.9982	12.4631	8.79304
Prcc	117.989	89.142	93.478	87.9803	102.581	98.6775
Rrnad1	85.9763	88.068	60.9182	66.985	75.7373	77.1834
Iqgap3	3.65856	4.296	8.40251	15.9964	2.8761	2.93101
Tmem79	30.1832	4.296	8.40251	12.9971	9.587	3.90802
Pmf1	40.2442	22.554	34.6604	31.9928	38.348	44.9422
Arhgef2	68.5981	67.662	81.9245	88.98	127.507	95.7465
Rit1	70.4274	56.922	67.2201	102.977	80.5308	69.3673
Syt11	20.1221	30.072	28.3585	29.9933	32.5958	20.5171
Gon4l	86.8909	97.734	89.2767	90.9796	86.283	100.631
Msto1	42.0735	41.886	46.2138	46.9895	41.2241	38.1032
Dap3	59.4517	65.514	73.522	78.9823	66.1503	59.5973
Rusc1	25.61	22.554	18.9057	19.9955	15.3392	14.6551
Clk2	97.8666	79.476	77.7233	58.9868	91.0765	75.2294
Fam189b	7.31713	7.518	9.45283	6.99843	6.7109	15.6321
Gba	108.842	89.142	76.6729	100.977	93.9526	86.9534
Krtcap2	33.8417	37.59	24.1572	46.9895	26.8436	31.2641
Slc50a1	34.7564	49.404	40.9623	35.9919	28.761	30.2871
Efna3	10.9757	5.37	17.8553	32.9926	7.6696	3.90802
Adam15	10.9757	9.666	15.7547	18.9957	18.2153	9.77005
Dcst2	3.65856	4.296	7.3522	4.99888	0.9587	0
Cks1b	16.4635	20.406	9.45283	20.9953	9.587	6.83903
Chrnb2	41.1589	23.628	23.1069	35.9919	49.8524	39.0802
Atp8b2	32.9271	30.072	36.761	40.9908	29.7197	23.4481
4933434E20Rik	65.8542	42.96	75.6226	72.9836	68.0677	68.3903
AC163616.1	15.5489	15.036	11.5535	20.9953	20.1327	9.77005
1700094D03Rik	10.9757	9.666	9.45283	5.99865	9.587	8.79304
Nup210l	7.31713	5.37	7.3522	8.99798	4.7935	7.81604
Rps27	44.8174	31.146	33.6101	36.9917	36.4306	29.3101
Rab13	29.2685	17.184	29.4088	21.9951	24.9262	37.1262
Dennd4b	62.1956	61.218	44.1132	77.9825	92.0352	77.1834
Slc27a3	7.31713	9.666	4.20126	9.99776	8.6283	7.81604
Ints3	85.0616	94.512	75.6226	88.98	72.8612	73.2754
S100a13	11.8903	9.666	9.45283	6.99843	8.6283	6.83903
S100a16	75.0006	91.29	79.8239	88.98	94.9113	84.0224
Gm9774	8.23177	7.518	3.15094	5.99865	4.7935	6.83903
Tchh	42.0735	6.444	5.25157	14.9966	13.4218	8.79304
Them4	105.184	91.29	93.478	76.9827	68.0677	99.6545
Lingo4	16.4635	18.258	6.30189	12.9971	16.2979	37.1262
Tdrkh	37.5003	18.258	35.7107	30.993	21.0914	28.3331
Celf3	14.6343	13.962	17.8553	14.9966	17.2566	14.6551
Tuft1	13.7196	15.036	25.2075	16.9962	6.7109	4.88502
Pip5k1a	113.416	92.364	87.1761	91.9794	92.9939	101.608
Vps72	51.2199	62.292	55.6667	60.9863	84.3656	72.2983
Scnm1	40.2442	50.478	39.9119	37.9915	50.8111	43.9652
Lysmd1	9.14641	13.962	6.30189	8.99798	11.5044	11.7241
Tnfaip8l2	24.6953	15.036	24.1572	25.9942	23.9675	26.3791
Sema6c	6.40249	16.11	14.7044	17.996	15.3392	14.6551
Mllt11	13.7196	12.888	12.6038	13.9969	12.4631	17.5861
Prune1	91.4641	66.588	89.2767	97.978	77.6547	88.9074
Anxa9	4.57321	5.37	5.25157	6.99843	6.7109	2.93101
Ctsk	9.14641	4.296	8.40251	7.9982	4.7935	6.83903
Ctss	45.7321	53.7	59.8679	77.9825	73.8199	49.8272
Golph3l	51.2199	86.994	92.4277	61.9861	68.0677	60.5743
Adamtsl4	32.9271	42.96	54.6163	38.9912	45.0589	71.3213
Prpf3	68.5981	68.736	50.4151	38.9912	97.7874	65.4593
Mrps21	58.537	61.218	33.6101	54.9877	60.3981	56.6663
Plekho1	32.9271	42.96	44.1132	46.9895	80.5308	49.8272
Vps45	25.61	30.072	32.5597	33.9924	23.0088	21.4941
Mtmr11	15.5489	17.184	14.7044	16.9962	13.4218	13.6781
Sf3b4	34.7564	45.108	33.6101	35.9919	49.8524	33.2182
Hist2h2be	22.866	19.332	26.2579	19.9955	18.2153	23.4481
Hist2h4	94.208	95.586	95.5786	118.973	139.97	138.735
Fcgr1	18.2928	13.962	19.956	29.9933	28.761	6.83903
Polr3gl	23.7807	26.85	29.4088	23.9946	39.3067	38.1032
Lix1l	44.8174	34.368	40.9623	43.9901	46.0176	46.8962
Itga10	9.14641	9.666	7.3522	6.99843	5.7522	3.90802
Pias3	42.9881	31.146	33.6101	40.9908	42.1828	33.2182
Polr3c	80.4884	69.81	60.9182	72.9836	77.6547	66.4363
Cd160	10.9757	17.184	5.25157	11.9973	12.4631	11.7241
Pdzk1	75.9152	85.92	88.2264	62.9859	78.6134	51.7812
Gja5	9.14641	10.74	11.5535	7.9982	3.8348	9.77005
Bcl9	58.537	68.736	84.0251	64.9854	94.9113	73.2754
Chd1l	38.4149	34.368	22.0566	25.9942	23.0088	31.2641
Prkab2	54.8785	54.774	53.566	36.9917	42.1828	37.1262
Phgdh	23.7807	46.182	26.2579	29.9933	32.5958	44.9422
Zfp697	65.8542	50.478	57.7673	60.9863	45.0589	62.5283
Hao2	0	24.702	21.0063	2.99933	179.277	129.942
Wars2	58.537	59.07	53.566	52.9881	58.4807	47.8732
Wdr3	75.9152	63.366	59.8679	66.985	72.8612	66.4363
Vtcn1	11.8903	3.222	19.956	12.9971	6.7109	5.86203
Trim45	16.4635	18.258	14.7044	22.9948	16.2979	14.6551
Ttf2	49.3906	49.404	38.8616	56.9872	43.1415	23.4481
Ptgfrn	59.4517	50.478	42.0126	37.9915	41.2241	38.1032
Cd2	8.23177	7.518	7.3522	16.9962	16.2979	4.88502
Igsf3	20.1221	15.036	14.7044	20.9953	18.2153	14.6551
Vangl1	79.5738	64.44	69.3207	92.9791	55.6046	51.7812
Ngf	19.2075	18.258	19.956	23.9946	31.6371	45.9192
Tspan2	32.0124	24.702	33.6101	15.9964	17.2566	25.4021
Nr1h5	36.5856	32.22	39.9119	33.9924	43.1415	48.8502
Dennd2c	20.1221	11.814	16.805	15.9964	10.5457	13.6781
Atg4a-ps	9.14641	6.444	11.5535	5.99865	7.6696	7.81604
Olfml3	37.5003	36.516	47.2641	31.9928	61.3568	49.8272
Dclre1b	60.3663	55.848	42.0126	56.9872	40.2654	52.7583
Ap4b1	32.0124	47.256	42.0126	31.9928	19.174	29.3101
Ptpn22	20.1221	17.184	12.6038	15.9964	42.1828	15.6321
Phtf1	73.1713	79.476	70.3711	75.9829	77.6547	92.8154
Rhoc	32.0124	25.776	22.0566	39.991	41.2241	27.3561
Capza1	64.0249	57.996	66.1698	48.989	64.2329	57.6433
Wnt2b	23.7807	30.072	16.805	14.9966	35.4719	25.4021
Inka2	7.31713	7.518	9.45283	8.99798	14.3805	7.81604
I830077J02Rik	5.48785	8.592	13.6541	16.9962	21.0914	11.7241
Cd53	42.0735	57.996	57.7673	93.9789	102.581	60.5743
A630076J17Rik	0.914641	10.74	11.5535	1.99955	0	0
Prok1	23.7807	113.844	69.3207	22.9948	7.6696	3.90802
Lamtor5	28.3539	54.774	39.9119	47.9892	43.1415	34.1952
Slc16a4	113.416	93.438	85.0755	74.9832	74.7786	78.1604
Strip1	47.5613	53.7	46.2138	66.985	57.522	60.5743
Gstm5	21.0367	31.146	35.7107	35.9919	22.0501	29.3101
Gstm3	125.306	46.182	55.6667	151.966	150.516	138.735
Gstm2	60.3663	84.846	72.4717	55.9874	105.457	73.2754
Gnat2	6.40249	8.592	12.6038	13.9969	3.8348	6.83903
Cyb561d1	41.1589	59.07	51.4654	68.9845	62.3155	49.8272
Atxn7l2	10.0611	12.888	7.3522	18.9957	7.6696	9.77005
Psma5	18.2928	12.888	17.8553	21.9951	17.2566	11.7241
Celsr2	8.23177	9.666	6.30189	9.99776	9.587	3.90802
Wdr47	15.5489	9.666	11.5535	16.9962	15.3392	14.6551
Gpsm2	58.537	71.958	88.2264	82.9814	46.0176	53.7353
Fam102b	41.1589	39.738	44.1132	41.9906	45.0589	43.9652
Slc25a24	17.3782	21.48	25.2075	22.9948	15.3392	20.5171
Vav3	22.866	16.11	38.8616	20.9953	21.0914	22.4711
Prmt6	39.3296	41.886	35.7107	40.9908	36.4306	38.1032
Rnpc3	54.8785	65.514	93.478	61.9861	83.4069	77.1834
Olfm3	40.2442	20.406	29.4088	105.976	27.8023	34.1952
Dph5	65.8542	53.7	64.0692	53.9879	51.7698	69.3673
Extl2	82.3177	79.476	69.3207	95.9785	76.696	76.2064
Cdc14a	16.4635	23.628	31.5094	32.9926	39.3067	32.2412
Rtca	28.3539	24.702	11.5535	22.9948	21.0914	13.6781
Lrrc39	21.0367	17.184	10.5031	26.9939	23.9675	13.6781
Trmt13	44.8174	25.776	35.7107	47.9892	47.935	41.0342
Sass6	16.4635	27.924	38.8616	19.9955	21.0914	23.4481
Plppr5	1.82928	7.518	6.30189	3.9991	2.8761	3.90802
Snx7	50.3053	30.072	30.4591	47.9892	47.935	46.8962
Rwdd3	54.8785	70.884	73.522	51.9883	60.3981	78.1604
Alg14	38.4149	53.7	58.8176	44.9899	50.8111	48.8502
Slc44a3	45.7321	50.478	33.6101	53.9879	37.3893	53.7353
F3	49.3906	31.146	46.2138	37.9915	40.2654	34.1952
Pde5a	26.5246	39.738	27.3082	28.9935	21.0914	27.3561
Fabp2	88.7202	79.476	75.6226	68.9845	48.8937	43.9652
1810037I17Rik	59.4517	50.478	90.327	58.9868	46.0176	49.8272
Synpo2	11.8903	11.814	10.5031	16.9962	23.9675	24.4251
Mettl14	73.1713	110.622	97.6792	75.9829	97.7874	136.781
Prss12	2.74392	9.666	3.15094	3.9991	4.7935	2.93101
Ank2	55.7931	68.736	77.7233	73.9834	38.348	52.7583
Zgrf1	17.3782	28.998	27.3082	38.9912	16.2979	22.4711
Alpk1	60.3663	47.256	65.1195	133.97	95.87	93.7924
Fam241a	47.5613	33.294	38.8616	32.9926	56.5633	48.8502
Egf	13.7196	13.962	13.6541	16.9962	12.4631	16.6091
Gar1	82.3177	81.624	74.5723	62.9859	65.1916	72.2983
Pla2g12a	111.586	85.92	68.2704	44.9899	69.0264	41.0342
Col25a1	19.2075	8.592	12.6038	92.9791	10.5457	3.90802
Ostc	60.3663	77.328	91.3773	93.9789	69.9851	61.5513
Rpl34	66.7688	38.664	35.7107	55.9874	45.0589	55.6893
Papss1	34.7564	42.96	28.3585	44.9899	34.5132	24.4251
Gimd1	21.0367	28.998	51.4654	47.9892	29.7197	34.1952
Aimp1	64.9395	65.514	67.2201	83.9812	65.1916	55.6893
Gstcd	25.61	25.776	39.9119	40.9908	27.8023	22.4711
Ints12	35.671	28.998	44.1132	52.9881	46.0176	30.2871
Ppa2	20.1221	26.85	29.4088	38.9912	22.0501	43.9652
Cxxc4	5.48785	8.592	9.45283	10.9975	6.7109	4.88502
Cenpe	10.9757	19.332	28.3585	32.9926	23.9675	10.7471
Bdh2	12.805	3.222	5.25157	13.9969	22.0501	19.5401
Bank1	49.3906	37.59	71.4214	80.9818	100.664	51.7812
Emcn	20.1221	15.036	16.805	15.9964	3.8348	24.4251
Ddit4l	5.48785	5.37	6.30189	11.9973	10.5457	14.6551
H2afz	44.8174	46.182	38.8616	34.9921	34.5132	47.8732
Lamtor3	60.3663	56.922	49.3648	35.9919	41.2241	39.0802
Dapp1	20.1221	19.332	21.0063	25.9942	39.3067	24.4251
1110002E22Rik	6.40249	8.592	13.6541	10.9975	11.5044	13.6781
Trmt10a	16.4635	21.48	19.956	20.9953	17.2566	22.4711
Gbp5	24.6953	30.072	27.3082	25.9942	39.3067	27.3561
Gbp2b	65.8542	50.478	84.0251	46.9895	83.4069	47.8732
Gbp2	29.2685	34.368	29.4088	21.9951	45.0589	41.0342
Gtf2b	66.7688	50.478	59.8679	78.9823	44.1002	32.2412
Lmo4	93.2934	38.664	81.9245	70.9841	63.2742	56.6663
Clca3a1	25.61	35.442	34.6604	63.9856	56.5633	41.0342
Odf2l	70.4274	71.958	57.7673	74.9832	75.7373	84.9994
Col24a1	6.40249	8.592	10.5031	8.99798	10.5457	13.6781
Bcl10	83.2323	63.366	57.7673	78.9823	80.5308	79.1374
2410004B18Rik	34.7564	30.072	31.5094	31.9928	38.348	22.4711
Ssx2ip	70.4274	53.7	57.7673	68.9845	54.6459	69.3673
Ctbs	84.147	73.032	103.981	127.971	107.374	86.9534
Spata1	34.7564	28.998	22.0566	27.9937	24.9262	34.1952
Gng5	25.61	44.034	44.1132	49.9888	37.3893	46.8962
Ttll7	37.5003	32.22	47.2641	31.9928	28.761	32.2412
Ifi44	50.3053	68.736	75.6226	122.972	87.2417	36.1492
Nexn	46.6467	38.664	44.1132	31.9928	39.3067	57.6433
Miga1	21.9514	19.332	27.3082	24.9944	33.5545	35.1722
Ak5	5.48785	9.666	3.15094	8.99798	8.6283	2.93101
St6galnac3	21.0367	18.258	27.3082	16.9962	19.174	20.5171
Tyw3	16.4635	10.74	13.6541	17.996	9.587	10.7471
Lrriq3	10.9757	7.518	18.9057	16.9962	19.174	12.7011
Lrrc40	53.0492	73.032	47.2641	80.9818	59.4394	96.7235
Wls	42.0735	38.664	53.566	47.9892	56.5633	48.8502
Tmem68	60.3663	51.552	63.0189	64.9854	59.4394	78.1604
Plag1	5.48785	21.48	27.3082	6.99843	10.5457	6.83903
Chchd7	46.6467	53.7	45.1635	31.9928	41.2241	52.7583
Gm11808	21.0367	21.48	17.8553	19.9955	22.0501	23.4481
Fam110b	9.14641	7.518	11.5535	11.9973	17.2566	9.77005
Ubxn2b	44.8174	57.996	51.4654	40.9908	43.1415	55.6893
Gdf6	11.8903	11.814	12.6038	14.9966	26.8436	30.2871
2610301B20Rik	32.0124	30.072	59.8679	41.9906	22.0501	25.4021
Ndufaf6	24.6953	23.628	29.4088	20.9953	21.0914	23.4481
Ccne2	28.3539	37.59	29.4088	18.9957	30.6784	26.3791
Ints8	54.8785	73.032	50.4151	41.9906	83.4069	81.0914
Rad54b	2.74392	2.148	11.5535	14.9966	3.8348	3.90802
Gem	10.0611	22.554	23.1069	22.9948	25.8849	36.1492
Pdp1	22.866	28.998	33.6101	13.9969	21.0914	21.4941
Tmem67	20.1221	21.48	23.1069	42.9904	35.4719	24.4251
Rbm12b2	52.1345	65.514	67.2201	53.9879	84.3656	93.7924
Rbm12b1	68.5981	37.59	45.1635	51.9883	59.4394	71.3213
Fam92a	28.3539	25.776	48.3145	38.9912	23.0088	37.1262
Runx1t1	3.65856	2.148	9.45283	15.9964	13.4218	9.77005
Pip4p2	96.0373	95.586	87.1761	91.9794	86.283	104.54
Osgin2	20.1221	30.072	22.0566	30.993	24.9262	14.6551
Ripk2	54.8785	66.588	49.3648	33.9924	79.5721	44.9422
Rmdn1	74.0859	74.106	87.1761	63.9856	66.1503	114.31
Gm12353	22.866	19.332	16.805	15.9964	22.0501	34.1952
Atp6v0d2	13.7196	75.18	121.836	64.9854	64.2329	100.631
Ggh	14.6343	9.666	17.8553	15.9964	9.587	13.6781
Coq3	61.281	65.514	75.6226	54.9877	47.935	54.7123
Fbxl4	73.1713	74.106	81.9245	67.9847	93.9526	94.7695
Mms22l	10.9757	13.962	16.805	21.9951	8.6283	7.81604
Epha7	71.342	37.59	71.4214	54.9877	70.9438	90.8614
Lyrm2	55.7931	48.33	68.2704	41.9906	41.2241	40.0572
Rragd	25.61	24.702	22.0566	19.9955	41.2241	54.7123
Pm20d2	27.4392	26.85	29.4088	19.9955	28.761	37.1262
Rngtt	64.0249	71.958	63.0189	64.9854	57.522	77.1834
Rars2	17.3782	31.146	24.1572	30.993	21.0914	33.2182
Smim8	27.4392	33.294	32.5597	18.9957	18.2153	11.7241
Ifnk	14.6343	25.776	34.6604	13.9969	21.0914	38.1032
Smim27	20.1221	15.036	18.9057	21.9951	14.3805	10.7471
Aptx	95.1227	78.402	88.2264	66.985	85.3243	69.3673
Smu1	45.7321	48.33	38.8616	49.9888	31.6371	26.3791
Kif24	66.7688	64.44	46.2138	30.993	45.0589	50.8042
Nudt2	67.6834	77.328	69.3207	71.9838	74.7786	72.2983
Fam219a	46.6467	40.812	38.8616	64.9854	67.109	47.8732
Enho	56.7078	118.14	82.9748	83.9812	19.174	23.4481
Cntfr	6.40249	9.666	5.25157	2.99933	9.587	6.83903
Rpp25l	59.4517	71.958	72.4717	77.9825	46.0176	55.6893
Dctn3	62.1956	56.922	46.2138	53.9879	43.1415	48.8502
Ccl27a	21.0367	18.258	11.5535	14.9966	23.9675	26.3791
Dnajb5	44.8174	46.182	40.9623	32.9926	36.4306	38.1032
1700022I11Rik	16.4635	9.666	12.6038	9.99776	5.7522	8.79304
Fancg	8.23177	11.814	15.7547	15.9964	12.4631	11.7241
Pigo	98.7812	94.512	79.8239	84.9809	78.6134	82.0684
Atp8b5	4.57321	9.666	9.45283	13.9969	2.8761	11.7241
Tesk1	84.147	57.996	56.717	48.989	66.1503	58.6203
Cd72	20.1221	24.702	26.2579	31.9928	69.9851	33.2182
Tpm2	25.61	21.48	19.956	51.9883	24.9262	60.5743
Spag8	6.40249	5.37	5.25157	4.99888	4.7935	3.90802
Fam221b	10.9757	7.518	5.25157	9.99776	4.7935	0
Tmem8b	29.2685	27.924	26.2579	15.9964	30.6784	29.3101
Reck	35.671	35.442	30.4591	39.991	23.0088	11.7241
Pax5	12.805	3.222	14.7044	24.9944	16.2979	14.6551
Polr1e	6.40249	12.888	8.40251	8.99798	4.7935	4.88502
Fbxo10	4.57321	10.74	12.6038	6.99843	13.4218	14.6551
Tomm5	19.2075	22.554	23.1069	11.9973	23.9675	9.77005
Trmt10b	16.4635	18.258	14.7044	18.9957	25.8849	18.5631
Exosc3	54.8785	63.366	73.522	70.9841	68.0677	69.3673
Tstd2	88.7202	92.364	74.5723	74.9832	79.5721	70.3443
Ncbp1	79.5738	61.218	116.585	78.9823	88.2004	86.9534
Xpa	63.1102	52.626	34.6604	42.9904	41.2241	41.0342
Trmo	31.0978	41.886	21.0063	27.9937	22.0501	23.4481
Nans	42.0735	78.402	70.3711	48.989	53.6872	47.8732
Trim14	65.8542	121.362	61.9685	108.976	75.7373	73.2754
Coro2a	15.5489	13.962	12.6038	20.9953	21.0914	12.7011
Tbc1d2	6.40249	12.888	5.25157	17.996	3.8348	10.7471
Col15a1	32.9271	36.516	35.7107	99.9776	117.92	69.3673
Sec61b	41.1589	48.33	40.9623	67.9847	32.5958	31.2641
Nr4a3	25.61	9.666	12.6038	3.9991	5.7522	9.77005
Tex10	37.5003	53.7	43.0629	54.9877	46.9763	37.1262
Msantd3	6.40249	1.074	10.5031	5.99865	5.7522	4.88502
Plppr1	1.82928	6.444	11.5535	4.99888	14.3805	15.6321
Tmem246	6.40249	5.37	4.20126	4.99888	3.8348	6.83903
Grin3a	13.7196	12.888	7.3522	16.9962	17.2566	20.5171
Smc2	15.5489	24.702	33.6101	41.9906	20.1327	19.5401
Fsd1l	14.6343	8.592	15.7547	15.9964	13.4218	15.6321
Zfp462	30.1832	40.812	38.8616	37.9915	43.1415	26.3791
Klf4	37.5003	21.48	27.3082	22.9948	42.1828	29.3101
Elp1	58.537	57.996	54.6163	68.9845	46.9763	57.6433
Abitram	39.3296	41.886	40.9623	44.9899	35.4719	45.9192
Ctnnal1	39.3296	27.924	33.6101	38.9912	36.4306	41.0342
Txn1	78.6591	63.366	82.9748	79.982	46.9763	33.2182
Svep1	10.9757	8.592	10.5031	30.993	11.5044	11.7241
Lpar1	21.0367	16.11	14.7044	17.996	21.0914	16.6091
Olfr267	8.23177	1.074	9.45283	8.99798	0.9587	2.93101
Susd1	56.7078	56.922	58.8176	37.9915	40.2654	57.6433
Inip	32.9271	28.998	37.8113	43.9901	41.2241	40.0572
Mup6	32.9271	9.666	9.45283	24.9944	2.8761	4.88502
Mup2	9.14641	5.37	8.40251	4.99888	1.9174	2.93101
Mup8	15.5489	0	0	26.9939	0	0
Mup9	179.27	16.11	28.3585	299.933	8.6283	11.7241
Mup1	48.476	7.518	8.40251	72.9836	3.8348	0.977005
Mup10	77.7445	31.146	68.2704	44.9899	7.6696	7.81604
Mup12	175.611	31.146	46.2138	379.915	5.7522	7.81604
Mup13	9.14641	6.444	6.30189	12.9971	2.8761	5.86203
Mup15	80.4884	16.11	15.7547	52.9881	39.3067	8.79304
Mup19	6.40249	7.518	14.7044	9.99776	1.9174	0.977005
Zfp37	10.0611	6.444	7.3522	10.9975	8.6283	10.7471
Slc31a2	77.7445	76.254	61.9685	69.9843	88.2004	87.9304
Cdc26	64.0249	77.328	65.1195	68.9845	95.87	96.7235
Prpf4	88.7202	93.438	79.8239	94.9787	86.283	82.0684
Zfp618	24.6953	21.48	17.8553	19.9955	4.7935	3.90802
Orm3	4.57321	31.146	30.4591	35.9919	53.6872	55.6893
Orm2	24.6953	67.662	91.3773	201.955	186.947	138.735
Akna	33.8417	35.442	34.6604	54.9877	48.8937	47.8732
Whrn	9.14641	6.444	11.5535	12.9971	16.2979	8.79304
Tmem268	58.537	73.032	71.4214	95.9785	88.2004	88.9074
Tnc	21.0367	5.37	14.7044	41.9906	35.4719	10.7471
Astn2	2.74392	6.444	12.6038	9.99776	12.4631	9.77005
Trim32	75.9152	106.326	68.2704	99.9776	83.4069	97.7005
Tlr4	66.7688	79.476	85.0755	104.976	111.209	93.7924
Cdk5rap2	52.1345	49.404	79.8239	83.9812	57.522	76.2064
Kdm4c	69.5127	79.476	77.7233	64.9854	84.3656	90.8614
Dmac1	101.525	90.216	109.233	105.976	85.3243	72.2983
Frem1	7.31713	6.444	13.6541	15.9964	9.587	9.77005
Ccdc171	101.525	78.402	73.522	122.972	131.342	119.195
Cntln	26.5246	22.554	17.8553	29.9933	25.8849	18.5631
Adamtsl1	11.8903	9.666	15.7547	29.9933	23.9675	36.1492
Haus6	66.7688	60.144	69.3207	87.9803	69.0264	66.4363
Rps6	80.4884	64.44	82.9748	56.9872	71.9025	65.4593
Mllt3	53.9638	53.7	76.6729	64.9854	114.085	118.218
Focad	32.9271	34.368	37.8113	38.9912	27.8023	37.1262
Hacd4	45.7321	55.848	66.1698	63.9856	73.8199	65.4593
Tusc1	3.65856	15.036	4.20126	9.99776	8.6283	10.7471
Caap1	47.5613	44.034	53.566	46.9895	46.9763	54.7123
Tek	72.2567	106.326	97.6792	56.9872	71.9025	80.1144
Tm2d1	17.3782	23.628	15.7547	19.9955	19.174	20.5171
Patj	67.6834	84.846	81.9245	75.9829	63.2742	95.7465
Dock7	85.9763	97.734	115.535	85.9807	162.979	194.424
Alg6	64.0249	79.476	80.8742	85.9807	75.7373	62.5283
Itgb3bp	4.57321	7.518	14.7044	11.9973	10.5457	16.6091
Ror1	69.5127	74.106	80.8742	69.9843	59.4394	51.7812
Ube2u	4.57321	15.036	31.5094	16.9962	17.2566	5.86203
Cachd1	10.0611	8.592	15.7547	13.9969	13.4218	18.5631
Raver2	35.671	31.146	39.9119	31.9928	45.0589	40.0572
Sgip1	5.48785	3.222	9.45283	11.9973	8.6283	13.6781
Wdr78	4.57321	8.592	11.5535	10.9975	10.5457	8.79304
Oma1	66.7688	78.402	65.1195	73.9834	75.7373	70.3443
Gm17662	20.1221	11.814	7.3522	10.9975	3.8348	6.83903
Fyb2	65.8542	34.368	58.8176	54.9877	57.522	76.2064
Gm12728	7.31713	6.444	2.10063	5.99865	7.6696	3.90802
Pars2	23.7807	18.258	25.2075	28.9935	24.9262	24.4251
Acot11	20.1221	51.552	39.9119	91.9794	112.168	79.1374
Cyb5rl	47.5613	55.848	38.8616	62.9859	58.4807	52.7583
Lrrc42	67.6834	57.996	81.9245	95.9785	60.3981	53.7353
Yipf1	32.0124	42.96	36.761	46.9895	43.1415	33.2182
Ndc1	95.1227	104.178	89.2767	93.9789	95.87	92.8154
Lrp8	4.57321	1.074	12.6038	10.9975	1.9174	1.95401
Magoh	21.9514	19.332	16.805	18.9957	15.3392	14.6551
Czib	62.1956	82.698	58.8176	67.9847	66.1503	93.7924
Podn	36.5856	13.962	19.956	39.991	25.8849	34.1952
Zyg11a	64.9395	22.554	12.6038	17.996	15.3392	18.5631
Gpx7	9.14641	12.888	18.9057	8.99798	8.6283	11.7241
Prpf38a	57.6224	65.514	67.2201	53.9879	69.9851	77.1834
Cc2d1b	66.7688	67.662	56.717	59.9865	53.6872	53.7353
3110021N24Rik	6.40249	7.518	4.20126	2.99933	1.9174	15.6321
Btf3l4	59.4517	31.146	48.3145	29.9933	30.6784	44.9422
Ttc39a	23.7807	17.184	25.2075	17.996	19.174	19.5401
Cdkn2c	50.3053	63.366	59.8679	39.991	81.4895	48.8502
Faf1	33.8417	55.848	69.3207	46.9895	56.5633	48.8502
Spata6	15.5489	23.628	18.9057	14.9966	23.0088	22.4711
Tal1	12.805	15.036	17.8553	20.9953	18.2153	15.6321
Cyp4a12b	187.501	1.074	0	99.9776	0	0
Cyp4a31	24.6953	39.738	21.0063	12.9971	7.6696	11.7241
Cyp4b1	54.8785	63.366	60.9182	49.9888	59.4394	69.3673
Atpaf1	73.1713	63.366	85.0755	80.9818	79.5721	77.1834
Mknk1	43.9028	62.292	37.8113	52.9881	58.4807	73.2754
Uqcrh	60.3663	41.886	60.9182	72.9836	41.2241	31.2641
Rad54l	11.8903	16.11	9.45283	20.9953	15.3392	11.7241
Pomgnt1	65.8542	65.514	48.3145	53.9879	49.8524	64.4823
Lurap1	9.14641	10.74	10.5031	13.9969	17.2566	9.77005
Pik3r3	19.2075	17.184	33.6101	29.9933	16.2979	16.6091
Ipp	54.8785	42.96	74.5723	65.9852	41.2241	49.8272
Tmem69	53.0492	34.368	45.1635	42.9904	22.0501	36.1492
Ccdc17	20.1221	46.182	23.1069	39.991	23.9675	26.3791
Mmachc	88.7202	71.958	68.2704	88.98	81.4895	98.6775
Ccdc163	16.4635	20.406	15.7547	14.9966	17.2566	21.4941
Toe1	64.0249	55.848	48.3145	62.9859	39.3067	63.5053
Zswim5	32.0124	18.258	34.6604	30.993	38.348	37.1262
Eif2b3	22.866	30.072	24.1572	28.9935	28.761	26.3791
Ptch2	25.61	19.332	15.7547	16.9962	12.4631	23.4481
Tctex1d4	52.1345	56.922	19.956	8.99798	23.9675	27.3561
Tmem53	95.1227	94.512	79.8239	111.975	136.135	100.631
Rnf220	94.208	76.254	64.0692	101.977	103.54	78.1604
Eri3	75.9152	82.698	79.8239	88.98	61.3568	75.2294
Dmap1	53.9638	69.81	57.7673	58.9868	43.1415	46.8962
Slc6a9	117.989	86.994	45.1635	70.9841	61.3568	48.8502
Ccdc24	5.48785	9.666	3.15094	1.99955	3.8348	5.86203
B4galt2	3.65856	6.444	6.30189	2.99933	2.8761	5.86203
Atp6v0b	84.147	53.7	53.566	61.9861	71.9025	52.7583
Dph2	20.1221	32.22	14.7044	23.9946	18.2153	17.5861
Ipo13	59.4517	71.958	49.3648	60.9863	69.0264	47.8732
Med8	90.5495	84.846	76.6729	86.9805	90.1178	59.5973
Cdc20	8.23177	17.184	12.6038	37.9915	10.5457	2.93101
2610528J11Rik	60.3663	47.256	65.1195	48.989	43.1415	45.9192
Tmem125	42.9881	42.96	37.8113	46.9895	21.0914	25.4021
Slc2a1	83.2323	62.292	43.0629	63.9856	54.6459	66.4363
Zfp691	47.5613	49.404	45.1635	50.9886	46.0176	52.7583
Svbp	21.0367	13.962	24.1572	24.9944	24.9262	17.5861
P3h1	74.0859	84.846	74.5723	65.9852	86.283	64.4823
Ppih	12.805	17.184	15.7547	31.9928	11.5044	12.7011
Ccdc30	35.671	49.404	26.2579	27.9937	5.7522	12.7011
Frg2f1	64.9395	53.7	58.8176	47.9892	62.3155	60.5743
Hivep3	42.0735	56.922	39.9119	44.9899	48.8937	40.0572
Scmh1	54.8785	65.514	69.3207	66.985	68.0677	77.1834
Ctps	17.3782	6.444	11.5535	16.9962	8.6283	9.77005
Nfyc	57.6224	80.55	58.8176	63.9856	83.4069	97.7005
Rims3	28.3539	41.886	38.8616	28.9935	65.1916	31.2641
Exo5	27.4392	37.59	54.6163	41.9906	40.2654	44.9422
Zfp69	16.4635	19.332	22.0566	26.9939	21.0914	23.4481
Ppie	13.7196	10.74	9.45283	19.9955	17.2566	14.6551
Heyl	21.9514	17.184	28.3585	18.9957	19.174	23.4481
Pabpc4	88.7202	108.474	71.4214	71.9838	69.0264	78.1604
Ndufs5	5.48785	5.37	6.30189	6.99843	2.8761	4.88502
Mycbp	82.3177	69.81	67.2201	80.9818	67.109	82.0684
Utp11	58.537	54.774	54.6163	50.9886	52.7285	43.9652
Fhl3	8.23177	4.296	5.25157	8.99798	2.8761	0.977005
Sf3a3	33.8417	34.368	28.3585	30.993	24.9262	27.3561
1110065P20Rik	53.0492	28.998	32.5597	55.9874	24.9262	38.1032
Maneal	4.57321	4.296	6.30189	3.9991	3.8348	3.90802
Cdca8	2.74392	5.37	8.40251	14.9966	5.7522	1.95401
9930104L06Rik	57.6224	63.366	52.5157	51.9883	59.4394	52.7583
Snip1	100.611	88.068	84.0251	90.9796	95.87	63.5053
Meaf6	72.2567	70.884	53.566	57.987	73.8199	89.8844
Zc3h12a	34.7564	25.776	21.0063	39.991	32.5958	26.3791
Csf3r	20.1221	8.592	12.6038	30.993	24.9262	24.4251
Lsm10	46.6467	39.738	34.6604	50.9886	53.6872	48.8502
Eva1b	38.4149	44.034	25.2075	25.9942	45.0589	37.1262
Sh3d21	25.61	16.11	15.7547	14.9966	23.0088	21.4941
Trappc3	96.0373	88.068	73.522	113.974	66.1503	60.5743
Adprhl2	100.611	69.81	74.5723	89.9798	74.7786	69.3673
Ago4	63.1102	79.476	80.8742	69.9843	70.9438	92.8154
5730409E04Rik	88.7202	86.994	105.031	109.975	81.4895	101.608
Psmb2	50.3053	48.33	36.761	59.9865	37.3893	34.1952
Ncdn	60.3663	85.92	44.1132	70.9841	48.8937	57.6433
Zmym1	20.1221	21.48	11.5535	17.996	17.2566	29.3101
Zmym6	67.6834	63.366	67.2201	60.9863	88.2004	81.0914
Tmem35b	10.9757	17.184	12.6038	13.9969	23.9675	29.3101
Gja4	46.6467	54.774	25.2075	26.9939	35.4719	42.0112
Zscan20	68.5981	48.33	52.5157	52.9881	53.6872	49.8272
Zfp362	45.7321	38.664	54.6163	44.9899	46.9763	41.0342
Trim62	13.7196	5.37	11.5535	13.9969	21.0914	11.7241
Azin2	10.9757	3.222	4.20126	7.9982	13.4218	4.88502
Yars	94.208	98.808	94.5283	92.9791	89.1591	83.0454
Zbtb8os	68.5981	54.774	71.4214	50.9886	46.0176	56.6663
Zbtb8a	17.3782	13.962	10.5031	11.9973	12.4631	8.79304
Marcksl1	72.2567	85.92	69.3207	98.9778	90.1178	73.2754
Hdac1	27.4392	28.998	19.956	21.9951	26.8436	26.3791
Lck	6.40249	2.148	8.40251	11.9973	12.4631	0.977005
Fam167b	44.8174	57.996	55.6667	21.9951	36.4306	47.8732
Eif3i	73.1713	70.884	64.0692	75.9829	55.6046	42.0112
Dcdc2b	10.9757	12.888	5.25157	8.99798	15.3392	20.5171
Iqcc	55.7931	57.996	65.1195	67.9847	68.0677	79.1374
Ccdc28b	34.7564	28.998	31.5094	33.9924	24.9262	38.1032
Tmem39b	10.0611	6.444	6.30189	4.99888	4.7935	9.77005
Col16a1	6.40249	7.518	17.8553	17.996	11.5044	7.81604
Serinc2	24.6953	4.296	8.40251	21.9951	14.3805	4.88502
Zcchc17	30.1832	41.886	26.2579	39.991	30.6784	32.2412
Snrnp40	16.4635	22.554	18.9057	17.996	16.2979	11.7241
Mecr	86.8909	80.55	49.3648	48.989	49.8524	42.9882
Tmem200b	17.3782	25.776	23.1069	23.9946	18.2153	28.3331
Gmeb1	33.8417	38.664	43.0629	49.9888	39.3067	43.9652
Taf12	66.7688	89.142	99.7799	85.9807	91.0765	91.8384
Trnau1ap	22.866	16.11	24.1572	27.9937	25.8849	11.7241
Rcc1	45.7321	28.998	28.3585	34.9921	29.7197	47.8732
Med18	18.2928	27.924	14.7044	24.9944	22.0501	27.3561
Sesn2	53.0492	82.698	29.4088	45.9897	57.522	53.7353
Dnajc8	64.9395	65.514	71.4214	50.9886	65.1916	59.5973
Ptafr	28.3539	20.406	29.4088	12.9971	56.5633	34.1952
Rpa2	20.1221	36.516	15.7547	29.9933	23.0088	19.5401
Themis2	73.1713	80.55	84.0251	98.9778	155.309	80.1144
Ppp1r8	42.0735	49.404	55.6667	71.9838	42.1828	44.9422
Fgr	21.0367	16.11	24.1572	53.9879	37.3893	49.8272
Map3k6	21.0367	22.554	14.7044	24.9944	10.5457	26.3791
Sytl1	24.6953	21.48	10.5031	49.9888	32.5958	35.1722
Tmem222	56.7078	75.18	60.9182	61.9861	71.9025	86.9534
Kdf1	22.866	23.628	29.4088	42.9904	21.0914	18.5631
Gpatch3	43.9028	25.776	40.9623	58.9868	27.8023	29.3101
Gpn2	34.7564	45.108	29.4088	36.9917	29.7197	32.2412
Sfn	2.74392	6.444	12.6038	6.99843	12.4631	10.7471
Pigv	51.2199	45.108	51.4654	56.9872	67.109	68.3903
Rps6ka1	72.2567	47.256	43.0629	77.9825	73.8199	42.9882
Hmgn2	8.23177	24.702	18.9057	16.9962	11.5044	16.6091
Crybg2	32.0124	61.218	48.3145	72.9836	50.8111	27.3561
Cd52	22.866	26.85	23.1069	48.989	82.4482	37.1262
Ubxn11	3.65856	8.592	7.3522	9.99776	3.8348	2.93101
Sh3bgrl3	21.9514	19.332	25.2075	26.9939	53.6872	28.3331
Extl1	32.9271	20.406	17.8553	55.9874	71.9025	22.4711
Stmn1	12.805	20.406	33.6101	18.9957	19.174	9.77005
Selenon	16.4635	18.258	28.3585	36.9917	19.174	18.5631
Man1c1	21.0367	24.702	16.805	22.9948	26.8436	29.3101
Ncmap	0.914641	11.814	13.6541	10.9975	20.1327	1.95401
Rcan3	21.0367	27.924	33.6101	35.9919	21.0914	21.4941
Nipal3	82.3177	96.66	96.6289	93.9789	84.3656	66.4363
Il22ra1	21.0367	11.814	19.956	17.996	27.8023	22.4711
Cnr2	86.8909	63.366	70.3711	59.9865	65.1916	104.54
Gale	62.1956	52.626	64.0692	110.975	36.4306	28.3331
Lypla2	74.0859	69.81	53.566	90.9796	62.3155	67.4133
Pithd1	55.7931	60.144	54.6163	60.9863	35.4719	38.1032
Rpl11	61.281	37.59	56.717	49.9888	39.3067	38.1032
E2f2	8.23177	9.666	11.5535	16.9962	15.3392	2.93101
Asap3	60.3663	76.254	72.4717	61.9861	57.522	56.6663
Tcea3	51.2199	53.7	53.566	80.9818	69.0264	48.8502
Zfp46	86.8909	105.252	89.2767	98.9778	96.8287	83.0454
Kdm1a	80.4884	69.81	94.5283	68.9845	109.292	89.8844
Wnt4	23.7807	12.888	24.1572	15.9964	36.4306	27.3561
Rap1gap	13.7196	23.628	19.956	29.9933	23.0088	27.3561
Alpl	69.5127	40.812	48.3145	41.9906	40.2654	64.4823
Cda	14.6343	9.666	17.8553	6.99843	13.4218	20.5171
Otud3	53.0492	32.22	35.7107	32.9926	49.8524	49.8272
Tmco4	78.6591	108.474	81.9245	74.9832	90.1178	90.8614
Pqlc2	58.537	38.664	24.1572	42.9904	35.4719	19.5401
Mrto4	64.0249	42.96	48.3145	50.9886	43.1415	42.9882
Gm21969	11.8903	8.592	8.40251	5.99865	6.7109	4.88502
Padi2	4.57321	4.296	8.40251	4.99888	5.7522	7.81604
Sdhb	63.1102	69.81	57.7673	63.9856	43.1415	42.9882
Atp13a2	106.098	98.808	67.2201	100.977	146.681	90.8614
Crocc	22.866	23.628	19.956	30.993	32.5958	27.3561
Necap2	30.1832	53.7	30.4591	50.9886	35.4719	45.9192
Spata21	5.48785	11.814	2.10063	5.99865	6.7109	2.93101
Fblim1	7.31713	11.814	11.5535	11.9973	19.174	12.7011
Tmem82	66.7688	82.698	40.9623	61.9861	51.7698	72.2983
Slc25a34	37.5003	52.626	30.4591	24.9944	45.0589	46.8962
Fhad1	10.9757	20.406	19.956	9.99776	8.6283	15.6321
Tmem51	55.7931	32.22	38.8616	77.9825	66.1503	33.2182
Kazn	9.14641	24.702	27.3082	21.9951	15.3392	12.7011
Pramef8	47.5613	50.478	43.0629	50.9886	41.2241	59.5973
Zfp992	8.23177	2.148	7.3522	54.9877	6.7109	4.88502
Zfp982	16.4635	16.11	11.5535	65.9852	16.2979	28.3331
Zfp984	24.6953	24.702	28.3585	28.9935	25.8849	22.4711
Miip	53.9638	33.294	40.9623	55.9874	33.5545	44.9422
Fv1	32.9271	36.516	31.5094	28.9935	39.3067	44.9422
Clcn6	41.1589	34.368	40.9623	35.9919	38.348	53.7353
Mthfr	54.8785	60.144	54.6163	70.9841	77.6547	72.2983
Agtrap	104.269	79.476	117.635	98.9778	153.392	134.827
Mad2l2	28.3539	26.85	33.6101	57.987	15.3392	16.6091
Fbxo6	85.9763	55.848	56.717	125.972	74.7786	30.2871
Fbxo44	9.14641	15.036	8.40251	14.9966	7.6696	8.79304
Ubiad1	83.2323	126.732	73.522	81.9816	79.5721	77.1834
Angptl7	13.7196	15.036	16.805	10.9975	22.0501	12.7011
Exosc10	46.6467	42.96	35.7107	49.9888	37.3893	45.9192
Casz1	23.7807	6.444	16.805	36.9917	16.2979	15.6321
Lzic	38.4149	28.998	26.2579	26.9939	24.9262	30.2871
Ctnnbip1	62.1956	62.292	58.8176	89.9798	93.9526	91.8384
Clstn1	23.7807	25.776	19.956	22.9948	40.2654	34.1952
Pik3cd	44.8174	45.108	52.5157	76.9827	92.9939	59.5973
Slc25a33	53.0492	41.886	40.9623	27.9937	15.3392	25.4021
Spsb1	18.2928	11.814	10.5031	16.9962	12.4631	24.4251
Gpr157	63.1102	48.33	48.3145	43.9901	69.0264	46.8962
Slc2a5	68.5981	38.664	23.1069	98.9778	77.6547	35.1722
Camta1	25.61	36.516	31.5094	39.991	23.9675	44.9422
Thap3	54.8785	47.256	49.3648	70.9841	46.0176	37.1262
Phf13	52.1345	45.108	48.3145	45.9897	33.5545	29.3101
Zbtb48	103.354	118.14	70.3711	112.975	110.251	74.2524
Nol9	96.952	103.104	97.6792	119.973	114.085	77.1834
Plekhg5	74.0859	59.07	43.0629	67.9847	54.6459	33.2182
Espn	5.48785	5.37	15.7547	14.9966	5.7522	7.81604
Acot7	37.5003	21.48	22.0566	23.9946	20.1327	30.2871
Gpr153	7.31713	8.592	12.6038	11.9973	10.5457	16.6091
Kcnab2	9.14641	8.592	11.5535	12.9971	12.4631	6.83903
Dffb	32.9271	27.924	13.6541	24.9944	27.8023	26.3791
Cep104	81.4031	81.624	60.9182	66.985	78.6134	95.7465
Smim1	29.2685	18.258	23.1069	31.9928	49.8524	42.9882
Wrap73	22.866	24.702	18.9057	20.9953	21.0914	6.83903
Megf6	6.40249	9.666	4.20126	17.996	5.7522	5.86203
Arhgef16	29.2685	22.554	19.956	28.9935	27.8023	22.4711
Prdm16	1.82928	5.37	8.40251	7.9982	10.5457	3.90802
Prxl2b	45.7321	21.48	22.0566	45.9897	30.6784	46.8962
Tnfrsf14	15.5489	7.518	16.805	19.9955	22.0501	19.5401
Pank4	71.342	61.218	54.6163	66.985	47.935	51.7812
Pex10	44.8174	28.998	45.1635	49.9888	45.0589	43.9652
Morn1	8.23177	19.332	12.6038	8.99798	12.4631	7.81604
Faap20	36.5856	42.96	29.4088	56.9872	43.1415	24.4251
Prkcz	110.672	97.734	76.6729	73.9834	134.218	81.0914
Cfap74	4.57321	9.666	14.7044	7.9982	5.7522	3.90802
Gm10563	2.74392	6.444	6.30189	3.9991	2.8761	2.93101
Ssu72	84.147	86.994	71.4214	75.9829	78.6134	49.8272
Vwa1	8.23177	10.74	5.25157	8.99798	1.9174	2.93101
Tmem88b	11.8903	9.666	7.3522	7.9982	9.587	13.6781
Mrpl20	83.2323	47.256	71.4214	71.9838	55.6046	42.9882
Mxra8	59.4517	60.144	63.0189	48.989	69.0264	54.7123
Tas1r3	23.7807	19.332	16.805	31.9928	39.3067	37.1262
Ints11	100.611	88.068	82.9748	105.976	78.6134	84.9994
Pusl1	31.0978	41.886	24.1572	29.9933	40.2654	30.2871
Acap3	35.671	46.182	32.5597	38.9912	44.1002	38.1032
Ube2j2	104.269	71.958	89.2767	102.977	85.3243	74.2524
C1qtnf12	2.74392	5.37	11.5535	7.9982	2.8761	3.90802
B3galt6	26.5246	28.998	23.1069	31.9928	23.9675	16.6091
Tnfrsf4	6.40249	7.518	8.40251	3.9991	7.6696	12.7011
Tnfrsf18	13.7196	10.74	9.45283	15.9964	9.587	12.7011
9430015G10Rik	32.0124	23.628	27.3082	28.9935	28.761	26.3791
Plekhn1	87.8055	99.882	64.0692	59.9865	93.9526	88.9074
Fam133b	88.7202	86.994	80.8742	79.982	84.3656	79.1374
1700109H08Rik	36.5856	36.516	39.9119	36.9917	37.3893	61.5513
Rbm48	83.2323	84.846	69.3207	61.9861	67.109	69.3673
Mterf1a	10.0611	12.888	16.805	10.9975	16.2979	11.7241
Cdk14	36.5856	33.294	35.7107	50.9886	52.7285	49.8272
Zfp804b	4.57321	3.222	14.7044	6.99843	9.587	7.81604
Tex47	1.82928	3.222	11.5535	4.99888	5.7522	8.79304
Adam22	18.2928	17.184	25.2075	24.9944	23.0088	32.2412
Dbf4	39.3296	23.628	22.0566	56.9872	20.1327	21.4941
Slc25a40	39.3296	47.256	37.8113	68.9845	45.0589	57.6433
Rundc3b	6.40249	10.74	4.20126	4.99888	16.2979	5.86203
Abcb1a	44.8174	81.624	44.1132	30.993	160.103	249.136
Abcb1b	5.48785	6.444	7.3522	8.99798	3.8348	5.86203
Sema3d	28.3539	30.072	74.5723	42.9904	46.9763	37.1262
Sema3a	9.14641	11.814	5.25157	9.99776	1.9174	5.86203
Pclo	85.0616	91.29	90.327	115.974	222.419	242.297
Cacna2d1	14.6343	21.48	22.0566	20.9953	19.174	31.2641
Gnai1	8.23177	10.74	6.30189	30.993	10.5457	13.6781
Phtf2	76.8299	50.478	76.6729	66.985	77.6547	77.1834
Tmem60	64.0249	41.886	48.3145	59.9865	40.2654	52.7583
Ccdc146	19.2075	25.776	45.1635	20.9953	40.2654	31.2641
Fgl2	66.7688	46.182	77.7233	88.98	150.516	80.1144
Fam185a	75.9152	94.512	77.7233	83.9812	60.3981	64.4823
Armc10	68.5981	55.848	90.327	101.977	92.0352	94.7695
Napepld	5.48785	13.962	8.40251	14.9966	12.4631	12.7011
Dnajc2	75.0006	60.144	59.8679	81.9816	65.1916	45.9192
Orc5	66.7688	86.994	108.182	79.982	108.333	104.54
Pus7	63.1102	70.884	81.9245	64.9854	84.3656	93.7924
Tomm7	33.8417	19.332	37.8113	31.9928	38.348	22.4711
Klhl7	85.9763	95.586	98.7295	76.9827	109.292	100.631
Nupl2	19.2075	32.22	35.7107	40.9908	36.4306	24.4251
Nos3	24.6953	24.702	21.0063	26.9939	35.4719	19.5401
Atg9b	4.57321	4.296	6.30189	8.99798	4.7935	1.95401
Abcb8	91.4641	94.512	71.4214	80.9818	80.5308	74.2524
Asic3	3.65856	6.444	5.25157	5.99865	2.8761	0.977005
Cdk5	45.7321	33.294	35.7107	36.9917	42.1828	24.4251
Tmub1	85.0616	65.514	63.0189	53.9879	90.1178	58.6203
Smarcd3	21.0367	23.628	17.8553	17.996	12.4631	14.6551
Wdr86	5.48785	6.444	3.15094	4.99888	8.6283	1.95401
Xrcc2	20.1221	20.406	27.3082	36.9917	10.5457	16.6091
Rnf32	15.5489	11.814	15.7547	23.9946	23.9675	14.6551
Lmbr1	76.8299	67.662	55.6667	73.9834	66.1503	80.1144
Tyms	20.1221	23.628	34.6604	33.9924	27.8023	33.2182
Adgrf3	7.31713	7.518	4.20126	4.99888	4.7935	4.88502
Cenpa	23.7807	31.146	22.0566	31.9928	24.9262	20.5171
Agbl5	109.757	86.994	93.478	81.9816	107.374	96.7235
Ost4	115.245	102.03	84.0251	107.976	100.664	98.6775
Cgref1	12.805	22.554	9.45283	17.996	20.1327	25.4021
Cad	104.269	77.328	76.6729	80.9818	55.6046	67.4133
Mpv17	102.44	94.512	101.88	102.977	90.1178	91.8384
Snx17	98.7812	96.66	74.5723	110.975	95.87	85.9764
Krtcap3	12.805	5.37	5.25157	8.99798	15.3392	9.77005
Zfp512	84.147	109.548	102.931	92.9791	112.168	112.356
Gpn1	37.5003	36.516	25.2075	38.9912	27.8023	28.3331
Supt7l	70.4274	84.846	73.522	98.9778	84.3656	97.7005
Mrpl33	74.0859	64.44	56.717	67.9847	66.1503	49.8272
Rbks	19.2075	16.11	14.7044	16.9962	21.0914	26.3791
Babam2	47.5613	44.034	32.5597	37.9915	39.3067	34.1952
Depdc5	64.9395	60.144	78.7736	89.9798	74.7786	81.0914
Slc5a1	5.48785	8.592	8.40251	13.9969	20.1327	11.7241
Spon2	36.5856	25.776	23.1069	74.9832	10.5457	4.88502
Slbp	51.2199	63.366	48.3145	67.9847	48.8937	49.8272
Tacc3	8.23177	5.37	7.3522	5.99865	0.9587	3.90802
Nelfa	39.3296	63.366	43.0629	36.9917	39.3067	55.6893
Haus3	64.0249	85.92	101.88	76.9827	74.7786	77.1834
Tnip2	95.1227	65.514	92.4277	127.971	116.003	102.585
Mfsd10	18.2928	15.036	16.805	19.9955	23.9675	13.6781
Nop14	90.5495	67.662	73.522	85.9807	75.7373	69.3673
Grk4	10.0611	9.666	6.30189	13.9969	8.6283	11.7241
Rgs12	39.3296	48.33	38.8616	72.9836	86.283	75.2294
Trmt44	44.8174	45.108	29.4088	30.993	39.3067	41.0342
Htra3	7.31713	5.37	6.30189	9.99776	4.7935	10.7471
Sh3tc1	55.7931	88.068	57.7673	50.9886	69.0264	78.1604
Ablim2	19.2075	19.332	17.8553	33.9924	20.1327	23.4481
Afap1	16.4635	16.11	25.2075	31.9928	22.0501	31.2641
Bloc1s4	101.525	89.142	110.283	100.977	78.6134	101.608
Wfs1	75.0006	85.92	82.9748	78.9823	62.3155	61.5513
Evc	5.48785	7.518	9.45283	12.9971	19.174	16.6091
Evc2	4.57321	7.518	9.45283	7.9982	15.3392	10.7471
Stx18	53.9638	57.996	54.6163	56.9872	45.0589	51.7812
Nsg1	10.9757	10.74	13.6541	7.9982	20.1327	17.5861
Zbtb49	41.1589	34.368	31.5094	31.9928	30.6784	26.3791
Lyar	89.6348	83.772	75.6226	57.987	81.4895	76.2064
Tmem128	57.6224	32.22	48.3145	48.989	55.6046	41.0342
Zfp518b	34.7564	38.664	38.8616	52.9881	42.1828	42.0112
Rab28	29.2685	40.812	35.7107	31.9928	41.2241	49.8272
C1qtnf7	17.3782	11.814	17.8553	15.9964	15.3392	18.5631
Cc2d2a	16.4635	23.628	25.2075	27.9937	26.8436	38.1032
Prom1	2.74392	17.184	9.45283	6.99843	59.4394	65.4593
Ldb2	37.5003	39.738	46.2138	35.9919	42.1828	53.7353
Med28	79.5738	71.958	75.6226	71.9838	73.8199	77.1834
Fam184b	10.0611	11.814	25.2075	15.9964	15.3392	22.4711
Ncapg	4.57321	7.518	12.6038	17.996	8.6283	6.83903
5730480H06Rik	50.3053	84.846	99.7799	80.9818	78.6134	71.3213
Kcnip4	17.3782	18.258	21.0063	26.9939	10.5457	17.5861
Ccdc149	31.0978	38.664	31.5094	40.9908	9.587	11.7241
Lgi2	1.82928	8.592	8.40251	5.99865	4.7935	1.95401
Zcchc4	51.2199	76.254	54.6163	66.985	76.696	106.494
Slc34a2	2.74392	12.888	12.6038	13.9969	15.3392	3.90802
Smim20	85.9763	79.476	74.5723	95.9785	79.5721	73.2754
Tbc1d19	6.40249	6.444	11.5535	17.996	14.3805	10.7471
Pcdh7	32.9271	28.998	35.7107	39.991	50.8111	56.6663
Nwd2	4.57321	5.37	9.45283	6.99843	1.9174	4.88502
Pgm2	21.9514	30.072	16.805	19.9955	22.0501	22.4711
Tlr1	13.7196	15.036	17.8553	18.9957	37.3893	40.0572
Tlr6	9.14641	11.814	11.5535	15.9964	11.5044	10.7471
Fam114a1	96.0373	107.4	90.327	142.968	67.109	82.0684
Tmem156	3.65856	7.518	7.3522	10.9975	7.6696	4.88502
Wdr19	19.2075	25.776	31.5094	31.9928	36.4306	25.4021
Rpl9	81.4031	83.772	95.5786	68.9845	82.4482	84.0224
Lias	71.342	57.996	98.7295	62.9859	48.8937	69.3673
Rhoh	15.5489	20.406	22.0566	39.991	39.3067	9.77005
9130230L23Rik	38.4149	5.37	8.40251	9.99776	7.6696	7.81604
Limch1	17.3782	19.332	15.7547	29.9933	23.9675	40.0572
Bend4	37.5003	44.034	50.4151	25.9942	39.3067	42.0112
Gnpda2	20.1221	27.924	31.5094	27.9937	24.9262	34.1952
Gabrb1	11.8903	8.592	9.45283	13.9969	7.6696	8.79304
Corin	1.82928	10.74	12.6038	10.9975	16.2979	11.7241
Txk	4.57321	11.814	24.1572	16.9962	16.2979	13.6781
Sgcb	28.3539	33.294	42.0126	23.9946	22.0501	31.2641
Rasl11b	7.31713	6.444	11.5535	7.9982	22.0501	10.7471
Scfd2	65.8542	83.772	87.1761	70.9841	73.8199	67.4133
Lnx1	13.7196	24.702	25.2075	22.9948	16.2979	9.77005
Pdgfra	59.4517	76.254	92.4277	75.9829	132.301	116.264
Kit	58.537	82.698	59.8679	35.9919	41.2241	46.8962
Srd5a3	50.3053	36.516	29.4088	43.9901	27.8023	27.3561
Tmem165	34.7564	37.59	44.1132	61.9861	48.8937	58.6203
Exoc1	69.5127	100.956	90.327	102.977	95.87	119.195
Cep135	49.3906	46.182	49.3648	56.9872	52.7285	60.5743
C530008M17Rik	5.48785	7.518	14.7044	12.9971	8.6283	13.6781
Aasdh	43.9028	63.366	55.6667	44.9899	59.4394	66.4363
Hopx	88.7202	75.18	58.8176	73.9834	54.6459	54.7123
Noa1	90.5495	84.846	77.7233	61.9861	57.522	63.5053
Igfbp7	85.0616	104.178	75.6226	102.977	84.3656	103.562
Adgrl3	5.48785	9.666	16.805	31.9928	8.6283	1.95401
Cenpc1	26.5246	27.924	44.1132	30.993	37.3893	31.2641
Stap1	22.866	37.59	34.6604	35.9919	42.1828	19.5401
Uba6	64.0249	88.068	80.8742	69.9843	80.5308	89.8844
Ugt2b37	21.9514	55.848	105.031	0.999776	39.3067	10.7471
Ugt2b38	61.281	15.036	24.1572	2.99933	3.8348	1.95401
Sult1b1	50.3053	62.292	108.182	51.9883	53.6872	48.8502
Dck	42.0735	47.256	45.1635	75.9829	55.6046	52.7583
Cox18	29.2685	18.258	15.7547	40.9908	18.2153	19.5401
Afp	17.3782	65.514	43.0629	65.9852	102.581	132.873
Ppbp	6.40249	10.74	5.25157	26.9939	17.2566	13.6781
Cxcl1	59.4517	54.774	52.5157	341.923	215.708	400.572
Mthfd2l	10.0611	11.814	11.5535	16.9962	7.6696	17.5861
Btc	21.0367	18.258	13.6541	37.9915	15.3392	5.86203
Cdkl2	90.5495	80.55	78.7736	55.9874	82.4482	85.9764
Naaa	5.48785	13.962	10.5031	20.9953	11.5044	10.7471
Cxcl9	103.354	70.884	99.7799	67.9847	155.309	64.4823
Art3	16.4635	23.628	13.6541	15.9964	19.174	12.7011
Cxcl10	10.9757	11.814	15.7547	12.9971	27.8023	12.7011
Nup54	107.013	62.292	85.0755	106.976	100.664	81.0914
Fam47e	74.0859	103.104	77.7233	158.964	98.7462	146.551
Ccdc158	7.31713	9.666	4.20126	22.9948	16.2979	14.6551
Sowahb	68.5981	59.07	71.4214	119.973	92.0352	62.5283
Ccng2	77.7445	76.254	67.2201	79.982	72.8612	74.2524
Cxcl13	7.31713	7.518	14.7044	18.9957	14.3805	58.6203
Mrpl1	91.4641	99.882	101.88	80.9818	83.4069	98.6775
Anxa3	15.5489	12.888	28.3585	30.993	21.0914	31.2641
Paqr3	45.7321	70.884	75.6226	59.9865	57.522	72.2983
Enoph1	28.3539	35.442	18.9057	32.9926	65.1916	58.6203
Lin54	104.269	82.698	100.83	102.977	86.283	75.2294
Cops4	97.8666	84.846	84.0251	98.9778	87.2417	85.9764
Plac8	3.65856	8.592	3.15094	3.9991	8.6283	1.95401
Hpse	30.1832	34.368	35.7107	43.9901	51.7698	43.9652
Helq	28.3539	20.406	28.3585	23.9946	22.0501	20.5171
Mrps18c	9.14641	5.37	5.25157	5.99865	11.5044	7.81604
Abraxas1	34.7564	26.85	44.1132	47.9892	40.2654	42.0112
Gpat3	31.0978	65.514	52.5157	31.9928	95.87	100.631
Cds1	8.23177	10.74	7.3522	6.99843	12.4631	9.77005
Arhgap24	115.245	81.624	102.931	117.974	122.714	143.62
Ptpn13	11.8903	9.666	21.0063	25.9942	20.1327	23.4481
Klhl8	20.1221	18.258	24.1572	21.9951	25.8849	20.5171
Nudt9	65.8542	63.366	68.2704	63.9856	54.6459	60.5743
Sparcl1	85.0616	79.476	119.736	44.9899	137.094	143.62
Zfp951	37.5003	26.85	19.956	42.9904	43.1415	36.1492
Abcg3	59.4517	61.218	105.031	88.98	157.227	127.011
Gbp8	46.6467	45.108	52.5157	47.9892	83.4069	42.0112
Gbp4	88.7202	91.29	91.3773	61.9861	92.0352	85.9764
Gbp10	31.0978	66.588	68.2704	31.9928	49.8524	15.6321
Gbp6	35.671	39.738	60.9182	34.9921	54.6459	25.4021
Lrrc8b	27.4392	28.998	31.5094	29.9933	23.0088	17.5861
Zfp326	93.2934	99.882	81.9245	88.98	93.9526	95.7465
Cdc7	4.57321	2.148	8.40251	3.9991	3.8348	6.83903
Brdt	8.23177	8.592	10.5031	18.9957	14.3805	15.6321
Btbd8	38.4149	49.404	58.8176	58.9868	44.1002	61.5513
Glmn	4.57321	9.666	10.5031	14.9966	7.6696	9.77005
Rpap2	64.9395	59.07	92.4277	85.9807	61.3568	58.6203
Ube2d2b	30.1832	26.85	24.1572	18.9957	26.8436	32.2412
Rpl5	80.4884	46.182	55.6667	56.9872	58.4807	41.0342
Dipk1a	75.9152	57.996	70.3711	86.9805	44.1002	66.4363
Ccdc18	6.40249	6.444	7.3522	10.9975	4.7935	2.93101
Mfsd7a	47.5613	45.108	34.6604	40.9908	38.348	58.6203
Tmem175	44.8174	61.218	39.9119	55.9874	59.4394	55.6893
Idua	73.1713	61.218	53.566	48.989	62.3155	53.7353
Crlf2	15.5489	9.666	9.45283	46.9895	22.0501	15.6321
5430403G16Rik	16.4635	18.258	42.0126	29.9933	24.9262	35.1722
4930522L14Rik	23.7807	19.332	40.9623	25.9942	25.8849	24.4251
Gm15446	10.0611	18.258	30.4591	17.996	23.0088	12.7011
Zfp932	21.9514	38.664	44.1132	31.9928	27.8023	36.1492
Gm17655	9.14641	7.518	10.5031	16.9962	4.7935	11.7241
Gm35315	53.9638	50.478	72.4717	46.9895	57.522	83.0454
Plcxd1	28.3539	21.48	16.805	17.996	30.6784	14.6551
Gtpbp6	46.6467	42.96	32.5597	43.9901	33.5545	34.1952
Zfp605	55.7931	74.106	87.1761	64.9854	66.1503	62.5283
Chfr	70.4274	88.068	81.9245	71.9838	92.9939	84.9994
Pole	22.866	16.11	15.7547	38.9912	11.5044	13.6781
Noc4l	44.8174	42.96	26.2579	43.9901	28.761	29.3101
Pus1	125.306	90.216	86.1258	105.976	97.7874	91.8384
Hscb	6.40249	4.296	5.25157	6.99843	5.7522	4.88502
Chek2	1.82928	11.814	5.25157	8.99798	4.7935	3.90802
Ttc28	54.8785	78.402	52.5157	59.9865	79.5721	83.0454
Srrd	12.805	11.814	7.3522	18.9957	13.4218	9.77005
Hps4	89.6348	77.328	73.522	53.9879	56.5633	63.5053
Gm6583	6.40249	9.666	5.25157	5.99865	4.7935	1.95401
Grk3	107.928	73.032	61.9685	109.975	97.7874	83.0454
Sgsm1	16.4635	31.146	26.2579	17.996	34.5132	21.4941
Cmklr1	61.281	76.254	42.0126	72.9836	92.9939	99.6545
Ficd	84.147	129.954	82.9748	100.977	65.1916	40.0572
Iscu	80.4884	85.92	56.717	87.9803	56.5633	75.2294
Tmem119	6.40249	8.592	6.30189	2.99933	2.8761	4.88502
Selplg	16.4635	16.11	17.8553	9.99776	23.0088	14.6551
Usp30	87.8055	100.956	81.9245	90.9796	72.8612	99.6545
Alkbh2	27.4392	21.48	13.6541	19.9955	17.2566	9.77005
Ung	68.5981	57.996	37.8113	62.9859	45.0589	32.2412
Kctd10	59.4517	49.404	61.9685	63.9856	57.522	58.6203
Mvk	64.0249	79.476	53.566	66.985	51.7698	51.7812
Fam222a	21.9514	10.74	11.5535	28.9935	9.587	6.83903
Gltp	21.0367	19.332	21.0063	33.9924	31.6371	32.2412
Tchp	11.8903	30.072	24.1572	16.9962	14.3805	31.2641
Oasl2	48.476	54.774	63.0189	90.9796	101.622	54.7123
Oasl1	70.4274	82.698	89.2767	157.965	107.374	57.6433
Sppl3	84.147	82.698	73.522	77.9825	83.4069	78.1604
Dynll1	77.7445	71.958	80.8742	67.9847	57.522	51.7812
Srsf9	59.4517	50.478	63.0189	66.985	50.8111	28.3331
Triap1	64.0249	62.292	59.8679	70.9841	74.7786	46.8962
Sirt4	32.0124	27.924	35.7107	31.9928	19.174	23.4481
Bicdl1	6.40249	7.518	9.45283	18.9957	3.8348	6.83903
Cit	8.23177	8.592	23.1069	30.993	18.2153	16.6091
Srrm4	118.903	100.956	76.6729	95.9785	66.1503	76.2064
Pebp1	98.7812	85.92	85.0755	142.968	107.374	107.471
Vsig10	12.805	16.11	17.8553	11.9973	18.2153	19.5401
Rfc5	34.7564	31.146	33.6101	42.9904	46.0176	42.9882
Ksr2	18.2928	23.628	21.0063	42.9904	57.522	27.3561
2410131K14Rik	64.0249	69.81	78.7736	56.9872	76.696	89.8844
Rbm19	29.2685	36.516	37.8113	45.9897	33.5545	30.2871
Sdsl	17.3782	19.332	11.5535	23.9946	16.2979	18.5631
Rita1	28.3539	20.406	29.4088	26.9939	38.348	18.5631
Dtx1	4.57321	8.592	11.5535	14.9966	10.5457	3.90802
Oas2	21.0367	30.072	28.3585	34.9921	70.9438	19.5401
Oas3	8.23177	15.036	16.805	28.9935	25.8849	7.81604
Oas1c	5.48785	6.444	11.5535	10.9975	4.7935	0.977005
Oas1a	8.23177	8.592	4.20126	9.99776	3.8348	2.93101
Rpl6	42.0735	28.998	33.6101	36.9917	27.8023	29.3101
Tmem116	4.57321	7.518	7.3522	14.9966	7.6696	2.93101
Adam1a	13.7196	15.036	8.40251	11.9973	26.8436	18.5631
Mapkapk5	18.2928	10.74	11.5535	17.996	7.6696	11.7241
Acad12	50.3053	57.996	32.5597	34.9921	47.935	56.6663
Acad10	69.5127	62.292	61.9685	48.989	72.8612	95.7465
Pheta1	53.9638	36.516	48.3145	43.9901	37.3893	44.9422
Ppp1cc	91.4641	89.142	64.0692	79.982	70.9438	73.2754
Hvcn1	6.40249	6.444	8.40251	9.99776	5.7522	6.83903
Tctn1	20.1221	24.702	21.0063	29.9933	21.0914	29.3101
Rad9b	21.0367	20.406	14.7044	21.9951	17.2566	14.6551
Vps29	95.1227	67.662	101.88	80.9818	71.9025	74.2524
Gpn3	69.5127	59.07	78.7736	58.9868	53.6872	76.2064
Arpc3	24.6953	25.776	22.0566	16.9962	27.8023	27.3561
Anapc7	84.147	99.882	87.1761	78.9823	90.1178	90.8614
Ift81	9.14641	15.036	7.3522	10.9975	7.6696	15.6321
P2rx7	47.5613	33.294	33.6101	43.9901	69.9851	70.3443
Rnf34	34.7564	51.552	55.6667	54.9877	42.1828	39.0802
Kdm2b	51.2199	52.626	46.2138	50.9886	48.8937	54.7123
Orai1	93.2934	76.254	42.0126	54.9877	67.109	62.5283
Tmem120b	20.1221	15.036	13.6541	12.9971	12.4631	5.86203
Rhof	9.14641	9.666	5.25157	8.99798	8.6283	3.90802
Wdr66	9.14641	9.666	10.5031	9.99776	12.4631	13.6781
Diablo	31.0978	47.256	49.3648	36.9917	28.761	39.0802
Hcar2	9.14641	3.222	9.45283	13.9969	8.6283	9.77005
Ccdc62	14.6343	17.184	15.7547	16.9962	21.0914	21.4941
Vps37b	54.8785	71.958	53.566	64.9854	66.1503	70.3443
Abcb9	16.4635	12.888	8.40251	13.9969	9.587	15.6321
Mphosph9	53.0492	41.886	46.2138	55.9874	46.0176	40.0572
2810006K23Rik	54.8785	61.218	54.6163	56.9872	75.7373	57.6433
Cdk2ap1	13.7196	10.74	5.25157	7.9982	14.3805	3.90802
Rilpl2	35.671	32.22	31.5094	40.9908	34.5132	35.1722
Snrnp35	57.6224	78.402	82.9748	67.9847	73.8199	83.0454
Rilpl1	28.3539	38.664	42.0126	31.9928	36.4306	33.2182
Ddx55	32.9271	46.182	48.3145	35.9919	41.2241	34.1952
Eif2b1	102.44	84.846	77.7233	71.9838	81.4895	59.5973
Gtf2h3	42.0735	49.404	51.4654	53.9879	41.2241	42.9882
Rflna	6.40249	6.444	6.30189	11.9973	8.6283	8.79304
Dhx37	41.1589	60.144	37.8113	43.9901	38.348	36.1492
Stx2	98.7812	97.734	84.0251	98.9778	132.301	123.103
Mmp17	3.65856	9.666	6.30189	9.99776	6.7109	6.83903
Zfp11	32.9271	50.478	31.5094	33.9924	26.8436	41.0342
Nipsnap2	51.2199	61.218	69.3207	73.9834	55.6046	71.3213
Psph	9.14641	1.074	7.3522	17.996	3.8348	7.81604
Sumf2	21.9514	25.776	19.956	24.9944	11.5044	18.5631
Zbed5	58.537	55.848	56.717	45.9897	24.9262	24.4251
Tpst1	109.757	97.734	94.5283	122.972	63.2742	121.149
Kctd7	30.1832	30.072	26.2579	48.989	27.8023	38.1032
Rabgef1	93.2934	100.956	69.3207	85.9807	80.5308	105.517
Tyw1	60.3663	55.848	54.6163	56.9872	45.0589	37.1262
Caln1	43.9028	28.998	27.3082	37.9915	37.3893	106.494
Auts2	15.5489	17.184	19.956	23.9946	31.6371	30.2871
Castor2	42.0735	28.998	38.8616	74.9832	40.2654	44.9422
Rcc1l	64.0249	37.59	46.2138	32.9926	34.5132	21.4941
Gtf2ird2	61.281	53.7	45.1635	59.9865	46.9763	45.9192
Ncf1	32.9271	38.664	43.0629	51.9883	48.8937	59.5973
Gtf2ird1	38.4149	24.702	45.1635	40.9908	36.4306	36.1492
Clip2	31.0978	44.034	39.9119	43.9901	44.1002	47.8732
Rfc2	32.9271	21.48	22.0566	51.9883	30.6784	24.4251
Limk1	20.1221	20.406	15.7547	22.9948	21.0914	27.3561
Eln	5.48785	11.814	5.25157	13.9969	4.7935	7.81604
Mettl27	106.098	98.808	93.478	110.975	100.664	81.0914
Bud23	59.4517	71.958	46.2138	75.9829	76.696	62.5283
Bcl7b	66.7688	65.514	73.522	88.98	69.9851	61.5513
Nsun5	45.7321	48.33	33.6101	39.991	34.5132	35.1722
Pom121	98.7812	100.956	68.2704	75.9829	110.251	100.631
Ccl24	14.6343	27.924	21.0063	12.9971	14.3805	4.88502
Hspb1	16.4635	9.666	10.5031	17.996	4.7935	9.77005
Ssc4d	8.23177	6.444	10.5031	18.9957	6.7109	8.79304
Dtx2	27.4392	24.702	19.956	16.9962	17.2566	19.5401
Rasa4	22.866	15.036	22.0566	25.9942	26.8436	29.3101
Lrwd1	28.3539	33.294	19.956	28.9935	22.0501	24.4251
Alkbh4	17.3782	21.48	24.1572	26.9939	27.8023	19.5401
Orai2	9.14641	11.814	10.5031	15.9964	21.0914	3.90802
Prkrip1	26.5246	31.146	21.0063	17.996	19.174	18.5631
Sh2b2	19.2075	36.516	16.805	29.9933	29.7197	26.3791
Ift22	22.866	22.554	21.0063	19.9955	24.9262	28.3331
Znhit1	61.281	51.552	68.2704	62.9859	47.935	48.8502
Ap1s1	51.2199	46.182	57.7673	81.9816	47.935	46.8962
Serpine1	32.0124	117.066	116.585	25.9942	20.1327	42.0112
Ache	6.40249	8.592	11.5535	6.99843	6.7109	8.79304
Ufsp1	20.1221	18.258	16.805	19.9955	15.3392	11.7241
Trip6	128.964	79.476	75.6226	106.976	83.4069	83.0454
Slc12a9	63.1102	63.366	56.717	60.9863	79.5721	75.2294
Pop7	54.8785	54.774	50.4151	57.987	41.2241	36.1492
Mospd3	89.6348	91.29	75.6226	82.9814	100.664	77.1834
Pcolce	35.671	22.554	27.3082	34.9921	29.7197	25.4021
Lrch4	3.65856	6.444	5.25157	8.99798	2.8761	3.90802
Gm20605	7.31713	9.666	8.40251	7.9982	8.6283	6.83903
Ppp1r35	47.5613	47.256	50.4151	48.989	49.8524	33.2182
Zcwpw1	5.48785	4.296	8.40251	8.99798	11.5044	8.79304
Pilra	13.7196	11.814	22.0566	28.9935	34.5132	15.6321
Pilrb2	5.48785	15.036	7.3522	9.99776	22.0501	15.6321
Gjc3	2.74392	8.592	4.20126	7.9982	4.7935	7.81604
Mcm7	64.9395	67.662	73.522	100.977	67.109	58.6203
Taf6	47.5613	39.738	44.1132	47.9892	47.935	30.2871
Cnpy4	37.5003	52.626	53.566	33.9924	50.8111	41.0342
Mblac1	18.2928	11.814	17.8553	26.9939	18.2153	27.3561
Map11	64.9395	64.44	54.6163	67.9847	54.6459	42.9882
Zfp157	75.9152	100.956	124.987	124.972	113.127	123.103
A430033K04Rik	72.2567	91.29	108.182	71.9838	79.5721	94.7695
Pdgfa	30.1832	21.48	18.9057	45.9897	22.0501	13.6781
Dnaaf5	47.5613	41.886	35.7107	41.9906	17.2566	24.4251
Get4	49.3906	25.776	28.3585	47.9892	30.6784	20.5171
Adap1	9.14641	7.518	7.3522	13.9969	9.587	0.977005
Cox19	89.6348	60.144	52.5157	148.967	55.6046	56.6663
3110082I17Rik	49.3906	13.962	26.2579	31.9928	4.7935	2.93101
C130050O18Rik	9.14641	10.74	9.45283	11.9973	7.6696	8.79304
Zfand2a	67.6834	69.81	39.9119	76.9827	68.0677	52.7583
Micall2	10.9757	15.036	9.45283	22.9948	23.9675	11.7241
Tmem184a	99.6959	95.586	106.082	93.9789	131.342	97.7005
Psmg3	59.4517	48.33	39.9119	56.9872	39.3067	52.7583
Mad1l1	24.6953	38.664	31.5094	16.9962	22.0501	18.5631
Nudt1	42.0735	36.516	44.1132	43.9901	33.5545	28.3331
Mrm2	33.8417	55.848	47.2641	57.987	55.6046	45.9192
Snx8	85.9763	107.4	99.7799	82.9814	95.87	96.7235
Chst12	11.8903	11.814	9.45283	12.9971	14.3805	11.7241
Lfng	21.0367	33.294	19.956	26.9939	29.7197	16.6091
Ttyh3	93.2934	68.736	77.7233	96.9782	103.54	80.1144
Iqce	37.5003	53.7	30.4591	50.9886	46.0176	42.0112
Brat1	78.6591	85.92	57.7673	93.9789	71.9025	54.7123
Amz1	10.0611	12.888	11.5535	15.9964	26.8436	7.81604
Ap5z1	77.7445	60.144	48.3145	77.9825	55.6046	64.4823
Mmd2	19.2075	46.182	50.4151	133.97	123.672	81.0914
Fscn1	52.1345	42.96	36.761	65.9852	36.4306	56.6663
Rbak	67.6834	83.772	82.9748	77.9825	99.7049	110.402
Zfp316	69.5127	70.884	64.0692	61.9861	85.3243	70.3443
E130309D02Rik	61.281	63.366	28.3585	56.9872	54.6459	51.7812
Zdhhc4	46.6467	45.108	25.2075	45.9897	36.4306	33.2182
Daglb	112.501	100.956	77.7233	129.971	100.664	75.2294
Fam220a	58.537	65.514	54.6163	82.9814	67.109	60.5743
Cyth3	72.2567	77.328	64.0692	54.9877	85.3243	108.448
Ankrd61	23.7807	27.924	19.956	22.9948	23.9675	21.4941
Aimp2	14.6343	7.518	8.40251	11.9973	6.7109	17.5861
Pms2	14.6343	33.294	25.2075	34.9921	22.0501	22.4711
Ccz1	39.3296	44.034	35.7107	36.9917	42.1828	33.2182
Tecpr1	99.6959	94.512	107.132	93.9789	97.7874	112.356
Bri3	83.2323	69.81	53.566	72.9836	71.9025	60.5743
Bud31	18.2928	17.184	15.7547	20.9953	23.9675	20.5171
Ptcd1	88.7202	80.55	69.3207	54.9877	87.2417	72.2983
Cpsf4	55.7931	63.366	49.3648	66.985	60.3981	78.1604
Atp5j2	37.5003	20.406	13.6541	9.99776	31.6371	18.5631
Zkscan14	84.147	57.996	68.2704	53.9879	57.522	57.6433
Zscan25	80.4884	85.92	79.8239	58.9868	81.4895	100.631
Cyp3a16	1.82928	263.13	31.5094	5.99865	1114.01	442.583
Cyp3a41b	0	38.664	13.6541	0.999776	186.947	94.7695
Cyp3a59	32.0124	141.768	120.786	81.9816	127.507	242.297
Gpr12	10.0611	12.888	8.40251	18.9957	11.5044	4.88502
Gtf3a	11.8903	13.962	12.6038	17.996	16.2979	22.4711
Mtus2	5.48785	10.74	28.3585	11.9973	16.2979	14.6551
Slc7a1	11.8903	12.888	22.0566	30.993	12.4631	16.6091
Katnal1	79.5738	61.218	78.7736	67.9847	80.5308	60.5743
Alox5ap	10.0611	5.37	1.05031	10.9975	3.8348	1.95401
B3glct	11.8903	13.962	15.7547	16.9962	14.3805	22.4711
Fry	22.866	37.59	43.0629	61.9861	18.2153	28.3331
Rfc3	10.9757	3.222	9.45283	11.9973	9.587	2.93101
Vps50	88.7202	85.92	118.686	102.977	82.4482	93.7924
Gng11	23.7807	19.332	24.1572	23.9946	31.6371	32.2412
Col1a2	32.0124	37.59	31.5094	48.989	32.5958	19.5401
Sgce	17.3782	15.036	23.1069	38.9912	5.7522	21.4941
Peg10	68.5981	18.258	15.7547	139.969	15.3392	18.5631
Asb4	7.31713	3.222	10.5031	7.9982	2.8761	1.95401
Dync1i1	8.23177	6.444	11.5535	8.99798	4.7935	12.7011
Sem1	50.3053	61.218	53.566	74.9832	61.3568	46.8962
Sdhaf3	50.3053	55.848	72.4717	50.9886	45.0589	77.1834
Rpa3	7.31713	7.518	8.40251	7.9982	9.587	3.90802
Umad1	68.5981	83.772	99.7799	75.9829	76.696	78.1604
Glcci1	28.3539	27.924	19.956	23.9946	17.2566	26.3791
Ica1	9.14641	6.444	16.805	16.9962	15.3392	9.77005
Ndufa4	27.4392	21.48	25.2075	26.9939	21.0914	13.6781
Thsd7a	4.57321	7.518	7.3522	14.9966	9.587	9.77005
2610001J05Rik	82.3177	80.55	117.635	107.976	109.292	108.448
Tfec	34.7564	28.998	51.4654	41.9906	43.1415	51.7812
Tes	10.0611	3.222	11.5535	11.9973	5.7522	3.90802
Cav2	33.8417	20.406	28.3585	31.9928	24.9262	26.3791
Cav1	24.6953	15.036	15.7547	109.975	16.2979	13.6781
St7	33.8417	27.924	46.2138	36.9917	30.6784	33.2182
Wnt2	19.2075	22.554	31.5094	7.9982	17.2566	14.6551
Cftr	5.48785	4.296	5.25157	9.99776	0	1.95401
Lsm8	26.5246	31.146	33.6101	40.9908	29.7197	29.3101
Ing3	64.0249	91.29	109.233	71.9838	82.4482	107.471
Ptprz1	6.40249	5.37	6.30189	10.9975	0.9587	7.81604
Cadps2	85.9763	70.884	74.5723	103.977	70.9438	96.7235
Rnf133	7.31713	10.74	6.30189	5.99865	10.5457	7.81604
Slc13a1	8.23177	5.37	2.10063	14.9966	4.7935	50.8042
Hyal6	7.31713	4.296	5.25157	5.99865	7.6696	6.83903
Hyal4	6.40249	4.296	15.7547	6.99843	5.7522	6.83903
Spam1	7.31713	3.222	11.5535	5.99865	5.7522	7.81604
Hyal5	5.48785	8.592	21.0063	9.99776	12.4631	10.7471
Tmem229a	20.1221	15.036	13.6541	17.996	23.9675	19.5401
Pot1a	18.2928	28.998	37.8113	37.9915	31.6371	39.0802
Lrrc4	53.9638	62.292	53.566	29.9933	40.2654	68.3903
Impdh1	13.7196	7.518	9.45283	16.9962	11.5044	14.6551
Hilpda	9.14641	5.37	6.30189	7.9982	2.8761	6.83903
Opn1sw	3.65856	8.592	6.30189	5.99865	6.7109	6.83903
Atp6v1f	45.7321	41.886	42.0126	66.985	39.3067	42.9882
Kcp	32.0124	13.962	14.7044	60.9863	11.5044	11.7241
Tspan33	53.9638	31.146	44.1132	54.9877	28.761	19.5401
Smo	30.1832	36.516	35.7107	73.9834	34.5132	16.6091
Nrf1	93.2934	75.18	100.83	105.976	109.292	92.8154
Zc3hc1	15.5489	26.85	19.956	33.9924	23.9675	13.6781
Tmem209	41.1589	64.44	68.2704	66.985	53.6872	60.5743
Cep41	16.4635	17.184	30.4591	25.9942	19.174	21.4941
Mest	27.4392	28.998	46.2138	43.9901	35.4719	33.2182
Plxna4	54.8785	61.218	60.9182	68.9845	67.109	66.4363
Akr1b3	7.31713	9.666	2.10063	10.9975	8.6283	6.83903
Akr1b8	6.40249	13.962	4.20126	3.9991	4.7935	4.88502
Akr1b10	19.2075	9.666	13.6541	9.99776	20.1327	8.79304
Agbl3	17.3782	23.628	24.1572	38.9912	17.2566	28.3331
[truncated: 4,340 more rows]

## Sheet: Young_high_mRNA levels
GeneID	Y1_RNA	Y2_RNA	Y3_RNA	O1_RNA	O2_RNA	O3_RNA
Lypla1	642.078	733.542	915.874	640.856	710.397	825.569
Rb1cc1	1174.4	1125.55	1411.62	890.8	951.99	1041.49
Pcmtd1	1892.39	1699.07	2216.16	1553.65	1772.64	2057.57
Rrs1	390.552	294.276	268.88	337.924	363.347	309.71
Adhfe1	364.942	289.98	303.541	311.93	250.221	325.343
Vcpip1	1421.35	1358.61	1494.6	1270.71	1275.07	1328.73
Sgk3	146.343	151.434	227.918	146.967	189.823	163.16
Cops5	243.295	269.574	386.516	240.946	264.601	269.653
Cspp1	372.259	373.752	382.314	253.943	442.92	407.411
Arfgef1	653.054	608.958	669.05	488.89	576.179	658.501
Prex2	190.245	190.098	223.717	157.965	185.988	295.055
Ncoa2	803.055	710.988	715.264	643.855	609.734	720.052
Tram1	861.592	872.088	965.239	1301.71	670.132	713.213
Lactb2	2037.82	1540.12	2081.72	1927.57	1434.22	1933.49
Xkr9	141.769	126.732	149.145	125.972	124.631	94.7695
Terf1	102.44	114.918	132.34	89.9798	132.301	114.31
Rpl7	548.785	459.672	652.245	452.898	522.492	422.066
Rdh10	176.526	206.208	218.465	209.953	216.666	255.975
Ube2w	177.44	193.32	255.226	161.964	206.121	205.171
Tmem70	212.197	249.168	324.547	266.94	248.303	235.458
Pkhd1	96.952	176.136	163.849	111.975	195.575	170.976
Tram2	160.977	182.58	179.604	173.961	155.309	148.505
Gsta3	2333.25	2480.94	2074.37	2120.52	2556.85	2895.84
Ogfrl1	159.148	149.286	144.943	176.96	149.557	182.7
Fam135a	397.869	310.386	435.88	325.927	268.436	292.124
Lmbrd1	394.21	427.452	481.044	327.926	355.678	408.388
Phf3	1684.77	1459.57	1682.6	1172.74	1487.9	1557.35
Ptp4a1	905.495	1369.35	1225.72	619.861	1040.19	1772.29
Zfp451	334.759	347.976	341.352	303.932	378.687	309.71
Dst	2103.67	1671.14	1509.3	1604.64	1122.64	1410.79
Imp4	173.782	191.172	138.641	159.964	171.607	168.045
Fam168b	691.469	702.396	684.805	564.873	783.258	801.144
Plekhb2	156.404	146.064	126.038	149.966	173.525	158.275
Hs6st1	2113.74	2174.85	1556.57	1640.63	2186.8	1843.61
Uggt1	338.417	428.526	378.113	345.922	271.312	253.044
Kansl3	454.577	384.492	296.189	329.926	338.421	384.94
Lman2l	107.928	122.436	108.182	80.9818	123.672	112.356
Cnnm3	95.1227	157.878	102.931	94.9787	95.87	107.471
Actr1b	610.066	545.592	495.748	475.893	394.026	454.307
Tmem131	300.002	295.35	234.22	210.953	238.716	266.722
Inpp4a	281.709	231.984	203.761	216.951	208.997	190.516
Coa5	918.3	861.348	689.006	780.825	839.822	917.407
Mrpl30	123.477	123.51	130.239	122.972	105.457	117.241
Txndc9	171.038	179.358	183.805	183.959	156.268	169.022
Eif5b	696.957	803.352	914.824	625.86	855.161	845.109
Rev1	127.135	155.73	140.742	87.9803	162.02	169.022
Tbc1d8	285.368	181.506	90.327	90.9796	107.374	134.827
Cnot11	126.22	124.584	123.937	129.971	99.7049	116.264
Rnf149	610.98	801.204	729.968	691.845	712.314	731.777
Il1r1	373.174	510.15	261.528	416.906	249.262	344.883
Tgfbrap1	411.589	322.2	335.05	351.921	360.471	309.71
AI597479	124.391	104.178	98.7295	90.9796	119.838	114.31
Tpp2	265.246	236.28	262.579	239.946	241.593	237.412
Bivm	124.391	117.066	133.39	115.974	87.2417	91.8384
Ercc5	309.149	276.018	286.736	211.952	242.551	243.274
Col3a1	181.099	131.028	167	97.978	135.177	109.425
Slc40a1	1704.89	1653.96	2092.23	1331.7	1992.18	1638.44
Cavin2	258.843	367.308	374.962	196.956	308.702	457.238
Nabp1	295.429	241.65	168.05	182.959	222.419	172.93
Myo1b	1065.56	1293.1	1365.41	1076.76	880.087	1148.96
Stat1	276.222	283.536	253.126	277.938	305.825	240.343
Gls	124.391	129.954	153.346	144.967	190.781	192.47
Nab1	1131.41	1021.37	1296.09	861.807	1055.53	1149.93
Mfsd6	200.306	168.618	213.214	156.965	128.466	134.827
Inpp1	188.416	146.064	164.899	142.968	145.722	168.045
Hibch	195.733	175.062	234.22	173.961	148.599	166.091
Pms1	105.184	73.032	148.094	124.972	83.4069	98.6775
Ormdl1	163.721	137.472	201.66	176.96	129.425	119.195
Hecw2	130.794	124.584	136.541	72.9836	104.498	133.85
Gtf3c3	99.6959	105.252	142.843	122.972	118.879	116.264
Pgap1	555.187	540.222	755.176	400.91	533.037	451.376
Ankrd44	93.2934	108.474	120.786	118.973	139.012	122.126
Sf3b1	1174.4	1224.36	1340.2	865.806	965.411	1114.76
Coq10b	355.795	418.86	357.107	159.964	321.165	476.778
Hspd1	1488.12	1609.93	1814.94	1185.73	1451.47	1748.84
Hspe1	160.977	164.322	170.151	151.966	129.425	148.505
Mob4	167.379	172.914	232.119	204.954	196.534	196.378
1700066M21Rik	292.685	247.02	380.214	348.922	225.295	222.757
Maip1	97.8666	112.77	126.038	118.973	107.374	114.31
Aox1	547.87	351.198	318.245	573.871	392.108	509.996
Aox3	1678.37	796.908	944.232	1766.6	585.766	552.985
Bzw1	782.933	842.016	858.107	828.814	674.925	742.524
Clk1	512.199	583.182	604.981	418.906	545.501	668.271
Fam126b	539.638	565.998	581.874	378.915	479.35	654.593
Cflar	1676.54	1763.51	1742.47	1176.74	1680.6	1921.77
Casp8	168.294	122.436	116.585	112.975	145.722	139.712
Trak2	342.99	289.98	294.088	320.928	299.115	291.147
Stradb	211.282	183.654	129.189	152.966	160.103	157.298
Als2	687.81	648.696	596.578	596.866	753.539	567.64
Fzd7	484.76	262.056	390.717	343.923	469.763	298.963
Bmpr2	1147.87	942.972	1123.84	1047.76	1109.22	1225.16
Fam117b	95.1227	135.324	123.937	85.9807	102.581	136.781
Nbeal1	815.86	692.73	880.163	690.845	735.323	768.903
Abi2	391.466	279.24	424.327	268.94	288.569	356.607
Raph1	1760.68	1350.02	1834.9	1001.78	1459.14	1588.61
Pard3b	159.148	68.736	80.8742	130.971	60.3981	89.8844
Nrp2	384.149	299.646	330.849	352.921	876.252	982.867
Ino80d	530.492	489.744	484.195	489.89	582.89	530.514
Ndufs1	283.539	270.648	335.05	245.945	255.973	277.469
Eef1b2	351.222	379.122	403.321	319.928	281.858	236.435
Adam23	254.27	329.718	321.396	247.944	222.419	340.975
Klf7	217.685	222.318	205.862	219.951	232.964	219.826
Creb1	415.247	403.824	479.994	385.913	504.276	540.284
Fzd5	160.977	123.51	133.39	129.971	192.699	180.746
Idh1	1225.62	1063.26	1390.62	1103.75	1079.5	1274.01
Pikfyve	580.797	546.666	579.773	497.888	583.849	547.123
Rpe	310.063	392.01	427.478	315.929	324.041	309.71
Kansl1l	188.416	146.064	204.811	151.966	232.006	214.941
Acadl	332.015	400.602	415.924	217.951	416.076	427.928
Cps1	14134.9	12307	15357.7	8855.01	9124.91	13104.6
Erbb4	104.269	183.654	169.101	86.9805	107.374	142.643
Fn1	5494.25	8226.84	6853.3	6820.47	7243.94	6633.86
Mreg	215.855	286.758	377.063	219.951	318.289	287.239
Pecr	89.6348	151.434	119.736	115.974	155.309	144.597
Igfbp2	2366.18	2646.33	3122.58	1292.71	1103.46	2065.39
Tns1	1333.55	1449.9	1026.16	993.777	1392.03	1598.38
Arpc2	126.22	107.4	120.786	166.963	116.003	110.402
Aamp	482.931	430.674	371.811	396.911	380.604	358.561
Pnkd	235.977	247.02	233.17	338.924	264.601	193.447
Tmbim1	297.258	258.834	296.189	229.948	257.89	243.274
Ctdsp1	415.247	433.896	409.623	458.897	436.209	429.882
Usp37	106.098	146.064	102.931	98.9778	107.374	107.471
Cnot9	159.148	158.952	174.352	170.962	149.557	134.827
Ttll4	353.966	312.534	247.874	291.934	321.165	286.262
Cyp27a1	2834.47	2979.27	2386.31	1877.58	1687.31	2079.07
Prkag3	56.7078	173.988	84.0251	36.9917	37.3893	131.896
Cnppd1	335.673	248.094	198.509	261.941	227.212	238.389
Retreg2	826.836	749.652	612.333	687.846	674.925	685.857
Zfand2b	173.782	178.284	152.296	149.966	140.929	162.183
Atg9a	182.014	202.986	153.346	169.962	144.764	144.597
Ankzf1	249.697	301.794	196.409	181.959	230.088	258.906
Stk16	310.978	311.46	279.384	267.94	272.271	249.136
Tuba4a	926.531	956.934	1152.19	840.811	638.495	575.456
Dnajb2	282.624	235.206	257.327	226.949	278.023	298.963
Dnpep	125.306	142.842	133.39	109.975	127.507	90.8614
Acsl3	298.173	257.76	479.994	258.942	323.082	405.457
Utp14b	616.468	1116.96	1471.49	692.845	1095.79	1573.95
Wdfy1	111.586	221.244	301.44	73.9834	124.631	125.057
Cul3	274.392	257.76	304.591	241.946	234.882	247.182
Dock10	97.8666	109.548	132.34	182.959	216.666	175.861
Irs1	646.651	486.522	565.069	437.902	869.541	709.305
Rhbdd1	186.587	181.506	176.453	191.957	145.722	145.574
Mff	159.148	147.138	176.453	136.969	150.516	159.252
Agfg1	294.514	250.242	308.792	276.938	282.817	297.009
Pid1	863.421	1173.88	1108.08	1142.74	1070.87	1095.22
Trip12	1105.8	1139.51	1221.52	1034.77	1123.6	1041.49
Cab39	829.58	794.76	890.666	679.847	716.149	736.662
Itm2c	175.611	191.172	168.05	198.955	177.36	148.505
2810459M11Rik	492.077	411.342	479.994	480.892	366.224	376.147
Psmd1	178.355	172.914	176.453	176.96	139.97	132.873
Ncl	2586.61	2926.65	3072.17	1849.58	2826.25	3120.55
Eif4e2	306.405	295.35	287.786	261.941	281.858	224.711
Gigyf2	474.699	492.966	456.887	368.917	532.079	468.962
Ngef	197.562	200.838	161.748	134.97	196.534	300.917
Atg16l1	278.966	331.866	270.981	241.946	280.899	279.423
Dgkd	203.965	186.876	179.604	164.963	194.616	182.7
Usp40	329.271	353.346	329.799	249.944	346.091	429.882
Ugt1a9	771.042	945.12	820.295	284.936	606.857	1032.69
Ugt1a7c	120.733	119.214	129.189	58.9868	78.6134	121.149
Ugt1a6b	361.283	228.762	202.711	253.943	179.277	251.09
Ugt1a6a	222.258	221.244	214.264	121.973	254.056	278.446
Ugt1a5	871.653	1249.06	1271.93	984.779	1960.54	2550.96
Ugt1a1	1296.96	1748.47	1522.96	971.782	1470.65	1784.99
Mroh2a	118.903	124.584	116.585	115.974	151.475	146.551
Hjurp	1665.56	1883.8	1595.43	1508.66	1686.35	1715.62
Spp2	167.379	228.762	226.868	149.966	163.938	130.919
Agap1	180.184	170.766	175.402	117.974	140.929	154.367
Cops8	120.733	142.842	87.1761	117.974	97.7874	97.7005
Col6a3	121.647	112.77	90.327	114.974	186.947	210.056
Rab17	138.111	107.4	117.635	170.962	118.879	116.264
Lrrfip1	607.322	659.436	710.012	616.862	714.232	631.145
Ube2f	198.477	176.136	199.56	169.962	172.566	178.792
Scly	320.124	339.384	247.874	368.917	420.87	401.549
Hes6	646.651	403.824	376.012	409.908	542.624	491.433
Per2	327.442	388.788	263.629	197.956	394.026	542.238
Hdac4	170.123	144.99	110.283	148.967	137.094	162.183
Ndufa10	210.367	183.654	175.402	180.959	119.838	141.666
Rnpepl1	369.515	458.598	270.981	316.929	408.406	356.607
Agxt	631.102	1078.3	980.993	583.869	903.096	777.696
Sned1	145.428	222.318	168.05	89.9798	217.625	215.918
Mterf4	107.013	107.4	129.189	101.977	111.209	86.9534
Ppp1r7	137.196	172.914	155.447	118.973	141.888	145.574
Hdlbp	2767.7	2703.26	2551.21	2517.44	2253.9	2028.26
Sept2	550.614	621.846	743.622	704.842	628.908	695.627
Farp2	138.111	110.622	108.182	104.976	131.342	123.103
Stk25	248.782	226.614	188.006	222.95	229.129	190.516
Ing5	122.562	128.88	120.786	112.975	124.631	141.666
D2hgdh	161.891	127.806	113.434	130.971	125.59	160.229
D1Ertd622e	374.088	354.42	312.994	306.931	344.173	311.664
Ppip5k2	450.003	526.26	453.736	387.913	361.43	377.124
Pam	92.3788	121.362	130.239	126.972	128.466	137.758
Rnf152	785.677	606.81	789.836	601.865	754.497	613.559
Pign	156.404	117.066	124.987	128.971	150.516	148.505
Relch	227.746	263.13	237.371	217.951	241.593	236.435
Zcchc2	806.713	671.25	731.019	539.879	806.267	834.362
Phlpp1	235.063	211.578	234.22	206.954	205.162	214.941
Kdsr	242.38	198.69	214.264	169.962	177.36	188.562
Vps4b	492.992	489.744	556.667	432.903	428.539	510.973
Tsn	288.112	329.718	353.956	275.938	281.858	297.986
Nifk	94.208	135.324	193.258	121.973	121.755	115.287
Clasp1	259.758	273.87	213.214	191.957	229.129	276.492
Tmem185b	125.306	107.4	90.327	119.973	113.127	99.6545
Epb41l5	501.223	397.38	439.031	363.918	325.958	409.365
Ptpn4	187.501	184.728	237.371	178.96	148.599	143.62
Tmem37	100.611	147.138	93.478	162.963	111.209	108.448
Dbi	321.954	273.87	252.075	460.897	298.156	335.113
Steap3	96.0373	119.214	123.937	121.973	101.622	80.1144
Insig2	756.408	1126.63	1396.92	1080.76	582.89	717.121
Ccdc93	259.758	259.908	242.623	212.952	278.982	266.722
Actr3	255.185	234.132	285.685	265.94	246.386	263.791
Slc35f5	245.124	202.986	205.862	231.948	224.336	161.206
Mgat5	181.099	206.208	195.358	450.899	142.846	152.413
Acmsd	111.586	107.4	127.088	181.959	96.8287	107.471
Ccnt2	667.688	760.392	733.119	586.868	704.645	784.535
Rab3gap1	390.552	340.458	310.893	268.94	255.014	308.733
R3hdm1	361.283	341.532	336.101	287.935	344.173	354.653
Ubxn4	656.712	669.102	794.038	632.858	573.303	527.583
Cd55	245.124	283.536	401.22	192.957	273.23	405.457
C4bp	1351.84	1181.4	1380.11	1960.56	1151.4	925.223
Pfkfb2	243.295	255.612	113.434	122.972	142.846	167.068
Yod1	704.274	598.218	372.862	375.916	419.911	406.434
Pigr	10351.9	14020	12575.4	11891.3	13597.2	16571
Mapkapk2	364.942	214.8	266.78	249.944	197.492	200.286
Rassf5	132.623	106.326	99.7799	127.971	148.599	96.7235
Ikbke	89.6348	180.432	141.792	126.972	91.0765	118.218
Srgap2	248.782	331.866	312.994	266.94	403.613	358.561
Pm20d1	900.007	1025.67	937.931	842.811	1190.71	1219.3
Nucks1	1319.83	1258.73	1203.66	1161.74	996.09	1368.78
Slc45a3	89.6348	155.73	124.987	129.971	81.4895	192.47
Elk4	1715.87	1457.42	1530.31	1273.71	1421.75	1606.2
Mfsd4a	853.36	749.652	564.019	590.867	652.875	781.604
Cdk18	176.526	126.732	110.283	110.975	123.672	145.574
Nuak2	96.952	122.436	132.34	88.98	139.012	98.6775
Dstyk	209.453	219.096	239.472	167.962	196.534	225.688
Rbbp5	122.562	153.582	133.39	111.975	143.805	141.666
Mdm4	750.006	733.542	560.868	554.875	721.901	768.903
Ppp1r15b	2033.25	2069.6	1807.59	1586.64	2241.44	2171.88
Plekha6	959.459	830.202	697.409	634.858	759.291	775.742
Etnk2	1431.41	1784.99	1153.25	1146.74	1010.47	1122.58
Sox13	300.917	285.684	276.233	153.965	119.838	169.999
Zc3h11a	100.611	107.4	95.5786	82.9814	137.094	154.367
Atp2b4	131.708	132.102	115.535	111.975	145.722	170.976
Prelp	300.917	339.384	363.409	301.932	472.639	457.238
Btg2	269.819	1186.77	1101.78	394.911	278.982	1044.42
Adora1	326.527	167.544	172.252	255.943	97.7874	79.1374
Tmem183a	809.457	732.468	722.616	618.861	618.362	686.834
Adipor1	433.54	441.414	452.685	444.9	450.589	462.123
Klhl12	153.66	146.064	144.943	116.974	117.92	140.689
Kdm5b	185.672	172.914	188.006	173.961	107.374	149.482
Ppp1r12b	149.087	126.732	149.145	116.974	134.218	184.654
Rnpep	115.245	119.214	84.0251	95.9785	141.888	113.333
Timm17a	145.428	139.62	163.849	129.971	166.814	134.827
Ipo9	258.843	241.65	251.025	242.945	216.666	248.159
Nav1	131.708	134.25	137.591	122.972	142.846	174.884
Camsap2	494.821	506.928	546.163	381.914	494.689	491.433
Zfp281	842.384	660.51	720.516	711.84	591.518	545.169
Nr5a2	760.067	738.912	920.075	666.85	894.468	886.143
Ptprc	166.465	162.174	219.516	287.935	338.421	296.032
Nek7	702.444	575.664	777.233	635.857	599.188	662.409
Dennd1b	485.674	447.858	506.251	420.906	417.035	427.928
Zbtb41	444.516	430.674	493.648	386.913	436.209	417.181
F13b	806.713	936.528	1103.88	724.837	723.819	863.672
Cfhr1	422.564	462.894	525.157	431.903	366.224	406.434
Gm4788	696.042	605.736	816.094	886.801	608.775	659.478
Cfhr2	615.553	710.988	963.138	860.807	567.551	568.617
Cfh	3024.72	2821.4	3281.18	3783.15	2212.68	2336.02
Cdc73	293.6	356.568	384.415	325.927	293.362	349.768
Glrx2	171.953	173.988	172.252	147.967	161.062	185.631
Rgs1	105.184	97.734	199.56	265.94	341.297	168.045
Odr4	391.466	476.856	516.755	364.918	410.324	450.399
Tpr	643.907	556.332	616.534	561.874	590.559	505.111
Prg4	288.112	326.496	269.931	641.856	453.465	339.998
Ivns1abp	1695.74	1766.73	1218.36	1112.75	1240.56	1373.67
Swt1	102.44	115.992	102.931	71.9838	101.622	90.8614
Rnf2	124.391	108.474	150.195	156.965	146.681	138.735
Fam129a	131.708	168.618	141.792	156.965	257.89	168.045
Edem3	619.212	637.956	721.566	440.901	463.052	491.433
Rgl1	154.574	158.952	176.453	156.965	233.923	213.964
Arpc5	443.601	399.528	484.195	439.901	442.92	453.33
Smg7	377.747	358.716	346.604	311.93	362.389	379.078
Lamc1	219.514	169.692	165.95	149.966	219.542	189.539
Dhx9	487.504	497.262	547.214	460.897	510.029	476.778
Rgs16	2844.53	3643.01	2051.26	2379.47	3056.34	3760.49
Glul	5828.09	6916.56	7039.21	4226.05	5331.33	4297.84
Stx6	90.5495	104.178	108.182	119.973	122.714	114.31
Xpr1	556.102	584.256	585.025	556.875	535.914	591.088
Qsox1	1981.11	2103.97	2169.95	2335.48	1971.09	1571.02
Cep350	1107.63	1029.97	1090.23	827.814	1054.57	1173.38
Tor1aip1	425.308	412.416	374.962	476.893	434.291	469.939
Tor1aip2	2172.27	1966.49	2031.31	2401.46	2123.52	1888.55
Soat1	99.6959	96.66	129.189	110.975	156.268	149.482
Abl2	250.612	270.648	265.729	195.956	280.899	277.469
Fam20b	289.027	272.796	260.478	266.94	324.999	269.653
Ralgps2	305.49	271.722	319.296	255.943	308.702	228.619
Rasal2	307.319	343.68	364.459	245.945	340.339	467.008
Sec16b	688.725	819.462	754.126	618.861	643.288	843.155
Cop1	235.063	196.542	277.283	177.96	276.106	252.067
4930523C07Rik	300.917	388.788	328.748	181.959	278.982	500.226
Cacybp	136.282	138.546	212.163	126.972	132.301	138.735
Rabgap1l	498.479	486.522	570.321	492.889	588.642	548.1
Rc3h1	803.055	615.402	633.339	582.869	687.388	735.685
Serpinc1	3995.15	4515.09	4438.63	4561.98	4034.21	4128.82
Zbtb37	398.784	416.712	475.792	412.907	479.35	481.663
Dars2	125.306	137.472	131.289	104.976	121.755	97.7005
Prdx6	1995.75	2437.98	1892.67	1844.59	2191.59	2606.65
Suco	296.344	327.57	413.824	301.932	297.197	306.779
Pigc	128.964	108.474	96.6289	119.973	104.498	87.9304
Prrc2c	1631.72	1742.03	1584.92	1269.72	1763.05	1740.05
Fmo1	1075.62	1894.54	1697.31	591.867	1702.65	1935.45
Fmo2	188.416	556.332	381.264	52.9881	623.155	1165.57
Fmo3	0	849.534	705.811	1.99955	517.698	660.455
Scyl3	161.891	128.88	148.094	147.967	130.383	88.9074
F5	6963.16	7439.59	6311.34	5616.74	5969.83	6282.14
Slc19a2	1294.22	1096.55	1180.55	875.803	1208.92	1176.31
Atp1b1	383.235	369.456	284.635	376.915	375.811	391.779
Sft2d2	686.895	718.506	707.912	572.871	775.589	752.294
Tiprl	109.757	134.25	88.2264	115.974	127.507	145.574
Dcaf6	264.331	342.606	305.641	163.963	291.445	326.32
Mpc2	486.589	662.658	549.314	378.915	511.946	575.456
Rcsd1	100.611	123.51	96.6289	121.973	160.103	121.149
Creg1	3045.76	2139.41	2931.43	2387.46	2963.34	2581.25
Pou2f1	172.867	172.914	211.113	197.956	211.873	186.608
Ildr2	331.1	876.384	1125.94	260.941	1426.55	2220.73
Pogk	175.611	133.176	141.792	158.964	208.997	160.229
Uck2	110.672	118.14	110.283	74.9832	100.664	94.7695
Tmco1	224.087	189.024	226.868	219.951	169.69	168.045
Aldh9a1	949.398	1063.26	1117.53	787.823	973.081	1020.97
Pbx1	265.246	335.088	281.484	221.95	397.861	495.341
Rgs5	380.491	474.708	589.226	421.905	364.306	446.491
Hsd17b7	827.75	1010.63	1021.96	948.787	888.715	838.27
Ddr2	174.696	153.582	179.604	149.966	193.657	184.654
Uap1	97.8666	148.212	130.239	109.975	76.696	97.7005
Uhmk1	1077.45	977.34	999.899	903.797	988.42	1149.93
Atf6	1124.09	873.162	980.993	874.804	932.816	858.787
Fcgr2b	371.344	451.08	455.836	332.925	470.722	667.294
Sdhc	571.651	548.814	430.629	416.906	541.666	551.031
Nr1i3	461.894	1024.6	556.667	224.95	642.329	1019.02
Tomm40l	103.354	239.502	75.6226	59.9865	149.557	209.079
Apoa2	10011.7	10820.5	10503.1	9204.93	8373.29	9130.11
Ndufs2	458.235	414.564	395.968	423.905	355.678	350.745
Ppox	136.282	131.028	113.434	144.967	116.961	118.218
Ufc1	260.673	225.54	285.685	262.941	227.212	219.826
Nit1	482.931	483.3	366.56	427.904	403.613	379.078
Pfdn2	165.55	167.544	175.402	161.964	147.64	180.746
Arhgap30	105.184	105.252	140.742	173.961	263.643	135.804
F11r	498.479	482.226	391.767	417.906	506.194	555.916
Cd84	98.7812	103.104	118.686	90.9796	153.392	112.356
Ncstn	184.758	211.578	165.95	189.957	185.988	169.999
Copa	947.568	886.05	952.635	856.808	823.524	830.454
Pex19	505.797	528.408	423.277	481.892	527.285	540.284
Dcaf8	1183.55	1034.26	1023.01	1085.76	915.559	981.89
Pea15a	167.379	134.25	179.604	172.961	182.153	192.47
Igsf8	178.355	124.584	92.4277	135.969	171.607	147.528
Pigm	197.562	208.356	152.296	192.957	160.103	145.574
Crp	4033.57	5118.68	5234.77	4026.1	4491.51	4525.49
Apcs	559.76	710.988	879.113	1526.66	715.191	353.676
Ifi207	108.842	125.658	94.5283	102.977	138.053	129.942
Ifi203	181.099	168.618	224.767	159.964	254.056	196.378
Grem2	400.613	323.274	297.239	343.923	94.9113	116.264
Fh1	182.014	233.058	183.805	243.945	191.74	339.998
Kmo	1701.23	1718.4	1701.51	1636.63	1283.7	1663.84
Cep170	332.015	213.726	298.289	254.943	378.687	276.492
Zbtb18	546.041	429.6	416.975	511.885	480.309	518.789
Adss	230.49	198.69	188.006	173.961	238.716	221.78
Desi2	155.489	172.914	189.057	183.959	190.781	254.021
Hnrnpu	4189.06	5026.32	5739.97	3684.17	4520.27	5757.49
Efcab2	81.4031	114.918	135.491	74.9832	126.548	139.712
Tfb2m	144.513	205.134	163.849	111.975	158.186	171.953
Cnst	180.184	311.46	186.956	125.972	312.536	398.618
Ahctf1	588.114	723.876	808.742	469.895	814.895	1091.31
Cdc42bpa	536.894	462.894	515.704	365.918	438.126	493.387
Coq8a	707.018	749.652	935.83	887.801	864.748	856.833
Psen2	379.576	491.892	596.578	615.862	558.922	663.386
Itpkb	259.758	262.056	314.044	200.955	340.339	316.55
Parp1	122.562	126.732	113.434	129.971	124.631	133.85
Acbd3	232.319	253.464	245.774	212.952	229.129	216.895
H3f3a	109.757	103.104	164.899	150.966	102.581	128.965
Ephx1	316.466	252.39	243.673	284.936	218.584	241.32
9130409I23Rik	137.196	69.81	158.597	164.963	92.0352	155.344
Wdr26	1232.02	1048.22	1205.76	979.78	1092.92	1020.97
Srp9	304.576	294.276	370.761	318.928	264.601	259.883
Degs1	449.089	346.902	327.698	400.91	367.182	371.262
Fbxo28	141.769	138.546	128.138	103.977	129.425	123.103
Trp53bp2	202.136	241.65	211.113	173.961	231.047	270.63
Capn2	229.575	179.358	268.88	262.941	183.112	210.056
Tlr5	202.136	157.878	117.635	142.968	156.268	135.804
Brox	179.27	187.95	228.969	198.955	192.699	192.47
Aida	107.928	138.546	126.038	137.969	140.929	160.229
Mia3	5427.48	5522.51	5125.53	3066.31	4116.66	5054.05
Marc1	1683.85	1733.44	1458.89	1351.7	1322.05	1037.58
Marc2	706.103	877.458	715.264	597.866	656.71	741.547
C130074G19Rik	2513.43	2609.82	3169.85	1900.57	2454.27	2350.67
Rab3gap2	118.903	133.176	122.887	127.971	128.466	127.988
Iars2	193.904	209.43	173.302	170.962	159.144	171.953
Bpnt1	206.709	240.576	259.428	212.952	176.401	186.608
Eprs	900.922	808.722	845.503	661.851	667.256	748.386
Slc30a10	300.002	331.866	540.912	452.898	392.108	250.113
Lyplal1	74.0859	125.658	103.981	78.9823	94.9113	70.3443
Gpatch2	242.38	249.168	251.025	206.954	313.495	259.883
Kctd3	96.0373	99.882	112.384	92.9791	106.416	100.631
Prox1	2700.94	2778.44	2915.67	2561.43	3187.68	3356.99
Rps6kc1	107.928	144.99	110.283	130.971	116.003	123.103
Angel2	146.343	132.102	126.038	134.97	129.425	195.401
Atf3	74.0859	437.118	724.717	32.9926	92.0352	290.17
Ppp2r5a	602.749	615.402	648.044	539.879	696.017	681.949
Ints7	132.623	105.252	86.1258	138.969	84.3656	128.965
Lpgat1	4093.93	4227.26	3675.05	4121.08	5239.3	4936.8
Slc30a1	940.251	969.822	828.698	1020.77	1244.39	950.626
Rcor3	117.989	137.472	138.641	134.97	158.186	129.942
Irf6	543.297	574.59	708.962	454.898	394.026	377.124
A130010J15Rik	125.306	92.364	118.686	79.982	82.4482	121.149
Hsd11b1	580.797	979.488	1081.82	845.81	880.087	1060.05
G0s2	482.016	380.196	460.038	629.859	652.875	757.179
Plxna2	424.393	422.082	629.138	497.888	394.026	511.95
Cr1l	145.428	151.434	174.352	138.969	160.103	202.24
Fam171a1	92.3788	105.252	129.189	63.9856	108.333	129.942
Nmt2	301.832	279.24	329.799	211.952	318.289	315.573
Dclre1c	148.172	82.698	81.9245	75.9829	90.1178	103.562
Fam107b	1031.72	1244.77	1468.34	767.828	900.22	1267.18
Frmd4a	214.941	213.726	294.088	202.954	279.941	209.079
Prpf18	252.441	255.612	247.874	242.945	206.121	195.401
Bend7	121.647	96.66	101.88	82.9814	76.696	78.1604
Sephs1	261.587	244.872	219.516	200.955	192.699	212.01
Phyh	2930.51	2066.38	2551.21	2297.48	1250.15	1699.01
Mcm10	603.663	156.804	174.352	288.935	134.218	196.378
Optn	618.297	579.96	484.195	368.917	503.318	530.514
Camk1d	1068.3	1310.28	1634.29	1840.59	1753.46	1756.65
Dhtkd1	371.344	367.308	345.553	342.923	369.1	427.928
Upf2	265.246	258.834	308.792	251.943	316.371	307.756
Proser2	94.208	160.026	106.082	106.976	153.392	140.689
Echdc3	296.344	397.38	382.314	381.914	514.822	410.342
Usp6nl	490.248	424.23	464.239	477.893	482.226	448.445
Celf2	161.891	143.916	164.899	177.96	194.616	198.332
Taf3	139.025	121.362	115.535	96.9782	125.59	123.103
Atp5c1	360.369	360.864	366.56	340.923	346.091	299.94
Kin	201.221	165.396	192.208	132.97	168.731	202.24
Itih2	2575.63	3303.62	3278.03	2924.34	2713.12	2830.38
Itih5	301.832	398.454	408.572	233.947	168.731	215.918
Pfkfb3	543.297	346.902	143.893	146.967	104.498	86.9534
Rbm17	104.269	77.328	130.239	69.9843	94.9113	92.8154
Il15ra	464.638	592.848	443.233	296.933	404.572	438.675
Fbh1	128.05	163.248	149.145	109.975	144.764	124.08
Ankrd16	172.867	194.394	120.786	134.97	152.433	192.47
Mindy3	130.794	92.364	147.044	127.971	121.755	116.264
Pter	473.784	548.814	612.333	804.819	526.327	418.158
Rsu1	96.952	110.622	112.384	114.974	134.218	124.08
Stam	114.33	105.252	172.252	129.971	129.425	127.988
Mrc1	427.137	425.304	547.214	359.919	549.335	443.56
Arl5b	921.958	861.348	1060.82	539.879	734.365	1157.75
Mllt10	311.893	323.274	312.994	248.944	288.569	318.504
Dnajc1	332.015	399.528	376.012	299.933	322.123	370.285
Commd3	120.733	125.658	173.302	149.966	116.003	97.7005
Bmi1	150.001	123.51	186.956	148.967	152.433	152.413
Etl4	218.599	211.578	228.969	194.956	186.947	275.515
Arhgap21	985.983	895.716	775.132	553.876	857.078	899.821
Abi1	300.002	264.204	340.302	284.936	301.032	266.722
Acbd5	1986.6	1709.81	2121.63	1716.61	1416.96	1933.49
Mastl	110.672	105.252	167	96.9782	102.581	118.218
Yme1l1	322.868	360.864	430.629	408.908	325.958	344.883
Spopl	216.77	211.578	258.377	221.95	252.138	275.515
Hnmt	178.355	112.77	129.189	212.952	130.383	197.355
Ehmt1	302.746	309.312	236.321	201.955	317.33	265.745
Mrpl41	185.672	194.394	235.27	144.967	118.879	137.758
Pnpla7	649.395	574.59	484.195	654.853	357.595	308.733
Nsmf	670.432	652.992	530.409	668.85	504.276	407.411
Entpd8	458.235	804.426	524.107	491.89	498.524	572.525
Nelfb	154.574	140.694	136.541	156.965	149.557	138.735
Tubb4b	512.199	486.522	625.987	553.876	303.908	277.469
Anapc2	259.758	328.644	326.648	295.934	255.973	235.458
Man1b1	203.05	241.65	178.553	202.954	194.616	163.16
Abca2	544.211	650.844	523.056	514.884	535.914	421.089
C8g	1065.56	1278.06	1245.67	1422.68	1151.4	1019.02
Fbxw5	203.05	172.914	155.447	161.964	149.557	126.034
Edf1	245.124	236.28	203.761	247.944	215.708	191.493
Rabl6	170.123	202.986	144.943	142.968	200.368	209.079
Fcna	240.551	315.756	262.579	337.924	332.669	272.584
Camsap1	190.245	152.508	158.597	131.97	173.525	152.413
Nacc2	300.917	301.794	297.239	287.935	348.967	309.71
Tmem250-ps	341.161	286.758	282.535	355.92	290.486	263.791
Entr1	174.696	179.358	174.352	177.96	172.566	148.505
Pmpca	328.356	264.204	330.849	272.939	246.386	250.113
Sec16a	1346.35	1308.13	1147.99	1069.76	1013.35	1014.13
Notch1	251.526	279.24	232.119	300.932	275.147	274.538
Egfl7	139.025	131.028	117.635	123.972	167.773	142.643
Agpat2	519.516	439.266	463.189	517.884	466.887	456.261
Surf6	176.526	184.728	152.296	161.964	174.483	148.505
Med22	178.355	196.542	144.943	176.96	162.979	164.137
Surf1	117.074	109.548	108.182	97.978	100.664	95.7465
Surf4	1303.36	1308.13	1281.38	1308.71	1143.73	1058.1
Rexo4	142.684	141.768	132.34	113.974	153.392	153.39
Cacfd1	252.441	331.866	251.025	189.957	223.377	212.01
Sardh	1319.83	1626.04	1309.74	1334.7	1470.65	1822.11
Vav2	312.807	229.836	244.723	256.942	316.371	302.871
Brd3	356.71	310.386	266.78	294.934	314.454	316.55
Wdr5	144.513	114.918	132.34	124.972	100.664	102.585
Rxra	3944.85	4131.68	2896.77	3152.29	3411.06	3267.1
Mrps2	255.185	243.798	217.415	297.933	258.849	246.205
Tsc1	491.162	433.896	446.384	386.913	436.209	416.204
Gtf3c4	451.833	517.668	457.937	375.916	462.094	363.446
Ttf1	150.001	178.284	165.95	134.97	157.227	166.091
Setx	1019.82	946.194	1266.68	858.807	783.258	877.35
Rapgef1	356.71	374.826	266.78	303.932	357.595	391.779
Slc27a4	182.014	190.098	164.899	137.969	117.92	128.965
Gle1	132.623	139.62	119.736	137.969	110.251	110.402
Sptan1	1456.11	1470.31	1337.05	1237.72	1433.26	1354.13
Set	290.856	207.282	234.22	277.938	206.121	204.194
Zer1	117.074	119.214	76.6729	140.968	109.292	109.425
Tbc1d13	214.941	178.284	152.296	163.963	191.74	180.746
Kyat1	376.832	392.01	348.704	427.904	206.121	197.355
Lrrc8a	139.94	143.916	139.692	141.968	149.557	127.011
Dolk	140.855	123.51	103.981	117.974	77.6547	73.2754
Miga2	266.161	239.502	234.22	324.927	316.371	274.538
Crat	167.379	95.586	67.2201	125.972	214.749	211.033
Ptpa	207.624	226.614	189.057	231.948	208.997	181.723
Tor1b	415.247	432.822	314.044	305.931	395.943	444.537
Tor1a	290.856	301.794	230.019	246.945	241.593	261.837
BC005624	149.087	147.138	171.201	137.969	162.979	155.344
Fnbp1	225.916	156.804	168.05	264.941	255.973	235.458
Gpr107	212.197	223.392	173.302	179.96	202.286	200.286
Ass1	704.274	741.06	478.943	368.917	258.849	616.49
Fubp3	100.611	111.696	112.384	90.9796	127.507	119.195
Abl1	380.491	344.754	280.434	342.923	352.802	363.446
Prrc2b	621.041	542.37	538.811	539.879	525.368	570.571
Uck1	163.721	136.398	106.082	122.972	143.805	139.712
Swi5	337.503	351.198	424.327	362.919	430.457	399.595
Golga2	549.699	533.778	478.943	409.908	485.102	403.503
Ciz1	177.44	199.764	144.943	170.962	195.575	201.263
Slc25a25	4329.91	4315.33	3946.03	2730.39	2543.43	4673.99
Fam102a	321.954	302.868	199.56	170.962	294.321	265.745
St6galnac6	236.892	215.874	173.302	304.932	310.619	268.676
Eng	415.247	429.6	348.704	380.915	430.457	462.123
Fpgs	374.088	401.676	312.994	443.9	350.884	469.939
Cdk9	169.209	140.694	107.132	198.955	164.896	126.034
Rpl12	111.586	104.178	100.83	137.969	80.5308	82.0684
Angptl2	269.819	199.764	233.17	192.957	282.817	311.664
Zbtb34	121.647	103.104	123.937	104.976	116.961	120.172
Zbtb43	528.663	480.078	492.597	424.905	415.117	504.134
Mapkap1	214.026	257.76	239.472	227.949	203.245	163.16
Gapvd1	517.687	488.67	511.503	412.907	444.837	489.479
Hspa5	7148.84	10390.9	15737.9	7835.24	6698.44	6281.16
Fbxw2	442.686	386.64	390.717	332.925	394.026	398.618
Psmd5	116.159	91.29	97.6792	90.9796	120.796	96.7235
Cutal	338.417	368.382	442.182	427.904	436.209	497.295
Hc	2552.76	1869.83	1960.94	3835.14	2182.96	2020.45
AI182371	1120.44	941.898	1255.13	1301.71	1044.98	982.867
Cntrl	265.246	284.61	258.377	215.952	179.277	209.079
Rab14	1257.63	1249.06	1240.42	1134.75	1074.7	1300.39
Stom	347.564	328.644	305.641	362.919	428.539	349.768
Dab2ip	161.891	150.36	158.597	178.96	163.938	144.597
Rbm18	131.708	180.432	196.409	137.969	150.516	166.091
Pdcl	182.928	216.948	232.119	198.955	169.69	173.907
Rc3h2	583.541	488.67	644.893	467.895	522.492	515.858
Zbtb6	167.379	155.73	223.717	162.963	192.699	150.459
Rabgap1	189.331	148.212	176.453	190.957	162.02	184.654
Strbp	790.25	437.118	535.66	486.891	469.763	531.491
Dennd1a	157.318	177.21	197.459	188.958	219.542	232.527
Nek6	411.589	336.162	439.031	466.895	337.463	281.377
Psmb7	206.709	175.062	148.094	185.958	173.525	159.252
Nr6a1	132.623	137.472	174.352	102.977	147.64	249.136
Arpc5l	267.075	266.352	258.377	185.958	262.684	239.366
Golga1	128.964	125.658	136.541	104.976	110.251	139.712
Scai	113.416	83.772	134.44	105.976	69.9851	66.4363
Ppp6c	381.405	386.64	416.975	397.911	343.215	309.71
Kynu	541.468	384.492	485.245	564.873	355.678	464.077
Zeb2	620.127	599.292	795.088	634.858	982.668	1020.97
Acvr2a	450.003	385.566	589.226	347.922	401.696	445.514
Orc4	156.404	127.806	206.912	155.965	163.938	123.103
Mbd5	269.819	235.206	280.434	261.941	257.89	290.17
Epc2	156.404	126.732	184.855	136.969	131.342	183.677
Mmadhc	147.257	128.88	160.698	110.975	118.879	125.057
Rnd3	417.991	256.686	389.667	296.933	396.902	334.136
Rif1	509.455	496.188	580.824	428.904	574.262	546.146
Neb	476.528	563.85	936.88	474.893	453.465	303.848
Arl5a	1423.18	1402.64	1687.85	1149.74	1246.31	1175.34
Fmnl2	135.367	129.954	164.899	148.967	190.781	160.229
Prpf40a	471.955	515.52	623.887	551.876	463.052	553.962
Gpd2	492.992	351.198	274.132	431.903	331.71	358.561
Acvr1	116.159	147.138	149.145	109.975	155.309	119.195
Upp2	5190.59	6973.48	5957.38	3466.22	4582.59	6824.38
Pkp4	685.066	596.07	569.27	506.886	746.828	740.57
Tanc1	207.624	234.132	205.862	218.951	265.56	264.768
Baz2b	289.941	298.572	299.34	246.945	321.165	340.975
March7	375.003	305.016	420.126	338.924	440.044	412.296
Cd302	282.624	247.02	228.969	316.929	251.18	278.446
Rbms1	707.932	582.108	573.472	489.89	637.536	558.847
Tank	131.708	131.028	194.308	145.967	177.36	151.436
Dpp4	719.823	795.834	954.736	558.875	840.78	923.269
Ifih1	349.393	484.374	439.031	480.892	406.489	331.205
Fign	212.197	177.21	195.358	165.963	237.758	257.929
Grb14	215.855	245.946	255.226	185.958	192.699	140.689
Cobll1	841.47	615.402	568.22	483.891	650.958	682.926
B3galt1	544.211	474.708	683.755	995.777	240.634	467.008
Cers6	332.929	596.07	482.094	330.926	917.476	947.695
Abcb11	1581.41	1818.28	2302.29	1443.68	1696.9	1662.86
Fastkd1	159.148	142.842	100.83	118.973	122.714	129.942
Ppig	440.857	514.446	587.126	444.9	533.996	522.698
Phospho2	246.038	204.06	269.931	242.945	218.584	187.585
Ssb	417.076	443.562	683.755	378.915	452.507	359.538
Ubr3	1176.23	1038.56	1296.09	1064.76	932.816	1095.22
Gorasp2	364.942	285.684	401.22	334.925	246.386	253.044
Tlk1	470.126	440.34	516.755	425.904	457.3	473.847
Dcaf17	137.196	141.768	157.547	162.963	150.516	159.252
Dync1i2	151.83	171.84	154.396	171.961	130.383	149.482
Metap1d	128.05	173.988	172.252	155.965	135.177	175.861
Pdk1	1566.78	1503.6	1644.79	1492.66	2252.95	3088.31
Rapgef4	2034.16	1842.98	1437.88	609.863	672.049	1104.99
Map3k20	309.149	229.836	259.428	297.933	290.486	333.159
Sp3	565.248	510.15	581.874	557.875	652.875	637.007
Ola1	117.989	82.698	120.786	118.973	87.2417	75.2294
Scrn3	296.344	330.792	367.61	299.933	278.982	296.032
Gpr155	194.819	196.542	173.302	266.94	277.064	294.078
Atf2	246.038	223.392	266.78	228.949	222.419	236.435
Atp5g3	294.514	225.54	200.61	268.94	235.84	176.838
Hnrnpa3	332.015	455.376	462.138	318.928	394.026	444.537
Nfe2l2	808.543	617.55	831.849	793.822	923.229	846.086
Agps	166.465	176.136	198.509	170.962	150.516	156.321
Ccdc141	180.184	242.724	232.119	105.976	154.351	316.55
Zfp385b	233.233	274.944	182.755	132.97	245.427	330.228
Cwc22	103.354	112.77	110.283	90.9796	97.7874	89.8844
Ube2e3	121.647	81.624	137.591	89.9798	102.581	87.9304
Itga4	109.757	109.548	102.931	133.97	208.038	192.47
Itprid2	836.897	790.464	765.679	698.843	819.689	775.742
Dnajc10	87.8055	108.474	114.484	128.971	71.9025	79.1374
Nckap1	582.626	428.526	455.836	474.893	410.324	429.882
Zc3h15	257.929	235.206	300.39	238.946	230.088	202.24
Itgav	269.819	288.906	428.528	344.923	319.247	323.389
Calcrl	149.087	147.138	218.465	160.964	151.475	199.309
Ctnnd1	267.075	355.494	283.585	270.939	297.197	323.389
Tmx2	97.8666	95.586	121.836	111.975	75.7373	90.8614
Med19	114.33	92.364	114.484	106.976	92.0352	78.1604
Zdhhc5	502.138	511.224	436.931	458.897	455.383	503.157
Serping1	2927.77	2671.04	1817.04	3556.2	2520.42	2273.49
Ube2l6	297.258	300.72	388.616	458.897	382.521	336.09
Slc43a3	202.136	255.612	189.057	146.967	236.799	275.515
Ssrp1	321.039	274.944	269.931	329.926	274.188	266.722
Tnks1bp1	1544.83	1665.77	1176.35	924.792	1690.19	1918.84
Olfr1033	139.025	136.398	221.616	93.9789	106.416	103.562
Ptprj	528.663	497.262	479.994	553.876	639.453	580.341
Fnbp4	254.27	210.504	213.214	178.96	281.858	233.504
Mtch2	403.357	386.64	356.057	303.932	327.876	396.664
Ndufs3	157.318	134.25	118.686	114.974	132.301	122.126
Ptpmt1	325.612	220.17	247.874	189.957	169.69	217.872
Celf1	1154.28	997.746	1105.98	954.786	959.659	1079.59
Psmc3	749.091	619.698	748.874	670.849	599.188	552.985
Madd	182.014	160.026	168.05	153.965	169.69	228.619
Nr1h3	489.333	473.634	466.34	450.899	557.964	487.525
Acp2	433.54	508.002	497.849	447.899	516.74	533.445
Pacsin3	453.662	419.934	486.295	492.889	468.805	329.251
Arfgap2	178.355	170.766	154.396	186.958	155.309	154.367
Lrp4	424.393	440.34	319.296	243.945	460.176	424.997
Ckap5	191.16	181.506	202.711	172.961	195.575	232.527
F2	6448.22	6854.27	6108.63	6769.48	6265.11	6189.32
Atg13	262.502	219.096	216.365	225.949	162.02	167.068
Harbi1	142.684	155.73	150.195	116.974	100.664	114.31
Ambra1	214.941	224.466	220.566	203.954	255.973	256.952
Dgkz	210.367	213.726	176.453	225.949	199.41	184.654
Phf21a	145.428	142.842	107.132	133.97	155.309	187.585
Pex16	225.916	225.54	181.704	253.943	184.07	159.252
Cry2	332.015	301.794	240.522	233.947	295.28	331.205
Slc35c1	120.733	131.028	123.937	104.976	116.003	115.287
Cd82	449.089	433.896	467.39	403.909	464.97	471.893
Ext2	147.257	155.73	132.34	137.969	149.557	145.574
Hsd17b12	1206.41	942.972	1159.55	1047.76	692.182	712.236
Ttc17	139.025	115.992	130.239	166.963	185.988	199.309
Api5	455.491	430.674	525.157	470.894	350.884	383.963
Gm10801	18.2928	2.148	799.289	2308.48	10.5457	7.81604
Gm10800	157.318	36.516	5575.07	13339	43.1415	42.0112
Traf6	281.709	250.242	220.566	267.94	248.303	223.734
Trim44	924.702	935.454	997.799	875.803	921.311	1042.46
Slc1a2	3051.24	3698.85	3209.76	1295.71	2258.7	2008.72
Cd44	160.062	122.436	192.208	240.946	340.339	231.55
Cat	7704.94	6109.98	7361.65	6451.55	5721.52	7030.53
Caprin1	1618	1603.48	2347.45	1831.59	1772.64	1864.12
Fbxo3	1158.85	1133.07	1259.33	979.78	1113.05	1542.69
Cd59a	241.465	218.022	264.679	224.95	266.519	280.4
Hipk3	2034.16	1550.86	1822.3	1737.61	1788.94	2182.63
Cstf3	77.7445	115.992	129.189	74.9832	76.696	109.425
Depdc7	116.159	110.622	184.855	123.972	97.7874	107.471
Them7	155.489	117.066	114.484	177.96	138.053	178.792
Elp4	95.1227	94.512	130.239	87.9803	99.7049	110.402
Arl14ep	121.647	113.844	116.585	150.966	133.259	134.827
Lin7c	652.139	591.774	689.006	594.866	557.964	756.202
Lgr4	1120.44	939.75	957.887	1093.75	804.35	881.258
Bbox1	985.069	969.822	1049.26	889.8	903.096	1026.83
Nop10	246.038	185.802	253.126	205.954	145.722	129.942
Slc12a6	177.44	162.174	164.899	162.963	176.401	212.987
Emc4	221.343	218.022	237.371	195.956	184.07	206.148
Emc7	484.76	516.594	483.145	433.903	444.837	470.916
Fmn1	410.674	315.756	388.616	351.921	278.982	307.756
Zfp770	107.013	120.288	151.245	149.966	122.714	176.838
Meis2	128.05	142.842	144.943	98.9778	182.153	191.493
Spred1	316.466	337.236	448.484	328.926	343.215	425.974
Srp14	108.842	100.956	126.038	113.974	113.127	82.0684
Bmf	303.661	256.686	196.409	92.9791	178.318	264.768
Inafm2	142.684	128.88	150.195	124.972	102.581	112.356
Ivd	696.957	757.17	633.339	485.891	641.371	924.246
Bahd1	163.721	138.546	95.5786	142.968	162.02	127.988
Rmdn3	388.722	479.004	371.811	389.912	425.663	389.825
Vps18	166.465	143.916	121.836	177.96	166.814	109.425
Ino80	150.916	166.47	148.094	151.966	155.309	137.758
Chp1	2194.22	1945.01	1647.94	1220.73	1594.32	1721.48
Ndufaf1	130.794	150.36	184.855	99.9776	106.416	123.103
Rtf1	158.233	129.954	139.692	120.973	140.929	149.482
Mga	912.812	945.12	1153.25	847.81	1012.39	966.258
Ehd4	113.416	121.362	127.088	124.972	150.516	95.7465
Vps39	187.501	181.506	175.402	146.967	172.566	153.39
Tmem87a	116.159	161.1	171.201	145.967	162.02	150.459
Ganc	112.501	148.212	143.893	139.969	146.681	170.976
Zfp106	1570.44	1558.37	1537.66	1153.74	1644.17	1615.97
Snap23	235.977	226.614	247.874	227.949	222.419	267.699
Stard9	216.77	258.834	200.61	208.953	310.619	342.929
Ttbk2	130.794	86.994	120.786	99.9776	108.333	120.172
Ubr1	195.733	202.986	226.868	164.963	182.153	192.47
Lcmt2	111.586	103.104	98.7295	110.975	116.961	103.562
Adal	122.562	96.66	131.289	108.976	101.622	100.631
Zscan29	299.088	277.092	252.075	283.936	318.289	262.814
Trp53bp1	156.404	190.098	172.252	137.969	194.616	197.355
Pdia3	1407.63	1742.03	1801.29	1510.66	1292.33	1046.37
Serf2	97.8666	122.436	113.434	115.974	107.374	123.103
Ctdspl2	151.83	152.508	160.698	149.966	153.392	171.953
Eif3j1	220.429	196.542	228.969	158.964	186.947	219.826
Spg11	157.318	160.026	150.195	142.968	139.97	146.551
B2m	2462.21	3011.49	2782.28	3070.31	2831.04	2773.72
Sord	5628.7	5840.41	5570.87	3700.17	4938.27	6170.76
Slc30a4	192.989	212.652	233.17	184.958	186.947	159.252
Bloc1s6	94.208	97.734	117.635	124.972	113.127	107.471
Sqor	225.002	259.908	256.277	261.941	287.61	316.55
Sema6d	335.673	344.754	310.893	400.91	519.616	473.847
Eid1	109.757	131.028	191.157	64.9854	120.796	99.6545
Secisbp2l	1349.1	1157.77	1145.89	1140.74	1170.57	1269.13
Cops2	356.71	298.572	440.082	298.933	365.265	310.687
Slc27a2	3467.4	4190.75	3100.53	2823.37	2247.19	2788.37
Hdc	385.064	173.988	193.258	110.975	94.9113	156.321
Usp8	352.137	398.454	416.975	284.936	381.563	386.894
Trpm7	572.565	485.448	574.522	450.899	530.161	534.422
Sppl2a	1594.22	1202.88	1435.78	1626.63	950.072	1042.46
Snrnp200	611.895	651.918	618.635	482.892	519.616	531.491
Ciao1	230.49	239.502	253.126	240.946	203.245	218.849
Tmem127	691.469	719.58	704.761	577.87	782.3	623.329
Stard7	892.69	818.388	685.855	740.834	715.191	816.776
Mrps5	108.842	121.362	110.283	87.9803	118.879	124.08
Mtln	96.952	104.178	130.239	75.9829	104.498	86.9534
Bcl2l11	186.587	189.024	160.698	102.977	181.194	172.93
Anapc1	257.014	281.388	266.78	260.941	255.973	254.021
Mertk	272.563	354.42	282.535	202.954	431.415	397.641
Tmem87b	286.283	325.422	281.484	271.939	304.867	314.596
Slc20a1	662.2	702.396	583.975	446.9	626.99	272.584
Sirpa	224.087	197.616	230.019	246.945	426.622	350.745
Stk35	316.466	229.836	183.805	208.953	279.941	321.435
Nop56	135.367	146.064	111.333	100.977	137.094	88.9074
Idh3b	1129.58	1045	1069.22	874.804	903.096	933.039
Pced1a	170.123	192.246	159.648	158.964	186.947	179.769
Vps16	169.209	222.318	148.094	153.965	150.516	124.08
Ptpra	117.989	98.808	113.434	105.976	109.292	132.873
Mrps26	128.05	113.844	113.434	100.977	111.209	109.425
Lzts3	417.076	334.014	294.088	296.933	492.772	410.342
Ddrgk1	236.892	268.5	213.214	225.949	233.923	231.55
4930402H24Rik	403.357	339.384	369.711	361.919	348.967	320.458
Atrn	1289.64	1246.91	1212.06	734.835	834.069	821.661
Siglec1	155.489	242.724	217.415	238.946	375.811	161.206
Cenpb	1021.65	1087.96	1034.56	1095.75	1232.89	1162.64
Mavs	573.48	432.822	406.472	469.895	572.344	556.893
Pank2	205.794	187.95	193.258	178.96	193.657	167.068
Rnf24	125.306	119.214	123.937	83.9812	142.846	128.965
Prnp	313.722	311.46	329.799	344.923	451.548	654.593
Slc23a2	530.492	422.082	389.667	449.899	558.922	584.249
Pcna	107.928	127.806	97.6792	138.969	131.342	141.666
Cds2	1086.59	1072.93	1000.95	1010.77	1329.72	1796.71
Gpcpd1	3655.82	2192.03	2494.5	1108.75	875.294	1440.1
Shld1	117.074	146.064	126.038	58.9868	117.92	164.137
Trmt6	84.147	104.178	116.585	101.977	67.109	77.1834
Crls1	230.49	329.718	366.56	281.937	402.654	462.123
Bmp2	300.002	337.236	261.528	151.966	278.982	256.952
Hao1	1155.19	648.696	690.056	677.848	254.056	289.193
Tmx4	345.734	268.5	289.887	287.935	252.138	269.653
Plcb1	258.843	176.136	185.906	182.959	163.938	318.504
Esf1	126.22	122.436	124.987	91.9794	98.7462	101.608
Kif16b	396.04	387.714	387.566	282.936	395.943	422.066
Dstn	918.3	960.156	1155.35	978.78	687.388	881.258
Rrbp1	3118.93	3201.59	3409.32	3364.24	2512.75	2337.97
Snx5	134.452	131.028	149.145	142.968	193.657	169.999
Kat14	171.038	170.766	134.44	145.967	149.557	139.712
Polr3f	152.745	142.842	172.252	136.969	167.773	129.942
Rbbp9	201.221	216.948	262.579	249.944	176.401	204.194
Rin2	305.49	350.124	418.025	292.934	362.389	344.883
Ralgapa2	1048.18	800.13	878.063	705.842	893.509	1071.77
Kiz	100.611	119.214	139.692	91.9794	127.507	126.034
Xrn2	310.063	312.534	327.698	260.941	286.651	293.101
Foxa2	154.574	121.362	172.252	159.964	207.079	242.297
Cd93	159.148	212.652	196.409	171.961	161.062	200.286
Gzf1	769.213	982.71	873.861	691.845	962.535	932.062
Cst3	549.699	587.478	510.453	462.896	601.105	452.353
Zfp120	137.196	135.324	209.013	135.969	164.896	183.677
Apmap	173.782	214.8	191.157	157.965	165.855	177.815
Abhd12	108.842	106.326	117.635	113.974	154.351	109.425
Fkbp1a	196.648	141.768	149.145	182.959	140.929	150.459
Srxn1	343.905	283.536	282.535	456.897	255.014	280.4
Csnk2a1	879.885	864.57	937.931	686.846	780.382	783.558
Tbc1d20	261.587	207.282	222.667	199.955	216.666	179.769
Rbck1	182.014	184.728	135.491	167.962	144.764	160.229
H13	215.855	274.944	213.214	224.95	226.253	207.125
Id1	105.184	100.956	141.792	106.976	169.69	186.608
Bcl2l1	268.904	324.348	248.924	213.952	243.51	214.941
Tm9sf4	187.501	207.282	184.855	196.956	159.144	169.999
Pofut1	160.977	181.506	180.654	191.957	169.69	214.941
Kif3b	270.734	244.872	251.025	213.952	259.808	237.412
Asxl1	384.149	366.234	316.145	299.933	394.985	380.055
Mapre1	274.392	288.906	242.623	243.945	232.964	247.182
Cbfa2t2	241.465	209.43	189.057	206.954	197.492	215.918
Pxmp4	321.954	404.898	303.541	265.94	365.265	382.009
Chmp4b	266.161	231.984	314.044	221.95	207.079	186.608
Raly	253.356	240.576	238.421	232.948	258.849	231.55
Eif2s2	225.916	148.212	167	219.951	187.905	169.999
Ahcy	1241.17	1728.07	1138.54	879.803	1163.86	2008.72
Itch	514.028	496.188	489.446	417.906	456.341	568.617
Map1lc3a	157.318	125.658	92.4277	120.973	108.333	106.494
Trp53inp2	1527.45	2113.63	1633.24	1039.77	927.063	1067.87
Ncoa6	439.942	407.046	413.824	410.908	499.483	403.503
Acss2	1221.05	804.426	1384.31	1464.67	1570.35	2289.12
Gss	246.038	211.578	293.038	193.956	334.586	375.17
Trpc4ap	259.758	282.462	242.623	311.93	265.56	224.711
Edem2	223.172	253.464	210.063	194.956	185.988	170.976
Eif6	266.161	260.982	299.34	349.921	248.303	290.17
Uqcc1	182.014	225.54	162.799	174.961	174.483	210.056
Cep250	285.368	302.868	264.679	252.943	339.38	385.917
Ergic3	199.392	221.244	221.616	204.954	192.699	206.148
Rbm12	102.44	100.956	119.736	87.9803	81.4895	120.172
Nfs1	119.818	121.362	114.484	97.978	85.3243	103.562
Rbm39	1085.68	1119.11	1476.74	1009.77	1184.95	1266.2
Phf20	153.66	117.066	138.641	127.971	149.557	199.309
Aar2	119.818	143.916	123.937	129.971	118.879	88.9074
Ndrg3	102.44	117.066	101.88	88.98	116.961	104.54
Samhd1	137.196	149.286	132.34	157.965	199.41	140.689
Rpn2	191.16	215.874	222.667	186.958	144.764	152.413
Blcap	169.209	131.028	131.289	193.956	141.888	144.597
Tti1	157.318	140.694	112.384	133.97	112.168	133.85
Rprd1b	240.551	225.54	192.208	224.95	249.262	194.424
Tgm2	375.918	381.27	377.063	615.862	510.029	430.859
Ralgapb	244.209	239.502	247.874	238.946	255.014	252.067
Mafb	1593.3	1961.12	1118.58	773.826	1106.34	1763.49
Top1	441.772	538.074	535.66	390.912	532.079	452.353
Plcg1	696.957	715.284	618.635	391.912	544.542	492.41
Zhx3	2358.86	1849.43	1879.01	1797.6	1763.05	2252
Chd6	354.881	365.16	350.805	352.921	302.949	410.342
Srsf6	1010.68	990.228	1053.47	893.799	807.226	920.338
Sgk2	295.429	165.396	297.239	241.946	276.106	170.976
Fitm2	676.834	490.818	368.66	364.918	371.976	435.744
Hnf4a	5655.23	6566.43	5078.27	5184.84	5581.55	5591.4
Ttpal	250.612	244.872	216.365	176.96	170.649	232.527
Serinc3	1207.33	1296.32	1225.72	972.782	1136.06	1243.73
Ywhab	668.603	693.804	734.17	644.855	736.282	648.731
Stk4	218.599	255.612	284.635	192.957	232.006	219.826
Sdc4	4692.11	6452.59	5621.28	4674.95	3933.55	5498.58
Pigt	139.025	147.138	117.635	138.969	119.838	105.517
Ctsa	728.054	646.548	509.402	804.819	673.966	661.432
Pcif1	199.392	185.802	159.648	164.963	183.112	182.7
Slc13a3	61.281	200.838	123.937	94.9787	114.085	49.8272
Zmynd8	225.916	233.058	262.579	232.948	263.643	230.573
Ncoa3	461.894	443.562	451.635	391.912	484.144	533.445
Arfgef2	504.882	521.964	455.836	432.903	458.259	450.399
Cse1l	135.367	138.546	175.402	141.968	125.59	143.62
Stau1	529.577	591.774	566.119	496.888	587.683	597.927
Znfx1	748.176	843.09	701.61	912.795	1028.69	754.248
Kcnb1	152.745	135.324	105.031	72.9836	116.961	125.057
B4galt5	328.356	257.76	282.535	295.934	384.439	456.261
Slc9a8	194.819	192.246	173.302	186.958	134.218	187.585
Rnf114	374.088	358.716	349.755	420.906	360.471	371.262
Cebpb	745.433	947.268	458.987	675.848	470.722	808.96
Ptpn1	226.831	253.464	219.516	336.924	329.793	297.009
Tshz2	346.649	242.724	235.27	380.915	214.749	245.228
Zfp217	232.319	144.99	181.704	195.956	253.097	238.389
Fam210b	910.983	1057.89	959.987	697.843	863.789	790.397
Cstf1	125.306	111.696	102.931	119.973	98.7462	92.8154
Rtf2	280.795	285.684	234.22	218.951	250.221	220.803
Pck1	29778	30007.5	19165.1	17130.2	18012.1	26605.8
Rab22a	345.734	349.05	294.088	303.932	365.265	375.17
Vapb	685.066	689.508	707.912	619.861	634.66	709.305
Stx16	291.771	231.984	212.163	194.956	254.056	290.17
Npepl1	187.501	179.358	165.95	173.961	185.029	175.861
Nelfcd	157.318	152.508	103.981	128.971	109.292	122.126
Ctsz	747.262	791.538	742.572	836.812	914.6	773.788
Prelid3b	189.331	173.988	184.855	179.96	150.516	151.436
Zfp970	427.137	297.498	335.05	261.941	284.734	540.284
Gm14403	338.417	221.244	301.44	231.948	270.354	418.158
Lsm14b	229.575	210.504	183.805	174.961	211.873	199.309
Osbpl2	129.879	121.362	108.182	106.976	135.177	141.666
Adrm1	211.282	212.652	169.101	151.966	149.557	114.31
Rps21	141.769	110.622	154.396	170.962	113.127	80.1144
Cables2	154.574	137.472	120.786	149.966	166.814	140.689
Ogfr	342.076	399.528	368.66	312.93	404.572	333.159
Dido1	1090.25	1021.37	958.937	750.831	1163.86	1124.53
Gid8	133.538	165.396	141.792	153.965	152.433	150.459
Ythdf1	364.942	372.678	315.094	346.922	338.421	279.423
Arfgap1	153.66	137.472	129.189	148.967	135.177	135.804
Ppdpf	202.136	235.206	226.868	172.961	233.923	219.826
Helz2	2051.54	1972.94	2088.02	2155.52	2494.54	1909.07
Zgpat	182.928	229.836	157.547	148.967	196.534	203.217
Zbtb46	111.586	140.694	129.189	87.9803	125.59	185.631
Tpd52l2	158.233	156.804	139.692	135.969	185.029	153.39
Dnajc5	606.407	631.512	551.415	544.878	483.185	565.686
Zfp512b	404.271	360.864	338.201	315.929	348.008	232.527
Prpf6	262.502	199.764	213.214	201.955	176.401	177.815
Pcmtd2	403.357	394.158	456.887	336.924	356.637	425.974
Zfhx4	675.92	619.698	760.427	610.863	731.488	994.591
Pex2	252.441	268.5	369.711	297.933	235.84	267.699
Tpd52	141.769	85.92	114.484	110.975	104.498	99.6545
Zbtb10	222.258	192.246	220.566	165.963	159.144	155.344
Zfp704	229.575	230.91	269.931	246.945	347.05	414.25
Pag1	194.819	237.354	177.503	167.962	278.023	254.998
Fabp5	122.562	85.92	100.83	166.963	60.3981	61.5513
Impa1	429.881	498.336	497.849	372.916	470.722	545.169
Slc10a5	942.995	1048.22	958.937	780.825	880.087	1151.89
Car3	9028.42	7279.57	10245.8	10511.6	5575.8	9329.42
Ythdf3	1249.4	1113.74	1278.23	1056.76	1019.1	1108.9
Cyp7b1	502.138	189.024	355.006	583.869	92.9939	116.264
Armc1	308.234	270.648	369.711	288.935	259.808	273.561
Mtfr1	462.808	419.934	414.874	387.913	459.218	549.077
Pde7a	193.904	197.616	239.472	191.957	218.584	264.768
Cp	2317.7	3179.04	3201.36	3608.19	2935.54	3788.82
Hps3	100.611	102.03	140.742	92.9791	126.548	165.114
Hltf	130.794	157.878	197.459	171.961	136.135	145.574
Tbl1xr1	649.395	601.44	746.773	723.838	683.553	737.639
Naaladl2	275.307	241.65	284.635	178.96	319.247	478.732
Nceh1	608.236	576.738	681.654	360.919	611.651	791.374
Tnfsf10	96.952	121.362	149.145	167.962	165.855	184.654
Fndc3b	245.124	262.056	274.132	504.887	234.882	226.665
Pld1	97.8666	102.03	115.535	161.964	151.475	138.735
Slc2a2	3450.03	3317.58	2883.11	2510.44	2864.6	3448.83
Mynn	116.159	107.4	156.497	114.974	117.92	120.172
Sec62	1754.28	1888.09	2159.45	1460.67	1633.63	1798.67
Phc3	632.017	713.136	662.748	580.87	692.182	761.087
Prkci	128.964	133.176	134.44	120.973	102.581	131.896
Skil	297.258	417.786	405.421	296.933	331.71	412.296
Zmat3	114.33	119.214	123.937	164.963	125.59	146.551
Pik3ca	470.126	358.716	379.163	338.924	336.504	423.043
Zfp639	142.684	104.178	121.836	113.974	99.7049	102.585
Mfn1	273.478	222.318	224.767	187.958	180.236	182.7
Ttc14	312.807	373.752	410.673	294.934	364.306	380.055
Fxr1	364.942	287.832	436.931	290.935	327.876	312.641
Dnajc19	120.733	126.732	141.792	102.977	149.557	138.735
Atp11b	208.538	171.84	219.516	192.957	170.649	253.044
Dcun1d1	401.527	426.378	553.516	415.907	587.683	665.34
Mccc1	93.2934	132.102	129.189	112.975	132.301	150.459
Zfp267	111.586	115.992	173.302	132.97	174.483	156.321
4932438A13Rik	659.456	697.026	813.994	580.87	706.562	880.281
Ankrd50	229.575	183.654	209.013	183.959	217.625	214.941
Fat4	183.843	190.098	207.962	126.972	173.525	218.849
Hspa4l	229.575	259.908	293.038	279.937	238.716	301.894
Abhd18	246.953	293.202	310.893	190.957	234.882	260.86
Larp1b	531.407	565.998	675.352	467.895	493.731	484.594
Pgrmc2	549.699	501.558	487.346	686.846	699.851	766.949
Jade1	1221.96	874.236	1236.22	971.782	1123.6	746.432
D3Ertd751e	187.501	236.28	342.402	170.962	229.129	257.929
Noct	954.885	1328.54	701.61	725.837	1477.36	1570.05
Elf2	563.419	774.354	686.906	397.911	576.179	932.062
Naa15	409.759	396.306	430.629	383.914	429.498	420.112
Setd7	154.574	119.214	133.39	160.964	127.507	125.057
Foxo1	755.494	821.61	526.207	455.898	626.99	836.316
Cog6	103.354	95.586	152.296	99.9776	82.4482	100.631
Nhlrc3	241.465	226.614	206.912	207.953	216.666	191.493
Proser1	123.477	122.436	121.836	115.974	167.773	141.666
Ufm1	337.503	343.68	443.233	343.923	293.362	266.722
Supt20	97.8666	142.842	114.484	116.974	95.87	114.31
Smad9	422.564	231.984	331.899	177.96	102.581	227.642
Rfxap	122.562	93.438	103.981	69.9843	93.9526	81.0914
Spg20	251.526	326.496	322.446	243.945	231.047	297.009
Tm4sf4	205.794	350.124	317.195	263.941	285.693	255.975
Wwtr1	222.258	185.802	282.535	321.928	226.253	193.447
Rnf13	770.128	857.052	1295.04	868.805	841.739	954.534
Tsc22d2	855.189	601.44	635.44	655.853	611.651	476.778
Serp1	2461.3	2442.27	3361.01	2595.42	1690.19	1841.65
Eif2a	128.05	146.064	161.748	125.972	112.168	143.62
Selenot	1076.53	1032.11	1529.26	1159.74	1001.84	1221.26
Siah2	218.599	177.21	167	160.964	211.873	230.573
Aadac	1335.38	1150.25	1455.74	1190.73	947.196	1058.1
Sucnr1	292.685	183.654	350.805	314.929	279.941	345.86
Mbnl1	1393.91	1283.43	1638.49	1358.7	1371.9	1544.64
P2ry1	144.513	111.696	137.591	76.9827	85.3243	147.528
Arhgef26	587.2	535.926	296.189	295.934	446.754	602.812
Dhx36	219.514	231.984	284.635	218.951	179.277	173.907
Mme	310.063	578.886	621.786	312.93	720.943	1373.67
Slc33a1	255.185	320.052	383.365	280.937	203.245	275.515
Gmps	201.221	190.098	235.27	202.954	206.121	195.401
Ssr3	2166.78	2518.53	3239.17	2621.41	2103.39	2195.33
Tiparp	139.94	144.99	176.453	193.956	217.625	214.941
Ccnl1	615.553	822.684	910.622	607.864	686.43	878.327
Rsrc1	154.574	139.62	156.497	155.965	139.012	147.528
Gfm1	179.27	185.802	175.402	185.958	164.896	157.298
Rarres1	192.989	121.362	93.478	245.945	46.0176	58.6203
Mfsd1	265.246	417.786	376.012	323.927	337.463	338.044
Kpna4	612.81	457.524	529.358	561.874	516.74	399.595
Ppm1l	329.271	244.872	246.824	315.929	392.108	407.411
Bche	1603.37	2573.3	3145.69	1771.6	2626.84	2985.73
Golim4	834.153	874.236	863.358	824.815	900.22	968.212
Rapgef2	384.149	330.792	377.063	341.923	396.902	400.572
Fnip2	1184.46	1036.41	1019.86	785.824	1244.39	1318.96
Ppid	143.599	179.358	154.396	133.97	179.277	195.401
Etfdh	329.271	346.902	376.012	293.934	267.477	288.216
Ctso	392.381	434.97	389.667	385.913	365.265	459.192
Tdo2	4072.9	5001.62	4849.3	2988.33	1991.22	3408.77
Gucy1a1	89.6348	121.362	168.05	81.9816	113.127	126.034
Lrat	471.955	456.45	724.717	427.904	791.887	802.121
Fgg	9196.72	9474.82	9449.68	13072.1	8797.99	7804.31
Fga	31997.8	33429.3	33890.5	42859.4	30186.6	28116.2
Fgb	15429.1	15884.5	18653.6	20558.4	15021.9	13837.3
Tmem131l	236.892	160.026	185.906	175.961	249.262	291.147
Trim2	367.686	250.242	346.604	553.876	278.023	240.343
Fbxw7	140.855	127.806	134.44	115.974	143.805	139.712
Gatb	97.8666	123.51	122.887	95.9785	76.696	134.827
Sh3d19	1354.58	1069.7	1029.31	816.817	913.642	786.489
Lrba	374.088	368.382	363.409	325.927	297.197	349.768
Cd1d1	1324.4	1696.92	1867.46	1361.69	1864.67	1902.23
Cd5l	739.03	793.686	1091.28	1190.73	1645.13	1036.6
Etv3	264.331	253.464	247.874	228.949	254.056	240.343
Arhgef11	377.747	343.68	308.792	251.943	307.743	301.894
Hdgf	1431.41	1284.5	1188.96	1208.73	1342.18	1509.47
Mrpl24	251.526	268.5	215.314	182.959	209.955	202.24
Isg20l2	191.16	169.692	157.547	157.965	163.938	162.183
Nes	106.098	140.694	186.956	81.9816	166.814	166.091
Gpatch4	64.0249	111.696	130.239	85.9807	116.003	102.585
Naxe	382.32	359.79	382.314	341.923	373.893	407.411
Mef2d	242.38	213.726	198.509	177.96	247.345	231.55
Cct3	127.135	115.992	126.038	114.974	90.1178	73.2754
Glmp	230.49	270.648	175.402	223.95	218.584	189.539
Smg5	199.392	184.728	139.692	147.967	197.492	153.39
Slc25a44	803.055	923.64	706.861	809.818	963.494	915.453
Sema4a	313.722	256.686	177.503	315.929	386.356	343.906
Lmna	221.343	251.316	234.22	325.927	306.784	217.872
Lamtor2	300.917	344.754	440.082	269.939	330.752	397.641
Ubqln4	223.172	270.648	230.019	167.962	263.643	254.021
Ssr2	189.331	270.648	245.774	203.954	185.988	165.114
Khdc4	312.807	287.832	276.233	237.947	300.073	293.101
Ash1l	1302.45	1315.65	1211.01	1062.76	1499.41	1493.84
Fdps	319.21	189.024	172.252	218.951	213.79	178.792
Pklr	2742.09	1935.35	1886.36	2942.34	2826.25	2967.16
Hcn3	721.652	270.648	254.176	616.862	490.855	354.653
Scamp3	174.696	122.436	109.233	160.964	158.186	119.195
Mtx1	117.074	110.622	78.7736	112.975	92.9939	89.8844
Dpm3	144.513	139.62	135.491	125.972	96.8287	119.195
Efna1	267.99	342.606	591.327	498.888	301.991	282.354
Zbtb7b	579.882	636.882	582.924	645.855	628.908	455.284
Flad1	154.574	156.804	118.686	164.963	139.012	133.85
Shc1	214.026	269.574	247.874	242.945	229.129	194.424
Pygo2	133.538	124.584	91.3773	121.973	111.209	103.562
Pbxip1	219.514	239.502	191.157	222.95	282.817	261.837
Pmvk	448.174	404.898	420.126	442.901	437.167	629.191
Adar	196.648	204.06	156.497	199.955	214.749	140.689
Ube2q1	177.44	141.768	118.686	153.965	149.557	123.103
She	102.44	120.288	127.088	100.977	109.292	146.551
Il6ra	704.274	1232.95	539.862	539.879	620.279	908.614
Hax1	102.44	111.696	110.283	88.98	63.2742	71.3213
Ubap2l	354.881	378.048	265.729	306.931	383.48	370.285
Tpm3	247.868	247.02	194.308	239.946	285.693	239.366
Jtb	288.112	237.354	227.918	216.951	234.882	202.24
Slc39a1	572.565	509.076	442.182	579.87	470.722	424.997
Crtc2	160.977	137.472	93.478	133.97	116.961	106.494
Gatad2b	432.625	400.602	526.207	327.926	442.92	404.48
Npr1	101.525	99.882	102.931	63.9856	91.0765	79.1374
Ilf2	120.733	124.584	134.44	109.975	110.251	110.402
Snapin	136.282	126.732	114.484	149.966	104.498	90.8614
Chtop	342.076	330.792	324.547	320.928	302.949	284.308
S100a1	221.343	184.728	286.736	217.951	145.722	172.93
S100a10	225.002	239.502	301.44	377.915	277.064	157.298
Rorc	403.357	410.268	280.434	323.927	514.822	1015.11
Mrpl9	338.417	323.274	294.088	190.957	253.097	268.676
Snx27	324.698	308.238	351.855	326.927	321.165	352.699
Selenbp2	462.808	167.544	136.541	281.937	14.3805	11.7241
Cgn	227.746	186.876	225.818	201.955	212.832	196.378
Pogz	206.709	190.098	192.208	207.953	237.758	236.435
Psmb4	957.629	875.31	841.302	708.841	681.636	674.133
Selenbp1	497.565	379.122	429.579	367.917	438.126	507.065
Rfx5	107.928	140.694	147.044	103.977	137.094	139.712
Pi4kb	300.917	286.758	248.924	262.941	279.941	266.722
Zfp687	161.891	131.028	115.535	165.963	128.466	104.54
Psmd4	208.538	191.172	209.013	217.951	172.566	142.643
Gabpb2	687.81	605.736	627.038	584.869	649.999	722.983
Cdc42se1	96.0373	91.29	115.535	105.976	107.374	109.425
Mindy1	496.65	490.818	473.692	429.904	404.572	382.009
Cers2	1468	1697.99	1500.9	1323.7	1466.81	1680.45
Setdb1	190.245	211.578	191.157	184.958	208.038	204.194
Arnt	315.551	280.314	260.478	231.948	288.569	442.583
Ensa	439.942	402.75	436.931	390.912	393.067	367.354
Mcl1	1418.61	1225.43	1460.99	1475.67	1597.2	1443.04
Ecm1	502.138	519.816	589.226	417.906	672.049	603.789
Tars2	142.684	144.99	153.346	119.973	123.672	125.057
Rprd2	417.076	378.048	349.755	329.926	417.035	424.997
Ciart	169.209	212.652	60.9182	31.9928	107.374	114.31
Aph1a	124.391	114.918	115.535	93.9789	92.0352	105.517
Car14	112.501	83.772	117.635	118.973	57.522	69.3673
Anp32e	169.209	172.914	207.962	167.962	145.722	159.252
Otud7b	537.809	576.738	591.327	466.895	566.592	530.514
Bola1	283.539	223.392	282.535	206.954	234.882	246.205
Hist2h2ac	171.038	169.692	119.736	242.945	173.525	195.401
Hjv	308.234	296.424	319.296	453.898	329.793	325.343
Txnip	1592.39	1985.83	1827.55	1011.77	1669.1	2337
Rbm8a	179.27	183.654	206.912	159.964	181.194	203.217
Pex11b	136.282	128.88	133.39	123.972	112.168	118.218
Rnf115	160.977	197.616	199.56	152.966	151.475	169.022
Gpr89	144.513	175.062	135.491	139.969	129.425	132.873
Acp6	147.257	146.064	113.434	125.972	116.003	124.08
Fmo5	4189.06	3981.32	2621.58	3194.28	2835.84	5150.77
Pde4dip	1090.25	1301.69	1047.16	895.799	855.161	1075.68
Sec22b	248.782	257.76	304.591	331.926	223.377	218.849
Notch2	645.737	684.138	561.918	649.854	754.497	764.018
Hmgcs2	8379.94	10644.4	9772.12	6113.63	8460.53	7900.06
Hsd3b5	1098.48	134.25	129.189	311.93	0	0
Hsd3b2	415.247	251.316	316.145	230.948	99.7049	191.493
Hsd3b3	1635.38	1586.3	1640.59	1181.73	760.249	1284.76
Gdap2	218.599	198.69	267.83	184.958	245.427	224.711
Tent5c	225.002	350.124	285.685	474.893	353.76	339.998
Man1a2	498.479	497.262	489.446	453.898	494.689	550.054
Atp1a1	890.86	850.608	701.61	793.822	828.317	710.282
Slc22a15	110.672	99.882	115.535	123.972	100.664	126.034
Sike1	198.477	175.062	231.069	189.957	197.492	189.539
Csde1	1168	1152.4	1313.94	1088.76	1183.04	1121.6
Nras	240.551	161.1	197.459	178.96	166.814	176.838
Bcas2	134.452	129.954	153.346	134.97	149.557	152.413
Trim33	250.612	234.132	326.648	249.944	265.56	254.998
Hipk1	944.824	929.01	820.295	747.832	866.665	972.12
Rsbn1	120.733	107.4	136.541	104.976	137.094	127.988
Magi3	652.139	686.286	755.176	477.893	595.353	680.972
Lrig2	121.647	114.918	117.635	122.972	112.168	111.379
Slc16a1	354.881	487.596	608.132	463.896	348.967	217.872
Mov10	248.782	230.91	181.704	268.94	236.799	151.436
St7l	170.123	163.248	139.692	118.973	167.773	162.183
Cttnbp2nl	129.879	140.694	119.736	132.97	206.121	166.091
Ddx20	103.354	117.066	118.686	110.975	115.044	103.562
Rap1a	121.647	137.472	167	133.97	150.516	145.574
Atp5f1	185.672	146.064	261.528	273.939	154.351	179.769
Wdr77	146.343	132.102	128.138	102.977	125.59	108.448
Dennd2d	99.6959	98.808	117.635	102.977	120.796	165.114
Cept1	349.393	405.972	562.968	350.921	491.813	414.25
Dram2	199.392	205.134	302.49	226.949	224.336	243.274
Lrif1	133.538	137.472	191.157	134.97	159.144	168.045
Kcna2	102.44	127.806	162.799	181.959	316.371	203.217
Rbm15	750.92	810.87	747.824	656.853	876.252	797.236
Ahcyl1	763.725	770.058	740.472	714.84	679.719	664.363
Csf1	87.8055	107.4	109.233	93.9789	171.607	174.884
Gstm7	106.098	110.622	130.239	140.968	131.342	127.988
Gstm6	329.271	218.022	275.182	274.938	180.236	226.665
Gstm1	2744.84	1527.23	1838.05	2315.48	2627.8	2809.87
Gstm4	271.648	167.544	270.981	328.926	257.89	194.424
Ampd2	234.148	231.984	204.811	203.954	208.997	138.735
Gnai3	889.031	716.358	1020.91	732.836	757.373	766.949
Amigo1	128.964	94.512	118.686	76.9827	112.168	130.919
Sort1	434.455	228.762	235.27	235.947	41.2241	39.0802
Sars	186.587	160.026	130.239	176.96	159.144	116.264
Tmem167b	363.113	376.974	454.786	380.915	400.737	397.641
Taf13	124.391	110.622	116.585	99.9776	111.209	126.034
Clcc1	157.318	142.842	141.792	135.969	164.896	124.08
Stxbp3	117.074	102.03	163.849	85.9807	118.879	141.666
Prpf38b	782.018	790.464	704.761	617.861	939.526	917.407
Amy1	278.966	322.2	433.78	447.899	330.752	333.159
S1pr1	375.003	523.038	598.679	475.893	739.158	534.422
Slc30a7	312.807	373.752	348.704	305.931	305.825	317.527
Vcam1	125.306	105.252	115.535	68.9845	204.203	147.528
Dbt	719.823	786.168	909.572	613.862	675.884	1066.89
Mfsd14a	189.331	170.766	191.157	156.965	172.566	201.263
Slc35a3	923.788	906.456	1003.05	700.843	701.769	825.569
Agl	510.37	475.782	526.207	510.885	595.353	641.892
Frrs1	291.771	271.722	230.019	196.956	255.014	188.562
Palmd	598.175	564.924	586.075	358.919	504.276	592.065
Dpyd	1744.22	1825.8	2209.86	1952.56	1779.35	2460.1
Ptbp2	216.77	183.654	273.082	187.958	208.038	250.113
Tmem56	3765.58	3229.52	3535.36	2358.47	2449.48	2782.51
Cnn3	593.602	610.032	596.578	479.892	643.288	738.616
Abcd3	3366.79	2883.69	2702.46	2265.49	2480.16	3229
Arhgap29	840.555	741.06	1096.53	747.832	969.246	1059.07
Gclm	1278.67	1317.8	1357.01	1374.69	1085.25	1186.08
Dnttip2	327.442	396.306	409.623	281.937	371.976	344.883
Bcar3	232.319	218.022	291.987	224.95	212.832	270.63
Fnbp1l	274.392	223.392	330.849	279.937	261.725	261.837
Usp53	194.819	175.062	185.906	135.969	164.896	176.838
Sec24d	159.148	210.504	212.163	177.96	162.979	163.16
Camk2d	97.8666	121.362	157.547	130.971	197.492	170.976
Larp7	96.0373	124.584	115.535	110.975	100.664	114.31
Tifa	128.05	118.14	176.453	389.912	284.734	205.171
Ap1ar	212.197	230.91	188.006	209.953	262.684	271.607
Enpep	886.287	944.046	1088.13	1027.77	1710.32	1398.09
Elovl6	3241.49	2484.16	2151.04	3956.11	4342.91	9168.21
Cfi	1693	1942.87	1778.18	2663.4	1886.72	1672.63
Casp6	130.794	109.548	123.937	91.9794	92.0352	96.7235
Sec24b	235.063	183.654	186.956	145.967	199.41	221.78
Etnppl	675.92	1133.07	1133.29	542.878	377.728	743.501
Hadh	941.166	998.82	1004.1	912.795	977.874	1217.35
Cyp2u1	566.163	187.95	159.648	512.885	16.2979	24.4251
Sgms2	1037.2	743.208	938.981	733.835	886.798	909.591
Tbck	294.514	279.24	311.943	335.925	264.601	255.975
Tet2	426.223	571.368	620.736	392.912	626.031	635.053
Cisd2	306.405	285.684	287.786	256.942	245.427	230.573
Ube2d3	1632.63	1718.4	1933.63	1630.63	1688.27	1829.93
Manba	137.196	105.252	96.6289	110.975	97.7874	80.1144
Nfkb1	147.257	156.804	144.943	125.972	173.525	199.309
Slc39a8	427.137	541.296	656.446	367.917	473.598	439.652
Ppp3ca	428.967	367.308	446.384	347.922	387.315	420.112
Dnajb14	352.137	342.606	338.201	369.917	351.843	380.055
Mttp	1207.33	1189.99	1175.3	1185.73	1138.94	1219.3
Adh7	529.577	479.004	561.918	282.936	459.218	810.914
Adh1	1521.05	1811.84	1575.47	1084.76	2046.83	2469.87
Adh4	232.319	198.69	280.434	334.925	175.442	113.333
Adh5	1005.19	889.272	905.371	1063.76	775.589	914.476
Metap1	193.904	152.508	191.157	167.962	161.062	147.528
Eif4e	140.855	148.212	193.258	149.966	116.961	128.965
Rap1gds1	175.611	149.286	153.346	150.966	184.07	169.999
Pdlim5	546.955	557.406	610.233	402.91	541.666	610.628
Gbp7	297.258	460.746	407.522	339.924	466.887	367.354
Gbp3	66.7688	152.508	136.541	121.973	204.203	113.333
Kyat3	972.264	1091.18	1289.79	346.922	1156.19	1539.76
Pkn2	546.041	461.82	570.321	478.893	491.813	454.307
Hs2st1	176.526	197.616	169.101	198.955	215.708	223.734
Selenof	1031.72	789.39	1004.1	1140.74	762.167	695.627
Sh3glb1	520.431	501.558	588.176	488.89	626.031	607.697
Znhit6	135.367	115.992	113.434	87.9803	129.425	122.126
Ccn1	134.452	587.478	498.899	83.9812	270.354	361.492
Ddah1	1253.06	1214.69	1277.18	797.821	1425.59	1796.71
Syde2	115.245	153.582	153.346	77.9825	158.186	189.539
Rpf1	124.391	115.992	135.491	97.978	131.342	112.356
Uox	12485.8	9802.39	12742.4	12787.1	10159.3	12330.8
Dnase2b	310.978	273.87	286.736	294.934	208.038	280.4
Prkacb	508.54	643.326	524.107	499.888	517.698	573.502
Adgrl2	743.603	884.976	734.17	551.876	811.061	735.685
Adgrl4	155.489	154.656	198.509	114.974	153.392	198.332
Dnajb4	510.37	604.662	606.031	347.922	417.993	516.835
Fubp1	555.187	579.96	612.333	391.912	564.675	641.892
Usp33	206.709	200.838	189.057	164.963	204.203	218.849
Zzz3	686.895	642.252	718.415	512.885	742.034	673.156
Pigk	248.782	327.57	356.057	272.939	334.586	337.067
Rabggtb	197.562	170.766	165.95	148.967	137.094	151.436
Acadm	1087.51	1125.55	1123.84	985.779	997.049	1137.23
Cryz	323.783	286.758	270.981	308.931	313.495	304.825
Fpgt	195.733	173.988	265.729	240.946	221.46	240.343
Zranb2	222.258	212.652	212.163	227.949	186.947	199.309
Cth	578.053	1021.37	1809.69	582.869	789.969	1749.82
Ankrd13c	389.637	302.868	515.704	258.942	281.858	337.067
Srsf11	708.847	797.982	808.742	640.856	750.662	824.592
Tgs1	178.355	196.542	215.314	211.952	199.41	235.458
Lyn	236.892	207.282	213.214	250.944	253.097	240.343
Rps20	427.137	353.346	413.824	452.898	372.934	380.055
Impad1	813.116	837.72	1023.01	896.799	792.845	978.959
Cyp7a1	2548.19	3025.46	1589.13	1480.67	5084.95	3237.79
Sdcbp	188.416	144.99	199.56	226.949	161.062	199.309
Nsmaf	149.087	139.62	120.786	127.971	155.309	162.183
Tox	109.757	149.286	170.151	64.9854	167.773	203.217
Car8	486.589	654.066	738.371	396.911	523.45	717.121
Rab2a	450.918	441.414	432.729	488.89	379.645	504.134
Chd7	569.821	511.224	382.314	455.898	429.498	478.732
Asph	401.527	447.858	464.239	464.896	411.283	436.721
Plekhf2	269.819	207.282	256.277	219.951	204.203	209.079
Trp53inp1	2094.53	3302.55	3655.09	1687.62	1587.61	3654.97
Dpy19l4	161.891	171.84	191.157	158.964	156.268	179.769
Virma	198.477	194.394	206.912	194.956	197.492	199.309
Otud6b	217.685	219.096	259.428	200.955	196.534	237.412
Necab1	472.869	400.602	398.069	536.88	315.412	320.458
Tmem64	511.284	477.93	580.824	393.912	441.002	482.64
Decr1	534.15	632.586	670.1	342.923	573.303	538.33
Nbn	117.074	114.918	139.692	92.9791	100.664	105.517
Cpne3	604.578	578.886	544.063	648.854	614.527	787.466
Wwp1	779.274	772.206	913.773	754.831	714.232	1055.17
Ttpa	2868.31	3432.5	4482.74	2934.34	2679.57	3127.39
Ccnc	130.794	139.62	188.006	163.963	130.383	139.712
Tstd3	105.184	120.288	149.145	159.964	115.044	99.6545
Usp45	235.063	200.838	233.17	190.957	208.997	176.838
Pnisr	715.249	729.246	720.516	584.869	756.415	869.534
Ndufaf4	226.831	267.426	285.685	210.953	182.153	246.205
Ufl1	123.477	180.432	206.912	134.97	116.961	161.206
Manea	280.795	298.572	346.604	313.93	264.601	252.067
Map3k7	377.747	392.01	376.012	356.92	301.032	313.619
Bach2	135.367	260.982	235.27	150.966	127.507	121.149
Casp8ap2	214.026	236.28	260.478	185.958	230.088	236.435
Mdn1	188.416	248.094	176.453	184.958	231.047	198.332
Ube2j1	272.563	239.502	296.189	292.934	258.849	294.078
Pnrc1	478.357	499.41	612.333	476.893	505.235	690.742
Akirin2	147.257	117.066	116.585	133.97	101.622	145.574
Orc3	154.574	157.878	176.453	156.965	183.112	204.194
Slc35a1	75.0006	103.104	137.591	77.9825	100.664	142.643
Zfp292	981.41	992.376	1488.3	736.835	1517.62	1421.54
Mob3b	835.067	546.666	537.761	742.833	518.657	509.019
C9orf72	231.404	93.438	111.333	146.967	64.2329	118.218
Aco1	867.08	966.6	819.245	621.86	756.415	917.407
Ddx58	170.123	208.356	197.459	211.952	191.74	152.413
Topors	922.873	779.724	1027.21	719.838	905.972	909.591
Ndufb6	143.599	136.398	159.648	137.969	103.54	134.827
Dnaja1	496.65	863.496	621.786	369.917	579.055	706.374
B4galt1	373.174	352.272	419.075	449.899	419.911	514.881
Bag1	605.492	550.962	431.679	504.887	568.509	625.283
Chmp5	85.9763	102.03	120.786	73.9834	82.4482	81.0914
Nfx1	611.895	544.518	507.302	468.895	548.377	488.502
Nol6	192.989	176.136	152.296	166.963	133.259	99.6545
Ube2r2	658.542	665.88	612.333	570.872	645.205	623.329
Ubap2	141.769	139.62	101.88	111.975	110.251	102.585
Dcaf12	156.404	132.102	94.5283	118.973	105.457	102.585
Ubap1	239.636	202.986	153.346	200.955	211.873	179.769
Myorg	632.017	631.512	555.616	510.885	626.031	467.008
Il11ra1	102.44	114.918	118.686	78.9823	130.383	103.562
Sigmar1	969.52	916.122	1025.11	1245.72	738.199	676.087
Galt	173.782	154.656	141.792	160.964	143.805	146.551
Vcp	632.932	556.332	631.239	505.886	465.928	498.272
Stoml2	287.197	282.462	275.182	279.937	252.138	241.32
Fam214b	119.818	102.03	88.2264	90.9796	106.416	79.1374
Unc13b	180.184	51.552	81.9245	230.948	129.425	129.942
Rusc2	308.234	378.048	216.365	181.959	265.56	400.572
Ccdc107	269.819	301.794	349.755	260.941	262.684	289.193
Tln1	1304.28	1507.9	1467.29	1344.7	1609.66	1464.53
Creb3	278.051	309.312	260.478	237.947	272.271	228.619
Gba2	158.233	184.728	147.044	89.9798	125.59	97.7005
Rgp1	558.846	586.404	538.811	359.919	438.126	396.664
Npr2	375.918	341.532	329.799	211.952	317.33	297.009
Hint2	232.319	189.024	212.163	190.957	198.451	203.217
Clta	405.186	479.004	353.956	423.905	437.167	416.204
Gne	1479.89	1563.74	1184.75	934.79	1078.54	1130.39
Rnf38	156.404	151.434	154.396	155.965	197.492	172.93
Zcchc7	332.929	394.158	350.805	306.931	340.339	435.744
Grhpr	245.124	195.468	130.239	198.955	111.209	127.011
Zbtb5	174.696	208.356	191.157	165.963	156.268	239.366
Dcaf10	372.259	303.942	336.101	297.933	298.156	237.412
Slc25a51	1232.94	1352.17	945.283	1063.76	1135.1	1552.46
Shb	199.392	311.46	212.163	249.944	206.121	184.654
Aldh1b1	492.077	1372.57	1080.77	1202.73	1789.89	1458.67
Stra6l	486.589	733.542	801.39	636.857	645.205	585.226
Tdrd7	155.489	143.916	133.39	143.968	113.127	127.988
Anp32b	128.964	115.992	100.83	90.9796	123.672	119.195
Gabbr2	281.709	219.096	190.107	122.972	276.106	348.791
Tgfbr1	710.676	574.59	646.994	582.869	621.238	528.56
Alg2	160.977	250.242	252.075	179.96	140.929	156.321
Stx17	305.49	330.792	262.579	262.941	293.362	302.871
Erp44	90.5495	156.804	126.038	120.973	112.168	112.356
Invs	110.672	153.582	155.447	130.971	146.681	142.643
Acnat2	12.805	392.01	266.78	190.957	444.837	483.617
Acnat1	383.235	705.618	679.553	413.907	511.946	637.007
Baat	1891.48	1798.95	2017.65	1722.61	1825.37	2113.26
Mrpl50	402.442	405.972	510.453	401.91	381.563	382.986
Zfp189	139.94	118.14	176.453	123.972	165.855	134.827
Aldob	15883.7	15851.2	13460.8	16065.4	14938.5	15537.3
Rnf20	359.454	388.788	440.082	331.926	417.993	400.572
Nipsnap3b	155.489	155.73	171.201	191.957	141.888	141.666
Abca1	2122.88	2058.86	2167.85	1958.56	1553.09	1827
Slc44a1	331.1	291.054	389.667	619.861	439.085	559.824
Fktn	115.245	186.876	132.34	140.968	139.012	178.792
Tmem38b	314.637	317.904	289.887	316.929	355.678	305.802
Rad23b	1112.2	930.084	1195.26	1055.76	881.046	796.259
Tmem245	1252.14	940.824	1005.15	868.805	1288.49	1317
Epb41l4b	806.713	776.502	757.277	605.864	673.966	519.766
Ptpn3	374.088	254.538	299.34	392.912	259.808	260.86
Pakap	519.516	529.482	530.409	540.879	522.492	670.225
D630039A03Rik	162.806	109.548	176.453	145.967	108.333	119.195
Ecpas	474.699	506.928	627.038	456.897	494.689	557.87
Dnajc25	203.05	236.28	210.063	181.959	245.427	261.837
Ugcg	283.539	307.164	342.402	213.952	251.18	375.17
Ptbp3	1593.3	1346.8	1954.63	1389.69	1611.58	1931.54
Hsdl2	223.172	282.462	310.893	175.961	259.808	264.768
E130308A19Rik	156.404	106.326	118.686	106.976	114.085	86.9534
Snx30	206.709	177.21	222.667	211.952	236.799	200.286
Mup7	2046.05	16.11	32.5597	2540.43	5.7522	5.86203
Mup11	1255.8	71.958	117.635	809.818	5.7522	3.90802
Mup22	343.905	354.42	566.119	268.94	106.416	141.666
Mup14	619.212	2.148	5.25157	722.838	0	0
Mup16	332.015	247.02	260.478	413.907	168.731	163.16
Mup17	1551.23	316.83	200.61	1142.74	261.725	142.643
Mup18	734.457	469.338	559.817	686.846	254.056	270.63
Mup20	742.689	23.628	32.5597	803.82	7.6696	2.93101
Mup3	9908.31	5740.53	6902.67	9095.96	1736.21	2136.71
Mup21	634.761	91.29	89.2767	396.911	27.8023	26.3791
Fkbp15	218.599	259.908	182.755	213.952	225.295	205.171
Slc31a1	1896.97	2087.86	1990.35	1688.62	1932.74	2116.19
Hdhd3	74.0859	106.326	128.138	122.972	116.961	99.6545
Alad	137.196	127.806	116.585	111.975	152.433	120.172
Pole3	144.513	127.806	122.887	133.97	133.259	118.218
Rgs3	156.404	105.252	168.05	109.975	243.51	181.723
Ambp	2065.26	1977.23	1702.56	2841.36	2041.07	1867.06
Col27a1	169.209	90.216	85.0755	133.97	108.333	280.4
Orm1	1577.76	1708.73	2056.52	2719.39	1876.18	1640.39
Atp6v1g1	167.379	139.62	186.956	173.961	139.012	129.942
Megf9	404.271	462.894	411.723	443.9	410.324	450.399
Tle1	786.591	838.794	725.767	408.908	546.459	475.801
Ptprd	2029.59	1867.69	2004	1441.68	1588.57	2332.11
Lurap1l	602.749	429.6	400.17	361.919	259.808	361.492
Mpdz	287.197	265.278	291.987	263.941	226.253	215.918
Nfib	2700.94	2495.97	2820.09	2207.5	3035.25	4057.5
Zdhhc21	286.283	283.536	316.145	240.946	208.997	272.584
Ttc39b	784.762	629.364	650.145	498.888	766.002	713.213
Snapc3	137.196	138.546	142.843	123.972	172.566	197.355
Psip1	270.734	260.982	347.654	255.943	269.395	291.147
Rraga	333.844	312.534	321.396	361.919	238.716	309.71
Plin2	1179.89	1205.03	1192.11	1180.74	1379.57	1277.92
Dennd4c	369.515	370.53	355.006	316.929	295.28	363.446
Acer2	227.746	215.874	180.654	233.947	241.593	212.01
Klhl9	981.41	1045	1156.4	1029.77	1009.51	1100.11
Mtap	81.4031	92.364	131.289	118.973	112.168	126.034
Plaa	392.381	371.604	441.132	343.923	329.793	292.124
Mysm1	313.722	288.906	307.742	271.939	291.445	310.687
Jun	1879.59	3496.94	3981.74	1365.69	1580.9	3419.52
Fggy	193.904	199.764	171.201	137.969	210.914	297.009
Hook1	701.53	603.588	914.824	780.825	584.807	664.363
Cyp2j6	343.905	343.68	436.931	343.923	278.982	293.101
Cyp2j9	108.842	90.216	114.484	56.9872	66.1503	115.287
Cyp2j5	2846.36	3421.76	4111.98	2624.41	2556.85	3004.29
Nfia	1214.64	1338.2	1212.06	1178.74	1495.57	1492.86
Usp1	203.965	224.466	253.126	196.956	216.666	214.941
Angptl3	4039.06	4813.67	6897.41	5025.87	6321.67	5626.57
Atg4c	123.477	110.622	144.943	111.975	117.92	122.126
Pgm1	328.356	305.016	288.836	291.934	310.619	345.86
Jak1	651.224	635.808	657.497	642.856	603.023	542.238
Ak4	909.153	592.848	564.019	509.886	650.958	1046.37
Leprot	126.22	141.768	133.39	125.972	146.681	139.712
Lepr	221.343	88.068	131.289	53.9879	76.696	137.758
Pde4b	312.807	236.28	576.623	240.946	173.525	294.078
Mier1	508.54	446.784	540.912	472.894	519.616	552.008
Slc35d1	1677.45	1199.66	1260.38	1466.67	1148.52	1301.37
C8b	796.652	440.34	447.434	672.849	62.3155	65.4593
C8a	6740.91	2476.64	2670.95	7826.24	542.624	622.352
Prkaa2	1507.33	1101.92	1277.18	971.782	1011.43	1362.92
Plpp3	1746.05	2044.9	1756.13	1494.66	2126.4	2047.8
Usp24	1070.13	940.824	950.534	762.829	879.128	961.373
Pcsk9	531.407	518.742	487.346	378.915	546.459	516.835
Dhcr24	5517.12	5666.42	4740.07	6116.63	5365.85	5891.34
Ttc4	140.855	161.1	165.95	122.972	170.649	153.39
Ssbp3	364.027	307.164	310.893	285.936	356.637	365.4
Mrpl37	118.903	133.176	97.6792	106.976	101.622	102.585
Tceanc2	111.586	106.326	95.5786	95.9785	98.7462	81.0914
Tmem59	664.944	610.032	547.214	646.855	672.049	631.145
Dio1	1155.19	1591.67	1017.75	567.873	613.568	722.006
Cpt2	785.677	886.05	640.692	597.866	688.347	710.282
Scp2	3197.59	1774.25	1967.24	2230.5	1344.1	1555.39
Echdc2	546.041	293.202	252.075	332.925	235.84	277.469
Zyg11b	1007.93	874.236	885.415	832.813	772.713	864.649
Coa7	153.66	154.656	160.698	154.965	181.194	134.827
Tut4	482.016	490.818	671.151	297.933	465.928	525.629
Zfyve9	526.833	497.262	621.786	375.916	406.489	571.548
Txndc12	134.452	170.766	150.195	156.965	124.631	133.85
Kti12	145.428	179.358	130.239	137.969	127.507	135.804
Nrd1	594.517	534.852	583.975	430.903	608.775	640.915
Osbpl9	710.676	602.514	747.824	682.847	603.023	625.283
Eps15	332.015	308.238	432.729	389.912	261.725	284.308
Rnf11	978.666	776.502	912.723	993.777	604.94	698.558
Cmpk1	225.002	193.32	230.019	271.939	196.534	216.895
Cyp4a12a	789.335	0	10.5031	392.912	0	0
Cyp4a14	1290.56	1940.72	2069.12	512.885	1887.68	2873.37
Cyp4a10	576.224	1332.83	1119.63	211.952	580.972	1023.9
Cyp4a32	186.587	98.808	75.6226	40.9908	22.0501	110.402
Efcab14	227.746	285.684	275.182	244.945	301.032	292.124
Mob3c	127.135	112.77	90.327	100.977	135.177	122.126
Faah	787.506	786.168	740.472	736.835	588.642	700.512
Nsun4	156.404	137.472	122.887	105.976	106.416	116.264
Lrrc41	133.538	138.546	99.7799	116.974	129.425	103.562
Mast2	179.27	127.806	119.736	144.967	101.622	101.608
Gpbp1l1	243.295	199.764	206.912	187.958	217.625	234.481
Nasp	145.428	150.36	148.094	102.977	155.309	127.988
Akr1a1	167.379	131.028	141.792	230.948	125.59	127.011
Prdx1	601.834	487.596	756.226	543.878	547.418	481.663
Tesk2	119.818	114.918	101.88	88.98	109.292	99.6545
Urod	239.636	221.244	179.604	231.948	239.675	224.711
Hectd3	558.846	502.632	434.83	433.903	538.79	383.963
Btbd19	280.795	158.952	114.484	46.9895	61.3568	153.39
Plk3	1724.1	1213.62	775.132	428.904	657.669	1313.09
Rps8	257.929	164.322	198.509	181.959	208.038	158.275
St3gal3	251.526	222.318	177.503	240.946	192.699	141.666
Kdm4a	186.587	177.21	196.409	273.939	174.483	163.16
Ptprf	2276.54	2290.84	2026.06	1821.59	1885.76	1738.09
Szt2	147.257	142.842	138.641	172.961	138.053	119.195
Elovl1	165.55	123.51	114.484	178.96	140.929	111.379
Tie1	106.098	114.918	87.1761	81.9816	80.5308	84.9994
Ebna1bp2	141.769	135.324	162.799	111.975	126.548	114.31
AU022252	660.371	707.766	738.371	607.864	629.866	564.709
Ybx1	339.332	268.5	352.906	366.918	387.315	361.492
Ppcs	164.635	163.248	141.792	138.969	111.209	87.9304
Foxj3	175.611	164.322	175.402	161.964	195.575	198.332
Smap2	199.392	214.8	156.497	178.96	214.749	205.171
Zmpste24	557.016	567.072	658.547	590.867	468.805	537.353
Rlf	673.176	535.926	531.459	607.864	525.368	659.478
Ppt1	189.331	209.43	197.459	205.954	198.451	186.608
Cap1	449.089	441.414	407.522	482.892	511.946	467.985
Mfsd2a	456.406	995.598	501	312.93	582.89	924.246
Mycl	138.111	120.288	85.0755	139.969	117.92	167.068
Trit1	99.6959	88.068	116.585	88.98	74.7786	90.8614
Macf1	3194.84	3009.35	3425.07	2673.4	3582.66	3863.08
Akirin1	188.416	169.692	188.006	176.96	185.029	175.861
Rragc	332.929	272.796	233.17	316.929	330.752	292.124
Inpp5b	119.818	131.028	103.981	121.973	145.722	133.85
Mtf1	177.44	185.802	203.761	188.958	230.088	160.229
Yrdc	102.44	112.77	116.585	80.9818	110.251	115.287
Gnl2	131.708	124.584	136.541	132.97	111.209	97.7005
Mrps15	131.708	132.102	127.088	139.969	147.64	138.735
Stk40	192.989	219.096	189.057	177.96	205.162	241.32
Thrap3	594.517	576.738	575.572	456.897	562.757	587.18
Map7d1	276.222	278.166	306.692	370.917	321.165	238.389
Ago3	413.418	393.084	387.566	314.929	417.035	552.985
Ago1	441.772	370.53	344.503	350.921	383.48	363.446
AU040320	134.452	125.658	126.038	97.978	153.392	161.206
Zmym4	178.355	139.62	202.711	145.967	179.277	178.792
Sfpq	823.177	809.796	859.157	623.86	817.772	842.178
Smim12	121.647	131.028	100.83	110.975	106.416	98.6775
Tlr12	163.721	78.402	78.7736	124.972	139.012	81.0914
Phc2	145.428	155.73	101.88	133.97	152.433	109.425
Ak2	1371.96	1328.54	1157.45	946.788	1328.76	1255.45
Rnf19b	131.708	107.4	107.132	138.969	119.838	105.517
S100pbp	197.562	146.064	161.748	161.964	167.773	152.413
C77080	1211.9	791.538	830.799	1058.76	1000.88	654.593
Rbbp4	399.698	329.718	347.654	323.927	240.634	255.975
Bsdc1	222.258	210.504	184.855	203.954	174.483	181.723
Tmem234	371.344	331.866	327.698	352.921	335.545	310.687
Txlna	261.587	291.054	303.541	253.943	220.501	228.619
Kpna6	358.539	416.712	377.063	378.915	378.687	358.561
Khdrbs1	136.282	148.212	159.648	125.972	145.722	161.206
Ptp4a2	1450.62	1148.11	1428.43	1332.7	1413.12	1379.53
Pef1	133.538	128.88	145.994	135.969	94.9113	126.034
Tinagl1	160.977	199.764	173.302	137.969	187.905	182.7
Pum1	430.796	412.416	411.723	297.933	416.076	410.342
Sdc3	671.347	709.914	670.1	901.798	1091.96	770.857
Laptm5	152.745	161.1	190.107	232.948	292.404	218.849
Srsf4	157.318	175.062	96.6289	81.9816	138.053	110.402
Epb41	1365.56	1484.27	1145.89	1022.77	1447.64	1430.33
Ythdf2	249.697	278.166	296.189	250.944	218.584	220.803
Phactr4	267.075	241.65	206.912	221.95	267.477	266.722
Atpif1	118.903	150.36	124.987	103.977	179.277	158.275
Eya3	136.282	129.954	114.484	132.97	135.177	135.804
Xkr8	114.33	125.658	114.484	106.976	138.053	146.551
Stx12	170.123	163.248	193.258	151.966	147.64	138.735
Fam76a	132.623	126.732	110.283	100.977	124.631	119.195
Ahdc1	174.696	178.284	133.39	172.961	193.657	162.183
Wasf2	321.039	318.978	324.547	337.924	345.132	385.917
Wdtc1	393.296	371.604	355.006	268.94	318.289	237.412
Slc9a1	123.477	113.844	86.1258	102.977	113.127	101.608
Nudc	353.966	338.31	338.201	242.945	386.356	329.251
Nr0b2	104.269	301.794	303.541	110.975	185.988	324.366
Zdhhc18	235.063	214.8	237.371	197.956	264.601	213.964
Arid1a	563.419	597.144	599.729	568.872	683.553	594.996
Dhdds	136.282	148.212	137.591	143.968	104.498	133.85
Cep85	539.638	720.654	355.006	366.918	357.595	761.087
Pdik1l	145.428	142.842	161.748	175.961	200.368	146.551
Pafah2	557.931	621.846	577.673	498.888	514.822	566.663
Paqr7	349.393	209.43	167	202.954	201.327	214.941
Mtfr1l	261.587	248.094	198.509	259.942	200.368	239.366
Ldlrap1	247.868	212.652	191.157	219.951	228.171	195.401
Maco1	543.297	503.706	412.773	372.916	450.589	644.823
Tmem50a	372.259	365.16	289.887	304.932	342.256	406.434
Rsrp1	2228.07	2850.39	2321.19	2299.48	2263.49	2814.75
Syf2	184.758	196.542	153.346	138.969	134.218	146.551
Clic4	639.334	602.514	618.635	513.885	593.436	623.329
Srrm1	414.332	353.346	382.314	357.92	440.044	403.503
Srsf10	227.746	226.614	309.843	235.947	301.991	302.871
Pnrc2	342.99	327.57	419.075	465.895	450.589	370.285
Fuca1	150.001	158.952	126.038	168.962	153.392	130.919
Hmgcl	228.66	180.432	209.013	215.952	162.02	168.045
Eloa	556.102	603.588	609.182	549.877	566.592	520.743
Id3	161.891	143.916	153.346	166.963	247.345	244.251
Hnrnpr	269.819	336.162	308.792	257.942	324.041	331.205
Luzp1	486.589	497.262	595.528	481.892	558.922	558.847
C1qb	353.051	297.498	331.899	478.893	667.256	486.548
C1qc	366.771	387.714	351.855	557.875	789.969	493.387
C1qa	252.441	244.872	269.931	408.908	499.483	310.687
Zbtb40	117.989	155.73	109.233	92.9791	111.209	180.746
Cdc42	831.409	797.982	764.629	846.81	754.497	773.788
Hspg2	460.064	419.934	378.113	386.913	407.448	421.089
Usp48	243.295	301.794	239.472	225.949	289.528	282.354
Ece1	1426.84	1606.7	1443.13	1240.72	1621.16	1517.29
Eif4g3	267.075	239.502	224.767	295.934	205.162	226.665
Hp1bp3	417.991	447.858	424.327	405.909	400.737	420.112
Ddost	412.503	459.672	392.818	464.896	333.628	331.205
Pink1	1039.95	983.784	868.61	850.809	872.417	908.614
Mul1	289.941	318.978	256.277	353.921	278.023	317.527
Camk2n1	570.736	628.29	545.113	618.861	589.601	568.617
Rnf186	152.745	79.476	139.692	63.9856	100.664	142.643
Micos10	159.148	135.324	144.943	143.968	132.301	116.264
Capzb	271.648	195.468	216.365	304.932	252.138	248.159
Akr7a5	321.954	226.614	203.761	294.934	251.18	220.803
Emc1	340.247	330.792	226.868	295.934	295.28	324.366
Ubr4	916.47	770.058	696.358	721.838	795.721	724.937
Iffo2	329.271	291.054	288.836	327.926	397.861	254.998
Aldh4a1	1959.16	1793.58	1712.01	1472.67	2035.32	2321.36
Klhdc7a	954.885	582.108	628.088	1038.77	715.191	475.801
Arhgef10l	107.928	93.438	120.786	115.974	88.2004	103.562
Rcc2	181.099	152.508	150.195	175.961	111.209	105.517
Szrd1	547.87	497.262	483.145	560.874	523.45	543.215
Fbxo42	127.135	132.102	94.5283	124.972	122.714	112.356
Arhgef19	309.149	296.424	283.585	346.922	375.811	382.009
Epha2	163.721	202.986	212.163	224.95	161.062	264.768
Zbtb17	123.477	110.622	99.7799	92.9791	118.879	103.562
Spen	1031.72	830.202	885.415	840.811	1138.94	1017.06
Plekhm2	156.404	135.324	132.34	127.971	159.144	153.39
Ddi2	2593.01	2666.74	2457.74	2157.52	2923.08	2931.01
Agmat	154.574	208.356	155.447	137.969	164.896	189.539
Dnajc16	138.111	109.548	119.736	140.968	132.301	126.034
Casp9	135.367	112.77	114.484	177.96	143.805	137.758
Efhd2	342.076	363.012	274.132	193.956	355.678	305.802
Prdm2	754.579	679.842	701.61	542.878	638.495	593.042
Dhrs3	686.895	869.94	799.289	847.81	1005.68	900.798
Vps13d	1802.76	1691.55	1488.3	1252.72	1556.93	1777.17
Tnfrsf1b	333.844	380.196	220.566	249.944	249.262	290.17
Zfp933	148.172	100.956	142.843	98.9778	140.929	123.103
Mfn2	698.786	712.062	572.421	520.883	612.61	762.064
Plod1	150.916	149.286	140.742	137.969	149.557	141.666
2510039O18Rik	189.331	139.62	116.585	149.966	172.566	107.471
Mtor	330.185	297.498	280.434	318.928	274.188	207.125
Srm	112.501	127.806	72.4717	81.9816	83.4069	84.9994
Masp2	696.042	651.918	546.163	805.819	580.972	723.96
Tardbp	679.578	733.542	749.924	692.845	706.562	783.558
Pex14	196.648	220.17	191.157	178.96	204.203	168.045
Dffa	168.294	142.842	161.748	152.966	153.392	143.62
Pgd	250.612	207.282	219.516	371.917	286.651	267.699
Kif1b	2383.55	2040.6	1976.69	1610.64	1925.07	2235.39
Ube4b	406.101	341.532	320.346	296.933	262.684	325.343
Nmnat1	130.794	117.066	103.981	101.977	124.631	129.942
Tmem201	118.903	147.138	111.333	113.974	146.681	103.562
H6pd	3749.11	2716.14	2570.12	4146.07	3090.85	2604.69
Eno1	269.819	274.944	136.541	312.93	301.991	279.423
Rere	556.102	544.518	471.591	432.903	626.031	517.812
Errfi1	15382.4	13672	11454.7	11395.4	10159.3	16190.9
Park7	231.404	216.948	246.824	260.941	209.955	234.481
Per3	488.418	701.322	430.629	327.926	744.91	999.476
Vamp3	173.782	155.73	111.333	127.971	175.442	175.861
Dnajc11	187.501	181.506	134.44	148.967	148.599	145.574
Klhl21	440.857	429.6	301.44	280.937	348.967	293.101
Icmt	561.59	509.076	524.107	474.893	481.268	509.019
Rpl22	395.125	372.678	351.855	360.919	394.985	449.422
A430005L14Rik	160.062	154.656	139.692	201.955	158.186	174.884
Lrrc47	203.05	201.912	171.201	193.956	229.129	196.378
Tprgl	307.319	332.94	340.302	343.923	272.271	266.722
Rer1	677.749	723.876	766.729	640.856	612.61	658.501
Ski	392.381	605.736	450.585	405.909	682.595	691.719
Gnb1	331.1	331.866	248.924	363.918	267.477	296.032
Nadk	1117.69	1174.96	845.503	928.792	1122.64	1161.66
Slc35e2	1155.19	1236.17	901.17	810.818	1029.64	1014.13
Cdk11b	133.538	119.214	120.786	100.977	106.416	106.494
Mib2	246.953	256.686	241.572	211.952	239.675	254.998
Atad3a	274.392	262.056	188.006	217.951	232.964	208.102
Ccnl2	497.565	523.038	446.384	392.912	464.97	492.41
Aurkaip1	369.515	341.532	370.761	388.913	266.519	374.193
Dvl1	508.54	372.678	371.811	442.901	421.828	416.204
Cptp	107.013	108.474	100.83	136.969	108.333	99.6545
Sdf4	577.139	615.402	527.258	507.886	659.586	585.226
Agrn	383.235	380.196	280.434	348.922	346.091	313.619
Isg15	58.537	118.14	147.044	156.965	140.929	61.5513
Noc2l	160.062	161.1	115.535	102.977	106.416	106.494
Cdk6	873.482	665.88	574.522	667.85	743.952	546.146
Pex1	212.197	237.354	212.163	179.96	239.675	280.4
Gatad1	260.673	247.02	263.629	206.954	248.303	253.044
Ankib1	360.369	328.644	370.761	324.927	339.38	326.32
Krit1	180.184	196.542	192.208	189.957	230.088	220.803
Akap9	1961.91	1691.55	1891.62	1342.7	1695.94	1837.75
Cyp51	3157.34	3063.05	4710.66	2635.41	2513.71	1912.98
Fzd1	114.33	110.622	97.6792	127.971	159.144	120.172
Cldn12	1153.36	955.86	1046.11	909.796	923.229	1023.9
Gtpbp10	123.477	115.992	182.755	135.969	138.053	145.574
Steap2	215.855	166.47	180.654	280.937	232.964	261.837
Steap4	1847.58	1297.39	1661.6	3094.31	1861.8	1699.01
Sri	144.513	141.768	129.189	213.952	144.764	171.953
Abcb4	717.079	857.052	877.012	439.901	614.527	667.294
Crot	2196.05	2638.82	3999.6	2174.51	1602.95	1659.93
Tmem243	352.137	277.092	305.641	340.923	240.634	316.55
Dmtf1	405.186	360.864	448.484	351.921	385.398	479.709
Hgf	134.452	132.102	186.956	90.9796	154.351	166.091
Cd36	105.184	98.808	185.906	200.955	391.15	376.147
Rsbn1l	273.478	256.686	347.654	317.929	345.132	359.538
Ptpn12	150.001	157.878	194.308	204.954	178.318	160.229
Gsap	258.843	338.31	355.006	250.944	302.949	331.205
Pmpcb	239.636	220.17	225.818	212.952	180.236	178.792
Psmc2	245.124	215.874	253.126	226.949	178.318	161.206
Reln	405.186	332.94	424.327	296.933	414.159	499.249
Kmt2e	734.457	625.068	650.145	527.882	724.778	762.064
Srpk2	296.344	257.76	351.855	224.95	258.849	288.216
Rint1	90.5495	124.584	132.34	90.9796	110.251	102.585
Fam126a	164.635	221.244	238.421	210.953	433.333	341.952
Slc4a2	238.721	213.726	157.547	196.956	187.905	175.861
Fastk	150.916	177.21	98.7295	144.967	109.292	138.735
Agap3	178.355	176.136	142.843	135.969	151.475	150.459
Abcf2	164.635	139.62	148.094	166.963	149.557	110.402
Chpf2	137.196	138.546	95.5786	145.967	92.0352	89.8844
Nub1	107.928	126.732	114.484	120.973	96.8287	89.8844
Rheb	203.05	216.948	210.063	143.968	182.153	199.309
Prkag2	252.441	334.014	225.818	211.952	293.362	357.584
Galnt11	118.903	118.14	108.182	88.98	92.9939	109.425
Kmt2c	1158.85	1049.3	1107.03	860.807	1168.66	1145.05
Paxip1	143.599	132.102	87.1761	85.9807	113.127	107.471
Insig1	3781.13	4462.47	5102.43	3364.24	3872.19	5035.48
Rbm33	884.458	695.952	686.906	537.879	737.241	807.983
Nom1	321.954	326.496	316.145	312.93	347.05	307.756
Ube3c	238.721	258.834	227.918	217.951	278.023	260.86
Dnajb6	139.025	134.25	138.641	92.9791	169.69	211.033
Hadha	561.59	564.924	486.295	470.894	497.566	476.778
Hadhb	140.855	136.398	171.201	149.966	126.548	169.999
Selenoi	872.568	873.162	926.377	720.838	1008.55	838.27
Slc35f6	130.794	162.174	108.182	161.964	133.259	121.149
Mapre3	220.429	154.656	193.258	190.957	173.525	209.079
Tmem214	205.794	209.43	165.95	204.954	146.681	148.505
Emilin1	388.722	384.492	437.981	330.926	459.218	429.882
Khk	1209.16	1039.63	984.144	1378.69	1455.31	1641.37
Preb	925.617	1093.33	1032.46	749.832	821.606	818.73
Slc5a6	142.684	98.808	82.9748	92.9791	112.168	70.3443
Atraid	108.842	126.732	93.478	122.972	129.425	125.057
Gtf3c2	248.782	252.39	224.767	215.952	225.295	253.044
Eif2b4	147.257	158.952	99.7799	146.967	111.209	83.0454
Zfp513	118.903	105.252	87.1761	92.9791	109.292	93.7924
Ppm1g	428.967	351.198	363.409	277.938	332.669	270.63
Nrbp1	203.05	187.95	169.101	196.956	155.309	110.402
Ift172	123.477	154.656	132.34	120.973	139.012	145.574
Fndc4	132.623	135.324	122.887	173.961	149.557	122.126
Gckr	484.76	523.038	432.729	568.872	694.099	678.041
Slc4a1ap	102.44	110.622	110.283	101.977	90.1178	112.356
Fosl2	274.392	142.842	194.308	174.961	192.699	262.814
Ppp1cb	906.409	787.242	1113.33	893.799	792.845	838.27
Yes1	274.392	251.316	336.101	245.945	243.51	227.642
Pisd	124.391	118.14	111.333	93.9789	120.796	116.264
Prr14l	713.42	750.726	756.226	631.858	709.438	697.581
Ywhah	300.002	283.536	288.836	322.928	326.917	401.549
Ctbp1	171.953	149.286	112.384	145.967	153.392	133.85
Maea	98.7812	132.102	101.88	116.974	87.2417	87.9304
Uvssa	237.807	237.354	267.83	210.953	240.634	237.412
Fam53a	156.404	150.36	115.535	134.97	153.392	133.85
Tmem129	133.538	131.028	119.736	129.971	132.301	113.333
Fgfr3	212.197	265.278	233.17	262.941	315.412	191.493
Letm1	299.088	262.056	232.119	226.949	175.442	175.861
Nsd2	345.734	283.536	343.453	258.942	275.147	239.366
Mxd4	562.504	626.142	501	485.891	496.607	469.939
Rnf4	619.212	605.736	443.233	561.874	481.268	491.433
Fam193a	301.832	248.094	236.321	208.953	306.784	243.274
Sh3bp2	142.684	126.732	109.233	134.97	138.053	101.608
Add1	225.002	264.204	227.918	226.949	239.675	220.803
Htt	231.404	281.388	212.163	264.941	233.923	250.113
Hgfac	754.579	869.94	713.163	1264.72	1001.84	874.419
Lrpap1	199.392	196.542	192.208	238.946	193.657	204.194
Acox3	197.562	209.43	220.566	185.958	153.392	179.769
Grpel1	536.894	437.118	450.585	456.897	401.696	382.009
Tada2b	399.698	395.232	368.66	318.928	408.406	372.239
Tbc1d14	199.392	202.986	143.893	190.957	172.566	200.286
D5Ertd579e	1090.25	1207.18	1131.19	1105.75	1206.05	1299.42
Mrfap1	921.958	1124.48	1140.64	975.781	1087.17	1164.59
Man2b2	97.8666	138.546	95.5786	135.969	141.888	134.827
Slc2a9	394.21	457.524	421.176	328.926	440.044	513.904
Wdr1	243.295	318.978	266.78	302.932	277.064	260.86
Bod1l	1145.13	1197.51	1439.98	860.807	1190.71	1303.32
Cpeb2	814.945	427.452	475.792	425.904	306.784	539.307
Fbxl5	222.258	274.944	319.296	263.941	296.238	299.94
Cd38	144.513	148.212	144.943	185.958	189.823	226.665
Tapt1	465.552	528.408	483.145	374.916	472.639	499.249
Qdpr	585.37	469.338	620.736	552.876	580.014	639.938
Lap3	272.563	274.944	325.597	376.915	168.731	243.274
Lcorl	399.698	325.422	423.277	317.929	371.017	380.055
Adgra3	289.941	257.76	324.547	249.944	340.339	396.664
Ppargc1a	220.429	173.988	177.503	131.97	188.864	261.837
Dhx15	325.612	281.388	360.258	242.945	301.032	311.664
Sod3	150.001	204.06	260.478	228.949	274.188	238.389
Sepsecs	919.214	1022.45	1108.08	783.824	991.296	1161.66
Pi4k2b	209.453	195.468	202.711	132.97	200.368	214.941
Anapc4	81.4031	100.956	129.189	112.975	91.0765	94.7695
Sel1l3	194.819	117.066	130.239	99.9776	64.2329	45.9192
Rbpj	112.501	127.806	103.981	101.977	99.7049	129.942
Stim2	246.038	268.5	261.528	205.954	242.551	315.573
Arap2	325.612	309.312	344.503	363.918	347.05	396.664
0610040J01Rik	439.942	382.344	332.95	340.923	351.843	344.883
Rell1	163.721	120.288	170.151	165.963	121.755	135.804
Tbc1d1	106.098	107.4	141.792	111.975	163.938	139.712
Klf3	963.117	1206.1	932.679	676.848	868.583	1236.89
Klhl5	120.733	148.212	120.786	158.964	140.929	150.459
Rfc1	134.452	142.842	132.34	162.963	130.383	138.735
Klb	817.689	884.976	1019.86	605.864	896.385	822.638
Ugdh	865.251	346.902	619.685	902.797	661.503	754.248
Smim14	364.942	426.378	370.761	424.905	288.569	332.182
Ube2k	292.685	268.5	311.943	279.937	303.908	273.561
Pds5a	465.552	450.006	430.629	398.91	467.846	428.905
N4bp2	579.882	705.618	588.176	431.903	623.155	676.087
Rbm47	1634.46	1206.1	1254.08	1098.75	1562.68	1712.69
Apbb2	243.295	189.024	204.811	188.958	215.708	268.676
Tmem33	445.43	505.854	607.082	395.911	424.704	412.296
Slc30a9	332.015	327.57	298.289	359.919	312.536	266.722
Atp8a1	122.562	122.436	117.635	127.971	197.492	155.344
Guf1	127.135	144.99	152.296	124.972	121.755	168.045
Commd8	108.842	99.882	132.34	113.974	100.664	84.9994
Nfxl1	118.903	179.358	127.088	108.976	136.135	137.758
Nipal1	119.818	447.858	284.635	200.955	324.041	442.583
Tec	135.367	108.474	145.994	105.976	109.292	166.091
Slain2	332.015	383.418	398.069	291.934	346.091	408.388
Fryl	318.295	291.054	320.346	246.945	289.528	299.94
Ociad1	422.564	513.372	431.679	403.909	475.515	495.341
Ociad2	150.001	76.254	89.2767	171.961	21.0914	79.1374
Dcun1d4	458.235	400.602	357.107	341.923	419.911	301.894
Usp46	120.733	97.734	117.635	103.977	114.085	120.172
Fip1l1	408.845	445.71	485.245	379.915	540.707	510.973
Chic2	158.233	214.8	217.415	127.971	139.012	240.343
Kdr	630.188	695.952	657.497	512.885	626.99	740.57
Clock	447.26	387.714	578.723	480.892	426.622	403.503
Ppat	400.613	347.976	335.05	218.951	295.28	331.205
Paics	1175.31	1222.21	1287.69	965.783	835.987	1324.82
Srp72	625.615	692.73	754.126	586.868	523.45	546.146
Rest	664.029	672.324	706.861	706.841	781.341	676.087
Polr2b	182.014	170.766	174.352	183.959	158.186	190.516
Ythdc1	452.747	474.708	481.044	357.92	487.979	546.146
Ugt2b34	5028.7	4350.77	5441.68	3471.22	4359.21	5478.07
Ugt2b1	4218.32	2372.47	3414.57	2824.37	946.237	1312.12
Ugt2b35	2418.31	1143.81	1394.82	1624.64	743.952	1050.28
Ugt2b36	1863.12	1586.3	2051.26	1604.64	1203.17	1392.23
Ugt2b5	2777.77	2051.34	3306.39	1780.6	1764.01	1744.93
Ugt2a3	2455.81	2393.95	3460.79	1915.57	2046.83	2313.55
Sult1d1	203.05	355.494	414.874	147.967	340.339	481.663
Utp3	795.738	793.686	910.622	587.868	856.12	777.696
Rufy3	439.942	422.082	440.082	331.926	466.887	508.042
Grsf1	368.6	287.832	329.799	326.927	301.032	294.078
Mob1b	845.128	718.506	924.277	596.866	667.256	735.685
Slc4a4	1137.81	1338.2	1606.98	1102.75	1866.59	1474.3
Gc	2122.88	2400.39	1861.16	2618.41	2205.97	1939.35
Ankrd17	1321.66	1297.39	1216.26	1146.74	1466.81	1377.58
Alb	37108.8	43854.6	40032.7	46911.5	35304.1	37437.8
Afm	279.88	411.342	401.22	297.933	403.613	288.216
Albfm1	282.624	192.246	360.258	151.966	113.127	161.206
Rassf6	143.599	89.142	143.893	87.9803	132.301	148.505
Rchy1	103.354	100.956	121.836	113.974	116.003	134.827
G3bp2	747.262	893.568	1003.05	1069.76	922.27	863.672
Uso1	312.807	366.234	388.616	345.922	239.675	275.515
Sdad1	126.22	129.954	114.484	129.971	132.301	141.666
Scarb2	2801.55	2516.38	2154.19	2339.47	2489.75	2457.17
Stbd1	1763.43	1140.59	1139.59	1162.74	911.724	831.431
Shroom3	202.136	200.838	195.358	219.951	190.781	217.872
Sept11	160.977	164.322	144.943	175.961	176.401	168.045
Ccni	650.31	652.992	636.49	619.861	714.232	657.524
Cnot6l	762.811	695.952	800.339	663.851	683.553	706.374
Fras1	99.6959	115.992	132.34	161.964	132.301	172.93
Bmp2k	210.367	178.284	178.553	193.956	178.318	198.332
Antxr2	254.27	359.79	326.648	375.916	444.837	340.975
Rasgef1b	225.916	446.784	275.182	201.955	340.339	506.088
Hnrnpd	183.843	202.986	220.566	175.961	231.047	278.446
Hnrnpdl	631.102	704.544	736.27	583.869	662.462	681.949
Sec31a	449.089	489.744	420.126	406.909	440.044	432.813
Coq2	150.001	153.582	140.742	117.974	130.383	118.218
Wdfy3	685.066	621.846	588.176	645.855	736.282	729.822
Aff1	492.992	477.93	490.497	451.899	536.872	497.295
Hsd17b13	899.092	861.348	931.629	995.777	934.733	957.465
Hsd17b11	706.103	792.612	735.22	544.878	519.616	637.984
Spp1	152.745	141.768	168.05	150.966	200.368	119.195
Pkd2	198.477	224.466	225.818	212.952	330.752	328.274
BC005561	492.992	458.598	633.339	388.913	585.766	520.743
Gbp9	86.8909	102.03	142.843	102.977	121.755	110.402
Lrrc8c	127.135	179.358	120.786	147.967	166.814	140.689
Lrrc8d	448.174	561.702	494.698	434.902	475.515	468.962
Zfp644	739.945	761.466	920.075	557.875	768.878	924.246
Tgfbr3	249.697	258.834	224.767	159.964	221.46	242.297
Evi5	1021.65	966.6	1418.97	1058.76	1066.07	1246.66
Mtf2	96.0373	105.252	119.736	120.973	86.283	93.7924
Tmed5	649.395	531.63	650.145	563.873	397.861	473.847
Dr1	278.966	312.534	311.943	247.944	300.073	323.389
Pigg	95.1227	123.51	103.981	88.98	132.301	129.942
Atp5k	193.904	213.726	215.314	231.948	183.112	169.999
Pcgf3	317.38	361.938	341.352	324.927	364.306	369.308
Gak	365.856	330.792	300.39	306.931	311.578	305.802
Dgkq	212.197	184.728	171.201	166.963	208.997	167.068
Slc26a1	2143	2412.2	2016.6	2185.51	2240.48	2143.55
Fgfrl1	526.833	368.382	294.088	331.926	417.993	300.917
Golga3	365.856	426.378	372.862	306.931	353.76	335.113
Ankle2	358.539	360.864	331.899	304.932	317.33	340.975
Pgam5	101.525	115.992	93.478	99.9776	86.283	102.585
Pxmp2	132.623	163.248	153.346	92.9791	130.383	116.264
Fbrsl1	139.025	154.656	111.333	115.974	142.846	136.781
Ddx51	111.586	106.326	102.931	82.9814	99.7049	86.9534
Ep400	559.76	470.412	455.836	455.898	493.731	511.95
Ulk1	847.872	786.168	574.522	859.807	504.276	456.261
Pitpnb	348.478	378.048	374.962	343.923	371.017	376.147
Mn1	364.027	194.394	234.22	335.925	186.947	129.942
Tpst2	228.66	187.95	144.943	239.946	143.805	143.62
Tfip11	149.087	168.618	137.591	130.971	128.466	147.528
2900026A02Rik	1513.73	1363.98	1323.4	1664.63	1419.84	1272.06
Sart3	116.159	111.696	107.132	94.9787	117.92	98.6775
Coro1c	175.611	151.434	154.396	159.964	122.714	120.172
Ssh1	225.002	141.768	165.95	196.956	198.451	159.252
Acacb	865.251	637.956	503.101	860.807	905.972	1246.66
Ube3b	316.466	281.388	283.585	241.946	296.238	321.435
Mmab	271.648	262.056	296.189	238.946	230.088	266.722
Git2	162.806	187.95	150.195	163.963	215.708	186.608
Ankrd13a	142.684	149.286	149.145	160.964	163.938	165.114
2210016L21Rik	119.818	97.734	105.031	100.977	148.599	109.425
Hnf1a	219.514	224.466	182.755	199.955	263.643	240.343
Acads	437.198	389.862	345.553	433.903	348.008	366.377
Unc119b	225.002	204.06	200.61	238.946	212.832	152.413
Mlec	1110.37	1353.24	1588.08	1241.72	1270.28	1089.36
Pop5	174.696	178.284	197.459	178.96	175.442	178.792
Rnf10	468.296	417.786	338.201	416.906	410.324	364.423
Coq5	238.721	192.246	235.27	169.962	205.162	198.332
Gatc	183.843	179.358	177.503	152.966	188.864	179.769
Cox6a1	725.31	661.584	650.145	662.851	541.666	539.307
Pxn	281.709	286.758	282.535	301.932	285.693	245.228
Rplp0	568.907	545.592	553.516	549.877	519.616	503.157
Gcn1	207.624	227.688	184.855	222.95	146.681	169.999
Rab35	139.94	137.472	116.585	144.967	135.177	113.333
Prkab1	139.94	164.322	178.553	222.95	236.799	176.838
Hspb8	1158.85	1108.37	1119.63	1330.7	1200.29	1286.72
Suds3	266.161	260.982	228.969	239.946	226.253	180.746
Taok3	430.796	443.562	461.088	359.919	533.996	504.134
Wsb2	209.453	185.802	141.792	181.959	152.433	170.976
Fbxo21	788.421	496.188	488.396	405.909	290.486	255.975
Fbxw8	132.623	156.804	135.491	133.97	106.416	115.287
Med13l	272.563	277.092	255.226	256.942	263.643	271.607
Tbx3	396.04	254.538	293.038	364.918	726.695	300.917
Sds	570.736	730.32	324.547	517.884	394.026	668.271
Plbd2	381.405	389.862	268.88	359.919	250.221	365.4
Slc8b1	262.502	245.946	228.969	218.951	208.997	237.412
Tpcn1	215.855	344.754	259.428	168.962	255.014	228.619
Ddx54	139.025	120.288	99.7799	123.972	102.581	99.6545
Ptpn11	670.432	664.806	490.497	543.878	567.551	560.801
Hectd4	388.722	327.57	299.34	335.925	345.132	343.906
Trafd1	257.014	238.428	183.805	315.929	207.079	210.056
Naa25	117.989	109.548	94.5283	96.9782	104.498	84.0224
Erp29	379.576	388.788	400.17	299.933	311.578	272.584
Aldh2	2256.42	2238.22	2047.06	2280.49	2168.58	2262.74
Brap	1960.99	1305.98	1467.29	1262.72	1146.61	1210.51
Atxn2	600.919	559.554	694.258	511.885	619.321	603.789
Sh2b3	348.478	314.682	268.88	291.934	313.495	342.929
Cux2	7.31713	390.936	161.748	15.9964	667.256	378.101
Pptc7	303.661	334.014	214.264	231.948	232.964	217.872
Atp2a2	1131.41	1265.17	1433.68	1015.77	844.615	1072.75
P2rx4	346.649	234.132	228.969	345.922	223.377	240.343
Camkk2	92.3788	110.622	150.195	89.9798	129.425	89.8844
Anapc5	174.696	162.174	137.591	149.966	194.616	186.608
Setd1b	374.088	374.826	351.855	232.948	371.017	281.377
Psmd9	140.855	132.102	136.541	91.9794	98.7462	111.379
Hpd	1878.67	2773.07	1995.6	1417.68	2266.37	2620.33
Bcl7a	137.196	131.028	113.434	115.974	158.186	127.011
Mlxip	135.367	124.584	74.5723	100.977	159.144	150.459
Vps33a	210.367	214.8	170.151	177.96	198.451	217.872
Clip1	630.188	541.296	484.195	405.909	467.846	623.329
Zcchc8	147.257	142.842	136.541	115.974	144.764	127.011
Rsrc2	267.075	272.796	258.377	234.947	290.486	297.986
Denr	122.562	110.622	136.541	105.976	109.292	101.608
Hip1r	575.309	368.382	278.333	217.951	252.138	230.573
Ogfod2	127.135	104.178	112.384	118.973	133.259	106.494
Arl6ip4	231.404	223.392	222.667	189.957	191.74	200.286
Pitpnm2	421.65	462.894	314.044	276.938	458.259	504.134
Sbno1	847.872	765.762	742.572	628.859	867.624	800.167
Kmt5a	164.635	104.178	94.5283	145.967	138.053	95.7465
Tmed2	362.198	344.754	403.321	352.921	313.495	339.021
Atp6v0a2	182.014	213.726	215.314	154.965	168.731	201.263
Zfp664	501.223	565.998	527.258	503.887	519.616	549.077
Ncor2	405.186	371.604	318.245	266.94	240.634	251.09
Scarb1	341.161	380.196	259.428	280.937	293.362	327.297
Ubc	78.6591	143.916	136.541	78.9823	82.4482	163.16
Bri3bp	398.784	339.384	345.553	321.928	323.082	278.446
Aacs	618.297	447.858	469.49	375.916	423.746	513.904
Slc15a4	385.064	453.228	357.107	281.937	453.465	543.215
Glt1d1	494.821	429.6	410.673	291.934	458.259	809.937
Ran	197.562	158.952	164.899	236.947	128.466	137.758
Sfswap	222.258	245.946	210.063	182.959	214.749	218.849
Mrps17	224.087	206.208	230.019	214.952	197.492	198.332
Cct6a	367.686	353.346	373.912	380.915	278.023	312.641
Chchd2	225.002	222.318	272.031	146.967	200.368	159.252
Vkorc1l1	575.309	408.12	415.924	547.877	363.347	385.917
Gusb	229.575	148.212	143.893	229.948	187.905	188.562
Asl	2260.08	3014.72	2154.19	2200.51	2260.62	3036.53
Crcp	194.819	226.614	196.409	171.961	183.112	182.7
Tmem248	341.161	413.49	374.962	306.931	301.991	347.814
Sbds	304.576	268.5	261.528	258.942	305.825	313.619
Gtf2i	525.919	523.038	499.95	416.906	540.707	473.847
Eif4h	819.518	809.796	632.289	725.837	627.949	656.547
Cldn3	635.676	652.992	571.371	659.852	606.857	569.594
Abhd11	104.269	97.734	102.931	77.9825	98.7462	81.0914
Dnajc30	94.208	122.436	99.7799	108.976	146.681	113.333
Mlxipl	1831.11	1768.88	1533.46	1442.68	2084.21	1998.95
Tbl2	161.891	178.284	133.39	116.974	135.177	99.6545
Baz1b	1134.16	1068.63	967.339	900.798	1217.55	1276.95
Hip1	104.269	109.548	121.836	156.965	181.194	154.367
Rhbdd2	185.672	244.872	142.843	108.976	159.144	180.746
Por	2273.8	2633.45	1698.36	1168.74	2513.71	3381.41
Tmem120a	181.099	150.36	127.088	159.964	143.805	134.827
Mdh2	401.527	301.794	311.943	334.925	271.312	332.182
Ywhag	1362.82	1142.74	1080.77	1187.73	1285.62	1283.78
Cux1	240.551	181.506	207.962	176.96	160.103	175.861
Fis1	156.404	121.362	111.333	102.977	110.251	113.333
Plod3	171.953	149.286	139.692	125.972	162.979	143.62
Trim56	935.678	995.598	956.836	778.825	1184.95	1074.71
Srrt	514.028	440.34	411.723	440.901	465.928	394.71
Ephb4	109.757	120.288	100.83	120.973	116.961	137.758
Gigyf1	387.808	299.646	276.233	277.938	307.743	300.917
Gnb2	292.685	281.388	237.371	340.923	271.312	254.998
Tfr2	1924.4	1751.69	1295.04	2021.55	1744.83	1635.51
Agfg2	203.965	186.876	225.818	168.962	185.988	185.631
Tsc22d4	115.245	102.03	109.233	128.971	117.92	97.7005
Mepce	397.869	312.534	314.044	276.938	397.861	335.113
Cyp3a13	632.932	822.684	708.962	863.806	1137.98	1659.93
Azgp1	4691.19	4543.02	4866.11	4263.04	3629.64	3634.46
Zkscan1	1187.2	1207.18	1187.91	970.782	1027.73	1285.74
Zscan21	147.257	180.432	185.906	143.968	206.121	203.217
Zfp113	118.903	155.73	156.497	99.9776	179.277	257.929
Cops6	396.04	413.49	403.321	351.921	328.834	269.653
Ap4m1	121.647	90.216	97.6792	93.9789	118.879	132.873
Lamtor4	109.757	104.178	93.478	113.974	117.92	86.9534
Zfp68	204.88	212.652	328.748	245.945	258.849	276.492
Fam20c	482.931	418.86	374.962	426.904	374.852	369.308
Sun1	118.903	132.102	136.541	96.9782	119.838	124.08
Gpr146	1801.84	1125.55	1334.95	1558.65	1017.18	679.018
Ints1	180.184	223.392	181.704	219.951	138.053	171.953
Mafk	278.966	236.28	281.484	210.953	213.79	204.194
Eif3b	384.149	387.714	365.509	292.934	288.569	270.63
Gna12	1146.05	897.864	816.094	966.783	811.061	637.984
Foxk1	543.297	452.154	552.465	442.901	466.887	477.755
Wipi2	664.029	602.514	616.534	560.874	545.501	533.445
Tnrc18	355.795	402.75	346.604	400.91	387.315	361.492
Fbxl18	148.172	128.88	117.635	131.97	123.672	115.287
Actb	5378.09	5806.04	5001.6	8003.2	4876.91	4804.91
Rnf216	210.367	208.356	232.119	181.959	233.923	242.297
Zfp12	175.611	201.912	147.044	174.961	191.74	190.516
Kdelr2	257.014	207.282	265.729	284.936	179.277	201.263
Rac1	813.116	747.504	714.214	753.831	683.553	725.914
Usp42	117.989	112.77	118.686	108.976	123.672	105.517
Eif2ak1	224.087	185.802	161.748	180.959	125.59	173.907
[truncated: 4,340 more rows]

## Sheet: Old_low_mRNA levels
GeneID	Y1_RNA	Y2_RNA	Y3_RNA	O1_RNA	O2_RNA	O3_RNA
Xkr4	0	0	1.05031	3.9991	0.9587	0.977005
Rp1	0	0	3.15094	11.9973	0	0
Rgs20	0	2.148	0	3.9991	0.9587	0.977005
Oprk1	0	0	1.05031	0.999776	0	0
Npbwr1	0	0	1.05031	0.999776	0	0
St18	0	0	2.10063	8.99798	0	6.83903
Vxn	5.48785	3.222	5.25157	7.9982	4.7935	2.93101
Ppp1r42	0	1.074	0	2.99933	1.9174	3.90802
Cpa6	0	0	0	4.99888	0	0
A830018L16Rik	0	0	2.10063	5.99865	0	0
Slco5a1	0.914641	0	5.25157	7.9982	1.9174	0
Prdm14	0	1.074	0	1.99955	0	0
Eya1	0	0	2.10063	6.99843	0	0
Msc	1.82928	1.074	0	1.99955	2.8761	1.95401
Trpa1	0	1.074	5.25157	6.99843	0.9587	0
Kcnb2	0	0	1.05031	7.9982	0	0
Sbspon	5.48785	1.074	1.05031	3.9991	0	0.977005
4930444P10Rik	0	0	0	2.99933	0	0
Gdap1	0	0	0	7.9982	0	0
Pi15	3.65856	1.074	1.05031	5.99865	3.8348	1.95401
Crispld1	0	0	1.05031	4.99888	0	0.977005
Crisp4	0	0	1.05031	0.999776	0	0
Tfap2d	0	0	0	1.99955	0	0
Tfap2b	0	0	1.05031	4.99888	0	0
Il17f	0	0	1.05031	2.99933	0	0
Efhc1	0.914641	4.296	3.15094	2.99933	1.9174	0.977005
Khdc1c	0	0	1.05031	0.999776	0	0
Khdc1b	0	0	1.05031	0.999776	0	0
Rims1	0	0	2.10063	4.99888	0.9587	0
Col9a1	0	0	3.15094	6.99843	0	0
Col19a1	0	0	2.10063	7.9982	0.9587	0
Adgrb3	0	0	1.05031	15.9964	0	0
4931408C20Rik	0	0	0	4.99888	0	0
Gm597	0	0	1.05031	0.999776	0	0
Lgsn	0	0	0	2.99933	0	0
Khdrbs2	0	0	4.20126	8.99798	0	0
Bend6	0	1.074	2.10063	2.99933	0	1.95401
Prss39	0	0	1.05031	1.99955	0	0
Prss40	0	0	2.10063	0.999776	0.9587	0
Amer3	0	0	2.10063	5.99865	0	0
Ankrd23	0.914641	3.222	6.30189	0.999776	1.9174	2.93101
Fam178b	1.82928	0	3.15094	2.99933	0.9587	0
Vwa3b	3.65856	1.074	5.25157	9.99776	4.7935	1.95401
Cnga3	0	0	3.15094	5.99865	0	0
2010300C02Rik	0	0	2.10063	6.99843	0	0
Lyg2	0	0	0	2.99933	0	0
Lonrf2	0	1.074	3.15094	9.99776	0	0
Chst10	0.914641	0	2.10063	11.9973	1.9174	0.977005
Nms	0	0	0	3.9991	0	0
Npas2	1.82928	2.148	1.05031	4.99888	1.9174	0
Creg2	0	0	2.10063	6.99843	0	0
Rfx8	0	0	4.20126	2.99933	0	0
Il1r2	1.82928	0	0	3.9991	1.9174	0
Il1rl2	6.40249	5.37	10.5031	6.99843	3.8348	4.88502
Il1rl1	0	1.074	3.15094	1.99955	1.9174	0.977005
Il18rap	3.65856	6.444	3.15094	6.99843	3.8348	3.90802
Slc9a4	0	0	1.05031	1.99955	0	0
Slc9a2	0	0	6.30189	1.99955	0.9587	5.86203
Mfsd9	6.40249	4.296	9.45283	9.99776	4.7935	2.93101
Tmem182	0	0	0	1.99955	0	0
Pou3f3	0	0	1.05031	5.99865	0	0
Gpr45	0	0	1.05031	6.99843	0	0
Fhl2	1.82928	8.592	4.20126	0.999776	3.8348	1.95401
Ecrg4	1.82928	0	0	3.9991	0.9587	0.977005
Mettl21e	1.82928	1.074	4.20126	2.99933	0.9587	0.977005
Gulp1	2.74392	1.074	2.10063	4.99888	5.7522	6.83903
Gm5269	7.31713	3.222	10.5031	1.99955	8.6283	5.86203
Dnah7c	1.82928	0	3.15094	11.9973	0	0
Tmeff2	0	0	3.15094	5.99865	0	0
Stat4	3.65856	0	8.40251	5.99865	4.7935	1.95401
1700019A02Rik	2.74392	1.074	2.10063	3.9991	2.8761	0.977005
Gm28551	1.82928	0	2.10063	0	0	2.93101
Dnah7a	0.914641	0	3.15094	14.9966	0	0
Ccdc150	0.914641	1.074	5.25157	5.99865	1.9174	2.93101
Gm34066	0	0	1.05031	2.99933	0	0
Boll	0.914641	3.222	2.10063	1.99955	1.9174	0.977005
Hsfy2	0	0	0	2.99933	0	0
Sgo2a	0	1.074	5.25157	4.99888	5.7522	1.95401
Aox4	0	2.148	4.20126	11.9973	0.9587	1.95401
Aox2	4.57321	0	5.25157	7.9982	0.9587	2.93101
Flacc1	0.914641	1.074	0	0.999776	1.9174	1.95401
C2cd6	0	1.074	2.10063	9.99776	0	0
Cdk15	0.914641	0	1.05031	2.99933	0.9587	3.90802
Gm973	2.74392	3.222	2.10063	5.99865	3.8348	1.95401
Cd28	5.48785	4.296	5.25157	5.99865	5.7522	6.83903
Ctla4	1.82928	0	0	5.99865	5.7522	0
Gpr1	1.82928	0	2.10063	1.99955	0	1.95401
Zdbf2	0	0	1.05031	14.9966	0	0
Dytn	0	0	1.05031	6.99843	0	0
Mdh1b	0	0	1.05031	2.99933	0	0.977005
4933402D24Rik	1.82928	0	1.05031	0.999776	1.9174	1.95401
Akr1cl	0	0	0	2.99933	0	0
D630023F18Rik	1.82928	0	0	2.99933	0.9587	0
Pth2r	0	0	1.05031	1.99955	0.9587	0
Unc80	0	0	4.20126	17.996	0.9587	0
Myl1	0	2.148	2.10063	2.99933	0	0.977005
Spag16	0	0	1.05031	5.99865	0	0
Vwc2l	0	1.074	1.05031	3.9991	0	0
Tmem169	1.82928	1.074	6.30189	6.99843	0.9587	2.93101
March4	0	0	1.05031	1.99955	0	0
Ankar	0	0	0	8.99798	0.9587	0
Cxcr1	0.914641	0	0	1.99955	0	0
Gpbar1	3.65856	3.222	1.05031	6.99843	2.8761	5.86203
Catip	1.82928	1.074	1.05031	1.99955	1.9174	0.977005
Vil1	1.82928	2.148	9.45283	4.99888	1.9174	2.93101
Plcd4	0.914641	5.37	5.25157	2.99933	0.9587	1.95401
Stk36	2.74392	4.296	4.20126	7.9982	1.9174	0.977005
Wnt6	0	0	0	1.99955	0	0
Wnt10a	0	0	2.10063	1.99955	0	0
Cdk5r2	0	0	0	1.99955	0	0
Fev	0	1.074	1.05031	0.999776	0.9587	0
Cryba2	0	0	1.05031	0	0.9587	0
Cfap65	0	1.074	0	6.99843	0	0.977005
Slc23a3	1.82928	0	1.05031	2.99933	0	0.977005
A630095N17Rik	4.57321	2.148	2.10063	3.9991	0	4.88502
Asic4	0	0	1.05031	1.99955	0	0
Tmem198	2.74392	0	1.05031	2.99933	0.9587	1.95401
Inha	1.82928	1.074	3.15094	0	2.8761	0.977005
Slc4a3	4.57321	6.444	4.20126	10.9975	0.9587	5.86203
Pax3	0	0	6.30189	7.9982	0	0
BC035947	0	0	1.05031	2.99933	3.8348	0
Mogat1	0	1.074	4.20126	1.99955	2.8761	5.86203
Kcne4	6.40249	6.444	8.40251	4.99888	7.6696	1.95401
Scg2	0.914641	0	1.05031	0.999776	0	0
Ap1s3	6.40249	6.444	10.5031	9.99776	7.6696	0.977005
Fam124b	0.914641	0	0	1.99955	1.9174	0
Nyap2	0	0	0	2.99933	0	0
Tm4sf20	2.74392	4.296	3.15094	0	1.9174	3.90802
Gm47791	0.914641	0	0	0.999776	0	0.977005
A030005L19Rik	0.914641	1.074	1.05031	0	0	0
Slc19a3	0	1.074	1.05031	6.99843	1.9174	0
Ccl20	0	0	1.05031	0.999776	0	0
Daw1	0	0	0	1.99955	0	0
Sphkap	0	0	5.25157	5.99865	0.9587	0
Dner	0	0	1.05031	4.99888	0	0.977005
Slc16a14	0	0	4.20126	4.99888	0.9587	1.95401
C130026I21Rik	0	1.074	3.15094	7.9982	5.7522	2.93101
A530032D15Rik	0	0	1.05031	0.999776	2.8761	0
Spata3	6.40249	6.444	12.6038	9.99776	2.8761	4.88502
B3gnt7	0	0	0	2.99933	0.9587	0
Tex44	0	0	0	1.99955	0	0
Alppl2	0	0	0	2.99933	0	0
Alpi	0	0	1.05031	1.99955	0	0
Ecel1	0	0	3.15094	5.99865	0	0
Chrnd	0	0	1.05031	1.99955	0	0.977005
Chrng	0	0	3.15094	0.999776	0.9587	0
Efhd1	0.914641	0	2.10063	0.999776	0.9587	0.977005
Sag	0.914641	6.444	2.10063	5.99865	1.9174	1.95401
Trpm8	1.82928	0	4.20126	9.99776	1.9174	0.977005
Glrp1	0.914641	1.074	2.10063	7.9982	0.9587	0
Asb18	0	0	1.05031	2.99933	0	0
Iqca	0	0	1.05031	3.9991	0	0
Ackr3	3.65856	5.37	8.40251	7.9982	5.7522	4.88502
Prlh	0	0	0	0.999776	0	0.977005
Rbm44	0.914641	0	5.25157	5.99865	0	0
Espnl	3.65856	1.074	5.25157	6.99843	1.9174	1.95401
Klhl30	0	0	0	2.99933	0	0
Twist2	0.914641	0	1.05031	0	0.9587	0
Olfr1416	0	0	0	3.9991	0	0
Olfr1415	0	0	1.05031	0.999776	0	0
Olfr1414	0	0	1.05031	5.99865	0	0
Olfr1413	0	0	1.05031	0.999776	0	0
Olfr1411	0	0	2.10063	2.99933	0	0
Olfr1410	0	0	2.10063	2.99933	0	0
Ankmy1	0	1.074	2.10063	7.9982	1.9174	0.977005
Aqp12	0.914641	0	1.05031	0.999776	0	0
Kif1a	2.74392	1.074	6.30189	7.9982	3.8348	0.977005
Mab21l4	0.914641	0	3.15094	2.99933	0.9587	0
Crocc2	0	0	3.15094	2.99933	0	0.977005
Gal3st2	0	0	0	0.999776	0	0.977005
Gal3st2b	0	0	1.05031	0.999776	0.9587	0
Gal3st2c	0	0	2.10063	8.99798	0	0.977005
Neu4	0.914641	0	1.05031	1.99955	0	0
Pdcd1	0	0	0	0.999776	0.9587	0.977005
Slco4c1	0.914641	0	0	9.99776	0.9587	0
Slco6c1	0	0	0	2.99933	0	0
Slco6d1	0	0	1.05031	4.99888	0	0
Cntnap5b	0	0	2.10063	5.99865	0	0
Cdh20	0	0	1.05031	5.99865	0	0
Serpinb5	0	0	1.05031	2.99933	0	0
Serpinb12	0	0	1.05031	3.9991	0	0
Serpinb3a	0	0	2.10063	1.99955	0	0
Serpinb3d	0	0	0	1.99955	0	0
Serpinb3b	0	0	0	4.99888	0	0
Serpinb3c	0	0	0	3.9991	0	0
Serpinb11	0	0	2.10063	1.99955	0	0
Serpinb7	0.914641	1.074	0	2.99933	0.9587	0.977005
Serpinb2	0.914641	0	2.10063	2.99933	0.9587	0
Cdh7	0	0	1.05031	7.9982	0	0.977005
Cntnap5a	0	0	6.30189	11.9973	0	0
Gm19965	0	0	1.05031	2.99933	0.9587	0
Gm28363	0	0	0	1.99955	0	0
Gm28360	0	0	1.05031	0.999776	0	0
Gm28168	0	0	1.05031	0.999776	0	0
Gm7145	0	0	0	3.9991	0	0
Gm29106	0	0	0	3.9991	0	0
Gli2	0.914641	1.074	6.30189	4.99888	1.9174	0.977005
Cfap221	0	1.074	2.10063	6.99843	0	0
Sctr	0.914641	1.074	4.20126	0.999776	0.9587	0
3110009E18Rik	1.82928	2.148	4.20126	0.999776	0.9587	4.88502
C1ql2	0	0	2.10063	1.99955	0	0
En1	0	0	1.05031	1.99955	0	0
Dpp10	0.914641	0	0	13.9969	0	0
Lypd1	0.914641	4.296	6.30189	3.9991	1.9174	3.90802
Map3k19	2.74392	3.222	2.10063	5.99865	3.8348	4.88502
Lct	0	0	1.05031	3.9991	0	0.977005
Thsd7b	0	0	1.05031	11.9973	0.9587	0
Cd55b	0	1.074	2.10063	3.9991	0	0
Zp3r	0	0	1.05031	2.99933	0	0.977005
Gm29427	1.82928	2.148	3.15094	2.99933	0	0.977005
Fcamr	2.74392	1.074	1.05031	3.9991	0	1.95401
Fcmr	2.74392	1.074	1.05031	7.9982	1.9174	2.93101
Il24	0	0	1.05031	1.99955	0	0
Il19	0	0	1.05031	1.99955	0	0
Il10	0	0	2.10063	1.99955	0	0
Avpr1b	0	0	3.15094	0.999776	0	0
Ctse	0.914641	3.222	4.20126	3.9991	1.9174	1.95401
Slc26a9	0	0	2.10063	4.99888	0	0
Lemd1	0	0	2.10063	1.99955	0	0
Gm29695	0	0	0	1.99955	0	0
Lrrn2	0	0	1.05031	4.99888	0	0
Gm28040	0.914641	1.074	1.05031	1.99955	0	2.93101
Ren1	0	3.222	0	3.9991	0	0.977005
Lax1	10.0611	5.37	7.3522	4.99888	10.5457	3.90802
Optc	0.914641	0	3.15094	2.99933	2.8761	0
Chit1	0	0	0	1.99955	0	0
Chil1	0.914641	0	1.05031	3.9991	1.9174	1.95401
Mybph	0	1.074	1.05031	1.99955	0.9587	0
Myog	0	0	2.10063	1.99955	0	0
4933406M09Rik	0	0	1.05031	1.99955	0.9587	1.95401
Syt2	3.65856	3.222	8.40251	7.9982	2.8761	6.83903
Ube2t	0.914641	1.074	1.05031	5.99865	0	1.95401
Lgr6	1.82928	2.148	2.10063	12.9971	0.9587	0.977005
Ptpn7	3.65856	2.148	7.3522	2.99933	5.7522	7.81604
Gpr37l1	0	1.074	2.10063	0	0	0
Elf3	0	2.148	2.10063	4.99888	2.8761	0.977005
Lmod1	5.48785	1.074	2.10063	1.99955	3.8348	4.88502
Shisa4	0.914641	0	2.10063	0	0.9587	1.95401
Tnni1	0	0	1.05031	2.99933	0	0
Tnnt2	0	0	3.15094	6.99843	0.9587	0
Pkp1	1.82928	2.148	2.10063	7.9982	0.9587	1.95401
Igfn1	0.914641	0	3.15094	9.99776	1.9174	0
Cacna1s	0.914641	0	4.20126	3.9991	0	0
Mroh3	0	0	4.20126	2.99933	0	0
Inava	0	0	5.25157	0	0	0
Atp6v1g3	0	0	1.05031	1.99955	0	0
Lhx9	0	0	2.10063	5.99865	0	0
Crb1	0	1.074	1.05031	12.9971	0	0
Rgs13	0	0	0	1.99955	0	0
Rgs21	0	0	2.10063	1.99955	0	0
Rgs18	0.914641	0	5.25157	5.99865	4.7935	5.86203
Brinp3	0	1.074	0	3.9991	0	0
Ptgs2	0	0	2.10063	0	0	0
Pdc	0	0	0	2.99933	0	0
Apobec4	0	0	1.05031	3.9991	2.8761	0
Lamc2	3.65856	4.296	6.30189	12.9971	1.9174	2.93101
Npl	2.74392	3.222	9.45283	4.99888	3.8348	2.93101
Rgsl1	1.82928	1.074	0	4.99888	0	0
Teddm1b	0	6.444	0	1.99955	3.8348	0.977005
Teddm1a	0	1.074	0	0.999776	0.9587	0
Lhx4	1.82928	2.148	0	2.99933	0.9587	0.977005
Fam163a	1.82928	0	3.15094	5.99865	0	0
Tdrd5	0.914641	0	2.10063	12.9971	0	0
Nphs2	0	0	2.10063	0.999776	0	0
Axdnd1	0	0	1.05031	10.9975	1.9174	0
Tex35	1.82928	4.296	3.15094	1.99955	2.8761	3.90802
Brinp2	0	1.074	4.20126	8.99798	0	0
Astn1	0.914641	0	5.25157	5.99865	0.9587	0.977005
Pappa2	0.914641	0	3.15094	12.9971	0	0
Tnr	0	0	7.3522	11.9973	0.9587	0
Tnn	3.65856	4.296	5.25157	4.99888	1.9174	6.83903
Ankrd45	0	0	0	4.99888	0	0.977005
Tnfsf18	0	0	0	2.99933	1.9174	0.977005
Fasl	1.82928	3.222	6.30189	4.99888	0.9587	1.95401
4930558K02Rik	0	0	0	1.99955	0	0
Myocos	0	0	0	1.99955	0	0
Fmo6	0.914641	4.296	3.15094	2.99933	3.8348	6.83903
Mettl11b	0	0	2.10063	0	0	0
BC055324	5.48785	10.74	12.6038	10.9975	6.7109	0.977005
Sele	1.82928	0	1.05031	3.9991	0.9587	0
Xcl1	0	1.074	0	1.99955	0.9587	0
Tbx19	0	0	1.05031	1.99955	0.9587	0
Dusp27	0	0	1.05031	3.9991	0	0
Gpa33	0	0	3.15094	2.99933	0.9587	0
Gm4846	0	0	1.05031	3.9991	0	0
Gm4847	0	0	0	1.99955	0	0
Fmo9	0	0	3.15094	1.99955	0	0
Lmx1a	0	1.074	2.10063	1.99955	0	0
Nuf2	0.914641	2.148	5.25157	10.9975	3.8348	0
Ccdc190	0	0	0	0.999776	0	2.93101
Sh2d1b2	0	0	3.15094	0.999776	0	0.977005
Sh2d1b1	2.74392	0	3.15094	2.99933	3.8348	4.88502
Olfml2b	1.82928	2.148	1.05031	3.9991	1.9174	2.93101
Gm26620	0	1.074	2.10063	2.99933	0.9587	1.95401
Fcrlb	1.82928	2.148	0	0.999776	0.9587	0
Fcrla	0	2.148	2.10063	5.99865	4.7935	4.88502
Mpz	0.914641	2.148	1.05031	0.999776	0	1.95401
Adamts4	4.57321	6.444	11.5535	10.9975	3.8348	2.93101
Klhdc9	0.914641	6.444	4.20126	3.9991	1.9174	0.977005
Itln1	0	0	1.05031	0.999776	0	0
Slamf1	2.74392	0	0	6.99843	3.8348	1.95401
Casq1	0.914641	3.222	6.30189	2.99933	3.8348	3.90802
Atp1a4	0	0	6.30189	2.99933	0	0
Atp1a2	5.48785	4.296	5.25157	4.99888	1.9174	3.90802
Kcnj9	1.82928	7.518	4.20126	5.99865	3.8348	2.93101
Slamf9	2.74392	3.222	4.20126	4.99888	3.8348	2.93101
Igsf9	3.65856	6.444	6.30189	10.9975	2.8761	3.90802
Cfap45	6.40249	3.222	6.30189	0.999776	3.8348	1.95401
Vsig8	0	0	1.05031	0.999776	0	0
Olfr16	0	2.148	4.20126	3.9991	2.8761	0.977005
Olfr1406	0	0	0	3.9991	0	0
Olfr218	0	0	1.05031	3.9991	0	0
Olfr1404	0	0	1.05031	3.9991	0	0
Fcer1a	0	0	0	1.99955	0	0
Olfr418	0	0	1.05031	0.999776	0	0
Ifi211	3.65856	2.148	5.25157	4.99888	8.6283	0.977005
Ifi202b	0	0	0	1.99955	0	0
Ifi205	2.74392	5.37	5.25157	3.9991	3.8348	3.90802
Olfr432	0	0	0	1.99955	0	0
Olfr430	0	0	0	6.99843	0	0
Olfr429	0	0	0	1.99955	0	0
Olfr427	0	0	0	1.99955	0	0
Olfr231	0	0	1.05031	1.99955	0	0
Olfr420	0	0	1.05031	3.9991	0	0
Spta1	0	0	1.05031	9.99776	1.9174	0.977005
Mptx1	0	0	0	2.99933	0	0
Olfr417	0	0	2.10063	1.99955	0	0
Olfr414	0	0	1.05031	2.99933	0	0
Olfr220	0	0	0	1.99955	0	0
Fmn2	2.74392	3.222	9.45283	11.9973	0	0.977005
Rgs7	0	0	6.30189	1.99955	1.9174	0.977005
Wdr64	0	0	0	4.99888	0	0
Exo1	0.914641	0	5.25157	9.99776	0.9587	0
Gm38100	0	0	1.05031	2.99933	0	0
Pld5	0	0	2.10063	6.99843	1.9174	0.977005
Rbm8a2	0.914641	4.296	4.20126	1.99955	1.9174	2.93101
1700016C15Rik	0.914641	0	1.05031	0.999776	0.9587	0.977005
Catspere1	0	0	1.05031	2.99933	0	0
Catspere2	1.82928	3.222	3.15094	5.99865	3.8348	1.95401
Kif28	0.914641	0	3.15094	3.9991	0	0
Mixl1	0	1.074	0	2.99933	0	0
Lefty2	0	0	2.10063	2.99933	0	0
Cnih3	0	0	1.05031	1.99955	0	0
Vmn1r1	0	0	0	2.99933	0	0
D1Pas1	0	1.074	0	2.99933	0	0
Spata17	1.82928	6.444	4.20126	4.99888	5.7522	3.90802
Kcnk2	1.82928	2.148	1.05031	5.99865	0	0
Vash2	1.82928	1.074	4.20126	3.9991	1.9174	3.90802
Spata45	2.74392	1.074	0	1.99955	2.8761	2.93101
Fam71a	0	2.148	4.20126	2.99933	1.9174	1.95401
Kcnh1	5.48785	2.148	3.15094	4.99888	4.7935	2.93101
Sertad4	0.914641	2.148	3.15094	6.99843	1.9174	1.95401
Syt14	1.82928	3.222	7.3522	7.9982	0.9587	0
Camk1g	0.914641	0	0	5.99865	0	0
Olah	0	0	1.05031	0.999776	0	0
Meig1	5.48785	0	3.15094	3.9991	0	0
Cdnf	4.57321	8.592	4.20126	7.9982	4.7935	4.88502
Ucma	0.914641	0	0	1.99955	1.9174	0.977005
Gm13199	7.31713	2.148	3.15094	0.999776	4.7935	2.93101
AL845275.1	1.82928	0	0	0	1.9174	0
Gata3	0	3.222	4.20126	2.99933	1.9174	0
4930412O13Rik	0	0	1.05031	3.9991	0	0
Sfmbt2	1.82928	5.37	1.05031	4.99888	4.7935	0.977005
Il2ra	8.23177	6.444	6.30189	8.99798	3.8348	2.93101
Tmem236	0	0	2.10063	4.99888	0	0
Slc39a12	0	2.148	1.05031	2.99933	0.9587	0
Malrd1	0	0	3.15094	7.9982	0	0.977005
Spag6	0	0	3.15094	1.99955	1.9174	0
Armc3	0	1.074	1.05031	3.9991	0	0
4921504E06Rik	0.914641	0	1.05031	2.99933	0	0
Enkur	0	0	0	0.999776	0.9587	0
Gpr158	0	0	0	6.99843	0	0
Myo3a	0	0	1.05031	8.99798	0	0
Gad2	0	0	0	11.9973	0	0
4931423N10Rik	0.914641	0	0	3.9991	0.9587	0
Nxph2	0	0	1.05031	0.999776	0	0
Il1f9	0	1.074	0	0	1.9174	0.977005
Il1f5	0	0	0	4.99888	0	0
Pax8	0	0	1.05031	8.99798	0	1.95401
Cacna1b	0	0	4.20126	13.9969	0	0
Nrarp	6.40249	5.37	1.05031	2.99933	6.7109	3.90802
Stpg3	0	0	1.05031	1.99955	0	0
Fam166a	0.914641	3.222	2.10063	0.999776	0	0.977005
Slc34a3	0	0	1.05031	0.999776	0	0
Rnf224	0	0	1.05031	2.99933	0	0
Rnf208	0	1.074	2.10063	0.999776	0.9587	0
Grin1	0	0	3.15094	4.99888	0	0
Sapcd2	0.914641	0	1.05031	3.9991	0	0.977005
Fut7	1.82928	3.222	4.20126	0.999776	3.8348	0.977005
Ptgds	4.57321	11.814	8.40251	5.99865	0.9587	4.88502
Lcn12	0.914641	3.222	2.10063	1.99955	0	0
Ajm1	2.74392	2.148	1.05031	4.99888	2.8761	0.977005
Ccdc183	10.9757	3.222	2.10063	7.9982	4.7935	2.93101
Lcn8	2.74392	1.074	2.10063	0	1.9174	0.977005
Lcn5	0	1.074	0	0.999776	0	0
Obp2a	0	0	1.05031	1.99955	0	0
Obp2b	0	0	0	2.99933	0	0
Lcn3	0	0	0	1.99955	0	0
Lcn11	0	0	0	2.99933	0	0
Glt6d1	0	0	0	1.99955	0	0
Lcn9	0	0	0	3.9991	0	0
Sohlh1	0	0	0	1.99955	0	0
Kcnt1	0	1.074	6.30189	5.99865	0	1.95401
Lhx3	0	1.074	1.05031	1.99955	0	0
Ccdc187	1.82928	0	2.10063	2.99933	0.9587	0
Dipk1b	1.82928	3.222	2.10063	4.99888	2.8761	2.93101
Lcn4	0	1.074	0	1.99955	0	0
Abo	0	0	0	1.99955	0	0
Gm13398	0	0	0	4.99888	0	0
Mymk	0.914641	0	1.05031	1.99955	0	0
Fam163b	1.82928	4.296	3.15094	5.99865	1.9174	6.83903
Brd3os	5.48785	7.518	1.05031	2.99933	2.8761	0.977005
Fcnb	0	0	0	1.99955	0	0
Ppp1r26	2.74392	6.444	4.20126	2.99933	4.7935	0.977005
1700007K13Rik	0	1.074	0	0.999776	0	0
Cel	0	0	1.05031	1.99955	0	0.977005
Spaca9	0	2.148	2.10063	0	1.9174	1.95401
Ak8	0	0	0	2.99933	1.9174	0.977005
Barhl1	4.57321	3.222	10.5031	7.9982	8.6283	2.93101
Cfap77	3.65856	2.148	3.15094	6.99843	2.8761	1.95401
Gm13420	0	1.074	5.25157	2.99933	0.9587	1.95401
Gm13547	0	1.074	1.05031	2.99933	0.9587	0
Cercam	0	3.222	2.10063	2.99933	1.9174	2.93101
Pkn3	8.23177	9.666	7.3522	5.99865	4.7935	0.977005
Gm28035	1.82928	6.444	8.40251	4.99888	1.9174	3.90802
Cstad	1.82928	1.074	1.05031	4.99888	1.9174	1.95401
1700001O22Rik	0.914641	0	0	8.99798	0	0
Prrx2	0	0	0	1.99955	0	0
Ncs1	0.914641	0	6.30189	5.99865	1.9174	3.90802
Prdm12	0	0	0	2.99933	0	0
Fibcd1	0	1.074	3.15094	2.99933	1.9174	1.95401
Aif1l	0.914641	2.148	5.25157	5.99865	0.9587	0
Plpp7	4.57321	3.222	5.25157	6.99843	4.7935	0.977005
Dnm1	0.914641	10.74	9.45283	6.99843	6.7109	2.93101
Pip5kl1	0.914641	0	1.05031	2.99933	0	0
Ak1	2.74392	1.074	3.15094	3.9991	3.8348	0.977005
6330409D20Rik	9.14641	3.222	5.25157	4.99888	3.8348	6.83903
Ttc16	0	1.074	4.20126	1.99955	3.8348	0
Ptrh1	1.82928	2.148	6.30189	9.99776	2.8761	2.93101
Cfap157	0	0	4.20126	0	0	0.977005
Garnl3	2.74392	1.074	7.3522	5.99865	1.9174	2.93101
Lmx1b	0	0	5.25157	4.99888	0	0
Gm34653	0	1.074	1.05031	0	1.9174	0.977005
4930402F06Rik	0	0	1.05031	0.999776	0	0.977005
Ttll11	2.74392	2.148	4.20126	3.9991	0.9587	0
Olfr338	0	0	2.10063	0.999776	0	0
Olfr339	0	0	0	7.9982	0	0
Olfr341	0	0	1.05031	1.99955	0	0
Olfr342	0	0	0	3.9991	0	0
Olfr344	0	0	0	2.99933	0	0
Olfr347	0	0	1.05031	0.999776	0	0
Olfr50	0	0	2.10063	2.99933	0	0
Olfr350	0	0	0	1.99955	0	0
Olfr352	0	0	2.10063	5.99865	0	0
Olfr353	0	0	0	2.99933	0	0
Olfr354	0	0	3.15094	4.99888	0	0
Olfr357	0	0	0	2.99933	0	0
Olfr358	0	0	0	5.99865	0	0
Olfr361	0	1.074	1.05031	1.99955	0	0
Olfr362	0	0	0	3.9991	0	0
Olfr364-ps1	0	0	1.05031	1.99955	0	0
Olfr365	0	0	0	2.99933	0	0
Olfr366	0	0	1.05031	0.999776	0	0
Olfr368	0	0	1.05031	0.999776	0	0
Nr5a1	0	1.074	1.05031	3.9991	0	0
Olfml2a	1.82928	2.148	4.20126	1.99955	0	1.95401
Wdr38	5.48785	3.222	2.10063	1.99955	0.9587	1.95401
Lrp1b	0.914641	0	3.15094	18.9957	0	0
Lypd6b	0.914641	1.074	1.05031	1.99955	0.9587	0
Lypd6	1.82928	2.148	4.20126	1.99955	3.8348	2.93101
Tnfaip6	0.914641	0	1.05031	0	0.9587	0
Galnt13	0	0	0	4.99888	0	0
Kcnj3	0	0	1.05031	6.99843	0	0
Galnt5	0	0	1.05031	8.99798	0	0
Ermn	0	0	0	1.99955	0	0
Acvr1c	1.82928	3.222	6.30189	8.99798	2.8761	4.88502
Gm11099	0	0	2.10063	2.99933	0	0
Dapl1	0	0	1.05031	1.99955	0	0
Itgb6	1.82928	1.074	5.25157	2.99933	2.8761	0
Tbr1	0.914641	0	2.10063	4.99888	0.9587	2.93101
Gcg	0	0	0	1.99955	0	0
Scn3a	3.65856	6.444	8.40251	11.9973	2.8761	1.95401
Scn2a	0	0	3.15094	11.9973	0.9587	0
Csrnp3	0	0	0	6.99843	0	0
Scn1a	0	0	0	7.9982	0	0
Scn9a	0	0	4.20126	6.99843	0.9587	0.977005
Xirp2	0	0	8.40251	14.9966	0	0
4933409G03Rik	0	0	0	1.99955	0	0
4932414N04Rik	0	0	0	4.99888	0.9587	0
Klhl41	2.74392	1.074	1.05031	6.99843	0	1.95401
Myo3b	0	0	2.10063	5.99865	0.9587	0
Erich2	0	1.074	1.05031	0.999776	0	0
Gad1	0	2.148	6.30189	1.99955	0	0.977005
Cybrd1	0.914641	2.148	1.05031	2.99933	0	0
Dlx2	0	0	1.05031	2.99933	0	0
Gm11084	0	0	0	0	1.9174	1.95401
Sp9	0.914641	0	3.15094	5.99865	0	1.95401
Chrna1	0	0	3.15094	1.99955	0	0
Chn1	0	0	0	4.99888	1.9174	0
Evx2	1.82928	0	1.05031	2.99933	0	0
Hoxd13	0	0	0	1.99955	0	0
Hoxd12	0	0	0	3.9991	0	0
Hoxd11	0	0	2.10063	0.999776	0	0
Hoxd9	0	0	1.05031	3.9991	0	0
Hoxd8	0	0	1.05031	1.99955	1.9174	0
Hoxd4	0	0	1.05031	1.99955	0.9587	0
Hoxd1	0	0	2.10063	2.99933	0	0
Ttc30a2	0	0	2.10063	0.999776	1.9174	2.93101
Pde11a	1.82928	0	2.10063	5.99865	0	0.977005
Cyct	0	0	0	2.99933	0	0
Pjvk	0	0	0	2.99933	0.9587	0.977005
Neurod1	0	0	0	2.99933	0	0
Ppp1r1c	0	0	3.15094	0	0	0
Prdx6b	0	2.148	3.15094	3.9991	6.7109	0.977005
Zfp804a	0	0	2.10063	3.9991	0	0
Zswim2	0	0	1.05031	2.99933	0	0
Btbd18	0	0	0	3.9991	0	0
Smtnl1	0	0	1.05031	3.9991	0.9587	0.977005
Rtn4rl2	0.914641	1.074	0	0.999776	0.9587	0.977005
Prg2	0	0	0	3.9991	0	0
Aplnr	1.82928	0	1.05031	1.99955	0	1.95401
Lrrc55	0.914641	0	1.05031	1.99955	0	0.977005
Olfr988	0	0	2.10063	0.999776	0	0
4833423E24Rik	0	0	0	1.99955	0	0
Olfr996	0	0	0	3.9991	0	0
Olfr1000	0	0	1.05031	0.999776	0	0
Olfr1002	0	0	1.05031	1.99955	0	0
Olfr1009	0.914641	0	0	0.999776	0	0
Olfr1012	0	0	0	1.99955	0	0
Olfr1013	0	0	1.05031	4.99888	0	0
Olfr1014	0	0	0	3.9991	0	0
Olfr1018	0	0	1.05031	1.99955	0	0
Olfr1023	0	0	1.05031	2.99933	0	0
Olfr1025-ps1	0	0	1.05031	0.999776	0	0
Olfr1028	0	0	1.05031	2.99933	0	0
Olfr1031	0	0	1.05031	1.99955	0.9587	0
Olfr1036	0	0	0	2.99933	0	1.95401
Olfr1039	0	0	0	3.9991	0	0
Olfr1042	0	0	1.05031	0.999776	0	0
Olfr1043	0	0	0	1.99955	0	0
Olfr1044	0	0	0	1.99955	0	0
Olfr52	0	0	1.05031	1.99955	0	0
Olfr1045	0	0	0	2.99933	0	0
Olfr1047	0	0	1.05031	1.99955	0	0
Olfr1051	0	0	0	1.99955	0	0
Olfr1056	0	0	0	2.99933	0	0
Olfr1057	0	0	0	1.99955	0	0
Olfr1058	0	0	1.05031	3.9991	0	0
Olfr1062	0	0	0	1.99955	0	0
Olfr1065	0	0	0	1.99955	0	0
Olfr228	0	0	0	1.99955	0	0
Olfr1085	0	0	0	1.99955	0.9587	0
Olfr1087	0	0	2.10063	0.999776	0	0
Olfr1093	0	0	0	1.99955	0	0
Gm13723	0.914641	0	0	0.999776	0	0.977005
Olfr1097	0	0	1.05031	4.99888	0	0
Olfr1099	0	0	1.05031	0	0	0.977005
Olfr1100	0	0	1.05031	0.999776	0	0
Olfr1101	0	0	2.10063	2.99933	0	0
Olfr1102	0	0	0	1.99955	0	0
Olfr1104	0	0	0	0.999776	0.9587	0
Olfr1105	0	0	0	1.99955	0	0
Olfr1106	0	0	0	4.99888	0	0
Olfr1109	0	0	0	1.99955	0	0
Olfr259	0	0	2.10063	2.99933	0	0
Olfr1110	0.914641	0	0	1.99955	0	0
Olfr1111	0	0	0	1.99955	0	0
Olfr1112	0	0	0	2.99933	0	0
Olfr1115	0	0	2.10063	4.99888	0	0
Olfr1116	0	0	1.05031	3.9991	0	0
Olfr1120	0	0	1.05031	3.9991	0	0
Olfr1121	0	0	0	1.99955	0	0
Olfr1122	0	0	1.05031	3.9991	0	0
Olfr1124	0	0	0	3.9991	0	0
Olfr1126	0	0	0	1.99955	0	0
Pramel7	0	0	1.05031	3.9991	0	0
Pramel6	0	0	0	2.99933	0	0
Olfr153	0	0	0	1.99955	0	0
Olfr1140	0	0	0	1.99955	0	0
Olfr152	0	0	0	2.99933	0	0
Olfr1143	0	0	0	1.99955	0	0
Olfr1148	0	0	0	2.99933	0	0
Olfr1150-ps1	0	0	0	1.99955	0	0
Olfr1151	0	0	1.05031	1.99955	0	0
Olfr1152	0	1.074	1.05031	3.9991	0	0
Olfr1154	0	0	0	2.99933	0	0
Olfr1155	0	0	2.10063	3.9991	0	0
Olfr1156	0	0	1.05031	0.999776	0	0
Olfr1158	0	0	0	1.99955	0	0
Olfr1160	0	0	1.05031	2.99933	0	0
Olfr1161	0	0	1.05031	2.99933	0	0
Olfr73	0	0	1.05031	1.99955	0	0
Olfr1163	0	0	0	1.99955	0	0
Olfr1166	0	0	0	1.99955	0	0
Olfr1167	0	0	0	1.99955	0	0
Olfr1173	0	2.148	2.10063	0.999776	0	0.977005
Olfr1175-ps	0	0	0	1.99955	0	0
Olfr1176	0	0	2.10063	1.99955	0	0
Olfr1178	0	0	0	4.99888	0	0
Gm13757	0	0	0	1.99955	0	0
Olfr1183	0	0	2.10063	1.99955	0	0
Olfr1185-ps1	0	0	1.05031	3.9991	0	0
Olfr1186	0	0	0	1.99955	0	0
Olfr1188	0	0	0	1.99955	0	0
Olfr1189	0	0	0	2.99933	0	0
Olfr1191-ps1	0	0	2.10063	5.99865	0.9587	0
Olfr1192-ps1	0	0	3.15094	3.9991	0.9587	0
Olfr1193	0	0	0	3.9991	0	0
Olfr1197	0	0	0	1.99955	0	0
Olfr1199	0	0	0	2.99933	0	0
Olfr1200	0	0	0	4.99888	0	0
Olfr1201	0	0	1.05031	0.999776	0	0
Olfr1202	0	0	1.05031	2.99933	0	0
Olfr1205	0.914641	0	0	2.99933	0	0
Olfr1204	0	0	1.05031	5.99865	0	0
Olfr1206	0	0	0	1.99955	0	0
Olfr1208	0	0	2.10063	2.99933	0	0
Olfr1209	0	0	1.05031	2.99933	0	0
Olfr1211	0	0	0	1.99955	0	0
Olfr1212	0	0	0	2.99933	0	0
Gm13762	0	0	0	2.99933	0	0
Olfr1214	0	0	1.05031	0.999776	0	0
Olfr1217	0	0	1.05031	0.999776	0	0
Olfr1218	0	0	0	1.99955	0	0
Olfr1219	0	0	0	2.99933	0	0
Olfr1220	0	0	1.05031	3.9991	0	0
Olfr1222	0	0	0	5.99865	0	0
Olfr1223	0	0	0	1.99955	0	0
Olfr1224-ps1	0	0	1.05031	2.99933	0	0
Olfr1225	0	0	0	4.99888	0	0
Olfr1226	0	0	0	7.9982	0	0
Olfr1229	0	0	1.05031	0.999776	0	0
Olfr1232	0	0	0	1.99955	0	0
Olfr1233	0	0	0	3.9991	0	0
Olfr1238	0	0	2.10063	3.9991	0	0
Olfr1241	0	0	0	2.99933	0	0
Olfr1242	0	0	1.05031	2.99933	0	0
Olfr1243	0	0	0	1.99955	0	0
Olfr1245	0.914641	0	2.10063	0.999776	0	0
Olfr1246	0	0	2.10063	1.99955	0	0
Olfr1247	0	0	1.05031	0.999776	0	0
Olfr1249	0	0	0	3.9991	0	0
Olfr1250	0	0	2.10063	0.999776	0	0
Olfr1251	0	0	0	1.99955	0	0
Olfr1253	0	0	2.10063	2.99933	0	0
Olfr1254	0	0	1.05031	1.99955	0	0
Olfr1256	0	0	1.05031	4.99888	0	0
Olfr48	0	0	0	3.9991	0	0
Olfr1257	0	0	1.05031	0.999776	0.9587	0
Olfr1258	0	0	2.10063	6.99843	0	0
Olfr1259	0	0	0	3.9991	0	0
Olfr1260	0	0	1.05031	2.99933	0	0
Olfr1262	0	0	1.05031	3.9991	0	0
Olfr1263	0	0	0	2.99933	0	0
Olfr1265	0	0	0	5.99865	0	0
Olfr140	0	0	0	1.99955	0	0
Olfr1269	0	0	0	1.99955	0	0
Olfr32	0	0	0	2.99933	0	0
Olfr1270	0	0	0	1.99955	0	0
Olfr142	0	0	2.10063	1.99955	0	0
Olfr1271	0	0	0	3.9991	0	0
Olfr1272	0	0	0	1.99955	0	0
Agbl2	1.82928	0	4.20126	6.99843	0	0
C1qtnf4	0.914641	0	1.05031	4.99888	2.8761	4.88502
Chrm4	0	0	0	1.99955	0	0
Mdk	1.82928	5.37	3.15094	3.9991	6.7109	2.93101
Creb3l1	4.57321	4.296	9.45283	6.99843	6.7109	1.95401
Chst1	0.914641	2.148	1.05031	3.9991	2.8761	1.95401
Syt13	0	0	0	0.999776	0	0.977005
Alx4	4.57321	3.222	2.10063	8.99798	3.8348	3.90802
Accsl	0	0	1.05031	5.99865	0	0
Gm27027	0.914641	0	0	0.999776	0	0
Rag2	0	0	1.05031	2.99933	0	0
Rag1	0.914641	0	1.05031	3.9991	0	0.977005
Fjx1	0	0	1.05031	2.99933	0.9587	0.977005
Gm10799	0.914641	0	1.05031	0.999776	0	0
A930018P22Rik	0.914641	0	1.05031	2.99933	1.9174	0.977005
Pin1rt1	0	0	1.05031	0.999776	0	0
BX908741.1	0	1.074	0	0.999776	0.9587	0
Wt1	1.82928	0	1.05031	6.99843	5.7522	5.86203
Mpped2	0	2.148	1.05031	5.99865	5.7522	3.90802
Fshb	0	0	0	1.99955	0	0
Kcna4	0	0	2.10063	4.99888	0	0
Slc5a12	0	0	0	3.9991	0	0
Ano3	0	0	0	7.9982	0	0
Gm15130	0	0	0	1.99955	0	0
4930430A15Rik	0	0	0	2.99933	0	0
Olfr1276	0	0	2.10063	0	0	0
Olfr1277	0	0	2.10063	4.99888	0	0
Olfr1278	0	0	0	1.99955	0	0
Olfr1279	0	0	2.10063	3.9991	0	0
Olfr1280	0	0	3.15094	10.9975	0	0
Olfr1286	0	0	1.05031	2.99933	0	0
Olfr1288	0	0	1.05031	0.999776	0	0
Olfr1290	0	0	2.10063	0.999776	0	0
Olfr1293-ps	0	0	0	1.99955	0	0
Olfr1295	0	0	1.05031	1.99955	0	0
Olfr1297	0	0	0	5.99865	0	0
Olfr1301	0	0	0	1.99955	0	0
Olfr1302	0	0	1.05031	3.9991	0	0
Olfr1303	0	0	0	1.99955	0	0
Olfr1307	0	0	2.10063	5.99865	0	0
Olfr1309	0	0	2.10063	0.999776	0	0
Olfr1311	0	0	0	2.99933	0	0
Olfr1313	0	0	1.05031	1.99955	0	0
Olfr1314	0	0	0	1.99955	0	0
Olfr1318	0	0	1.05031	1.99955	0	0
Lpcat4	3.65856	1.074	2.10063	6.99843	3.8348	3.90802
Nutm1	0	0	6.30189	1.99955	0	0
Gm21985	0	0	0	1.99955	0	0
Chrm5	0	0	3.15094	0.999776	0.9587	0
Tmco5b	0	0	1.05031	0.999776	0	0
Grem1	0	0	0	3.9991	0	0.977005
Scg5	0	0	1.05031	3.9991	0.9587	0
Gjd2	0	0	0	4.99888	0	0
Fsip1	2.74392	0	4.20126	4.99888	0	0
Gpr176	0.914641	1.074	1.05031	3.9991	0	0
Pak6	2.74392	2.148	1.05031	5.99865	2.8761	0.977005
Dnajc17	2.74392	4.296	5.25157	8.99798	3.8348	3.90802
Gm14137	4.57321	2.148	1.05031	2.99933	0.9587	3.90802
Ppp1r14d	0.914641	0	0	0.999776	0	0
Spint1	2.74392	3.222	4.20126	2.99933	5.7522	1.95401
Rhov	0	0	1.05031	0.999776	0	0.977005
Oip5	4.57321	7.518	3.15094	6.99843	3.8348	0.977005
Ltk	0.914641	0	4.20126	4.99888	1.9174	0.977005
Tyro3	1.82928	2.148	5.25157	8.99798	1.9174	0.977005
Pla2g4b	5.48785	2.148	5.25157	5.99865	1.9174	2.93101
Sptbn5	0.914641	2.148	10.5031	11.9973	2.8761	1.95401
Pla2g4e	0	0	4.20126	6.99843	0	0
Pla2g4d	0	0	0	2.99933	0	0
Pla2g4f	0	1.074	5.25157	1.99955	13.4218	3.90802
Epb42	1.82928	0	3.15094	12.9971	1.9174	0
Tgm7	1.82928	1.074	1.05031	0.999776	0	0
Ckmt1	0	1.074	0	3.9991	0	0
Strc	0	0	1.05031	8.99798	0	0.977005
Ell3	0	2.148	5.25157	4.99888	1.9174	4.88502
Serinc4	0	1.074	1.05031	0	1.9174	0
Frmd5	0	0	4.20126	2.99933	0	3.90802
Mageb3	0	1.074	1.05031	2.99933	0	0
Trim69	0.914641	0	1.05031	2.99933	1.9174	1.95401
Terb2	0	0	0	2.99933	0	0
Duox2	0	2.148	3.15094	4.99888	0	0
Duoxa1	0	0	3.15094	1.99955	0	0
Duox1	1.82928	0	2.10063	4.99888	3.8348	2.93101
Gm14085	0.914641	1.074	1.05031	1.99955	0	0.977005
Ctxn2	0	0	1.05031	0.999776	0	0
Slc12a1	0	0	0	4.99888	0	0
Shc4	0	0	9.45283	3.9991	1.9174	2.93101
Fam227b	0	0	5.25157	1.99955	1.9174	0
Fgf7	1.82928	0	0	6.99843	0	0.977005
Ncaph	3.65856	0	10.5031	7.9982	1.9174	3.90802
Dusp2	2.74392	0	1.05031	4.99888	6.7109	3.90802
Astl	0	0	3.15094	2.99933	0	0.977005
Prom2	0	0	4.20126	2.99933	0	1.95401
Mal	3.65856	3.222	2.10063	4.99888	3.8348	3.90802
Mall	0	0	1.05031	1.99955	0	0
Nphp1	6.40249	7.518	9.45283	2.99933	4.7935	7.81604
Bub1	1.82928	3.222	2.10063	11.9973	1.9174	0
Acoxl	0.914641	1.074	0	3.9991	0.9587	2.93101
Spdye4c	0	0	2.10063	0.999776	0	0
Vinac1	4.57321	4.296	4.20126	3.9991	2.8761	4.88502
F830045P16Rik	0	0	2.10063	2.99933	0	0
Pdyn	0	0	2.10063	2.99933	0	0
Tgm3	0	0	1.05031	1.99955	0	0
Tgm6	0	0	1.05031	5.99865	0	0
Tmc2	0	0	1.05031	1.99955	0.9587	0
Ebf4	2.74392	2.148	2.10063	2.99933	0	0.977005
Gm28372	0	1.074	0	0.999776	0	0
Avp	0	0	1.05031	1.99955	0	0
Slc4a11	4.57321	3.222	0	5.99865	1.9174	2.93101
Gfra4	3.65856	3.222	2.10063	0.999776	0	0.977005
Adra1d	0	0	2.10063	0	0	0.977005
Erv3	0	0	0	2.99933	0	0
Prokr2	0	0	2.10063	2.99933	0	0.977005
Chgb	0	0	0	1.99955	0	0
Lamp5	0	0	2.10063	3.9991	0	0
Pak7	1.82928	0	1.05031	7.9982	0	0.977005
Ankef1	0	0	0	5.99865	0.9587	0
Snap25	0	0	1.05031	6.99843	0	0
Sptlc3	0	0	1.05031	0.999776	0	0
Ism1	0	0	1.05031	4.99888	0	0.977005
Gm17374	0	2.148	1.05031	0	0	0
Sel1l2	0	0	3.15094	5.99865	0	0
Flrt3	4.57321	4.296	4.20126	4.99888	0.9587	1.95401
Otor	0	0	0	1.99955	0	0
Pcsk2	0	0	0	3.9991	0	0
Bfsp1	1.82928	1.074	2.10063	0.999776	0.9587	2.93101
Ovol2	0	0	1.05031	1.99955	0	0
Slc24a3	4.57321	3.222	3.15094	2.99933	4.7935	5.86203
Cfap61	0.914641	0	3.15094	10.9975	0	0
Insm1	0	0	6.30189	5.99865	0	0
Nkx2-4	0	0	0	0	0.9587	0.977005
Pax1	0	1.074	1.05031	5.99865	0	0
Sstr4	0	0	1.05031	0	0.9587	0.977005
Cstl1	0	0	0	1.99955	0	0
Cst8	0	0	0	1.99955	0	0
Cstdc2	0	0	0	3.9991	0	0
Gm1330	0	0	1.05031	1.99955	0	0
Syndig1	0	0	2.10063	0.999776	0	0
Gm10770	0.914641	0	0	0	0	0.977005
Gm14139	0	0	1.05031	1.99955	0.9587	0
Gm14124	0	0	1.05031	1.99955	0	0
Zfp345	0	0	0	2.99933	0.9587	0.977005
Cst7	2.74392	2.148	2.10063	6.99843	1.9174	2.93101
Acss1	4.57321	0	5.25157	4.99888	9.587	0
Vsx1	0	0	0	3.9991	0	0
Ninl	12.805	12.888	9.45283	6.99843	3.8348	3.90802
Nanp	2.74392	1.074	1.05031	4.99888	4.7935	3.90802
Sdcbp2	0.914641	0	1.05031	6.99843	0	0.977005
Snph	1.82928	0	4.20126	3.9991	0.9587	0
Rad21l	0	0	1.05031	2.99933	0	0
Tmem74bos	0	0	1.05031	0.999776	0	0
Tmem74b	0	2.148	2.10063	0.999776	0.9587	1.95401
Rspo4	0	0	0	2.99933	0.9587	0
Angpt4	0	1.074	5.25157	2.99933	0	0.977005
Slc52a3	0	1.074	1.05031	1.99955	0.9587	1.95401
Scrt2	0	0	4.20126	4.99888	0	0
Tcf15	0.914641	0	0	0.999776	0.9587	0
Nrsn2	0	0	1.05031	0.999776	0	0
6820408C15Rik	0	1.074	1.05031	3.9991	0.9587	0
Defb28	0	0	0	1.99955	0	0
Gm17416	0	0	1.05031	0.999776	0	0
Cox4i2	0	0	3.15094	1.99955	0	0
Mylk2	0	0	2.10063	0.999776	0	0
Foxs1	1.82928	0	2.10063	0.999776	0.9587	0
Dusp15	0	0	1.05031	1.99955	0	0
Ttll9	0.914641	0	1.05031	5.99865	0.9587	0
Xkr7	0.914641	0	0	1.99955	0	0
Dnmt3c	0	1.074	0	0.999776	0	0.977005
Efcab8	0	1.074	2.10063	7.9982	0	0.977005
Sun5	0	0	1.05031	1.99955	0	0
Bpifb2	0	0	2.10063	0.999776	0	0
Bpifb6	0	0	2.10063	3.9991	0	0
Bpifb3	0	0	2.10063	0.999776	0	0
Bpifb4	0	0	0	5.99865	0	0
Bpifa6	0	0	1.05031	1.99955	0	0
Bpifa2	0	0	0	1.99955	0	0
Bpifa1	0	0	1.05031	0.999776	0	0
Bpifb1	0	0	2.10063	3.9991	0	0
Bpifb9a	0.914641	0	0	0.999776	0.9587	0
Bpifb9b	0.914641	0	1.05031	1.99955	0	0
Necab3	4.57321	4.296	4.20126	4.99888	2.8761	0
1700003F12Rik	2.74392	3.222	1.05031	4.99888	0	3.90802
Actl10	0	1.074	0	3.9991	0.9587	2.93101
Gm14214	1.82928	0	1.05031	0	0.9587	0
a	1.82928	7.518	4.20126	0.999776	1.9174	6.83903
Gm14226	1.82928	0	0	0	0	0
Ggt7	0.914641	0	2.10063	0.999776	0.9587	2.93101
Mmp24	0.914641	1.074	3.15094	3.9991	4.7935	2.93101
Fam83c	6.40249	6.444	3.15094	7.9982	2.8761	0.977005
Fer1l4	0	1.074	2.10063	9.99776	0	0
Cpne1	4.57321	5.37	4.20126	4.99888	1.9174	9.77005
Tgif2	2.74392	8.592	2.10063	8.99798	2.8761	2.93101
Tldc2	0	1.074	1.05031	2.99933	0	0.977005
Mroh8	0	1.074	1.05031	5.99865	0	0
Ghrh	1.82928	0	1.05031	0.999776	0.9587	0
Vstm2l	0	0	1.05031	2.99933	0	0
D630003M21Rik	5.48785	10.74	8.40251	10.9975	3.8348	2.93101
Adig	0	1.074	0	0.999776	1.9174	0.977005
Arhgap40	0	0	0	5.99865	0	0
Slc32a1	0	0	4.20126	2.99933	0	0
Emilin3	0.914641	0	2.10063	2.99933	0	1.95401
L3mbtl1	2.74392	2.148	2.10063	0.999776	0.9587	0
Mybl2	0.914641	1.074	6.30189	2.99933	0	0.977005
Tox2	0	1.074	2.10063	3.9991	1.9174	4.88502
Jph2	0.914641	3.222	0	2.99933	0	1.95401
Gdap1l1	0	0	1.05031	1.99955	0	0
Ccn5	1.82928	0	1.05031	3.9991	0.9587	0.977005
Pabpc1l	1.82928	1.074	2.10063	1.99955	0.9587	0
Kcns1	0	0	1.05031	1.99955	0	0
Wfdc15b	0.914641	1.074	0	2.99933	0	0.977005
Svs2	0	0	1.05031	1.99955	0	0
Slpi	0	1.074	0	1.99955	1.9174	0
Matn4	0	0	1.05031	0.999776	0	0
Trp53tg5	0.914641	2.148	3.15094	0	0.9587	0.977005
Wfdc2	0	2.148	1.05031	1.99955	0	0
Wfdc6a	0	0	1.05031	0.999776	0	0
Eppin	0	0	0	1.99955	0	0
Wfdc8	0	0	1.05031	2.99933	0	0
Wfdc16	0	0	0	1.99955	0.9587	0
Wfdc9	0	0	1.05031	0.999776	0	0
Wfdc10	0	0	0	1.99955	0	0
Wfdc13	0	0	1.05031	0.999776	0	0
Spint4	0	0	1.05031	1.99955	0	0
Ube2c	0.914641	1.074	2.10063	1.99955	3.8348	0.977005
1700025C18Rik	0	0	2.10063	0.999776	0	0
Cdh22	0	0	6.30189	0.999776	0	0
Zfp663	0	0	1.05031	3.9991	0.9587	0
Ocstamp	4.57321	3.222	8.40251	14.9966	2.8761	0.977005
Slc2a10	0	3.222	1.05031	6.99843	0.9587	2.93101
Eya2	1.82928	0	2.10063	4.99888	1.9174	1.95401
Snai1	2.74392	2.148	5.25157	5.99865	5.7522	1.95401
Ube2v1	2.74392	1.074	1.05031	3.9991	3.8348	2.93101
Kcng1	0.914641	0	2.10063	3.9991	0	0
Sall4	0	0	2.10063	4.99888	0	0
Bcas1	1.82928	0	1.05031	0	1.9174	0
Cyp24a1	0	0	2.10063	1.99955	0	0
Pfdn4	0.914641	0	1.05031	4.99888	1.9174	2.93101
Dok5	0	0	1.05031	1.99955	0.9587	0
Cbln4	0	0	0	3.9991	0	0
Mc3r	0	0	0	1.99955	0	0
Cass4	3.65856	0	5.25157	3.9991	0.9587	0.977005
Fam209	6.40249	6.444	4.20126	0.999776	2.8761	10.7471
Tfap2c	0	0	1.05031	3.9991	0	0
Spo11	0	0	5.25157	0.999776	0	1.95401
1700021F07Rik	0	0	1.05031	0.999776	0	0
1700010B08Rik	0.914641	0	0	0.999776	0	0
Gm20721	0.914641	3.222	2.10063	0.999776	0.9587	0.977005
Edn3	0	0	3.15094	0.999776	0	0.977005
Gm14444	4.57321	4.296	4.20126	1.99955	4.7935	3.90802
Gm14393	1.82928	0	2.10063	1.99955	0.9587	1.95401
Gm14443	5.48785	5.37	10.5031	6.99843	5.7522	3.90802
Gm14391	0	1.074	3.15094	0	0	0.977005
Gm14288	0	1.074	1.05031	0.999776	0.9587	0
Gm6710	0	1.074	0	0.999776	0	0.977005
2210418O10Rik	2.74392	2.148	3.15094	2.99933	2.8761	1.95401
Zfp973	0.914641	1.074	0	0.999776	0	0
Gm14296	0.914641	2.148	0	1.99955	0	0.977005
Gm14419	0.914641	0	0	0	0	0.977005
Gm14401	2.74392	2.148	2.10063	1.99955	1.9174	4.88502
Gm14409	1.82928	0	0	0.999776	0	1.95401
Gm14322	0.914641	1.074	5.25157	1.99955	2.8761	2.93101
Phactr3	0	1.074	2.10063	3.9991	0.9587	0.977005
Sycp2	0	1.074	4.20126	6.99843	0.9587	0
Ppp1r3d	5.48785	4.296	3.15094	7.9982	2.8761	4.88502
Cdh26	0.914641	0	2.10063	5.99865	0	0
Rbbp8nl	0	0	3.15094	1.99955	0	0
Gata5	0	0	3.15094	5.99865	1.9174	1.95401
Slco4a1	2.74392	4.296	5.25157	3.9991	3.8348	7.81604
Ntsr1	0	0	0	3.9991	0	0
Col9a3	0	1.074	5.25157	2.99933	1.9174	0
Tcfl5	0	0	1.05031	4.99888	0.9587	0.977005
Bhlhe23	0	0	1.05031	3.9991	0	0
Birc7	0	0	2.10063	0.999776	0	0
Kcnq2	0.914641	0	6.30189	10.9975	0	0
Eef1a2	0	0	3.15094	2.99933	0	0
Fndc11	0	2.148	1.05031	1.99955	0.9587	0
Stmn3	1.82928	1.074	3.15094	0	0.9587	2.93101
Lime1	0	1.074	0	1.99955	0.9587	1.95401
Abhd16b	4.57321	1.074	2.10063	0.999776	1.9174	0
Samd10	8.23177	8.592	8.40251	2.99933	6.7109	1.95401
Gm29797	1.82928	1.074	0	0	1.9174	0
Lkaaear1	0	0	0	1.99955	0	0
Oprl1	0	0	2.10063	0.999776	0	0
Myt1	0	0	3.15094	6.99843	0	0
Hnf4g	0.914641	4.296	3.15094	4.99888	2.8761	2.93101
Stmn2	0	0	1.05031	1.99955	0	0
Fabp12	4.57321	1.074	2.10063	1.99955	1.9174	1.95401
Ralyl	0	0	2.10063	1.99955	0	0
Slc7a12	0	0	1.05031	0.999776	0	0
Car13	4.57321	2.148	2.10063	4.99888	3.8348	7.81604
Car1	7.31713	9.666	9.45283	3.9991	6.7109	4.88502
Gm9733	0	1.074	0	0.999776	0.9587	0
Sirpb1a	0	0	0	2.99933	3.8348	0.977005
Sirpb1b	0.914641	1.074	0	2.99933	4.7935	1.95401
Sirpb1c	0	0	0	3.9991	0.9587	2.93101
Cypt12	0	0	0	1.99955	0	0
Bhlhe22	0.914641	0	3.15094	1.99955	0	0.977005
Dnajc5b	0	0	0	1.99955	0	0
Trim55	0	0	0	2.99933	0	0
Crh	0	0	1.05031	2.99933	0	0
Cpa3	0	0	2.10063	0.999776	0.9587	0.977005
Cpb1	0.914641	0	0	0.999776	0	0
Agtr1b	0	0	0	2.99933	0	0
Nlgn1	0	0	3.15094	7.9982	0.9587	0.977005
Ghsr	0	0	1.05031	1.99955	0	0
Tmem212	0	0	1.05031	0.999776	0	0
Gm1527	0	0	1.05031	3.9991	0	0
Egfem1	2.74392	6.444	1.05031	2.99933	6.7109	7.81604
Actrt3	0	0	1.05031	3.9991	0	0
Lrrc34	0.914641	0	1.05031	2.99933	0	0.977005
Lrriq4	0	0	1.05031	4.99888	0	0
Lrrc31	0	0	1.05031	1.99955	0	0
Samd7	0	0	1.05031	1.99955	0	0
Slc7a14	0	0	3.15094	8.99798	0	0
Kcnmb2	0.914641	0	0	3.9991	0	1.95401
Kcnmb3	1.82928	3.222	4.20126	1.99955	0	1.95401
Usp13	0	0	0	2.99933	0	0
Pex5l	0	0	1.05031	5.99865	0	0
Sox2	0	0	1.05031	2.99933	0	0
Ccdc144b	0	0	4.20126	3.9991	0.9587	0
Qrfpr	0	1.074	0	0	0	0.977005
1810062G17Rik	6.40249	5.37	2.10063	0.999776	4.7935	3.90802
Gm11549	0	1.074	1.05031	1.99955	0	0.977005
Adad1	0	0	1.05031	3.9991	0	0
Il21	0	0	2.10063	0.999776	0.9587	0
Cetn4	1.82928	2.148	0	5.99865	0	0.977005
Slc25a31	0	0	0	3.9991	1.9174	0.977005
Pcdh10	0	1.074	5.25157	6.99843	0	0
Slc7a11	2.74392	2.148	4.20126	5.99865	2.8761	2.93101
Mgst2	0.914641	1.074	2.10063	5.99865	2.8761	0
Stoml3	0.914641	0	1.05031	1.99955	0	0
Frem2	2.74392	2.148	9.45283	7.9982	3.8348	5.86203
Trpc4	0.914641	0	4.20126	4.99888	0	0.977005
Sertm1	0	0	1.05031	1.99955	0	0
Ccna1	0	0	0	2.99933	0	0
Ccdc169	0.914641	3.222	2.10063	1.99955	1.9174	2.93101
Sohlh2	0	0	1.05031	2.99933	0	0
Mab21l1	2.74392	2.148	1.05031	2.99933	2.8761	0.977005
Ankub1	5.48785	4.296	3.15094	3.9991	2.8761	7.81604
Erich6	0	0	1.05031	0.999776	0	1.95401
Mindy4b-ps	0	1.074	2.10063	1.99955	0	2.93101
Clrn1	0	0	0	1.99955	0	0
Gpr87	0	0	5.25157	5.99865	1.9174	4.88502
C130079G13Rik	0	0	0	2.99933	0	0
Gpr149	0	0	0	1.99955	0	0
Plch1	0	1.074	2.10063	9.99776	1.9174	0.977005
Vmn2r1	1.82928	2.148	1.05031	6.99843	1.9174	1.95401
Vmn2r2	0	0	0	4.99888	0	0
Vmn2r3	0.914641	0	1.05031	8.99798	0	0
Vmn2r4	0	0	3.15094	7.9982	0	0.977005
Vmn2r5	0	0	0	1.99955	0	0
Vmn2r6	0	0	2.10063	2.99933	0	0
Vmn2r7	0	0	0	2.99933	0	0
Lekr1	2.74392	1.074	2.10063	7.9982	6.7109	1.95401
Veph1	5.48785	9.666	10.5031	3.9991	2.8761	1.95401
Ptx3	0	1.074	1.05031	0.999776	0	0
Shox2	0	0	2.10063	1.99955	0	0
Mlf1	0	0	0	0.999776	0.9587	0
Iqcj	0	0	0	0.999776	0.9587	0
Il12a	0	0	0	1.99955	0	0
1110032F04Rik	0.914641	0	1.05031	2.99933	0	0
Arl14	0.914641	0	2.10063	0	0	0
Sptssb	0.914641	0	1.05031	1.99955	0	0
Otol1	0	0	0	1.99955	0	0
Sis	0	0	0	5.99865	0	0
Zbbx	0	0	1.05031	4.99888	0	0
Serpini2	0	0	0	3.9991	0	0
Wdr49	0.914641	0	1.05031	2.99933	0	0
Serpini1	1.82928	1.074	5.25157	1.99955	2.8761	1.95401
Fstl5	0	0	1.05031	3.9991	0	0
Rxfp1	0	1.074	1.05031	13.9969	0	0
Gria2	0	0	1.05031	14.9966	0	0
Glrb	0	0	1.05031	4.99888	0	0
Npy2r	0	0	0	1.99955	0	0
Rbm46	4.57321	10.74	12.6038	7.9982	1.9174	7.81604
Dchs2	1.82928	3.222	4.20126	11.9973	1.9174	0
Sfrp2	0	0	1.05031	2.99933	0	0
Mnd1	0.914641	4.296	2.10063	6.99843	2.8761	1.95401
Gm6525	2.74392	4.296	0	3.9991	4.7935	1.95401
Gm37240	2.74392	4.296	7.3522	1.99955	2.8761	4.88502
Tigd4	0	0	3.15094	0.999776	0.9587	0
Tmem154	0.914641	0	7.3522	3.9991	11.5044	3.90802
Fcrls	0	0	1.05031	0.999776	0	0
Fcrl5	0	0	1.05031	8.99798	3.8348	0
ETV3L	0.914641	0	1.05031	0.999776	0	0
Ntrk1	10.9757	0	3.15094	5.99865	1.9174	0.977005
Insrr	0	0	2.10063	5.99865	0	1.95401
Crabp2	0	0	2.10063	0	0	0
Bcan	1.82928	0	0	7.9982	0.9587	0
Hapln2	0	0	2.10063	2.99933	0	0
Ttc24	0	0	1.05031	1.99955	0	0
Rhbg	3.65856	2.148	6.30189	1.99955	2.8761	2.93101
Tsacc	2.74392	4.296	1.05031	1.99955	5.7522	2.93101
Bglap3	0.914641	0	1.05031	5.99865	0	1.95401
Bglap	0	0	0	0.999776	0	0.977005
Mex3a	3.65856	3.222	3.15094	4.99888	2.8761	0
Rab25	0	0	2.10063	0.999776	0.9587	0.977005
Rxfp4	0.914641	1.074	0	1.99955	0	0.977005
Gm43738	0.914641	0	0	0.999776	0	0
Thbs3	0.914641	1.074	5.25157	1.99955	2.8761	2.93101
Muc1	1.82928	8.592	4.20126	3.9991	5.7522	3.90802
Trim46	0.914641	0	3.15094	5.99865	3.8348	3.90802
Efna4	0.914641	0	2.10063	0	0.9587	0
Dcst1	0	1.074	1.05031	3.9991	0.9587	0
Dcst2	3.65856	4.296	7.3522	4.99888	0.9587	0
Kcnn3	0.914641	2.148	2.10063	8.99798	0.9587	0
Creb3l4	1.82928	0	4.20126	5.99865	0.9587	4.88502
S100a2	0	0	0	3.9991	0	0
S100a3	0.914641	0	0	1.99955	0	0
S100a4	0	1.074	0	0.999776	4.7935	0.977005
S100a6	0.914641	2.148	2.10063	6.99843	8.6283	0
S100a7a	0	0	2.10063	0.999776	0	0
Pglyrp4	0	0	1.05031	0.999776	0	0
Pglyrp3	0	0	0	2.99933	0	0
Lor	8.23177	1.074	5.25157	4.99888	7.6696	3.90802
Lelp1	0	0	0	1.99955	0	0
Sprr2a2	0	0	2.10063	1.99955	0	0
Sprr2b	0	0	0	1.99955	0	0
Sprr2j-ps	0	0	0	1.99955	0	0
Gm9774	8.23177	7.518	3.15094	5.99865	4.7935	6.83903
Sprr1b	0	0	1.05031	0.999776	0	0
Sprr3	0	0	0	2.99933	0	0
Ivl	0	0	1.05031	1.99955	0	0
Lce1a1	0	0	1.05031	0.999776	0	0
Kprp	0	0	1.05031	0.999776	0	0
Gm4858	0	0	1.05031	0.999776	0	0
Crnn	0	0	0	1.99955	0	0
Flg2	0	0	1.05031	1.99955	0	0
Flg	0	0	1.05031	3.9991	0	0
Hrnr	0	0	0	1.99955	0	0.977005
Rptn	0	0	1.05031	2.99933	0	0
Tchhl1	0	0	0	1.99955	0	0.977005
S100a11	0.914641	2.148	3.15094	5.99865	2.8761	0
Gm4778	0	0	1.05031	0.999776	0	0
C2cd4d	3.65856	2.148	2.10063	6.99843	2.8761	3.90802
Oaz3	1.82928	2.148	4.20126	3.9991	3.8348	3.90802
Riiad1	0.914641	0	1.05031	1.99955	1.9174	1.95401
Tmod4	3.65856	3.222	3.15094	1.99955	4.7935	1.95401
Gm128	2.74392	1.074	1.05031	2.99933	0.9587	0.977005
Bnipl	1.82928	1.074	2.10063	3.9991	0	0
Anxa9	4.57321	5.37	5.25157	6.99843	6.7109	2.93101
Hormad1	0	0	0	0.999776	0.9587	0
BC028528	1.82928	3.222	1.05031	1.99955	0.9587	3.90802
Sv2a	1.82928	0	2.10063	5.99865	1.9174	0
Hist2h2ab	0	3.222	1.05031	5.99865	2.8761	3.90802
Hist2h3c2	1.82928	3.222	4.20126	1.99955	3.8348	1.95401
BC107364	0	0	0	1.99955	0	0
Gm16253	0.914641	1.074	1.05031	0.999776	1.9174	2.93101
Ankrd34a	1.82928	0	0	0	1.9174	2.93101
Gm42957	1.82928	3.222	0	1.99955	0	1.95401
Itga10	9.14641	9.666	7.3522	6.99843	5.7522	3.90802
Ankrd35	0	0	0	5.99865	0.9587	2.93101
Nudt17	1.82928	2.148	2.10063	8.99798	1.9174	1.95401
Gja8	0	0	3.15094	4.99888	0	0.977005
Olfr1402	0	0	0	2.99933	0	0
Adam30	0	1.074	1.05031	1.99955	0	1.95401
Reg4	0.914641	0	1.05031	0	0.9587	0.977005
Hsd3b6	0	0	1.05031	2.99933	0.9587	0
Hsd3b1	0	4.296	1.05031	0	1.9174	0.977005
Tbx15	0	0	1.05031	2.99933	0	0
Spag17	0.914641	0	3.15094	9.99776	0.9587	0
Cd101	4.57321	0	4.20126	4.99888	6.7109	0
Mab21l3	0	0	4.20126	3.9991	0	0.977005
Nhlh2	0	0	4.20126	2.99933	0	0
Casq2	1.82928	1.074	2.10063	4.99888	2.8761	0.977005
Tshb	1.82928	2.148	3.15094	3.9991	4.7935	4.88502
Sycp1	2.74392	1.074	1.05031	3.9991	1.9174	2.93101
Ampd1	0.914641	0	1.05031	4.99888	1.9174	0
Syt6	0	0	4.20126	6.99843	0	0.977005
Gm10964	0.914641	4.296	2.10063	0.999776	0.9587	1.95401
Gm43064	0.914641	0	0	0.999776	0.9587	0
Bcl2l15	1.82928	0	2.10063	0	1.9174	3.90802
Tafa3	3.65856	3.222	2.10063	7.9982	1.9174	1.95401
Ppm1j	0.914641	1.074	6.30189	4.99888	1.9174	3.90802
4930564D02Rik	0	0	1.05031	0.999776	0	0
Kcnd3	0.914641	0	1.05031	4.99888	0.9587	0
Adora3	0	0	0	3.9991	2.8761	0
Tmigd3	0	1.074	1.05031	1.99955	0	0.977005
Ovgp1	7.31713	2.148	2.10063	3.9991	3.8348	3.90802
Pifo	0.914641	0	0	4.99888	0.9587	0
Chil5	2.74392	3.222	3.15094	0	1.9174	6.83903
Chia1	0	0	1.05031	0.999776	0	0
Chil3	0	0	2.10063	10.9975	1.9174	0
Chil4	0	0	1.05031	4.99888	0	0
Chil6	0	0	1.05031	2.99933	0	0
Olfr266	0	0	0	5.99865	0	0
Kcna3	4.57321	2.148	2.10063	2.99933	5.7522	1.95401
Cym	0	0	1.05031	1.99955	0	0.977005
A630076J17Rik	0.914641	10.74	11.5535	1.99955	0	0
Kcnc4	0	1.074	2.10063	2.99933	0	0.977005
Slc6a17	0	0	4.20126	5.99865	0	0
Gm10961	0.914641	1.074	0	0	0	0
Eps8l3	0	0	0	2.99933	0	0
Gpr61	4.57321	2.148	1.05031	4.99888	0	1.95401
Sypl2	1.82928	0	3.15094	1.99955	0	0
Mybphl	0.914641	1.074	2.10063	0.999776	0	0
Psrc1	2.74392	2.148	0	4.99888	1.9174	0
1700013F07Rik	0	0	0	3.9991	0	0
Aknad1	0	0	1.05031	7.9982	0	0
Fndc7	0	1.074	2.10063	3.9991	1.9174	0
Henmt1	0	2.148	0	2.99933	0	0.977005
Slc25a54	0	0	3.15094	1.99955	0	0
Ntng1	0	0	4.20126	7.9982	0	0
Amy2a5	0	0	0	1.99955	0	0
Col11a1	0	0	2.10063	17.996	0	0
Gpr88	0	0	0	3.9991	0	0
4930455H04Rik	2.74392	0	1.05031	2.99933	0.9587	0
Plppr4	0	0	0	3.9991	1.9174	0.977005
Plppr5	1.82928	7.518	6.30189	3.9991	2.8761	3.90802
Abca4	0	0	8.40251	12.9971	2.8761	0.977005
Myoz2	0	0	4.20126	4.99888	0	0
Prss12	2.74392	9.666	3.15094	3.9991	4.7935	2.93101
Ndst3	0.914641	1.074	4.20126	9.99776	0	0.977005
Tram1l1	0	0	1.05031	1.99955	0	0
1700006A11Rik	0	0	0	2.99933	0	0
1700003H04Rik	0	0	2.10063	4.99888	0	0
Ndst4	0	0	2.10063	7.9982	0	0
Ugt8a	2.74392	0	1.05031	4.99888	0	1.95401
Neurog2	0	0	1.05031	0	0.9587	0
Pitx2	0.914641	1.074	0	1.99955	0	0
Rrh	0.914641	3.222	8.40251	6.99843	1.9174	1.95401
Mcub	0	0	3.15094	2.99933	0.9587	0
Lef1	3.65856	5.37	4.20126	7.9982	1.9174	5.86203
Arhgef38	0	1.074	6.30189	2.99933	0.9587	0
Tacr3	0	0	0	2.99933	0	0
Slc9b2	0	0	0	2.99933	1.9174	0
Slc9b1	1.82928	1.074	2.10063	1.99955	3.8348	0.977005
Gm5105	0	0	1.05031	1.99955	0	0.977005
4930579F01Rik	0.914641	0	2.10063	0.999776	0	0
Adh6a	0	0	0	2.99933	0	0
Adh6b	1.82928	1.074	4.20126	5.99865	0.9587	1.95401
Stpg2	0	0	2.10063	4.99888	0	0
Pdha2	0	0	1.05031	1.99955	0	0
Unc5c	0	0	2.10063	13.9969	0	0.977005
Bmpr1b	0	1.074	3.15094	11.9973	0	0
Clca3a2	0	1.074	2.10063	2.99933	0	0
Clca3b	0	0	0	3.9991	0	0
Clca4b	0	0	0	4.99888	0	0
Clca4a	0	0	0	1.99955	0	0
Clca1	0	0	1.05031	3.9991	0	0
Clca2	0	0	2.10063	2.99933	0	0
Wdr63	0	2.148	1.05031	1.99955	2.8761	0
Mcoln3	1.82928	1.074	0	10.9975	1.9174	0
Mcoln2	0.914641	2.148	2.10063	3.9991	4.7935	2.93101
Lpar3	0	0	1.05031	0.999776	0.9587	0
Samd13	0	1.074	3.15094	1.99955	0.9587	0
Gipc2	0	1.074	1.05031	3.9991	1.9174	0
St6galnac5	1.82928	0	4.20126	2.99933	1.9174	2.93101
Asb17	0	0	0	2.99933	0	0
Msh4	0.914641	3.222	3.15094	11.9973	2.8761	2.93101
Slc44a5	0	0	1.05031	8.99798	0	0
Lhx8	0	0	2.10063	1.99955	0	0
Tnni3k	0	0	4.20126	5.99865	0	0
Negr1	0	0	3.15094	7.9982	4.7935	0
Ptger3	0.914641	3.222	6.30189	7.9982	2.8761	0.977005
Lrrc7	0.914641	1.074	1.05031	14.9966	0	0
Depdc1a	0	0	1.05031	5.99865	0.9587	0
Rpe65	0	0	1.05031	4.99888	0	0
Mos	0	1.074	1.05031	0	0	0
Sdr16c5	0	0	0	3.9991	0	0
Sdr16c6	0	1.074	0	0.999776	0	0
Penk	0	0	0	2.99933	1.9174	0
Clvs1	0	0	3.15094	7.9982	0	0
Esrp1	0	1.074	3.15094	2.99933	2.8761	0
Fsbp	0	4.296	7.3522	3.9991	4.7935	8.79304
Cdh17	0	0	2.10063	2.99933	0.9587	0
Triqk	0	1.074	0	4.99888	0.9587	0.977005
Slc26a7	0	0	1.05031	5.99865	0	0
Lrrc69	1.82928	0	4.20126	0.999776	0.9587	0.977005
Calb1	0	0	2.10063	0.999776	0	1.95401
Mmp16	0	0	1.05031	6.99843	0	0
Cnbd1	0	0	0	3.9991	0	0
Cngb3	0	0	1.05031	5.99865	0.9587	0.977005
Slc7a13	0	0	3.15094	0.999776	0	0
Nkain3	0	1.074	2.10063	6.99843	0.9587	0
Faxc	0.914641	2.148	4.20126	3.9991	1.9174	0
Pou3f2	0	0	1.05031	5.99865	0	0
Klhl32	2.74392	3.222	3.15094	6.99843	0	4.88502
Gpr63	2.74392	3.222	2.10063	2.99933	0.9587	4.88502
Fut9	0	0	2.10063	4.99888	0	0
Gja10	1.82928	2.148	6.30189	0.999776	0	0.977005
Gabrr2	1.82928	0	2.10063	0.999776	1.9174	2.93101
Srsf12	0.914641	0	1.05031	4.99888	0.9587	0
Cnr1	0	0	2.10063	1.99955	0	0
Spaca1	0	0	1.05031	1.99955	0	0
Cfap206	0	0	1.05031	2.99933	0	1.95401
Gm136	0	0	0	3.9991	0	0
Lingo2	0	0	1.05031	7.9982	0	0
Tmem215	0.914641	2.148	4.20126	6.99843	0.9587	0.977005
Spink4	0.914641	0	1.05031	0.999776	0	0
Aqp7	3.65856	1.074	2.10063	1.99955	0	1.95401
Aqp3	0	0	0	1.99955	0	1.95401
1110017D15Rik	0	0	2.10063	0.999776	0	0
Dnaic1	5.48785	3.222	3.15094	7.9982	0	0.977005
Cntfr	6.40249	9.666	5.25157	2.99933	9.587	6.83903
Arid3c	0	0	3.15094	4.99888	0	0
4930578G10Rik	0	0	0	0	0	1.95401
Ccl21a	0	2.148	2.10063	0	0	0
Gm12394	0	0	0	0.999776	0	0.977005
Fam205a1	1.82928	2.148	3.15094	1.99955	5.7522	7.81604
Fam205c	0.914641	3.222	5.25157	1.99955	5.7522	5.86203
Fam166b	1.82928	3.222	4.20126	2.99933	7.6696	6.83903
Sit1	0	0	2.10063	0	0.9587	0.977005
Arhgef39	4.57321	2.148	2.10063	6.99843	6.7109	5.86203
Car9	0	0	0	3.9991	3.8348	3.90802
Spag8	6.40249	5.37	5.25157	4.99888	4.7935	3.90802
Fam221b	10.9757	7.518	5.25157	9.99776	4.7935	0
Olfr70	0	1.074	0	0.999776	0	0.977005
Olfr71	0	0	0	1.99955	0	0
Hrct1	0.914641	1.074	2.10063	0	1.9174	0
Olfr156	0	0	1.05031	0.999776	0	0
Olfr157	0	0	0	4.99888	0	0
Olfr155	0.914641	0	1.05031	0.999776	0	0
Glipr2	3.65856	4.296	6.30189	7.9982	4.7935	1.95401
Ccin	0.914641	0	0	1.99955	0	0
Melk	0.914641	0	5.25157	6.99843	1.9174	0.977005
Polr1e	6.40249	12.888	8.40251	8.99798	4.7935	4.88502
Frmpd1	0.914641	0	1.05031	3.9991	0.9587	0
Igfbpl1	0.914641	0	2.10063	2.99933	0	0
Ccdc180	0.914641	1.074	7.3522	3.9991	0.9587	0.977005
Tmod1	3.65856	2.148	2.10063	3.9991	0	0.977005
Foxe1	0	0	2.10063	0.999776	0	0
Hemgn	0	0	0	3.9991	0	0
Galnt12	0.914641	0	2.10063	3.9991	2.8761	3.90802
Nr4a3	25.61	9.666	12.6038	3.9991	5.7522	9.77005
Msantd3	6.40249	1.074	10.5031	5.99865	5.7522	4.88502
Tmeff1	0	1.074	1.05031	7.9982	2.8761	0.977005
Cavin4	0	0	1.05031	1.99955	0	1.95401
Tmem246	6.40249	5.37	4.20126	4.99888	3.8348	6.83903
Ppp3r2	0	0	1.05031	2.99933	0	0
Toporsl	0	2.148	1.05031	0.999776	0	0
Olfr273	0	0	2.10063	3.9991	0	0
Olfr272	0	0	3.15094	0.999776	0	0
Nipsnap3a	0	0	1.05031	0.999776	0	0
Tal2	0	1.074	1.05031	2.99933	0	0.977005
Actl7a	0.914641	1.074	4.20126	2.99933	3.8348	1.95401
Frrs1l	0	0	1.05031	5.99865	0	0
Txndc8	0	0	0	1.99955	0	0
Musk	0	0	1.05031	3.9991	0	0
Olfr267	8.23177	1.074	9.45283	8.99798	0.9587	2.93101
Zkscan16	0	1.074	0	2.99933	0	0
Ptgr1	1.82928	0	1.05031	4.99888	0.9587	0.977005
Gng10	0.914641	0	1.05031	0	0	0.977005
Shoc1	0.914641	1.074	0	9.99776	0.9587	0.977005
Slc46a2	0	0	2.10063	2.99933	0	0
Mup4	1.82928	1.074	0	5.99865	0.9587	0
Mup2	9.14641	5.37	8.40251	4.99888	1.9174	2.93101
Mup19	6.40249	7.518	14.7044	9.99776	1.9174	0.977005
Mup5	6.40249	1.074	2.10063	6.99843	0.9587	0
Wdr31	2.74392	2.148	1.05031	5.99865	0.9587	2.93101
Bspry	3.65856	4.296	3.15094	3.9991	4.7935	7.81604
4933430I17Rik	0	0	1.05031	2.99933	1.9174	0
Kif12	2.74392	3.222	4.20126	3.9991	4.7935	1.95401
Gm11213	0	0	0	0.999776	0.9587	0
Tex48	0	0	1.05031	0.999776	0	0
Gm11214	1.82928	1.074	2.10063	2.99933	2.8761	2.93101
Tnfsf15	0	0	0	0.999776	8.6283	3.90802
Tnfsf8	2.74392	1.074	2.10063	6.99843	3.8348	2.93101
Pappa	0.914641	2.148	7.3522	7.9982	2.8761	5.86203
Brinp1	0	0	2.10063	7.9982	0	0
Gm11232	0	0	1.05031	1.99955	0	0
Aldoart1	0	2.148	0	0.999776	0	0.977005
Gm11487	0	0	0	1.99955	0	0
Rasef	0	0	3.15094	2.99933	2.8761	0
2310002L09Rik	0	0	0	1.99955	0	0
Frmd3	0	0	0	6.99843	0	0
Sh3gl2	0	0	2.10063	5.99865	0	0.977005
Saxo1	0	0	2.10063	1.99955	0	0.977005
Slc24a2	0	0	2.10063	6.99843	0	0
C87499	0	0	0	1.99955	0	0
Ifna16	0	0	0	1.99955	0	0
Ifnab	0	0	1.05031	0.999776	0	0
Gm26566	1.82928	1.074	2.10063	4.99888	1.9174	0.977005
Cdkn2a	0.914641	0	1.05031	3.9991	2.8761	1.95401
Zfp352	0	0	1.05031	0.999776	0	0
Elavl2	0	0	1.05031	5.99865	0	0
Izumo3	0	0	1.05031	2.99933	0	0
Gm12666	0	1.074	0	1.99955	0	0
Ift74	3.65856	5.37	5.25157	9.99776	4.7935	0.977005
Lrrc19	4.57321	2.148	6.30189	3.9991	2.8761	2.93101
Eqtn	0	0	3.15094	0	0.9587	0
Cyp2j13	0	1.074	1.05031	6.99843	1.9174	0
Cyp2j12	0	0	1.05031	1.99955	0	0
Cyp2j7	0	0	2.10063	1.99955	0	0
Cyp2j11	0	0	1.05031	0.999776	0	0
Cyp2j8	0	0	1.05031	0	0	0.977005
Gm12695	0	0	2.10063	0	0	0
E130114P18Rik	0.914641	0	1.05031	2.99933	0	0
Kank4	0	2.148	4.20126	1.99955	1.9174	0
Gm12689	4.57321	3.222	1.05031	5.99865	6.7109	4.88502
Efcab7	0.914641	2.148	4.20126	3.9991	1.9174	0.977005
Dnajc6	0	0	4.20126	12.9971	1.9174	0
B020004J07Rik	0	0	1.05031	2.99933	0	0.977005
C130073F10Rik	0	0	0	1.99955	0	0
Gm12800	0	0	2.10063	1.99955	0	0
Tctex1d1	0	0	1.05031	0.999776	0	0.977005
4921539E11Rik	0	0	2.10063	2.99933	0	0
Dab1	2.74392	2.148	3.15094	5.99865	3.8348	2.93101
Gm12728	7.31713	6.444	2.10063	5.99865	7.6696	3.90802
Bsnd	0	0	3.15094	0.999776	0	0
Tmem61	0.914641	0	1.05031	2.99933	0	0
Lexm	1.82928	3.222	5.25157	1.99955	4.7935	9.77005
Ttc22	0	0	0	3.9991	2.8761	0
Mroh7	0.914641	0	4.20126	5.99865	1.9174	0
Fam151a	0	0	1.05031	0.999776	0	0
Cdcp2	0	0	1.05031	5.99865	0	0
Ldlrad1	0.914641	1.074	1.05031	2.99933	2.8761	1.95401
Glis1	0.914641	1.074	4.20126	2.99933	0	0
Dmrtb1	0	0	0	1.99955	0	0
Lrp8	4.57321	1.074	12.6038	10.9975	1.9174	1.95401
Slc1a7	3.65856	1.074	2.10063	3.9991	0.9587	7.81604
Rab3b	1.82928	1.074	4.20126	3.9991	1.9174	0.977005
Calr4	0	1.074	2.10063	0	0	0
Dmrta2	0.914641	0	2.10063	0	2.8761	0.977005
Elavl4	0	0	1.05031	4.99888	0	0
Agbl4	0	0	4.20126	5.99865	0	0
Bend5	1.82928	0	0	2.99933	0	0.977005
Slc5a9	0	0	0	0	0	1.95401
Skint8	0	1.074	1.05031	5.99865	0	0
Skint7	0	0	0	2.99933	0	0
Skint1	0	0	0	1.99955	0	0
Skint4	0	0	1.05031	3.9991	0	0
Skint3	2.74392	4.296	2.10063	3.9991	3.8348	0.977005
Skint9	0.914641	0	1.05031	2.99933	0	0
Skint10	0	0	1.05031	1.99955	0	0
Skint6	0	0	0	6.99843	0	0.977005
Skint5	0	0	3.15094	7.9982	0	0
Skint11	0	0	0	1.99955	0	0
Trabd2b	3.65856	2.148	3.15094	7.9982	4.7935	3.90802
Gm12830	0	0	0	1.99955	0	0
Foxd2	0	1.074	2.10063	2.99933	0.9587	0.977005
Pdzk1ip1	0.914641	0	7.3522	8.99798	3.8348	1.95401
Cyp4x1	0	0	2.10063	2.99933	0	0
Cyp4a29	0	0	3.15094	3.9991	0	0
Tex38	0.914641	1.074	1.05031	0	0	0.977005
Kncn	0	0	0	2.99933	0.9587	0
6430628N08Rik	0	0	1.05031	1.99955	0	0
Dmbx1	0	0	2.10063	3.9991	0	0
Tspan1	0	0	0	4.99888	0.9587	4.88502
Mutyh	1.82928	0	1.05031	4.99888	1.9174	2.93101
Hpdl	0.914641	1.074	1.05031	1.99955	0	1.95401
Kif2c	0.914641	3.222	2.10063	6.99843	0.9587	0
Armh1	0	0	0	1.99955	0	0
Gm12845	0	0	1.05031	3.9991	0	0
Klf17	0	0	2.10063	0	0	0
Ccdc24	5.48785	9.666	3.15094	1.99955	3.8348	5.86203
B4galt2	3.65856	6.444	6.30189	2.99933	2.8761	5.86203
Artn	1.82928	1.074	0	3.9991	0.9587	0
Mpl	0	0	1.05031	3.9991	0	0
Cfap57	0	0	3.15094	3.9991	0	0
Olfr62	0	0	0	1.99955	0	0
Olfr1341	0	0	2.10063	3.9991	0.9587	0
Olfr1339	0	0	2.10063	2.99933	0	0
Olfr1338	0	0	0	2.99933	0	0
Olfr1331	0	0	0	4.99888	0	0
Olfr1330	0	0	1.05031	5.99865	0	0
Olfr1328	0	0	2.10063	2.99933	0	0
Lao1	0.914641	0	0	2.99933	0	0
Ermap	0	1.074	3.15094	3.9991	2.8761	0
Tmem269	4.57321	2.148	0	0.999776	0	3.90802
Cldn19	0	0	0	1.99955	0	0
Zmynd12	0	0	3.15094	2.99933	0.9587	2.93101
Rimkla	0	0	2.10063	1.99955	0	0
Foxo6	0.914641	0	1.05031	2.99933	0.9587	0
Slfnl1	3.65856	1.074	3.15094	4.99888	0.9587	0.977005
Gm8439	0	0	1.05031	0.999776	0	0
Cited4	0	2.148	1.05031	2.99933	1.9174	1.95401
Kcnq4	2.74392	4.296	5.25157	5.99865	4.7935	3.90802
Col9a2	0	0	3.15094	1.99955	0	0.977005
Tmco2	0	0	0	1.99955	0	0
Gm12888	0	0	0	1.99955	0	0
Gm12886	0	0	0	1.99955	0	0
9530002B09Rik	0	0	0	2.99933	0	0
Bmp8b	0.914641	5.37	4.20126	3.9991	2.8761	6.83903
Hpcal4	0	1.074	2.10063	2.99933	0	0
Nt5c1a	0	0	1.05031	0.999776	0	0
Bmp8a	0	0	1.05031	2.99933	0	0
Ndufs5	5.48785	5.37	6.30189	6.99843	2.8761	4.88502
Rhbdl2	0	0	3.15094	0.999776	0	0
Pou3f1	0	0	1.05031	3.9991	0.9587	0
Fhl3	8.23177	4.296	5.25157	8.99798	2.8761	0.977005
Maneal	4.57321	4.296	6.30189	3.9991	3.8348	3.90802
Epha10	0	0	3.15094	6.99843	0	0
Rspo1	0	0	1.05031	0	0.9587	0
Dnali1	1.82928	4.296	1.05031	5.99865	1.9174	4.88502
Grik3	0	0	3.15094	5.99865	0	0.977005
Oscp1	0	0	3.15094	1.99955	0.9587	1.95401
Col8a2	0	6.444	2.10063	1.99955	0.9587	0.977005
Tekt2	1.82928	2.148	2.10063	0.999776	0.9587	6.83903
Tfap2e	1.82928	2.148	0	2.99933	0.9587	1.95401
Dlgap3	1.82928	0	1.05031	0.999776	2.8761	0
Gjb3	0	0	3.15094	1.99955	0	0
Gjb5	0	0	0	1.99955	0	0
CK137956	0	0	2.10063	1.99955	0	0
Csmd2	0.914641	0	11.5535	11.9973	0.9587	2.93101
A3galt2	1.82928	1.074	3.15094	8.99798	1.9174	3.90802
Tmem54	0.914641	0	1.05031	0.999776	0	0
Hpca	0.914641	1.074	1.05031	0.999776	2.8761	1.95401
Sync	3.65856	4.296	3.15094	0.999776	3.8348	1.95401
Zbtb8b	0	0	5.25157	6.99843	0.9587	0.977005
Tssk3	1.82928	2.148	2.10063	2.99933	1.9174	4.88502
Tmem39b	10.0611	6.444	6.30189	4.99888	4.7935	9.77005
Spocd1	0	0	1.05031	3.9991	0	0
Adgrb2	0	1.074	7.3522	6.99843	0	0.977005
Hcrtr1	0.914641	0	2.10063	2.99933	0	0
Ldc1	0	0	0	4.99888	0	0
Fabp3	0	1.074	1.05031	0.999776	0	0
Nkain1	0	0	2.10063	1.99955	0	0.977005
Matn1	0	0	1.05031	0.999776	0	0
Oprd1	0.914641	0	2.10063	3.9991	0	2.93101
Rab42	1.82928	0	2.10063	1.99955	1.9174	0
Smpdl3b	3.65856	2.148	1.05031	7.9982	1.9174	3.90802
Gpr3	0	0	0	1.99955	0	0
Cd164l2	0	0	1.05031	2.99933	0	1.95401
Tent5b	0	0	0	1.99955	0	0
Trnp1	0	0	0	0.999776	0.9587	0
Zfp683	1.82928	1.074	2.10063	4.99888	2.8761	1.95401
Ubxn11	3.65856	8.592	7.3522	9.99776	3.8348	2.93101
Gm7534	0	0	1.05031	1.99955	0	0
Catsper4	0	0	0	0.999776	0	0.977005
Cnksr1	0.914641	2.148	2.10063	2.99933	0.9587	0.977005
Zfp593	1.82928	0	1.05031	0	0.9587	0
E130218I03Rik	0	0	1.05031	0	0.9587	0
Grrp1	1.82928	2.148	1.05031	0.999776	0.9587	0
Slc30a2	0	0	2.10063	5.99865	2.8761	0
Aunip	3.65856	1.074	1.05031	0.999776	0	0
Rhd	2.74392	0	4.20126	2.99933	2.8761	0
Stpg1	0	2.148	3.15094	0.999776	0	0
Grhl3	0	1.074	2.10063	5.99865	0.9587	2.93101
Ifnlr1	0	3.222	4.20126	5.99865	2.8761	0
Myom3	1.82928	4.296	6.30189	3.9991	2.8761	2.93101
Htr1d	0.914641	0	1.05031	1.99955	0	0
Lactbl1	0	0	0	5.99865	0	0
Ephb2	0.914641	0	11.5535	13.9969	2.8761	1.95401
Epha8	0	0	4.20126	0.999776	0	0
Cela3b	0	0	1.05031	3.9991	0	0
Ldlrad2	0.914641	0	2.10063	4.99888	1.9174	0
Sh2d5	3.65856	1.074	2.10063	1.99955	1.9174	1.95401
Kif17	0	0	0	5.99865	0	0
Fam43b	0	0	3.15094	0.999776	0	0.977005
Vwa5b1	0.914641	0	6.30189	6.99843	0	0
Ubxn10	0	0	5.25157	2.99933	4.7935	2.93101
Pla2g2c	0	0	3.15094	0	0	0
Pla2g2f	0	0	1.05031	0.999776	0	0
Pla2g2d	0	0	0	1.99955	0.9587	0
Pla2g5	0	2.148	3.15094	2.99933	0.9587	0.977005
Pla2g2e	0	0	2.10063	1.99955	0	0
Htr6	0	1.074	2.10063	1.99955	0	0
Nbl1	0	0	0	2.99933	0	0
Gm21969	11.8903	8.592	8.40251	5.99865	6.7109	4.88502
Tas1r2	0.914641	0	1.05031	0.999776	1.9174	0
Pax7	0	0	3.15094	4.99888	0	0
Igsf21	0	0	2.10063	1.99955	1.9174	0.977005
Padi6	0	0	6.30189	5.99865	0	0
Padi4	0	0	2.10063	6.99843	1.9174	0
Padi3	0	0	1.05031	0.999776	0	0
Padi1	0	0	1.05031	0.999776	0	0
Padi2	4.57321	4.296	8.40251	4.99888	5.7522	7.81604
Mfap2	0.914641	0	0	1.99955	0.9587	0.977005
Spata21	5.48785	11.814	2.10063	5.99865	6.7109	2.93101
Cplane2	1.82928	1.074	2.10063	6.99843	0	5.86203
Fam131c	2.74392	2.148	1.05031	7.9982	5.7522	1.95401
Clcnka	0	0	2.10063	0.999776	0	0
Clcnkb	0.914641	0	0	4.99888	0	0
Hspb7	0	1.074	0	0.999776	0	1.95401
Cela2a	0.914641	1.074	1.05031	0.999776	0	0
Ctrc	0	0	1.05031	2.99933	0	0
6330411D24Rik	0	0	1.05031	0.999776	0	0
Pdpn	0	0	3.15094	1.99955	1.9174	0
Lrrc38	0	0	2.10063	3.9991	0	0
Pramel1	0	0	1.05031	1.99955	0	0
BC080695	0	0	0	1.99955	0	0
Gm13083	0	0	1.05031	0.999776	0	0
Gm13089	0	0	1.05031	1.99955	0	0
Gm13078	0	0	0	2.99933	0	0
Gm13103	0	0	1.05031	0.999776	0	0
Pramef6	0	0	1.05031	0.999776	0	0
Gm13101	0	0	1.05031	1.99955	0	0
Oog3	0	0	0	1.99955	0	0
Oog2	0	0	1.05031	0.999776	0	0
C87977	0	0	1.05031	1.99955	0	0
Gm13119	0	0	0	1.99955	0	0
Pramef12	0	0	1.05031	0.999776	0	0
1700012P22Rik	0	0	3.15094	0.999776	0	0
Aadacl3	0	0	0	3.9991	0	0
9430007A20Rik	0	0	1.05031	0.999776	0	0
Gm13124	0	0	1.05031	0.999776	0	0
Aadacl4	0	0	0	5.99865	0	0.977005
Gm438	0	0	0	3.9991	0	0.977005
Tnfrsf8	0	0	3.15094	3.9991	1.9174	0
Zfp990	0	0	0	2.99933	0.9587	0.977005
Gm13212	2.74392	2.148	3.15094	1.99955	13.4218	2.93101
Zfp980	0.914641	0	0	3.9991	0	0
Zfp981	0.914641	1.074	0	6.99843	0	0.977005
Zfp993	1.82928	1.074	2.10063	13.9969	1.9174	0
Gm21411	0	0	2.10063	2.99933	0	0
Rex2	0	0	0	1.99955	0	0
Zfp991	3.65856	1.074	5.25157	4.99888	3.8348	3.90802
Zfp978	0	0	1.05031	2.99933	0	0
Zfp985	0	0	4.20126	4.99888	0	0
Zfp534	0	0	0	2.99933	0	0
Draxin	0	0	2.10063	1.99955	0.9587	0
Fbxo2	0	0	1.05031	1.99955	0	0.977005
Disp3	0.914641	0	4.20126	2.99933	0	0
Gm572	0	0	2.10063	0.999776	0	0
Cort	0	2.148	0	1.99955	1.9174	0
Cenps	0.914641	0	6.30189	6.99843	1.9174	2.93101
Rbp7	0	0	2.10063	0.999776	0	0
Tmem274	2.74392	6.444	2.10063	3.9991	3.8348	1.95401
Slc2a7	0	0	1.05031	1.99955	0	0
Slc45a1	0	0	1.05031	2.99933	0	0
Tnfrsf9	0	0	3.15094	4.99888	0	0.977005
Uts2	0.914641	2.148	3.15094	1.99955	1.9174	0.977005
Tas1r1	1.82928	1.074	4.20126	4.99888	1.9174	0
Tnfrsf25	1.82928	3.222	4.20126	4.99888	1.9174	3.90802
Hes3	0	0	2.10063	1.99955	0	2.93101
Rnf207	0.914641	0	3.15094	4.99888	0	0.977005
Chd5	0.914641	1.074	10.5031	6.99843	0	0
Nphp4	0	0	4.20126	5.99865	0	0
Ajap1	0	0	2.10063	0.999776	0.9587	0
Ccdc27	0	0	2.10063	2.99933	0.9587	0.977005
Trp73	0.914641	0	2.10063	6.99843	1.9174	0
Actrt2	0	0	1.05031	0.999776	0	0
Ttc34	0	0	1.05031	2.99933	0	0
Mmel1	0	1.074	1.05031	2.99933	0.9587	0
Plch2	0.914641	2.148	8.40251	12.9971	0.9587	1.95401
Gabrd	0	1.074	2.10063	1.99955	0	0
Cfap74	4.57321	9.666	14.7044	7.9982	5.7522	3.90802
Tmem52	0	0	1.05031	0.999776	0	0
Gm10563	2.74392	6.444	6.30189	3.9991	2.8761	2.93101
Fndc10	0	1.074	4.20126	4.99888	3.8348	3.90802
Tmem240	1.82928	2.148	4.20126	4.99888	1.9174	1.95401
Vwa1	8.23177	10.74	5.25157	8.99798	1.9174	2.93101
C1qtnf12	2.74392	5.37	11.5535	7.9982	2.8761	3.90802
Ttll10	0.914641	2.148	0	1.99955	0	1.95401
Rnf223	0	1.074	1.05031	0.999776	0.9587	0.977005
Perm1	0.914641	4.296	2.10063	0.999776	1.9174	0.977005
Samd11	0.914641	2.148	3.15094	2.99933	0.9587	1.95401
Vmn2r-ps159	0	0	0	4.99888	0	0
Tmbim7	0.914641	1.074	2.10063	5.99865	0	0.977005
Lrrd1	2.74392	0	3.15094	5.99865	0.9587	2.93101
1700015F17Rik	0	0	1.05031	0.999776	0	0.977005
Steap1	0.914641	0	3.15094	1.99955	1.9174	0.977005
Tex47	1.82928	3.222	11.5535	4.99888	5.7522	8.79304
Abcb1b	5.48785	6.444	7.3522	8.99798	3.8348	5.86203
Grm3	0	0	0	3.9991	0	0
Gm8879	0	0	0	1.99955	0	0
Sema3a	9.14641	11.814	5.25157	9.99776	1.9174	5.86203
Speer3	0	0	0	1.99955	0	0
Sema3e	2.74392	0	3.15094	7.9982	0.9587	0.977005
Speer4e	0	0	0	1.99955	0	0
Gm21190	0	0	0	1.99955	0	0
Gm21083	0	0	0	1.99955	0	0
4930572O03Rik	0	0	0	1.99955	0	0
Gm28710	0	0	0	1.99955	0	0
Speer4f2	0	0	0	1.99955	0	0
Gnat3	0	0	0	1.99955	0	0
Fbxl13	0	1.074	2.10063	8.99798	0.9587	1.95401
Lrrc17	0.914641	0	0	2.99933	0.9587	3.90802
Lhfpl3	0	0	0	1.99955	0	0
Kcnh2	0.914641	0	4.20126	9.99776	0	0
Atg9b	4.57321	4.296	6.30189	8.99798	4.7935	1.95401
Asic3	3.65856	6.444	5.25157	5.99865	2.8761	0.977005
Gbx1	0.914641	0	3.15094	3.9991	1.9174	2.93101
Asb10	0	1.074	2.10063	2.99933	0	0
Iqca1l	0	0	2.10063	0.999776	0	0
Wdr86	5.48785	6.444	3.15094	4.99888	8.6283	1.95401
Galntl5	0	0	0	0	0.9587	0.977005
Cct8l1	0	0	0	0.999776	0.9587	2.93101
Actr3b	1.82928	2.148	1.05031	3.9991	2.8761	3.90802
Gm1979	0.914641	0	1.05031	0	0	0
Gm5862	0	0	1.05031	1.99955	0	0
Speer4a	0.914641	0	2.10063	2.99933	0	0
Gm7347	0	0	0	1.99955	0	0
Gm10471	0	0	1.05031	1.99955	0	0
Dpp6	0.914641	0	2.10063	2.99933	0	0.977005
Speer4b	0	0	1.05031	2.99933	0	0
Htr5a	0	0	2.10063	3.9991	0	0
En2	0.914641	0	1.05031	5.99865	2.8761	4.88502
Cnpy1	0	0	0	1.99955	8.6283	4.88502
Shh	0	0	4.20126	2.99933	0.9587	4.88502
Mnx1	0	0	1.05031	1.99955	0	0
Il6	0.914641	1.074	1.05031	3.9991	0	0.977005
3110082J24Rik	0	0	0	2.99933	0	0
Garem2	0.914641	3.222	3.15094	2.99933	3.8348	4.88502
Adgrf3	7.31713	7.518	4.20126	4.99888	4.7935	4.88502
Drc1	1.82928	2.148	1.05031	2.99933	3.8348	2.93101
Otof	0	0	5.25157	11.9973	0.9587	0
1700001C02Rik	0	0	1.05031	1.99955	0	0
Kcnk3	8.23177	2.148	4.20126	4.99888	7.6696	4.88502
Dpysl5	0	2.148	1.05031	2.99933	0	0
Tcf23	2.74392	3.222	1.05031	7.9982	2.8761	0.977005
Slc30a3	1.82928	1.074	0	1.99955	1.9174	0
Gm29609	3.65856	1.074	1.05031	1.99955	1.9174	1.95401
4930548H24Rik	0.914641	0	2.10063	1.99955	0	0
Plb1	0	0	7.3522	15.9964	0	0
Gm9903	0	0	0	2.99933	0	2.93101
Tacc3	8.23177	5.37	7.3522	5.99865	0.9587	3.90802
Gm1673	0.914641	1.074	0	0	0	0
Nat8l	0.914641	1.074	6.30189	3.9991	0.9587	0
Poln	1.82928	2.148	6.30189	5.99865	3.8348	0
Zfyve28	0	1.074	0	11.9973	0.9587	1.95401
Cfap99	0	0	2.10063	2.99933	0	0
Dok7	0.914641	0	3.15094	3.9991	0	0
Adra2c	0.914641	0	1.05031	5.99865	0	0
Hmx1	0	0	2.10063	0.999776	0	0
Cpz	1.82928	1.074	0	4.99888	3.8348	0.977005
Psapl1	0	0	0	2.99933	0	0
Ccdc96	3.65856	3.222	5.25157	3.9991	1.9174	3.90802
Ppp2r2c	0	0	5.25157	4.99888	0	0.977005
Jakmip1	0	1.074	7.3522	5.99865	1.9174	0
Gm1043	2.74392	2.148	3.15094	9.99776	2.8761	1.95401
Crmp1	0	0	4.20126	4.99888	1.9174	0.977005
Stk32b	0	0	1.05031	3.9991	0	0
Msx1	1.82928	1.074	0	3.9991	0	0.977005
Otop1	0.914641	0	0	3.9991	0	0
Drd5	0	0	1.05031	0.999776	0	0
Clnk	0	0	1.05031	1.99955	0	0
Hs3st1	2.74392	1.074	0	0.999776	0.9587	0.977005
Nkx3-2	0	0	1.05031	0.999776	0	0
Gm16223	0	0	1.05031	4.99888	0	1.95401
Bst1	0.914641	0	2.10063	2.99933	2.8761	0.977005
Gm7879	0.914641	0	1.05031	0	3.8348	1.95401
Fgfbp1	0	0	1.05031	2.99933	0	0
Clrn2	0	0	2.10063	2.99933	0	0
Lgi2	1.82928	8.592	8.40251	5.99865	4.7935	1.95401
Cckar	0	0	2.10063	0	0	0
Nwd2	4.57321	5.37	9.45283	6.99843	1.9174	4.88502
Chrna9	5.48785	0	2.10063	7.9982	0.9587	0
Nsun7	0	1.074	8.40251	7.9982	1.9174	4.88502
Phox2b	0	0	0	5.99865	0	0
Grxcr1	0	0	1.05031	1.99955	0	0
Kctd8	0	0	1.05031	1.99955	0	0
Gabrg1	0	0	0	10.9975	0.9587	0
Gabra2	0	0	2.10063	6.99843	0	0
Gabra4	0	0	3.15094	3.9991	0	0
Gm5868	0	0	0	1.99955	0	0
Cnga1	0	0	2.10063	4.99888	0.9587	0
Gm10135	0.914641	0	0	0.999776	0	0
Slc10a4	0.914641	0	1.05031	0	0	0
Cwh43	0	0	3.15094	1.99955	0	0
Lrrc66	0	0	1.05031	2.99933	0.9587	0
Spata18	0	0	2.10063	2.99933	0	0
Pdcl2	0	0	1.05031	1.99955	0	0
Arl9	0	1.074	1.05031	0	1.9174	1.95401
Thegl	0.914641	0	1.05031	2.99933	0	0
Epha5	0	0	5.25157	5.99865	0	0.977005
Gnrhr	0.914641	0	0	5.99865	0	0
Tmprss11c	0	0	0	2.99933	0	0
Tmprss11d	0	0	0	2.99933	0	0
Tmprss11a	0	0	0	9.99776	0	0
Tmprss11g	0	0	1.05031	4.99888	0	0
Tmprss11f	0	0	0	5.99865	0	0
Tmprss11b	0	0	0	2.99933	0	0
Tmprss11e	0.914641	0	1.05031	3.9991	0	0
Ugt2b38	61.281	15.036	24.1572	2.99933	3.8348	1.95401
Sult1e1	0	1.074	1.05031	0	4.7935	0.977005
Csn1s1	0	0	0	1.99955	0	0
Csn2	0	0	0	2.99933	0	0
Csn1s2a	0	0	0	2.99933	0	0
Odam	0	0	0	1.99955	0	0
Csn3	0	0	0	2.99933	0	0
Cabs1	0	0	1.05031	0.999776	0	0
Smr2	0	0	0	1.99955	0	0
Amtn	0	0	1.05031	0.999776	0.9587	0
Ambn	0	0	1.05031	4.99888	0	0
Enam	0	0	2.10063	7.9982	0	0.977005
Npffr2	0	0	1.05031	0.999776	0	0
Adamts3	2.74392	2.148	5.25157	12.9971	1.9174	3.90802
Cxcl5	0	0	1.05031	0	2.8761	0
Pf4	4.57321	4.296	3.15094	2.99933	6.7109	0.977005
Cxcl15	0	0	3.15094	0.999776	0	0
Cxcl2	1.82928	1.074	0	0.999776	3.8348	1.95401
Areg	0	0	1.05031	0.999776	0	0
Parm1	2.74392	2.148	7.3522	6.99843	0	2.93101
Odaph	0	0	2.10063	3.9991	0	0
Ppef2	1.82928	0	2.10063	2.99933	0.9587	0.977005
2010109A12Rik	0.914641	0	1.05031	0	0	1.95401
Gm3286	0	0	0	2.99933	0	0
Naa11	0	0	2.10063	0.999776	0	0
Gk2	0	0	0	2.99933	0	0
Prdm8	0.914641	0	3.15094	3.9991	0	0
Fgf5	0	0	0	2.99933	0	0
Cfap299	0	0	1.05031	0.999776	0	0.977005
Bmp3	0	1.074	2.10063	3.9991	0	0
Prkg2	0.914641	0	2.10063	12.9971	0	0
Vamp9	3.65856	1.074	1.05031	1.99955	0	0
Tmem150c	1.82928	2.148	5.25157	4.99888	0.9587	4.88502
Plac8	3.65856	8.592	3.15094	3.9991	8.6283	1.95401
Nkx6-1	0	0	3.15094	3.9991	0	0
Mapk10	3.65856	5.37	5.25157	7.9982	0.9587	4.88502
Slc10a6	3.65856	4.296	3.15094	0.999776	0.9587	1.95401
1700016H13Rik	0	0	0	2.99933	0	0
Dspp	0	0	0	3.9991	0	0
Dmp1	0	1.074	1.05031	1.99955	0	0
Barhl2	0.914641	0	2.10063	1.99955	0	0
Gm17304	1.82928	0	1.05031	3.9991	0.9587	1.95401
Hfm1	0	0	5.25157	6.99843	0	0
Cdc7	4.57321	2.148	8.40251	3.9991	3.8348	6.83903
Ephx4	0	0	1.05031	0.999776	1.9174	0
Lpcat2b	0	0	0	3.9991	0	0
Gm42669	0	1.074	0	0.999776	0	0
Gfi1	0	0	3.15094	3.9991	0.9587	4.88502
Ccdc18	6.40249	6.444	7.3522	10.9975	4.7935	2.93101
Gm42517	0	0	0	1.99955	0	0
Pde6b	2.74392	1.074	7.3522	1.99955	3.8348	6.83903
Cplx1	0	0	0	1.99955	0	0
Rnf212	0	0	2.10063	1.99955	0.9587	0.977005
Vmn2r8	0	0	4.20126	9.99776	0	0
Vmn2r9	0	1.074	0	4.99888	0	2.93101
Vmn2r10	0	1.074	0	3.9991	0	0.977005
Vmn2r11	0.914641	0	3.15094	4.99888	0	0
Vmn2r12	0	1.074	0	5.99865	0	0
Vmn2r13	0	0	0	3.9991	0	0
Vmn2r14	0	0	1.05031	3.9991	0	0
Vmn2r15	0	0	1.05031	3.9991	0	0
Vmn2r16	0	0	1.05031	2.99933	0	0
Vmn2r17	0	0	0	13.9969	0	0
P2rx2	1.82928	1.074	0	2.99933	0.9587	1.95401
Galnt9	0	0	2.10063	0.999776	0.9587	0.977005
Hscb	6.40249	4.296	5.25157	6.99843	5.7522	4.88502
Chek2	1.82928	11.814	5.25157	8.99798	4.7935	3.90802
Crybb1	0	0	0	1.99955	0	0
Gm6583	6.40249	9.666	5.25157	5.99865	4.7935	1.95401
Asphd2	0	1.074	7.3522	1.99955	0	0
Sez6l	0	0	2.10063	3.9991	0	0
Gm6588	0	0	0	1.99955	0	0
Myo18b	0	0	4.20126	8.99798	0.9587	1.95401
Crybb2	0	0	1.05031	0.999776	0	0
Crybb3	2.74392	1.074	1.05031	9.99776	0.9587	4.88502
Tmem211	0	0	1.05031	2.99933	0	0
Aym1	0	0	2.10063	0	0	0
Wscd2	0.914641	1.074	6.30189	7.9982	0.9587	0.977005
1700069L16Rik	0	0	3.15094	0.999776	0	0
Tmem119	6.40249	8.592	6.30189	2.99933	2.8761	4.88502
Dao	0.914641	0	1.05031	3.9991	0.9587	0
Svop	0	0	1.05031	1.99955	0	0
Foxn4	0	0	3.15094	1.99955	0	0
Myo1h	0	0	1.05031	6.99843	1.9174	0
Trpv4	1.82928	2.148	5.25157	7.9982	2.8761	0.977005
4930519G04Rik	0	0	2.10063	2.99933	0	0.977005
Cabp1	0	2.148	1.05031	9.99776	0	0
Msi1	0.914641	2.148	2.10063	0.999776	1.9174	0.977005
Tmem233	0	0	1.05031	2.99933	0	0
Ccdc60	0	0	2.10063	5.99865	0	0
Nos1	0.914641	2.148	4.20126	10.9975	1.9174	1.95401
Tesc	4.57321	1.074	1.05031	4.99888	0	1.95401
Hrk	0	1.074	1.05031	6.99843	0.9587	0.977005
Rnft2	0	0	4.20126	9.99776	2.8761	0.977005
Tbx5	0.914641	0	0	2.99933	0	0
Lhx5	0.914641	0	0	1.99955	0	0
Iqcd	2.74392	4.296	2.10063	1.99955	1.9174	2.93101
Cfap73	0	1.074	1.05031	0	0	0
Rasal1	0	1.074	2.10063	9.99776	0	0.977005
Oas1e	0	0	0	1.99955	0	0
Oas1c	5.48785	6.444	11.5535	10.9975	4.7935	0.977005
Oas1h	0.914641	0	0	2.99933	1.9174	0
Oas1a	8.23177	8.592	4.20126	9.99776	3.8348	2.93101
Oas1d	0	0	1.05031	1.99955	0	0
Rph3a	0	0	4.20126	7.9982	0	0
Adam1b	0	0	0	0.999776	0	0.977005
Ccdc63	0.914641	0	3.15094	3.9991	0	0
Fam216a	0.914641	1.074	2.10063	3.9991	1.9174	0.977005
Morn3	0	1.074	2.10063	0.999776	0	0.977005
Il31	0	0	0	1.99955	0	0
Lrrc43	0	1.074	1.05031	1.99955	0	0
B3gnt4	0	0	1.05031	0.999776	1.9174	0
Gm49027	0.914641	3.222	2.10063	1.99955	1.9174	0.977005
Hcar1	0	1.074	0	1.99955	0	0
Gm43518	1.82928	0	2.10063	1.99955	1.9174	0
Dnah10	0.914641	1.074	9.45283	15.9964	0.9587	0.977005
Ccdc92	0.914641	5.37	0	2.99933	0	2.93101
Tmem132b	1.82928	3.222	6.30189	9.99776	0.9587	0.977005
Tmem132c	0	0	3.15094	6.99843	0	0.977005
Tmem132d	0	0	3.15094	8.99798	0	0
Piwil1	0	0	3.15094	4.99888	0	0
Rimbp2	0	0	2.10063	5.99865	0	0
Adgrd1	0.914641	6.444	5.25157	6.99843	5.7522	3.90802
Sept14	0	0	1.05031	1.99955	0	0
Phkg1	1.82928	5.37	6.30189	3.9991	3.8348	0.977005
A330070K13Rik	1.82928	0	0	0.999776	0	3.90802
Galnt17	0	0	1.05031	6.99843	0	0.977005
Syna	0.914641	2.148	1.05031	0.999776	0	0.977005
Lat2	6.40249	2.148	2.10063	5.99865	1.9174	5.86203
Tmem270	0	0	1.05031	2.99933	0	0
Cldn4	0.914641	1.074	0	0.999776	0.9587	1.95401
Stx1a	0.914641	3.222	3.15094	3.9991	3.8348	2.93101
Vps37d	0.914641	2.148	1.05031	2.99933	1.9174	0.977005
Fzd9	0.914641	2.148	2.10063	1.99955	0.9587	0
Fkbp6	0	0	2.10063	0.999776	0	0
Trim50	0.914641	0	2.10063	0.999776	0	0.977005
Styxl1	0.914641	0	2.10063	3.9991	0.9587	0.977005
Srrm3	0	0	3.15094	9.99776	0	0
Zp3	0	0	0	2.99933	0	0
Upk3b	1.82928	8.592	2.10063	2.99933	9.587	0.977005
Polr2j	8.23177	2.148	4.20126	8.99798	2.8761	3.90802
Myl10	0	0	1.05031	2.99933	0	0
Col26a1	0.914641	0	3.15094	3.9991	0	0
Cldn15	0.914641	1.074	1.05031	1.99955	0.9587	0.977005
Muc3	0	0	2.10063	3.9991	0	0
Muc3a	0.914641	0	1.05031	0.999776	0	0
Epo	0	0	0	1.99955	0	0
Actl6b	0	0	2.10063	2.99933	0	0
Fbxo24	2.74392	1.074	2.10063	6.99843	2.8761	1.95401
Lrch4	3.65856	6.444	5.25157	8.99798	2.8761	3.90802
Sap25	1.82928	0	1.05031	0	0	0
Irs3	0	1.074	1.05031	4.99888	1.9174	3.90802
Nyap1	0.914641	3.222	5.25157	6.99843	4.7935	4.88502
Nxpe5	0.914641	1.074	1.05031	3.9991	0	0
Gpc2	0	0	0	1.99955	0	0
Stag3	1.82928	0	1.05031	4.99888	0.9587	0
Pvrig	4.57321	4.296	5.25157	6.99843	3.8348	3.90802
1700123K08Rik	0	0	0	1.99955	0	0
Gm5294	0.914641	0	2.10063	2.99933	0	0
Cyp2w1	0	0	3.15094	3.9991	0	0
Gper1	2.74392	2.148	7.3522	3.9991	4.7935	3.90802
Uncx	0	0	2.10063	0.999776	0	0
Elfn1	0.914641	0	0	4.99888	0	0.977005
Gm4869	0	0	0	1.99955	0	0
Grifin	0.914641	0	0	0.999776	0	0
Radil	0	0	7.3522	3.9991	0	0
Papolb	1.82928	0	0	3.9991	0.9587	0.977005
Olfr718-ps1	0	0	2.10063	5.99865	0	0
Spdye4b	0	0	1.05031	4.99888	0	0
Spdye4a	0	0	0	1.99955	0	0
Zfp853	0.914641	1.074	1.05031	1.99955	0.9587	0
Grid2ip	0	1.074	4.20126	6.99843	0	0.977005
Rsph10b	0.914641	1.074	2.10063	3.9991	1.9174	0
Ocm	0	0	1.05031	0.999776	0	0
Bhlha15	0.914641	6.444	5.25157	7.9982	3.8348	2.93101
Nptx2	0	0	1.05031	0.999776	0	0
Tmem130	0	0	0	1.99955	0	0
Kpna7	0	0	2.10063	3.9991	0	0
Gm4871	0	0	2.10063	2.99933	0	0
Cyp3a57	0.914641	1.074	0	1.99955	0.9587	0.977005
1700001J03Rik	0	0	0	0.999776	0	1.95401
Wasf3	0	1.074	3.15094	0	0.9587	0
Rasl11a	0	2.148	2.10063	2.99933	0.9587	0.977005
Cdx2	0	0	1.05031	1.99955	0	0
Flt3	1.82928	3.222	5.25157	7.9982	1.9174	3.90802
Gm42791	2.74392	1.074	2.10063	3.9991	0.9587	3.90802
Alox5ap	10.0611	5.37	1.05031	10.9975	3.8348	1.95401
Medag	0.914641	1.074	2.10063	0.999776	0	0.977005
Tex26	0	0	0	3.9991	0	0
Wdr95	0	0	2.10063	6.99843	0.9587	0
Rxfp2	0	0	0	4.99888	0	0
Zar1l	0	0	2.10063	0	0	0
Kl	0.914641	0	4.20126	5.99865	0	0
Vmn2r18	0	0	1.05031	7.9982	0	0
Hepacam2	0	1.074	4.20126	6.99843	3.8348	3.90802
Calcr	0.914641	0	4.20126	6.99843	0	0
Asb4	7.31713	3.222	10.5031	7.9982	2.8761	1.95401
Dlx5	0	0	2.10063	2.99933	0	0
Tac1	0	0	0	3.9991	0	0
Asns	11.8903	0	2.10063	9.99776	1.9174	0
Col28a1	0.914641	0	1.05031	7.9982	0	0
Nxph1	0	2.148	4.20126	2.99933	0	0.977005
Vwde	0	0	4.20126	6.99843	0	0
Gpr85	0.914641	0	1.05031	1.99955	1.9174	2.93101
Asz1	0	0	2.10063	1.99955	0	0
Cftr	5.48785	4.296	5.25157	9.99776	0	1.95401
Cttnbp2	1.82928	3.222	4.20126	10.9975	2.8761	2.93101
Ankrd7	0.914641	0	0	0.999776	0	0.977005
Kcnd2	0	0	4.20126	5.99865	0	0
Wnt16	1.82928	7.518	4.20126	4.99888	2.8761	7.81604
Iqub	0	0	2.10063	4.99888	0	0
Asb15	1.82928	0	2.10063	3.9991	0.9587	0
Lmod2	2.74392	2.148	5.25157	1.99955	6.7109	4.88502
Spam1	7.31713	3.222	11.5535	5.99865	5.7522	7.81604
Gpr37	0	0	0	1.99955	0	0
Fscn3	0	0	1.05031	2.99933	0	0
Lep	0	0	0	2.99933	0	0
Prrt4	0	1.074	0	2.99933	0	0.977005
Hilpda	9.14641	5.37	6.30189	7.9982	2.8761	6.83903
Fam71f2	0.914641	0	2.10063	0.999776	0	0
Fam71f1	0	0	0	3.9991	0	0
Opn1sw	3.65856	8.592	6.30189	5.99865	6.7109	6.83903
Ccdc136	3.65856	3.222	5.25157	6.99843	0.9587	0.977005
Flnc	1.82928	0	8.40251	8.99798	0	0
Atp6v1fnb	0	1.074	1.05031	0.999776	0	0
Strip2	2.74392	3.222	3.15094	6.99843	1.9174	1.95401
Ssmem1	0	2.148	2.10063	0	0	0
Cpa2	0	0	1.05031	3.9991	0	0
Cpa4	0	0	1.05031	1.99955	0	0
Cpa5	0	0	0	1.99955	0	0
Cpa1	0	0	1.05031	0.999776	0	0
Klf14	0	0	4.20126	1.99955	0.9587	0
1700012A03Rik	0	0	0	1.99955	0	0
Lrguk	0.914641	1.074	8.40251	11.9973	1.9174	1.95401
Akr1b8	6.40249	13.962	4.20126	3.9991	4.7935	4.88502
Akr1b7	0	2.148	2.10063	0.999776	0	2.93101
Slc23a4	0	1.074	1.05031	2.99933	0	0
Chrm2	1.82928	1.074	1.05031	9.99776	0.9587	2.93101
Ptn	1.82928	0	4.20126	4.99888	0	0
Dgki	0.914641	0	2.10063	10.9975	0	0.977005
Svopl	2.74392	3.222	7.3522	2.99933	0.9587	1.95401
Atp6v0a4	0	0	2.10063	3.9991	0	0
Ttc26	1.82928	6.444	10.5031	5.99865	3.8348	1.95401
Clec2l	0	1.074	1.05031	0.999776	0	0
Rab19	2.74392	0	0	0.999776	1.9174	0.977005
Tmem178b	0.914641	0	5.25157	6.99843	0	0
Wee2	0	0	3.15094	2.99933	0	0
Tas2r137	0	1.074	0	0	3.8348	0
Tas2r108	0	0	0	2.99933	1.9174	0.977005
Prss37	0	0	0	0.999776	1.9174	0
Olfr461	0	0	0	7.9982	1.9174	1.95401
Olfr460	0	0	2.10063	2.99933	0	0
Clec5a	1.82928	2.148	0	4.99888	3.8348	8.79304
Tas2r138	0.914641	0	1.05031	2.99933	1.9174	0
Mgam2-ps	0.914641	0	7.3522	7.9982	0	0
Moxd2	0	0	0	3.9991	0	0
Prss58	0	0	0	1.99955	0	0
1700074P13Rik	0	0	0	2.99933	0	0
Prss3	0	0	1.05031	0.999776	0	0
Prss1	0.914641	0	0	0.999776	0	0
Trpv6	0	1.074	0	1.99955	0	0
Trpv5	0	0	0	0.999776	0.9587	0
Llcfc1	0	0	1.05031	0.999776	0	0
Kel	0	0	2.10063	0	1.9174	0.977005
Pip	0	0	0	1.99955	0	0
Tmem139	0	0	4.20126	2.99933	0.9587	2.93101
Clcn1	0	1.074	2.10063	3.9991	1.9174	0.977005
Fam131b	0.914641	0	2.10063	2.99933	0.9587	1.95401
Tas2r143	0	1.074	0	0.999776	0	0
Tas2r135	0	1.074	2.10063	2.99933	1.9174	1.95401
Tas2r126	0.914641	0	1.05031	3.9991	0.9587	0
Olfr458	2.74392	0	0	1.99955	0	0
Olfr457	0.914641	1.074	3.15094	11.9973	1.9174	0.977005
Olfr455	0.914641	0	2.10063	6.99843	0	0.977005
Tcaf3	0	0	2.10063	4.99888	0	0.977005
Olfr453	0	0	1.05031	0.999776	0	0
Olfr38	0	0	1.05031	0.999776	0	0
Olfr452	0	0	0	1.99955	0	0
Olfr450	0	0	0	2.99933	0	0
Olfr448	0	0	2.10063	0.999776	0	0
Olfr447	0	0	0	3.9991	0	0
Olfr446	0	0	0	3.9991	0	0
Olfr444	0	0	1.05031	3.9991	0	0
[truncated: 4,341 more rows]

## Sheet: Old_inter_mRNA levels
GeneID	Y1_RNA	Y2_RNA	Y3_RNA	O1_RNA	O2_RNA	O3_RNA
Sox17	31.0978	21.48	18.9057	17.996	26.8436	27.3561
Tcea1	53.0492	64.44	76.6729	61.9861	65.1916	70.3443
Atp6v1h	93.2934	89.142	112.384	86.9805	111.209	94.7695
Sntg1	8.23177	7.518	17.8553	13.9969	25.8849	27.3561
Mybl1	4.57321	2.148	6.30189	20.9953	13.4218	6.83903
Mcmdc2	9.14641	4.296	4.20126	10.9975	4.7935	4.88502
Tcf24	35.671	35.442	32.5597	3.9991	32.5958	31.2641
Sulf1	0.914641	4.296	9.45283	16.9962	7.6696	6.83903
Stau2	44.8174	41.886	32.5597	54.9877	41.2241	42.0112
Eloc	67.6834	81.624	81.9245	95.9785	79.5721	70.3443
Ly96	3.65856	4.296	4.20126	9.99776	2.8761	9.77005
Jph1	51.2199	38.664	34.6604	47.9892	40.2654	44.9422
Mcm3	18.2928	27.924	16.805	45.9897	30.6784	18.5631
Paqr8	14.6343	16.11	11.5535	9.99776	17.2566	16.6091
Tmem14a	11.8903	10.74	12.6038	7.9982	11.5044	16.6091
Kcnq5	6.40249	5.37	9.45283	9.99776	4.7935	7.81604
B3gat2	28.3539	31.146	26.2579	22.9948	24.9262	25.4021
Smap1	32.9271	30.072	19.956	25.9942	32.5958	34.1952
Sdhaf4	7.31713	7.518	9.45283	13.9969	6.7109	6.83903
4931428L18Rik	14.6343	20.406	14.7044	9.99776	5.7522	18.5631
Prim2	10.9757	15.036	14.7044	19.9955	7.6696	14.6551
Rab23	71.342	102.03	92.4277	112.975	76.696	96.7235
Bag2	21.0367	13.962	23.1069	8.99798	21.0914	21.4941
Ptpn18	20.1221	28.998	21.0063	31.9928	35.4719	22.4711
Arhgef4	8.23177	19.332	12.6038	13.9969	12.4631	23.4481
Arid5a	22.866	17.184	32.5597	38.9912	31.6371	34.1952
Fer1l5	43.9028	36.516	43.0629	26.9939	34.5132	58.6203
Cnnm4	65.8542	46.182	46.2138	55.9874	59.4394	62.5283
Cnnm3	95.1227	157.878	102.931	94.9787	95.87	107.471
Ankrd39	25.61	16.11	12.6038	13.9969	17.2566	12.7011
Sema4c	48.476	60.144	59.8679	68.9845	78.6134	49.8272
Cox5b	64.0249	77.328	53.566	68.9845	55.6046	35.1722
Zap70	37.5003	140.694	121.836	83.9812	114.085	90.8614
Unc50	77.7445	74.106	84.0251	68.9845	58.4807	73.2754
Mgat4a	26.5246	32.22	40.9623	41.9906	60.3981	49.8272
Tsga10	18.2928	13.962	27.3082	12.9971	25.8849	16.6091
Lipt1	104.269	95.586	79.8239	86.9805	81.4895	63.5053
Mitd1	59.4517	54.774	79.8239	73.9834	68.0677	64.4823
Aff3	5.48785	12.888	11.5535	25.9942	19.174	18.5631
Pdcl3	79.5738	73.032	106.082	74.9832	80.5308	78.1604
Rpl31	41.1589	53.7	39.9119	28.9935	34.5132	34.1952
Il18r1	7.31713	2.148	4.20126	10.9975	10.5457	1.95401
Mrps9	65.8542	82.698	67.2201	74.9832	78.6134	85.9764
Nck2	38.4149	24.702	23.1069	37.9915	39.3067	40.0572
Uxs1	70.4274	82.698	71.4214	84.9809	61.3568	96.7235
Mettl21c	33.8417	45.108	46.2138	42.9904	52.7285	48.8502
Gm8251	63.1102	22.554	38.8616	23.9946	35.4719	18.5631
Tex30	14.6343	4.296	6.30189	11.9973	10.5457	9.77005
Poglut2	41.1589	27.924	34.6604	35.9919	20.1327	29.3101
Bivm	124.391	117.066	133.39	115.974	87.2417	91.8384
Col5a2	12.805	15.036	14.7044	22.9948	9.587	11.7241
Wdr75	64.0249	57.996	57.7673	57.987	74.7786	57.6433
Dnah7b	1.82928	3.222	6.30189	27.9937	3.8348	3.90802
Slc39a10	64.9395	54.774	58.8176	64.9854	49.8524	47.8732
Nemp2	12.805	7.518	11.5535	20.9953	15.3392	10.7471
1700019D03Rik	6.40249	2.148	14.7044	12.9971	1.9174	4.88502
Osgepl1	60.3663	73.032	61.9685	82.9814	67.109	52.7583
Asnsd1	17.3782	20.406	16.805	19.9955	10.5457	9.77005
Rftn2	10.9757	7.518	11.5535	10.9975	18.2153	15.6321
Mars2	68.5981	68.736	69.3207	73.9834	66.1503	85.9764
Plcl1	21.0367	22.554	26.2579	41.9906	27.8023	45.9192
Satb2	14.6343	11.814	11.5535	25.9942	14.3805	8.79304
Tyw5	20.1221	22.554	31.5094	14.9966	21.0914	21.4941
Spats2l	14.6343	19.332	14.7044	21.9951	11.5044	24.4251
Kctd18	54.8785	74.106	61.9685	67.9847	65.1916	81.0914
Ppil3	19.2075	7.518	14.7044	13.9969	12.4631	11.7241
Nif3l1	45.7321	57.996	51.4654	53.9879	41.2241	42.0112
Orc2	37.5003	26.85	34.6604	25.9942	23.0088	27.3561
Ndufb3	26.5246	25.776	26.2579	25.9942	16.2979	28.3331
Tmem237	0.914641	6.444	11.5535	7.9982	7.6696	6.83903
Mpp4	85.9763	19.332	23.1069	42.9904	43.1415	16.6091
Sumo1	61.281	56.922	52.5157	51.9883	60.3981	55.6893
Nop58	78.6591	77.328	77.7233	77.9825	79.5721	53.7353
Ica1l	10.9757	20.406	8.40251	14.9966	15.3392	16.6091
Wdr12	59.4517	71.958	73.522	64.9854	53.6872	53.7353
Carf	57.6224	44.034	51.4654	53.9879	48.8937	52.7583
Cyp20a1	42.9881	38.664	64.0692	41.9906	45.0589	36.1492
Icos	11.8903	9.666	14.7044	22.9948	27.8023	13.6781
Pard3b	159.148	68.736	80.8742	130.971	60.3981	89.8844
Fastkd2	50.3053	53.7	81.9245	63.9856	54.6459	56.6663
Mettl21a	46.6467	50.478	73.522	68.9845	45.0589	60.5743
Ccnyl1	29.2685	21.48	43.0629	42.9904	30.6784	33.2182
Plekhm3	51.2199	59.07	86.1258	45.9897	69.9851	69.3673
Map2	22.866	13.962	21.0063	27.9937	21.0914	45.9192
Lancl1	65.8542	51.552	48.3145	50.9886	30.6784	36.1492
Ikzf2	18.2928	24.702	19.956	17.996	23.9675	46.8962
Bard1	6.40249	10.74	12.6038	6.99843	11.5044	5.86203
Abca12	0	0	7.3522	22.9948	0	0
Atic	71.342	67.662	63.0189	62.9859	65.1916	58.6203
Xrcc5	10.9757	38.664	17.8553	19.9955	13.4218	22.4711
Smarcal1	37.5003	68.736	51.4654	48.989	50.8111	55.6893
Rpl37a	36.5856	39.738	24.1572	50.9886	27.8023	27.3561
Rufy4	16.4635	5.37	6.30189	10.9975	3.8348	8.79304
Cxcr2	1.82928	2.148	3.15094	7.9982	5.7522	5.86203
Slc11a1	43.9028	35.442	34.6604	56.9872	66.1503	47.8732
Zfp142	64.0249	73.032	45.1635	71.9838	66.1503	60.5743
Bcs1l	91.4641	76.254	75.6226	68.9845	69.9851	85.9764
Rnf25	60.3663	79.476	59.8679	67.9847	69.0264	56.6663
Prkag3	56.7078	173.988	84.0251	36.9917	37.3893	131.896
Ihh	37.5003	9.666	14.7044	20.9953	5.7522	0.977005
Nhej1	5.48785	3.222	7.3522	9.99776	6.7109	12.7011
Abcb6	67.6834	53.7	58.8176	39.991	57.522	60.5743
Glb1l	21.9514	34.368	30.4591	26.9939	31.6371	24.4251
Ptprn	11.8903	13.962	16.805	7.9982	12.4631	23.4481
Des	38.4149	27.924	29.4088	30.993	46.0176	38.1032
Speg	6.40249	7.518	21.0063	15.9964	14.3805	11.7241
Gmppa	92.3788	102.03	94.5283	98.9778	77.6547	78.1604
Chpf	17.3782	17.184	12.6038	13.9969	19.174	14.6551
Obsl1	8.23177	10.74	12.6038	11.9973	12.4631	15.6321
Stk11ip	38.4149	47.256	32.5597	42.9904	27.8023	37.1262
Epha4	2.74392	4.296	7.3522	10.9975	7.6696	4.88502
Sgpp2	5.48785	12.888	16.805	13.9969	22.0501	13.6781
Farsb	27.4392	34.368	33.6101	34.9921	36.4306	39.0802
Mrpl44	89.6348	71.958	55.6667	77.9825	68.0677	62.5283
Serpine2	7.31713	7.518	7.3522	36.9917	12.4631	8.79304
Col4a4	8.23177	16.11	17.8553	15.9964	15.3392	27.3561
Col4a3	21.0367	32.22	24.1572	18.9957	21.0914	24.4251
Fbxo36	16.4635	19.332	12.6038	8.99798	8.6283	14.6551
Sp110	3.65856	6.444	6.30189	6.99843	10.5457	8.79304
Sp140	6.40249	10.74	15.7547	13.9969	19.174	17.5861
A630001G21Rik	15.5489	15.036	24.1572	19.9955	26.8436	18.5631
Gpr55	8.23177	10.74	7.3522	5.99865	9.587	4.88502
Htr2b	31.0978	31.146	21.0063	20.9953	37.3893	31.2641
Armc9	12.805	21.48	23.1069	33.9924	25.8849	15.6321
Ptma	68.5981	66.588	45.1635	74.9832	69.0264	58.6203
Pde6d	17.3782	16.11	14.7044	28.9935	17.2566	10.7471
Cops7b	52.1345	51.552	35.7107	35.9919	44.1002	39.0802
Dis3l2	61.281	61.218	59.8679	66.985	41.2241	62.5283
Kcnj13	51.2199	38.664	40.9623	25.9942	43.1415	38.1032
Snorc	8.23177	6.444	10.5031	9.99776	9.587	13.6781
Neu2	7.31713	8.592	5.25157	8.99798	5.7522	20.5171
Inpp5d	44.8174	36.516	53.566	58.9868	73.8199	59.5973
Ugt1a10	37.5003	48.33	29.4088	4.99888	11.5044	10.7471
Ugt1a8	76.8299	55.848	53.566	11.9973	27.8023	47.8732
Ugt1a7c	120.733	119.214	129.189	58.9868	78.6134	121.149
Ugt1a2	67.6834	54.774	37.8113	29.9933	74.7786	77.1834
Dnajb3	60.3663	46.182	29.4088	27.9937	64.2329	72.2983
Arl4c	81.4031	71.958	68.2704	85.9807	101.622	81.0914
Sh3bp4	17.3782	16.11	14.7044	59.9865	30.6784	18.5631
Mlph	8.23177	8.592	14.7044	19.9955	23.0088	19.5401
Ramp1	20.1221	19.332	22.0566	16.9962	28.761	17.5861
Erfe	11.8903	8.592	7.3522	10.9975	8.6283	8.79304
Ilkap	99.6959	103.104	63.0189	69.9843	79.5721	72.2983
Traf3ip1	53.0492	67.662	67.2201	61.9861	78.6134	50.8042
Asb1	91.4641	93.438	58.8176	64.9854	77.6547	82.0684
Cops9	22.866	19.332	29.4088	20.9953	14.3805	20.5171
Gpc1	68.5981	65.514	32.5597	231.948	33.5545	23.4481
Dusp28	62.1956	76.254	56.717	46.9895	58.4807	78.1604
Capn10	81.4031	102.03	80.8742	89.9798	92.0352	88.9074
Gpr35	12.805	21.48	9.45283	18.9957	31.6371	14.6551
Mterf4	107.013	107.4	129.189	101.977	111.209	86.9534
Pask	4.57321	1.074	9.45283	17.996	10.5457	1.95401
Ano7	7.31713	7.518	12.6038	8.99798	5.7522	12.7011
Bok	32.9271	22.554	23.1069	46.9895	20.1327	24.4251
Thap4	36.5856	30.072	26.2579	31.9928	22.0501	31.2641
Atg4b	96.952	110.622	92.4277	81.9816	99.7049	98.6775
Dtymk	51.2199	47.256	29.4088	50.9886	34.5132	28.3331
Fam174a	40.2442	52.626	50.4151	45.9897	30.6784	27.3561
St8sia4	26.5246	37.59	40.9623	76.9827	61.3568	48.8502
Gin1	53.0492	78.402	52.5157	35.9919	32.5958	36.1492
Tnfrsf11a	23.7807	37.59	28.3585	35.9919	45.0589	27.3561
Bcl2	35.671	32.22	74.5723	66.985	67.109	64.4823
Serpinb8	17.3782	35.442	42.0126	51.9883	92.0352	88.9074
Cdh19	0.914641	1.074	1.05031	23.9946	17.2566	61.5513
Dsel	24.6953	33.294	28.3585	26.9939	31.6371	39.0802
Inhbb	47.5613	68.736	48.3145	63.9856	82.4482	23.4481
Ralb	68.5981	76.254	80.8742	97.978	96.8287	88.9074
Tmem177	69.5127	89.142	67.2201	79.982	56.5633	67.4133
Steap3	96.0373	119.214	123.937	121.973	101.622	80.1144
Marco	8.23177	6.444	15.7547	2.99933	8.6283	66.4363
Ddx18	21.0367	18.258	19.956	24.9944	25.8849	20.5171
Gpr39	43.9028	22.554	23.1069	47.9892	29.7197	29.3101
Nckap5	13.7196	21.48	23.1069	18.9957	25.8849	14.6551
Tmem163	5.48785	3.222	2.10063	9.99776	9.587	0
Zranb3	23.7807	27.924	27.3082	29.9933	33.5545	29.3101
Mcm6	20.1221	19.332	30.4591	42.9904	14.3805	11.7241
Cxcr4	10.9757	4.296	4.20126	4.99888	23.9675	9.77005
AA986860	103.354	68.736	16.805	30.993	22.0501	34.1952
Dyrk3	10.0611	32.22	19.956	16.9962	20.1327	10.7471
Eif2d	64.9395	79.476	86.1258	70.9841	61.3568	66.4363
Fam72a	11.8903	5.37	6.30189	2.99933	13.4218	10.7471
Rab7b	9.14641	20.406	13.6541	32.9926	29.7197	22.4711
Slc41a1	64.9395	37.59	58.8176	140.968	107.374	47.8732
Rab29	60.3663	57.996	52.5157	63.9856	74.7786	47.8732
Klhdc8a	5.48785	25.776	16.805	30.993	13.4218	10.7471
Tmcc2	48.476	65.514	48.3145	41.9906	65.1916	59.5973
Tmem81	32.0124	27.924	18.9057	17.996	20.1327	27.3561
Cntn2	2.74392	5.37	7.3522	17.996	8.6283	4.88502
Nfasc	4.57321	2.148	15.7547	14.9966	4.7935	0
Pik3c2b	70.4274	92.364	88.2264	104.976	83.4069	92.8154
Golt1a	29.2685	34.368	36.761	24.9944	23.9675	33.2182
Snrpe	14.6343	11.814	8.40251	17.996	17.2566	14.6551
Gm38394	70.4274	56.922	68.2704	70.9841	69.9851	73.2754
Fmod	10.0611	10.74	9.45283	6.99843	7.6696	12.7011
Ppfia4	6.40249	10.74	9.45283	14.9966	15.3392	11.7241
Cyb5r1	30.1832	19.332	22.0566	33.9924	34.5132	19.5401
Rabif	95.1227	102.03	98.7295	111.975	83.4069	93.7924
Arl8a	91.4641	40.812	58.8176	92.9791	80.5308	53.7353
Csrp1	41.1589	44.034	52.5157	51.9883	54.6459	50.8042
Phlda3	3.65856	11.814	10.5031	27.9937	14.3805	21.4941
Lad1	21.0367	32.22	57.7673	28.9935	11.5044	0.977005
Tmem9	59.4517	60.144	47.2641	45.9897	58.4807	40.0572
Kif21b	47.5613	50.478	61.9685	76.9827	86.283	55.6893
Ddx59	31.0978	20.406	34.6604	32.9926	25.8849	38.1032
Kif14	3.65856	1.074	5.25157	16.9962	6.7109	5.86203
2310009B15Rik	14.6343	15.036	9.45283	15.9964	12.4631	7.81604
Aspm	21.0367	36.516	30.4591	55.9874	37.3893	16.6091
Kcnt2	10.9757	20.406	35.7107	24.9944	4.7935	3.90802
B3galt2	75.0006	79.476	89.2767	87.9803	77.6547	90.8614
Uchl5	43.9028	56.922	67.2201	48.989	46.9763	42.0112
Rgs2	46.6467	61.218	79.8239	109.975	126.548	65.4593
Pla2g4a	10.0611	20.406	18.9057	26.9939	27.8023	22.4711
Hmcn1	50.3053	44.034	69.3207	66.985	56.5633	71.3213
Swt1	102.44	115.992	102.931	71.9838	101.622	90.8614
Trmt1l	96.952	100.956	76.6729	104.976	89.1591	69.3673
1700025G04Rik	63.1102	75.18	73.522	49.9888	69.9851	62.5283
Tsen15	18.2928	18.258	22.0566	20.9953	23.9675	26.3791
Colgalt2	10.9757	8.592	6.30189	12.9971	12.4631	8.79304
Ncf2	29.2685	28.998	47.2641	53.9879	59.4394	39.0802
Nmnat2	3.65856	2.148	5.25157	9.99776	1.9174	12.7011
Shcbp1l	5.48785	4.296	9.45283	16.9962	5.7522	11.7241
Rgs8	15.5489	28.998	37.8113	13.9969	17.2566	35.1722
Rnasel	64.9395	68.736	99.7799	62.9859	100.664	102.585
Teddm2	53.9638	66.588	31.5094	34.9921	47.935	49.8272
Cacna1e	14.6343	6.444	10.5031	32.9926	42.1828	11.7241
Ier5	29.2685	40.812	38.8616	76.9827	84.3656	76.2064
BC034090	3.65856	2.148	7.3522	11.9973	5.7522	4.88502
Acbd6	119.818	90.216	89.2767	126.972	69.0264	77.1834
Gm2000	63.1102	74.106	77.7233	67.9847	75.7373	103.562
Tor3a	50.3053	61.218	72.4717	73.9834	96.8287	78.1604
Angptl1	8.23177	9.666	16.805	6.99843	21.0914	17.5861
Cryzl2	36.5856	61.218	31.5094	47.9892	64.2329	42.9882
Mrps14	37.5003	42.96	52.5157	59.9865	33.5545	47.8732
Gpr52	35.671	27.924	39.9119	27.9937	38.348	51.7812
Cenpl	42.9881	49.404	42.0126	40.9908	36.4306	42.0112
Dnm3	8.23177	8.592	21.0063	24.9944	23.0088	26.3791
Eef1aknmt	80.4884	88.068	70.3711	54.9877	61.3568	57.6433
Vamp4	87.8055	80.55	95.5786	79.982	85.3243	86.9534
Mroh9	0	20.406	8.40251	2.99933	7.6696	16.6091
Prrx1	7.31713	5.37	6.30189	24.9944	11.5044	11.7241
Gorab	24.6953	21.48	34.6604	46.9895	33.5545	26.3791
Kifap3	19.2075	40.812	46.2138	41.9906	34.5132	42.9882
Mettl18	10.0611	22.554	30.4591	37.9915	20.1327	24.4251
Sell	27.4392	24.702	25.2075	48.989	29.7197	24.4251
Selp	21.0367	31.146	25.2075	23.9946	14.3805	8.79304
Ccdc181	36.5856	57.996	56.717	37.9915	49.8524	42.0112
Blzf1	63.1102	105.252	84.0251	73.9834	72.8612	81.0914
Nme7	13.7196	24.702	19.956	24.9944	23.0088	13.6781
Dpt	40.2442	61.218	40.9623	28.9935	55.6046	48.8502
Gpr161	12.805	13.962	11.5535	5.99865	6.7109	16.6091
Adcy10	10.0611	19.332	18.9057	11.9973	24.9262	19.5401
Mpzl1	19.2075	22.554	16.805	23.9946	19.174	18.5631
Cd247	5.48785	5.37	2.10063	4.99888	9.587	8.79304
Tada1	22.866	16.11	22.0566	16.9962	16.2979	19.5401
Fam78b	2.74392	3.222	5.25157	11.9973	5.7522	5.86203
Uck2	110.672	118.14	110.283	74.9832	100.664	94.7695
Mgst3	1.82928	5.37	6.30189	3.9991	21.0914	11.7241
Rxrg	4.57321	13.962	13.6541	10.9975	11.5044	10.7471
Rgs4	11.8903	13.962	13.6541	14.9966	4.7935	15.6321
Uap1	97.8666	148.212	130.239	109.975	76.696	97.7005
Nos1ap	60.3663	27.924	32.5597	83.9812	94.9113	59.5973
Spata46	6.40249	7.518	2.10063	2.99933	17.2566	15.6321
Dusp12	32.9271	42.96	40.9623	45.9897	48.8937	51.7812
Fcgr4	14.6343	19.332	25.2075	35.9919	36.4306	21.4941
Fcgr3	36.5856	42.96	49.3648	76.9827	82.4482	40.0572
Cfap126	9.14641	13.962	5.25157	12.9971	9.587	11.7241
Fcer1g	23.7807	44.034	34.6604	63.9856	74.7786	45.9192
B4galt3	38.4149	32.22	18.9057	35.9919	25.8849	21.4941
Usp21	67.6834	48.33	49.3648	65.9852	69.9851	50.8042
Dedd	53.0492	52.626	33.6101	55.9874	57.522	33.2182
Nectin4	1.82928	3.222	4.20126	16.9962	9.587	3.90802
Tstd1	67.6834	60.144	59.8679	97.978	66.1503	66.4363
Alyref2	37.5003	25.776	48.3145	28.9935	36.4306	31.2641
Cd244a	5.48785	3.222	4.20126	6.99843	23.9675	4.88502
Ly9	21.0367	5.37	12.6038	18.9957	37.3893	22.4711
Slamf7	8.23177	5.37	17.8553	11.9973	21.0914	10.7471
Cd48	11.8903	8.592	14.7044	17.996	15.3392	13.6781
Gm10521	11.8903	8.592	12.6038	18.9957	24.9262	24.4251
Slamf6	10.0611	7.518	9.45283	19.9955	10.5457	9.77005
Vangl2	9.14641	5.37	9.45283	10.9975	10.5457	5.86203
Kcnj10	31.0978	31.146	33.6101	31.9928	83.4069	54.7123
Tagln2	56.7078	50.478	68.2704	58.9868	82.4482	74.2524
Slamf8	5.48785	4.296	7.3522	7.9982	11.5044	11.7241
Dusp23	35.671	30.072	32.5597	44.9899	42.1828	38.1032
Ackr1	4.57321	7.518	13.6541	9.99776	17.2566	15.6321
Cadm3	71.342	46.182	78.7736	44.9899	75.7373	78.1604
Aim2	18.2928	20.406	29.4088	29.9933	33.5545	26.3791
Ifi206	15.5489	24.702	17.8553	14.9966	25.8849	18.5631
Ifi214	0.914641	2.148	6.30189	13.9969	4.7935	1.95401
Ifi213	25.61	47.256	52.5157	41.9906	81.4895	23.4481
Ifi209	18.2928	30.072	37.8113	43.9901	59.4394	33.2182
Ifi208	11.8903	23.628	24.1572	27.9937	23.9675	16.6091
Ifi204	72.2567	76.254	97.6792	84.9809	115.044	82.0684
Mndal	74.0859	70.884	114.484	89.9798	118.879	90.8614
Opn3	116.159	41.886	63.0189	51.9883	26.8436	99.6545
Chml	130.794	73.032	66.1698	70.9841	79.5721	69.3673
Sdccag8	39.3296	53.7	37.8113	27.9937	54.6459	55.6893
Akt3	62.1956	57.996	50.4151	48.989	82.4482	62.5283
Cox20	10.9757	6.444	10.5031	10.9975	12.4631	13.6781
Kif26b	32.9271	15.036	26.2579	27.9937	19.174	15.6321
Smyd3	34.7564	34.368	38.8616	48.989	62.3155	58.6203
Sccpdh	11.8903	12.888	21.0063	15.9964	14.3805	13.6781
Stum	5.48785	3.222	13.6541	6.99843	10.5457	4.88502
Lin9	32.9271	30.072	46.2138	31.9928	23.9675	24.4251
Sde2	87.8055	85.92	84.0251	82.9814	84.3656	80.1144
Pycr2	22.866	20.406	29.4088	28.9935	21.0914	18.5631
Lefty1	9.14641	6.444	1.05031	11.9973	21.0914	16.6091
Cnih4	44.8174	62.292	42.0126	48.989	54.6459	40.0572
Dnah14	4.57321	5.37	10.5031	24.9944	4.7935	2.93101
Lbr	63.1102	62.292	60.9182	57.987	69.0264	71.3213
Enah	13.7196	12.888	18.9057	24.9944	15.3392	9.77005
Capn8	0.914641	3.222	1.05031	24.9944	0	0
Susd4	86.8909	40.812	55.6667	228.949	3.8348	5.86203
Disp1	29.2685	33.294	35.7107	26.9939	38.348	27.3561
Taf1a	54.8785	51.552	25.2075	27.9937	57.522	45.9192
Hhipl2	4.57321	3.222	8.40251	15.9964	10.5457	5.86203
Dusp10	44.8174	16.11	34.6604	39.991	45.0589	45.9192
1700056E22Rik	7.31713	9.666	6.30189	17.996	9.587	6.83903
Hlx	38.4149	25.776	23.1069	31.9928	42.1828	32.2412
Mark1	12.805	5.37	10.5031	12.9971	20.1327	11.7241
Lyplal1	74.0859	125.658	103.981	78.9823	94.9113	70.3443
Tgfb2	8.23177	4.296	5.25157	10.9975	6.7109	8.79304
Rrp15	48.476	32.22	49.3648	35.9919	41.2241	33.2182
Ush2a	2.74392	4.296	8.40251	21.9951	5.7522	4.88502
Kctd3	96.0373	99.882	112.384	92.9791	106.416	100.631
Cenpf	25.61	65.514	60.9182	83.9812	66.1503	19.5401
Ptpn14	49.3906	54.774	59.8679	51.9883	65.1916	75.2294
Smyd2	19.2075	17.184	23.1069	19.9955	20.1327	10.7471
Flvcr1	43.9028	34.368	38.8616	34.9921	23.9675	26.3791
Tatdn3	17.3782	30.072	30.4591	23.9946	20.1327	24.4251
Nsl1	1.82928	8.592	9.45283	11.9973	7.6696	7.81604
Batf3	2.74392	7.518	6.30189	10.9975	6.7109	5.86203
Nenf	7.31713	7.518	11.5535	16.9962	8.6283	6.83903
Pacc1	26.5246	36.516	38.8616	41.9906	42.1828	37.1262
Dtl	6.40249	9.666	13.6541	26.9939	9.587	4.88502
Nek2	33.8417	16.11	13.6541	61.9861	15.3392	5.86203
Rd3	10.9757	8.592	12.6038	17.996	9.587	11.7241
Traf5	33.8417	46.182	43.0629	46.9895	46.9763	56.6663
Hhat	15.5489	12.888	22.0566	16.9962	20.1327	25.4021
Utp25	56.7078	44.034	28.3585	39.991	42.1828	42.9882
A130010J15Rik	125.306	92.364	118.686	79.982	82.4482	121.149
Traf3ip3	16.4635	7.518	6.30189	13.9969	14.3805	9.77005
Lamb3	27.4392	23.628	16.805	32.9926	31.6371	38.1032
Cd34	3.65856	8.592	9.45283	16.9962	4.7935	14.6551
Cd46	36.5856	53.7	59.8679	57.987	82.4482	100.631
Cr2	11.8903	15.036	17.8553	23.9946	16.2979	28.3331
Fam171a1	92.3788	105.252	129.189	63.9856	108.333	129.942
Rpp38	24.6953	36.516	19.956	25.9942	21.0914	28.3331
Dclre1c	148.172	82.698	81.9245	75.9829	90.1178	103.562
Suv39h2	42.0735	31.146	33.6101	25.9942	19.174	31.2641
Hspa14	31.0978	32.22	33.6101	31.9928	25.8849	27.3561
Gm45902	36.5856	52.626	31.5094	47.9892	35.4719	42.0112
Bend7	121.647	96.66	101.88	82.9814	76.696	78.1604
Ccdc3	28.3539	5.37	13.6541	32.9926	23.9675	28.3331
Cdc123	52.1345	34.368	63.0189	47.9892	49.8524	41.0342
Nudt5	55.7931	64.44	65.1195	72.9836	65.1916	77.1834
Sec61a2	42.9881	40.812	39.9119	37.9915	46.9763	49.8272
Prkcq	26.5246	15.036	30.4591	14.9966	23.0088	26.3791
Rbm17	104.269	77.328	130.239	69.9843	94.9113	92.8154
Itga8	65.8542	65.514	105.031	74.9832	87.2417	63.5053
C1ql3	19.2075	20.406	45.1635	18.9957	23.0088	12.7011
Cubn	4.57321	8.592	12.6038	10.9975	5.7522	6.83903
Trdmt1	18.2928	28.998	23.1069	22.9948	18.2153	20.5171
St8sia6	1.82928	1.074	5.25157	10.9975	12.4631	0.977005
Hacd1	10.0611	19.332	12.6038	10.9975	23.9675	7.81604
Cacnb2	16.4635	13.962	16.805	19.9955	10.5457	16.6091
Nsun6	39.3296	56.922	52.5157	32.9926	51.7698	55.6893
Plxdc2	6.40249	8.592	11.5535	10.9975	24.9262	9.77005
Nebl	8.23177	11.814	11.5535	115.974	32.5958	29.3101
A930004D18Rik	11.8903	19.332	34.6604	19.9955	18.2153	16.6091
Skida1	7.31713	21.48	31.5094	27.9937	10.5457	14.6551
Pip4k2a	50.3053	50.478	68.2704	80.9818	112.168	92.8154
Msrb2	64.0249	74.106	79.8239	71.9838	69.0264	74.2524
Otud1	83.2323	84.846	86.1258	79.982	91.0765	109.425
Thnsl1	54.8785	46.182	98.7295	65.9852	59.4394	55.6893
Apbb1ip	19.2075	19.332	37.8113	59.9865	58.4807	47.8732
Pdss1	33.8417	41.886	32.5597	37.9915	21.0914	41.0342
Il1rn	18.2928	31.146	27.3082	40.9908	46.9763	53.7353
Psd4	31.0978	38.664	34.6604	82.9814	55.6046	52.7583
Arrdc1	12.805	17.184	6.30189	23.9946	14.3805	20.5171
Zmynd19	56.7078	46.182	53.566	63.9856	51.7698	34.1952
Dph7	10.9757	16.11	12.6038	24.9944	11.5044	11.7241
Noxa1	5.48785	8.592	8.40251	3.9991	13.4218	6.83903
Ndor1	92.3788	69.81	60.9182	75.9829	81.4895	79.1374
Tmem203	96.0373	65.514	54.6163	82.9814	54.6459	61.5513
Tprn	26.5246	22.554	26.2579	49.9888	33.5545	19.5401
Ssna1	68.5981	48.33	70.3711	80.9818	41.2241	35.1722
Dpp7	93.2934	68.736	64.0692	85.9807	57.522	50.8042
Uap1l1	75.0006	44.034	35.7107	84.9809	52.7285	35.1722
Entpd2	8.23177	12.888	8.40251	14.9966	7.6696	11.7241
Npdc1	17.3782	11.814	12.6038	12.9971	10.5457	11.7241
Paxx	67.6834	92.364	114.484	98.9778	92.9939	87.9304
Clic3	7.31713	5.37	10.5031	11.9973	8.6283	8.79304
Traf2	40.2442	35.442	44.1132	25.9942	53.6872	43.9652
Mamdc4	43.9028	46.182	29.4088	38.9912	34.5132	29.3101
Phpt1	13.7196	24.702	18.9057	4.99888	6.7109	12.7011
Tmem141	53.0492	37.59	55.6667	51.9883	44.1002	46.8962
Bmyc	8.23177	9.666	7.3522	25.9942	6.7109	5.86203
Ubac1	53.9638	50.478	27.3082	30.993	26.8436	30.2871
Qsox2	44.8174	53.7	42.0126	45.9897	33.5545	44.9422
Gpsm1	19.2075	19.332	24.1572	9.99776	20.1327	20.5171
Dnlz	94.208	115.992	70.3711	117.974	91.0765	93.7924
Card9	4.57321	4.296	8.40251	14.9966	16.2979	9.77005
Snapc4	64.9395	61.218	33.6101	71.9838	60.3981	44.9422
Inpp5e	68.5981	74.106	66.1698	73.9834	104.498	84.0224
Rpl7a	60.3663	49.404	71.4214	49.9888	40.2654	42.9882
Surf1	117.074	109.548	108.182	97.978	100.664	95.7465
Stkld1	8.23177	10.74	3.15094	5.99865	7.6696	13.6781
Adamts13	25.61	24.702	29.4088	23.9946	31.6371	52.7583
Slc2a6	6.40249	5.37	5.25157	9.99776	2.8761	13.6781
Adamtsl2	34.7564	30.072	19.956	19.9955	25.8849	55.6893
Col5a1	29.2685	39.738	44.1132	37.9915	45.0589	40.0572
Olfm1	44.8174	32.22	34.6604	39.991	40.2654	28.3331
Gbgt1	6.40249	1.074	4.20126	6.99843	10.5457	10.7471
Ralgds	17.3782	25.776	14.7044	18.9957	16.2979	11.7241
Gtf3c5	27.4392	30.072	23.1069	20.9953	26.8436	24.4251
Ddx31	32.0124	44.034	40.9623	39.991	39.3067	28.3331
Ntng2	25.61	21.48	16.805	17.996	23.0088	23.4481
Med27	37.5003	25.776	32.5597	34.9921	28.761	33.2182
Trub2	43.9028	65.514	50.4151	47.9892	40.2654	48.8502
Coq4	19.2075	17.184	27.3082	18.9957	25.8849	26.3791
Urm1	39.3296	57.996	43.0629	56.9872	58.4807	40.0572
Odf2	64.0249	91.29	66.1698	74.9832	93.9526	77.1834
Wdr34	16.4635	20.406	16.805	23.9946	14.3805	18.5631
Zdhhc12	55.7931	56.922	46.2138	60.9863	50.8111	37.1262
Endog	61.281	73.032	55.6667	77.9825	53.6872	50.8042
Spout1	41.1589	57.996	35.7107	43.9901	36.4306	45.9192
Phyhd1	20.1221	21.48	29.4088	27.9937	27.8023	18.5631
Dolk	140.855	123.51	103.981	117.974	77.6547	73.2754
Nup188	50.3053	51.552	47.2641	52.9881	46.9763	48.8502
Sh3glb2	87.8055	100.956	78.7736	82.9814	91.0765	111.379
Dolpp1	72.2567	62.292	56.717	74.9832	75.7373	69.3673
Ier5l	9.14641	8.592	5.25157	9.99776	11.5044	6.83903
Ntmt1	37.5003	40.812	32.5597	31.9928	30.6784	37.1262
Asb6	53.0492	53.7	51.4654	53.9879	37.3893	44.9422
Ptges	3.65856	3.222	6.30189	22.9948	7.6696	5.86203
Usp20	66.7688	57.996	44.1132	48.989	53.6872	61.5513
Hmcn2	122.562	92.364	80.8742	113.974	46.0176	127.988
Exosc2	42.0735	51.552	51.4654	47.9892	41.2241	40.0572
Qrfp	2.74392	3.222	3.15094	7.9982	5.7522	5.86203
Lamc3	7.31713	9.666	10.5031	12.9971	13.4218	7.81604
Nup214	96.952	95.586	67.2201	84.9809	79.5721	90.8614
Fam78a	15.5489	21.48	19.956	37.9915	34.5132	24.4251
Pomt1	79.5738	77.328	68.2704	89.9798	91.0765	80.1144
1110008P14Rik	27.4392	37.59	25.2075	42.9904	37.3893	17.5861
Lcn2	10.9757	17.184	12.6038	160.964	72.8612	29.3101
Ptges2	67.6834	46.182	39.9119	55.9874	42.1828	43.9652
Naif1	68.5981	38.664	44.1132	57.987	47.935	60.5743
Dpm2	33.8417	32.22	35.7107	39.991	30.6784	33.2182
St6galnac4	6.40249	15.036	5.25157	26.9939	24.9262	10.7471
Sh2d3c	31.0978	39.738	30.4591	50.9886	33.5545	28.3331
Tor2a	105.184	111.696	85.0755	123.972	84.3656	85.9764
Stxbp1	19.2075	15.036	19.956	19.9955	19.174	17.5861
Lrsam1	75.0006	92.364	68.2704	93.9789	84.3656	66.4363
Rpl12	111.586	104.178	100.83	137.969	80.5308	82.0684
Slc2a8	33.8417	32.22	26.2579	37.9915	20.1327	17.5861
Ralgps1	57.6224	46.182	68.2704	75.9829	50.8111	42.0112
Mvb12b	43.9028	32.22	30.4591	43.9901	37.3893	34.1952
Pbx3	25.61	19.332	30.4591	21.9951	16.2979	18.5631
Rabepk	31.0978	42.96	32.5597	27.9937	33.5545	20.5171
Phf19	32.0124	37.59	35.7107	22.9948	35.4719	66.4363
Traf1	8.23177	5.37	8.40251	12.9971	21.0914	5.86203
Gsn	38.4149	35.442	28.3585	27.9937	42.1828	43.9652
Ggta1	54.8785	63.366	58.8176	58.9868	102.581	48.8502
Ndufa8	77.7445	73.032	52.5157	76.9827	60.3981	47.8732
Lhx6	47.5613	21.48	16.805	83.9812	52.7285	29.3101
Mrrf	47.5613	65.514	39.9119	38.9912	45.0589	39.0802
Zbtb26	88.7202	76.254	59.8679	68.9845	67.109	73.2754
Gpr21	32.9271	20.406	24.1572	21.9951	23.9675	16.6091
Crb2	3.65856	2.148	9.45283	10.9975	6.7109	11.7241
Lhx2	20.1221	17.184	18.9057	6.99843	19.174	23.4481
Rpl35	22.866	11.814	8.40251	17.996	14.3805	5.86203
Scai	113.416	83.772	134.44	105.976	69.9851	66.4363
Arhgap15	15.5489	16.11	16.805	24.9944	40.2654	30.2871
Gtdc1	54.8785	44.034	46.2138	53.9879	68.0677	60.5743
Kif5c	0.914641	2.148	4.20126	16.9962	8.6283	4.88502
Rbm43	34.7564	35.442	53.566	58.9868	46.9763	50.8042
Nmi	50.3053	48.33	37.8113	79.982	62.3155	46.8962
Cacnb4	16.4635	7.518	13.6541	8.99798	13.4218	8.79304
Arl6ip6	113.416	82.698	74.5723	68.9845	118.879	91.8384
Nr4a2	21.9514	11.814	14.7044	12.9971	5.7522	8.79304
Cytip	35.671	30.072	28.3585	60.9863	80.5308	23.4481
Ccdc148	20.1221	18.258	28.3585	42.9904	44.1002	33.2182
Wdsub1	29.2685	31.146	25.2075	27.9937	26.8436	24.4251
Ly75	32.9271	37.59	36.761	40.9908	50.8111	50.8042
Pla2r1	35.671	42.96	39.9119	56.9872	82.4482	79.1374
Psmd14	57.6224	46.182	67.2201	69.9843	52.7285	47.8732
Slc4a10	7.31713	3.222	18.9057	9.99776	3.8348	17.5861
Fap	1.82928	3.222	11.5535	14.9966	5.7522	2.93101
Gca	46.6467	49.404	53.566	46.9895	43.1415	46.8962
Kcnh7	26.5246	28.998	48.3145	54.9877	36.4306	38.1032
Slc38a11	11.8903	31.146	22.0566	13.9969	11.5044	9.77005
Galnt3	7.31713	5.37	1.05031	12.9971	13.4218	5.86203
Ttc21b	13.7196	31.146	18.9057	24.9944	23.0088	24.4251
Scn7a	1.82928	7.518	6.30189	13.9969	3.8348	4.88502
Stk39	19.2075	13.962	19.956	17.996	25.8849	20.5171
Nostrin	66.7688	77.328	85.0755	93.9789	59.4394	60.5743
Spc25	31.0978	34.368	36.761	25.9942	28.761	24.4251
G6pc2	19.2075	11.814	40.9623	15.9964	36.4306	71.3213
Dhrs9	15.5489	7.518	38.8616	56.9872	33.5545	40.0572
Lrp2	2.74392	0	9.45283	16.9962	1.9174	0.977005
Bbs5	2.74392	5.37	8.40251	13.9969	9.587	3.90802
Ccdc173	2.74392	3.222	4.20126	6.99843	3.8348	8.79304
Klhl23	26.5246	19.332	28.3585	21.9951	19.174	28.3331
Mettl5	51.2199	44.034	43.0629	45.9897	43.1415	30.2871
Sp5	10.0611	6.444	6.30189	11.9973	11.5044	4.88502
Mettl8	64.0249	50.478	65.1195	47.9892	59.4394	56.6663
Slc25a12	70.4274	77.328	57.7673	85.9807	69.9851	72.2983
Hat1	20.1221	16.11	21.0063	22.9948	17.2566	11.7241
Itga6	29.2685	65.514	48.3145	40.9908	69.0264	59.5973
Cdca7	11.8903	7.518	9.45283	5.99865	11.5044	6.83903
Ola1	117.989	82.698	120.786	118.973	87.2417	75.2294
Cir1	30.1832	22.554	35.7107	31.9928	25.8849	33.2182
Lnpk	54.8785	56.922	58.8176	55.9874	43.1415	51.7812
Mtx2	64.0249	75.18	68.2704	75.9829	66.1503	59.5973
Ttc30b	47.5613	80.55	95.5786	94.9787	63.2742	66.4363
Ttc30a1	10.0611	8.592	22.0566	25.9942	8.6283	11.7241
Rbm45	48.476	46.182	71.4214	53.9879	33.5545	47.8732
Osbpl6	5.48785	4.296	3.15094	7.9982	4.7935	7.81604
Prkra	85.9763	86.994	94.5283	90.9796	105.457	84.9994
Fkbp7	5.48785	7.518	13.6541	16.9962	10.5457	6.83903
Plekha3	73.1713	86.994	75.6226	72.9836	57.522	66.4363
Ttn	38.4149	37.59	61.9685	126.972	68.0677	93.7924
Sestd1	48.476	25.776	54.6163	59.9865	48.8937	31.2641
Cwc22	103.354	112.77	110.283	90.9796	97.7874	89.8844
Ube2e3	121.647	81.624	137.591	89.9798	102.581	87.9304
Cerkl	9.14641	12.888	12.6038	9.99776	21.0914	27.3561
Pde1a	21.0367	18.258	48.3145	38.9912	54.6459	94.7695
Dnajc10	87.8055	108.474	114.484	128.971	71.9025	79.1374
Frzb	12.805	5.37	15.7547	11.9973	20.1327	18.5631
Dusp19	55.7931	61.218	61.9685	58.9868	63.2742	68.3903
Nup35	6.40249	10.74	8.40251	16.9962	8.6283	6.83903
Fsip2	0	0	5.25157	19.9955	0	0
Fam171b	28.3539	32.22	60.9182	46.9895	54.6459	55.6893
Tfpi	66.7688	68.736	99.7799	65.9852	54.6459	58.6203
Selenoh	52.1345	38.664	50.4151	37.9915	46.0176	35.1722
Tmx2	97.8666	95.586	121.836	111.975	75.7373	90.8614
Med19	114.33	92.364	114.484	106.976	92.0352	78.1604
Clp1	98.7812	79.476	61.9685	102.977	75.7373	54.7123
Ypel4	6.40249	15.036	6.30189	10.9975	3.8348	9.77005
Gm19426	7.31713	6.444	6.30189	6.99843	10.5457	6.83903
Timm10	21.0367	33.294	30.4591	31.9928	20.1327	18.5631
Slc43a1	19.2075	35.442	43.0629	42.9904	41.2241	39.0802
P2rx3	3.65856	10.74	10.5031	9.99776	6.7109	12.7011
Olfr1029	2.74392	1.074	5.25157	18.9957	36.4306	59.5973
Olfr1030	0.914641	1.074	2.10063	6.99843	14.3805	29.3101
Olfr1033	139.025	136.398	221.616	93.9789	106.416	103.562
Olfr1034	62.1956	40.812	79.8239	36.9917	38.348	41.0342
Nup160	39.3296	53.7	49.3648	56.9872	46.0176	44.9422
Kbtbd4	38.4149	36.516	29.4088	35.9919	29.7197	26.3791
Slc39a13	47.5613	40.812	43.0629	47.9892	47.935	69.3673
Spi1	30.1832	28.998	33.6101	61.9861	50.8111	44.9422
Mybpc3	5.48785	6.444	3.15094	6.99843	2.8761	9.77005
Ddb2	32.0124	40.812	25.2075	37.9915	34.5132	49.8272
1110051M20Rik	31.0978	45.108	23.1069	27.9937	28.761	36.1492
Zfp408	72.2567	55.848	59.8679	67.9847	80.5308	68.3903
Arhgap1	62.1956	57.996	58.8176	81.9816	74.7786	65.4593
Large2	8.23177	9.666	8.40251	6.99843	7.6696	6.83903
1700029I15Rik	31.0978	34.368	22.0566	32.9926	25.8849	29.3101
Mapk8ip1	20.1221	27.924	22.0566	22.9948	16.2979	20.5171
Prdm11	16.4635	19.332	22.0566	18.9957	16.2979	13.6781
Trp53i11	65.8542	70.884	78.7736	76.9827	98.7462	64.4823
Tspan18	17.3782	34.368	28.3585	30.993	23.9675	28.3331
Accs	23.7807	37.59	24.1572	32.9926	24.9262	20.5171
Gm13889	16.4635	19.332	16.805	22.9948	21.0914	18.5631
Alkbh3	45.7321	39.738	39.9119	41.9906	54.6459	43.9652
Lrrc4c	18.2928	22.554	30.4591	21.9951	37.3893	42.9882
B230118H07Rik	8.23177	19.332	23.1069	17.996	14.3805	10.7471
Prr5l	18.2928	22.554	15.7547	16.9962	22.0501	34.1952
Commd9	37.5003	38.664	38.8616	53.9879	45.0589	42.0112
Pamr1	16.4635	15.036	16.805	13.9969	23.0088	27.3561
Pdhx	101.525	70.884	92.4277	74.9832	73.8199	58.6203
Apip	6.40249	8.592	6.30189	5.99865	10.5457	7.81604
Ehf	19.2075	23.628	17.8553	8.99798	28.761	13.6781
Elf5	77.7445	73.032	66.1698	36.9917	55.6046	107.471
Lmo2	39.3296	46.182	44.1132	43.9901	59.4394	52.7583
4931422A03Rik	24.6953	31.146	22.0566	21.9951	37.3893	37.1262
Cd59b	2.74392	6.444	9.45283	3.9991	6.7109	9.77005
D430041D05Rik	5.48785	6.444	13.6541	16.9962	6.7109	22.4711
Cstf3	77.7445	115.992	129.189	74.9832	76.696	109.425
Tcp11l1	32.0124	60.144	68.2704	69.9843	79.5721	76.2064
Prrg4	18.2928	3.222	6.30189	12.9971	9.587	2.93101
Ccdc73	15.5489	26.85	13.6541	16.9962	23.9675	30.2871
Eif3m	20.1221	24.702	30.4591	27.9937	30.6784	26.3791
Rcn1	82.3177	85.92	106.082	76.9827	92.9939	105.517
Pax6	2.74392	3.222	3.15094	18.9957	5.7522	3.90802
Elp4	95.1227	94.512	130.239	87.9803	99.7049	110.402
Immp1l	12.805	26.85	29.4088	15.9964	18.2153	28.3331
Dnajc24	11.8903	23.628	9.45283	12.9971	19.174	17.5861
Mettl15	11.8903	16.11	19.956	25.9942	11.5044	20.5171
Kif18a	5.48785	3.222	9.45283	19.9955	4.7935	5.86203
Bdnf	34.7564	18.258	15.7547	45.9897	5.7522	4.88502
Ccdc34	8.23177	13.962	8.40251	17.996	8.6283	7.81604
Fibin	7.31713	16.11	23.1069	6.99843	23.0088	31.2641
Katnbl1	31.0978	27.924	42.0126	33.9924	26.8436	29.3101
Aven	86.8909	70.884	61.9685	46.9895	59.4394	55.6893
Ryr3	6.40249	8.592	12.6038	27.9937	6.7109	4.88502
Arhgap11a	39.3296	40.812	57.7673	66.985	55.6046	26.3791
Aqr	60.3663	64.44	78.7736	62.9859	85.3243	87.9304
Dph6	35.671	28.998	33.6101	43.9901	32.5958	39.0802
BC052040	23.7807	37.59	22.0566	30.993	46.9763	42.9882
Fam98b	52.1345	52.626	37.8113	55.9874	46.0176	52.7583
Rasgrp1	38.4149	24.702	40.9623	39.991	49.8524	33.2182
Thbs1	21.9514	19.332	23.1069	49.9888	32.5958	24.4251
Eif2ak4	67.6834	74.106	60.9182	55.9874	79.5721	85.9764
Bub1b	7.31713	5.37	6.30189	14.9966	8.6283	1.95401
Plcb2	28.3539	19.332	25.2075	34.9921	44.1002	27.3561
Ccdc9b	42.9881	50.478	57.7673	42.9904	59.4394	46.8962
Disp2	61.281	76.254	94.5283	48.989	100.664	102.585
Knstrn	4.57321	16.11	5.25157	12.9971	14.3805	5.86203
Chst14	18.2928	15.036	14.7044	14.9966	20.1327	10.7471
Ccdc32	35.671	40.812	36.761	65.9852	46.9763	43.9652
Rpusd2	39.3296	39.738	33.6101	41.9906	32.5958	30.2871
Knl1	11.8903	12.888	19.956	31.9928	27.8023	9.77005
Rad51	7.31713	16.11	10.5031	18.9957	7.6696	9.77005
Gchfr	75.0006	66.588	40.9623	62.9859	82.4482	61.5513
Zfyve19	71.342	41.886	49.3648	46.9895	51.7698	42.0112
Dll4	49.3906	48.33	55.6667	69.9843	55.6046	49.8272
Chac1	36.5856	27.924	15.7547	21.9951	6.7109	22.4711
Exd1	62.1956	8.592	19.956	24.9944	8.6283	23.4481
Nusap1	4.57321	3.222	8.40251	12.9971	5.7522	1.95401
Itpka	13.7196	5.37	11.5535	8.99798	12.4631	2.93101
Rpap1	27.4392	52.626	46.2138	42.9904	46.0176	37.1262
Mapkbp1	60.3663	54.774	65.1195	52.9881	73.8199	66.4363
Jmjd7	9.14641	6.444	10.5031	15.9964	11.5044	10.7471
Capn3	15.5489	16.11	16.805	19.9955	14.3805	10.7471
Lrrc57	46.6467	55.848	43.0629	46.9895	38.348	50.8042
Haus2	71.342	73.032	75.6226	92.9791	61.3568	67.4133
Cdan1	64.0249	68.736	68.2704	94.9787	69.0264	74.2524
Tmem62	53.0492	61.218	79.8239	64.9854	28.761	43.9652
Ccndbp1	77.7445	97.734	69.3207	76.9827	90.1178	60.5743
Tubgcp4	46.6467	61.218	56.717	54.9877	48.8937	52.7583
Map1a	4.57321	13.962	11.5535	18.9957	11.5044	20.5171
Ppip5k1	35.671	41.886	66.1698	41.9906	42.1828	39.0802
Catsper2	21.9514	16.11	21.0063	18.9957	23.9675	28.3331
Hypk	40.2442	45.108	37.8113	42.9904	45.0589	37.1262
Mfap1b	33.8417	42.96	40.9623	33.9924	35.4719	40.0572
Mfap1a	98.7812	81.624	88.2264	68.9845	83.4069	87.9304
Wdr76	30.1832	36.516	37.8113	40.9908	44.1002	58.6203
Casc4	64.0249	45.108	26.2579	48.989	13.4218	35.1722
Shf	21.9514	18.258	8.40251	27.9937	17.2566	23.4481
Slc28a2	4.57321	5.37	5.25157	13.9969	12.4631	14.6551
Gatm	49.3906	44.034	39.9119	44.9899	46.0176	42.9882
Slc24a5	10.9757	7.518	11.5535	16.9962	7.6696	7.81604
Myef2	74.0859	59.07	89.2767	125.972	74.7786	65.4593
Dut	32.0124	47.256	53.566	53.9879	41.2241	42.0112
Fbn1	21.9514	25.776	30.4591	26.9939	27.8023	20.5171
Cep152	58.537	90.216	78.7736	39.991	117.92	89.8844
Eid1	109.757	131.028	191.157	64.9854	120.796	99.6545
Galk2	24.6953	42.96	34.6604	29.9933	29.7197	40.0572
Dtwd1	18.2928	23.628	21.0063	24.9944	20.1327	15.6321
Atp8b4	21.0367	7.518	19.956	26.9939	15.3392	12.7011
Gabpb1	85.9763	84.846	87.1761	99.9776	85.3243	82.0684
Usp50	14.6343	11.814	17.8553	10.9975	12.4631	14.6551
Ap4e1	41.1589	57.996	54.6163	75.9829	60.3981	56.6663
Blvra	7.31713	8.592	14.7044	12.9971	12.4631	11.7241
1810024B03Rik	13.7196	8.592	9.45283	8.99798	9.587	7.81604
Gpat2	18.2928	16.11	17.8553	20.9953	32.5958	20.5171
Fahd2a	27.4392	34.368	35.7107	25.9942	29.7197	24.4251
Kcnip3	2.74392	3.222	7.3522	0.999776	9.587	9.77005
[truncated: 5,679 more rows]

## Sheet: Old_high_mRNA levels
GeneID	Y1_RNA	Y2_RNA	Y3_RNA	O1_RNA	O2_RNA	O3_RNA
[truncated: 6,339 more rows]

[truncated: 4 more sheets: mRNA_Fold Change low, mRNA_Fold Change high, mRNA_absolute Fold Change low, mRNA_absolute Fold Change high]
