# Supplementary material for: Gene body DNA hydroxymethylation restricts the magnitude of transcriptional changes during aging
Source: Nat Commun. 2024 Jul 28;15:6357. doi: 10.1038/s41467-024-50725-y (PMC11284234; doi:10.1038/s41467-024-50725-y)
Supplement: Supplementary file 8 — Supplementary Dataset 5 [file 41467_2024_50725_MOESM8_ESM.xlsx]

## Sheet: Raw data
Protein IDs	Majority protein IDs	Peptide counts (all)	Peptide counts (razor+unique)	Peptide counts (unique)	Protein names	Gene names	Fasta headers	Number of proteins	Peptides	Razor + unique peptides	Unique peptides	Peptides Oligo1_O1_hm	Peptides Oligo1_O1_input	Peptides Oligo1_O1_m	Peptides Oligo1_O1_u	Peptides Oligo1_O2_hm	Peptides Oligo1_O2_input	Peptides Oligo1_O2_u	Peptides Oligo1_O3_hm	Peptides Oligo1_O3_input	Peptides Oligo1_O3_m	Peptides Oligo1_O3_u	Peptides Oligo1_O4_hm	Peptides Oligo1_O4_input	Peptides Oligo1_O4_m	Peptides Oligo1_O4_u	Peptides Oligo1_Y1_hm	Peptides Oligo1_Y1_input	Peptides Oligo1_Y1_m	Peptides Oligo1_Y1_u	Peptides Oligo1_Y2_hm	Peptides Oligo1_Y2_input	Peptides Oligo1_Y2_m	Peptides Oligo1_Y2_u	Peptides Oligo1_Y3_hm	Peptides Oligo1_Y3_input	Peptides Oligo1_Y3_m	Peptides Oligo1_Y3_u	Peptides Oligo1_Y4_hm	Peptides Oligo1_Y4_input	Peptides Oligo1_Y4_m	Peptides Oligo1_Y4_u	Peptides Oligo2_O1_hm	Peptides Oligo2_O1_input	Peptides Oligo2_O1_m	Peptides Oligo2_O1_u	Peptides Oligo2_O2_hm	Peptides Oligo2_O2_input	Peptides Oligo2_O2_m
A2A7S8	A2A7S8	2	2	2	Uncharacterized protein KIAA1522	Kiaa1522	sp|A2A7S8|K1522_MOUSE Uncharacterized protein KIAA1522 OS=Mus musculus OX=10090 GN=Kiaa1522 PE=1 SV=1	1	2	2	2	0	0	0	1	0	0	0	1	0	0	0	0	0	0	0	0	0	0	0	0	0	0	0	1	0	0	1	0	0	1	2	1	0	0	1	0	0	1
A2AJI0	A2AJI0	4	4	4	MAP7 domain-containing protein 1	Map7d1	sp|A2AJI0|MA7D1_MOUSE MAP7 domain-containing protein 1 OS=Mus musculus OX=10090 GN=Map7d1 PE=1 SV=1	1	4	4	4	1	0	1	0	0	0	1	1	0	0	0	0	0	0	0	0	0	1	3	1	0	2	1	1	0	2	2	1	0	2	2	0	0	0	0	0	0	0
A2AJX4	A2AJX4	2	2	2		Malrd1	sp|A2AJX4|MALR1_MOUSE MAM and LDL-receptor class A domain-containing protein 1 OS=Mus musculus OX=10090 GN=Malrd1 PE=1 SV=2	1	2	2	2	1	0	2	1	1	1	2	1	1	1	1	1	1	1	1	2	1	2	2	2	1	2	2	0	1	1	1	1	1	2	2	2	1	1	2	2	1	1
A2AKK5	A2AKK5	10	10	4	Acyl-coenzyme A amino acid N-acyltransferase 1	Acnat1	sp|A2AKK5|ACNT1_MOUSE Acyl-coenzyme A amino acid N-acyltransferase 1 OS=Mus musculus OX=10090 GN=Acnat1 PE=1 SV=1	1	10	10	4	0	2	0	0	0	3	0	0	4	0	0	0	7	0	0	0	5	0	0	0	7	0	0	0	5	0	0	0	3	0	0	0	9	0	0	0	8	1
A2AKQ0	A2AKQ0	10	10	10		Slc35d1	sp|A2AKQ0|S35D1_MOUSE UDP-glucuronic acid/UDP-N-acetylgalactosamine transporter OS=Mus musculus OX=10090 GN=Slc35d1 PE=2 SV=2	1	10	10	10	1	3	4	5	8	2	1	9	5	4	9	5	5	9	9	2	4	0	1	0	4	1	2	5	4	0	0	0	2	2	3	1	3	1	0	2	1	2
A2AL36	A2AL36	2	2	2	Centriolin	Cntrl	sp|A2AL36|CNTRL_MOUSE Centriolin OS=Mus musculus OX=10090 GN=Cntrl PE=1 SV=2	1	2	2	2	1	1	1	1	1	0	0	1	0	0	0	0	0	1	1	0	1	0	0	1	1	0	0	1	0	1	0	0	1	1	0	0	0	1	1	1	1	0
A2ALW5	A2ALW5	5	5	5	DnaJ homolog subfamily C member 25	Dnajc25	sp|A2ALW5|DJC25_MOUSE DnaJ homolog subfamily C member 25 OS=Mus musculus OX=10090 GN=Dnajc25 PE=1 SV=1	1	5	5	5	2	0	3	3	3	0	1	3	4	2	2	1	1	3	2	2	1	1	1	0	0	3	3	4	0	0	1	2	0	3	2	3	0	1	2	1	1	2
A2AM29	A2AM29	1	1	1	Protein AF-9	Mllt3	sp|A2AM29|AF9_MOUSE Protein AF-9 OS=Mus musculus OX=10090 GN=Mllt3 PE=1 SV=1	1	1	1	1	1	1	1	1	1	0	1	1	0	1	1	1	0	1	1	0	0	1	1	0	0	1	1	1	0	0	0	1	0	1	0	0	0	0	0	0	0	0
A2APV2;Q6ZPF4	A2APV2	5;2	5;2	5;2	Formin-like protein 2	Fmnl2	sp|A2APV2|FMNL2_MOUSE Formin-like protein 2 OS=Mus musculus OX=10090 GN=Fmnl2 PE=1 SV=2	2	5	5	5	1	0	2	4	3	0	0	2	0	0	1	0	0	4	1	0	0	0	0	0	0	0	0	4	0	0	0	0	0	4	2	3	0	1	1	0	0	2
A2AQ07;CON__ENSEMBL:ENSBTAP00000025008	A2AQ07;CON__ENSEMBL:ENSBTAP00000025008	7;5	3;1	3;1	Tubulin beta-1 chain	Tubb1	sp|A2AQ07|TBB1_MOUSE Tubulin beta-1 chain OS=Mus musculus OX=10090 GN=Tubb1 PE=1 SV=1;	2	7	3	3	2	2	5	4	6	1	1	4	3	3	3	1	3	5	3	3	1	2	1	0	2	3	2	1	3	0	1	2	2	5	5	5	2	3	4	3	1	2
A2AS89	A2AS89	8	8	8	Agmatinase, mitochondrial	Agmat	sp|A2AS89|SPEB_MOUSE Agmatinase, mitochondrial OS=Mus musculus OX=10090 GN=Agmat PE=1 SV=1	1	8	8	8	2	6	2	3	4	6	0	6	7	1	2	1	7	4	4	2	8	1	0	0	7	3	2	2	6	0	2	1	6	2	2	2	6	2	2	0	6	2
A2ASS6	A2ASS6	9	9	9	Titin	Ttn	sp|A2ASS6|TITIN_MOUSE Titin OS=Mus musculus OX=10090 GN=Ttn PE=1 SV=1	1	9	9	9	1	1	2	1	2	1	2	4	2	1	2	2	5	3	2	1	1	1	1	2	1	2	1	1	2	0	2	2	0	2	1	3	3	1	1	1	3	1
A2ATU0	A2ATU0	5	5	5	Probable 2-oxoglutarate dehydrogenase E1 component DHKTD1, mitochondrial	Dhtkd1	sp|A2ATU0|DHTK1_MOUSE Probable 2-oxoglutarate dehydrogenase E1 component DHKTD1, mitochondrial OS=Mus musculus OX=10090 GN=Dhtkd1 PE=1 SV=1	1	5	5	5	0	1	1	1	1	1	0	1	2	0	0	0	5	3	1	0	3	0	0	0	4	0	0	0	1	0	0	0	1	1	0	0	3	0	1	0	1	0
A2AVJ5	A2AVJ5	1	1	1	Proline-rich protein 5-like	Prr5l	sp|A2AVJ5|PRR5L_MOUSE Proline-rich protein 5-like OS=Mus musculus OX=10090 GN=Prr5l PE=1 SV=1	1	1	1	1	1	0	0	1	0	0	0	0	0	1	1	0	0	0	1	0	0	0	1	0	0	0	0	0	1	1	0	1	0	1	0	1	0	1	1	0	0	0
A2BE28	A2BE28	7	7	7	Ribosomal biogenesis protein LAS1L	Las1l	sp|A2BE28|LAS1L_MOUSE Ribosomal biogenesis protein LAS1L OS=Mus musculus OX=10090 GN=Las1l PE=1 SV=1	1	7	7	7	1	0	2	4	5	0	0	3	0	0	1	1	0	5	6	0	0	0	0	0	0	1	0	2	0	0	0	0	0	6	3	1	0	1	1	0	0	1
A2BH40	A2BH40	4	3	3	AT-rich interactive domain-containing protein 1A	Arid1a	sp|A2BH40|ARI1A_MOUSE AT-rich interactive domain-containing protein 1A OS=Mus musculus OX=10090 GN=Arid1a PE=1 SV=1	1	4	3	3	0	0	1	1	1	0	0	1	0	0	0	0	1	0	0	0	0	0	0	0	0	0	0	1	0	0	0	0	0	2	0	4	1	3	4	1	1	4
A6H6A9	A6H6A9	2	2	2	Rab GTPase-activating protein 1-like	Rabgap1l	sp|A6H6A9|RBG1L_MOUSE Rab GTPase-activating protein 1-like OS=Mus musculus OX=10090 GN=Rabgap1l PE=1 SV=1	1	2	2	2	0	0	0	0	0	0	0	0	0	0	0	1	0	0	0	0	0	0	0	0	0	0	0	0	1	0	1	1	0	0	0	1	1	0	0	1	1	0
A6X919;P0CW70	A6X919	6;1	6;1	6;1	Probable C-mannosyltransferase DPY19L1	Dpy19l1	sp|A6X919|D19L1_MOUSE Probable C-mannosyltransferase DPY19L1 OS=Mus musculus OX=10090 GN=Dpy19l1 PE=1 SV=1	2	6	6	6	1	1	1	1	0	0	0	5	1	1	3	0	0	1	0	1	2	1	1	0	1	0	0	3	0	0	1	0	0	1	0	1	1	0	0	0	0	0
A6X935	A6X935	9	9	8	Inter alpha-trypsin inhibitor, heavy chain 4	Itih4	sp|A6X935|ITIH4_MOUSE Inter alpha-trypsin inhibitor, heavy chain 4 OS=Mus musculus OX=10090 GN=Itih4 PE=1 SV=2	1	9	9	8	0	2	1	0	1	3	0	1	3	0	0	0	7	1	1	0	4	0	0	0	0	0	1	2	6	0	0	0	0	0	0	0	4	0	0	0	5	1
B1AUE5	B1AUE5	2	2	2	Peroxisome biogenesis factor 10	Pex10	sp|B1AUE5|PEX10_MOUSE Peroxisome biogenesis factor 10 OS=Mus musculus OX=10090 GN=Pex10 PE=2 SV=1	1	2	2	2	0	0	0	0	1	0	0	1	0	0	0	0	0	0	0	0	0	0	0	0	0	0	0	1	0	0	0	0	0	0	0	0	0	0	0	0	1	0
B1AX39	B1AX39	3	3	3	Zinc finger CCHC domain-containing protein 7	Zcchc7	sp|B1AX39|ZCHC7_MOUSE Zinc finger CCHC domain-containing protein 7 OS=Mus musculus OX=10090 GN=Zcchc7 PE=2 SV=1	1	3	3	3	3	1	2	2	2	0	2	1	0	2	1	0	0	0	0	0	0	0	1	0	0	0	1	1	0	1	2	1	1	2	1	2	0	2	2	0	0	2
B1AY10	B1AY10	2	2	2	Transcriptional repressor NF-X1	Nfx1	sp|B1AY10|NFX1_MOUSE Transcriptional repressor NF-X1 OS=Mus musculus OX=10090 GN=Nfx1 PE=1 SV=1	1	2	2	2	0	0	0	0	0	0	0	0	0	0	0	0	0	0	0	0	0	0	0	0	0	0	0	1	0	0	0	0	0	1	0	0	0	0	1	0	0	0
B1AZA5	B1AZA5	1	1	1	Transmembrane protein 245	Tmem245	sp|B1AZA5|TM245_MOUSE Transmembrane protein 245 OS=Mus musculus OX=10090 GN=Tmem245 PE=1 SV=1	1	1	1	1	0	0	0	0	0	0	0	1	0	0	0	0	0	1	0	0	0	0	0	0	0	0	0	0	0	0	0	0	0	0	0	0	0	0	0	0	0	0
B1AZI6	B1AZI6	7	7	7	THO complex subunit 2	Thoc2	sp|B1AZI6|THOC2_MOUSE THO complex subunit 2 OS=Mus musculus OX=10090 GN=Thoc2 PE=1 SV=1	1	7	7	7	0	0	0	0	0	0	0	0	4	0	0	0	5	1	0	0	0	0	0	0	2	0	0	0	3	0	0	0	0	1	0	0	3	0	0	0	4	0
B2RQE8	B2RQE8	1	1	1	Rho GTPase-activating protein 42	Arhgap42	sp|B2RQE8|RHG42_MOUSE Rho GTPase-activating protein 42 OS=Mus musculus OX=10090 GN=Arhgap42 PE=1 SV=1	1	1	1	1	0	0	0	0	0	0	0	0	0	0	0	0	0	0	0	0	0	0	0	0	0	0	0	0	0	0	0	0	0	0	0	0	0	0	0	0	0	0
B2RY56	B2RY56	9	9	9	RNA-binding protein 25	Rbm25	sp|B2RY56|RBM25_MOUSE RNA-binding protein 25 OS=Mus musculus OX=10090 GN=Rbm25 PE=1 SV=2	1	9	9	9	2	5	3	3	6	6	1	7	8	0	4	1	7	7	7	0	5	0	0	0	6	3	3	3	6	0	0	0	4	3	3	4	4	3	3	1	6	4
B5X0G2	B5X0G2	15	2	2	Major urinary protein 17	Mup17	sp|B5X0G2|MUP17_MOUSE Major urinary protein 17 OS=Mus musculus OX=10090 GN=Mup17 PE=2 SV=2	1	15	2	2	3	13	5	6	2	7	0	2	9	0	0	0	4	0	0	1	11	0	0	0	11	0	1	5	12	2	3	1	10	0	1	6	14	6	7	0	10	1
B9EJ86	B9EJ86	3	3	3	Oxysterol-binding protein	Osbpl8	sp|B9EJ86|OSBL8_MOUSE Oxysterol-binding protein-related protein 8 OS=Mus musculus OX=10090 GN=Osbpl8 PE=1 SV=1	1	3	3	3	0	1	1	1	2	0	0	2	2	0	1	0	0	2	2	0	0	0	0	0	0	0	0	2	0	0	0	0	0	2	1	2	1	1	2	0	0	0
C0HKD9;C0HKD8	C0HKD9;C0HKD8	4;4	4;4	4;4			sp|C0HKD9|MFA1B_MOUSE Microfibrillar-associated protein 1B OS=Mus musculus OX=10090 GN=Mfap1b PE=1 SV=1;sp|C0HKD8|MFA1A_MOUSE Microfibrillar-associated protein 1A OS=Mus musculus OX=10090 GN=Mfap1a PE=1 SV=1	2	4	4	4	0	2	0	0	1	1	0	0	1	0	0	0	2	0	0	0	2	0	0	0	2	0	1	1	0	0	0	0	2	2	1	0	4	0	0	1	3	0
C0HKE9;C0HKE8;C0HKE7;C0HKE6;C0HKE5;C0HKE4;C0HKE3;C0HKE2;C0HKE1;Q8CGP6;Q8CGP5;Q8BFU2;Q8R1M2;Q8CGP7	C0HKE9;C0HKE8;C0HKE7;C0HKE6;C0HKE5;C0HKE4;C0HKE3;C0HKE2;C0HKE1;Q8CGP6;Q8CGP5;Q8BFU2;Q8R1M2;Q8CGP7	11;11;11;11;11;11;11;11;11;11;11;11;10;10	3;3;3;3;3;3;3;3;3;3;3;3;3;3	2;2;2;2;2;2;2;2;2;2;2;2;2;2	Histone H2A type 1-H;Histone H2A type 1-F;Histone H2A type 3;Histone H2A.J;Histone H2A type 1-K	Hist1h2ah;Hist1h2af;Hist3h2a;H2afj;Hist1h2ak	sp|C0HKE9|H2A1P_MOUSE Histone H2A type 1-P OS=Mus musculus OX=10090 GN=Hist1h2ap PE=1 SV=1;sp|C0HKE8|H2A1O_MOUSE Histone H2A type 1-O OS=Mus musculus OX=10090 GN=Hist1h2ao PE=1 SV=1;sp|C0HKE7|H2A1N_MOUSE Histone H2A type 1-N OS=Mus musculus OX=10090 GN=His	14	11	3	2	5	6	9	7	10	7	10	9	6	9	10	9	6	10	10	6	4	6	8	9	6	10	7	7	5	7	8	8	3	8	10	5	4	5	5	6	5	6
CON__A2I7N0	CON__A2I7N0	6	1	1				1	6	1	1	0	4	0	0	0	1	0	0	2	0	0	0	5	0	0	0	2	0	0	0	1	0	0	0	1	0	0	0	2	0	0	0	6	0	0	0	3	0
CON__A2I7N1	CON__A2I7N1	6	2	1				1	6	2	1	0	5	0	0	0	2	0	1	4	0	1	0	5	0	1	0	3	0	0	0	2	0	0	0	2	0	0	0	3	0	0	1	5	1	1	1	4	0
CON__A2VCT4;Q6IFX4	CON__A2VCT4;Q6IFX4	1;1	1;1	1;1	Keratin, type I cytoskeletal 39	Krt39	;sp|Q6IFX4|K1C39_MOUSE Keratin, type I cytoskeletal 39 OS=Mus musculus OX=10090 GN=Krt39 PE=2 SV=2	2	1	1	1	0	0	0	0	0	0	1	0	0	1	0	0	0	0	0	0	0	0	0	1	0	1	0	0	0	0	1	0	0	1	0	0	0	0	0	0	0	0
CON__ENSEMBL:ENSBTAP00000014147	CON__ENSEMBL:ENSBTAP00000014147	1	1	1				1	1	1	1	0	1	0	0	0	1	0	0	0	0	0	0	1	0	0	0	0	0	0	0	1	0	0	0	0	0	0	0	0	0	0	0	1	0	0	0	0	0
CON__ENSEMBL:ENSBTAP00000024146	CON__ENSEMBL:ENSBTAP00000024146	1	1	1				1	1	1	1	1	0	1	0	1	0	0	1	0	0	1	0	0	1	0	0	0	0	0	0	0	0	0	0	0	0	0	0	0	0	0	0	0	1	0	1	0	1
CON__ENSEMBL:ENSBTAP00000031360	CON__ENSEMBL:ENSBTAP00000031360	1	1	1				1	1	1	1	0	1	0	0	0	0	0	0	0	0	0	0	1	0	0	0	1	0	0	0	1	0	0	0	0	0	0	0	1	0	0	0	1	0	0	0	1	0
CON__ENSEMBL:ENSBTAP00000038253	CON__ENSEMBL:ENSBTAP00000038253	17	1	0				1	17	1	0	13	11	12	13	12	9	10	11	10	12	13	13	10	13	11	11	11	9	9	10	12	10	9	12	13	9	9	12	8	13	11	14	9	11	13	15	13	12
CON__ENSEMBL:ENSBTAP00000038329	CON__ENSEMBL:ENSBTAP00000038329	2	1	1				1	2	1	1	0	1	0	0	0	1	0	0	0	0	0	0	0	0	0	0	1	0	0	0	0	0	0	0	1	0	0	0	0	0	0	0	1	0	0	0	1	0
CON__O43790;CON__Q14533;CON__Q6NT21;CON__P78385	CON__O43790;CON__Q14533;CON__Q6NT21;CON__P78385	6;6;5;4	5;5;4;3	4;4;3;2			;;;	4	6	5	4	2	0	6	1	1	0	1	1	1	1	1	1	1	0	0	0	0	1	1	1	0	1	1	0	0	1	1	0	0	1	1	2	0	1	1	1	0	1
CON__O76011;CON__Q8IUT8	CON__O76011;CON__Q8IUT8	9;9	5;5	4;4			;	2	9	5	4	1	1	9	0	1	1	1	1	2	1	1	1	2	0	2	0	0	0	0	0	0	0	0	0	0	0	0	0	0	0	1	1	0	1	1	2	1	2
CON__O76013;B1AQ75	CON__O76013	7;3	6;2	6;2				2	7	6	6	1	1	7	1	1	1	0	1	0	1	1	0	1	2	1	1	1	1	1	1	1	1	1	2	0	1	1	1	1	0	0	0	0	1	0	0	0	0
CON__P00761	CON__P00761	9	9	9				1	9	9	9	8	8	8	8	8	8	8	8	8	8	8	8	7	8	8	7	8	8	8	7	8	7	8	8	8	8	8	8	8	8	8	8	8	9	8	8	8	8
305533;305534;305535;305536;305537;305538;305539;305540;305541;305542;305543;305544;305545;305546;305547;305548;305549;305550;305551;305552;305553;305554;305555;305556;305557;305558;305559;305560;305561;305562;305563;305564;305565;305566;305567;305568;305569;305570;305571;305572;305573;305574;305575;305576;305577;305578;305579;305580;305581;305582;305583;305584;305585;305586;305587;305588;305589;…
529313;529314;529315;529316;529317;529318;529319;529320;529321;529322;529323;529324;529325;529326;529327;529328;529329;529330;529331;529332;529333;529334;529335;529336;529337;529338;529339;529340;529341;529342;529343;529344;529345;529346;529347;529348;529349;529350;529351;529352;529353;529354;529355;529356;529357;529358;529359;529360;529361;529362;529363;529364;529365;529366;529367;529368;529369;…	131956;131957;131958;131959;131960;131961;131962;131963;131964;131965;131966;131967;131968;131969;131970;131971;131972;131973;131974;131975;131976;131977;131978;131979;131980;131981;131982;131983;131984;131985;131986;131987;131988;131989;131990;131991;131992;131993;131994;131995;131996;131997;131998;131999;132000;132001;132002;132003;132004;132005;132006;132007;132008;132009;132010;132011;132012;…
294218;294219;294220;294221;294222;294223;294224;294225;294226;294227;294228;294229;294230;294231;294232;294233;294234;294235;294236;294237;294238;294239;294240;294241;294242;294243;294244;294245;294246;294247;294248;294249;294250;294251;294252;294253;294254;294255;294256;294257;294258;294259;294260;294261;294262;294263;294264;294265;294266;294267;294268;294269;294270;294271;294272;294273;294274;…	132597;133206;140940;169407;171285;190344;190729;261965;294169	22	94	-1
CON__P01045-1;CON__Q2KJ62;CON__P01044-1	CON__P01045-1;CON__Q2KJ62;CON__P01044-1	4;4;3	4;4;3	4;4;3			;;	3	4	4	4	0	4	0	0	0	3	0	0	2	0	0	0	3	0	0	0	2	0	0	0	2	0	0	0	3	0	0	0	2	0	0	0	4	0	0	0	3	0
CON__P01966	CON__P01966	6	4	4				1	6	4	4	1	1	2	1	3	2	0	2	2	2	2	1	3	1	2	0	2	0	1	1	2	1	2	1	1	1	1	1	1	0	2	2	1	1	1	3	2	2
CON__P02533;CON__Q61782	CON__P02533	36;4	30;4	4;2				2	36	30	4	31	13	24	22	19	14	12	20	17	13	18	17	8	18	15	17	14	16	18	13	10	15	17	18	15	18	14	12	7	25	20	25	7	25	26	29	23	14
CON__P02538;CON__Q8VED5;Q8VED5;CON__REFSEQ:XP_932229;CON__Q61726;Q9ERE2;P97861;Q6IMF0;Q9Z2T6	CON__P02538	39;11;11;1;1;1;1;1;1	1;0;0;0;0;0;0;0;0	1;0;0;0;0;0;0;0;0				9	39	1	1	35	15	31	29	20	12	14	22	21	12	17	18	10	15	15	13	13	14	16	14	14	13	12	19	18	21	13	14	7	24	23	30	11	29	29	33	30	14
CON__P02584	CON__P02584	4	1	1				1	4	1	1	0	0	0	0	0	0	0	0	1	0	0	0	2	0	0	0	1	0	0	0	2	0	0	0	0	0	0	0	0	0	0	0	1	0	0	1	2	0
CON__P02662	CON__P02662	12	12	12				1	12	12	12	8	5	8	7	12	7	6	8	7	6	7	7	6	6	12	2	7	3	6	6	6	6	6	7	9	8	9	7	7	7	9	6	2	5	6	6	5	6
CON__P02663	CON__P02663	5	5	5				1	5	5	5	4	3	3	4	5	3	4	2	2	4	3	4	2	3	5	4	3	4	4	3	3	3	3	2	4	4	4	3	1	1	2	3	1	2	1	1	0	2
CON__P02666	CON__P02666	5	5	5				1	5	5	5	1	1	1	1	4	2	1	1	3	1	1	2	1	2	4	2	1	2	2	0	1	2	1	1	1	2	2	1	1	0	2	2	0	1	1	1	0	1
CON__P02668	CON__P02668	10	10	10				1	10	10	10	4	4	4	4	9	3	3	4	3	4	4	3	3	3	9	3	3	3	3	5	3	3	4	3	4	5	4	5	3	4	3	1	0	1	1	1	0	2
CON__P02672	CON__P02672	11	11	11				1	11	11	11	1	9	1	3	4	6	0	1	6	0	0	0	7	3	3	0	4	0	0	0	8	1	1	2	6	0	1	0	7	2	1	2	7	2	3	1	7	1
CON__P02754	CON__P02754	9	9	9				1	9	9	9	5	3	5	4	7	2	5	4	3	6	5	3	1	3	8	3	2	4	5	5	1	4	4	2	3	6	5	5	1	6	3	1	0	1	2	2	0	1
CON__P02768-1	CON__P02768-1	11	4	4				1	11	4	4	4	6	3	5	5	5	3	5	6	4	3	3	6	4	4	3	6	4	4	5	5	3	4	4	7	4	4	6	6	5	4	3	7	7	5	7	8	3
CON__P02769	CON__P02769	67	67	60				1	67	67	60	31	46	33	26	24	46	29	29	44	33	30	29	39	30	31	23	44	25	27	28	48	27	32	27	43	28	32	30	48	28	26	29	45	30	30	28	43	25
095;461096;461097;461098;461099;461100;461101;461102;461103;461104;461105;461106;461107;461108;461109;461110;461111;461112;461113;461114;461115;461116;483959;483960;483961;483962;508098;508099;508100;508101;508102;508103;508104;508105;508106;508107;508108;508109;518645;518646;518647;518648;518649;518650;518651;518652;518653;518654;518655;518656;518657;518658;518659;518660;518661;518662;518663;518…	6478;6479;6480;6481;6482;6483;6484;6485;6486;6487;6488;6489;6490;6491;6492;6493;6494;6495;6496;6497;6498;6499;6500;6501;6502;6503;6504;6505;6506;6507;6508;6509;6510;6511;6512;6513;6514;6515;6516;6517;6518;6519;6520;6521;6522;6523;6524;6525;6526;6527;6528;6529;6530;6531;6532;6533;6534;6535;6536;6537;6538;6539;6540;6541;6542;6543;6544;6545;6546;6547;6548;6549;6550;6551;6552;6553;6554;6555;6556;6557…	6480;6529;6600;18230;28898;32862;33668;34497;34730;35279;35417;36531;36569;44109;51069;51097;57146;72607;74775;81259;84182;84196;88384;116398;117593;118694;118712;119232;150157;157762;160090;160331;168889;172035;172263;176729;176999;177117;189906;194776;196335;196361;196632;205494;210730;222965;231718;235914;235927;238174;239508;239778;239911;241430;246423;251391;255879;269348;283043;289637;31369…	37	571	-1
CON__P04259	CON__P04259	41	2	2				1	41	2	2	37	15	33	27	18	12	12	22	19	10	16	15	10	15	14	12	12	15	16	13	12	13	11	17	17	19	12	12	7	23	25	27	10	29	29	35	31	14
CON__P04264	CON__P04264	60	56	38				1	60	56	38	52	48	47	52	51	40	42	51	40	45	50	48	34	50	46	40	42	41	43	42	38	42	45	47	46	41	41	49	34	52	49	53	32	46	46	51	50	42
532120;532121;532122;532123;532124;532125;532126;532127;532128;532129;532130;532131;532132;532133;532134;532135;532136;532137;532138;532139;532140;532141;575278;575279;575280;575281;575282;575283;575284;575285;575286;575287;575288;575289;575290;575291;575292;575293;575294;575295;575296;575297;575298;575299;575300;575301;575302;575303;575304;575305;577939;577940;577941;577942;577943;577944;577945;…	5734;5735;5736;5737;5738;5739;5740;5741;5742;5743;5744;5745;5746;5747;5748;5749;5750;5751;5752;5753;5754;5755;5756;5757;5758;5759;5760;5761;5762;5763;5764;5765;5766;5767;5768;5769;5770;5771;5772;5773;5774;5775;5776;5777;5778;5779;5780;5781;5782;5783;5784;5785;5786;5787;5788;5789;5790;5791;5792;5793;5794;5795;5796;5797;5798;5799;5800;5801;5802;5803;5804;5805;5806;5807;5808;5809;5810;5811;5812;5813…	5745;5853;51749;53957;69695;70641;82049;82100;91878;94205;95374;95425;105990;106079;107114;107218;126828;149053;157542;162296;164956;180695;182314;182376;188470;188488;214605;214712;215056;215121;217178;219986;231882;232061;232067;242755;245307;246458;246464;250067;253321;253745;253812;254880;256263;256333;256426;257724;257756;262195;275808;275958;279187;281131;281158;296091;321685;323252;323278;…	21;38;39;40	259;262;296;469	-1
CON__P05784;P05784	CON__P05784;P05784	24;24	22;22	21;21	Keratin, type I cytoskeletal 18	Krt18	;sp|P05784|K1C18_MOUSE Keratin, type I cytoskeletal 18 OS=Mus musculus OX=10090 GN=Krt18 PE=1 SV=5	2	24	22	21	15	16	14	14	22	10	2	20	12	4	11	4	15	21	19	6	13	6	3	2	13	7	4	17	9	2	4	2	4	15	10	14	16	11	13	9	13	13
CON__P07477	CON__P07477	1	1	1				1	1	1	1	1	1	1	1	1	1	1	1	1	1	1	1	1	1	1	1	1	1	1	1	1	1	1	1	1	1	1	1	1	1	1	1	1	1	1	1	1	1
CON__P07744;P07744	CON__P07744;P07744	8;8	2;2	2;2	Keratin, type II cytoskeletal 4	Krt4	;sp|P07744|K2C4_MOUSE Keratin, type II cytoskeletal 4 OS=Mus musculus OX=10090 GN=Krt4 PE=1 SV=2	2	8	2	2	5	3	5	5	5	3	4	5	5	4	4	5	4	3	4	3	4	5	3	4	3	4	3	5	5	4	3	2	2	5	4	5	1	5	5	6	4	4
CON__P08727	CON__P08727	12	1	1				1	12	1	1	11	4	9	6	5	5	2	5	5	4	5	3	5	6	4	7	6	4	4	4	5	6	5	5	4	5	3	3	3	6	6	8	2	8	7	10	7	4
CON__P08730-1;P08730	CON__P08730-1;P08730	9;9	1;1	0;0	Keratin, type I cytoskeletal 13	Krt13	;sp|P08730|K1C13_MOUSE Keratin, type I cytoskeletal 13 OS=Mus musculus OX=10090 GN=Krt13 PE=1 SV=2	2	9	1	0	8	5	8	7	6	5	4	6	6	5	7	4	4	7	6	6	4	4	5	6	6	7	5	5	5	6	6	5	5	7	6	6	3	8	7	7	5	6
CON__P08779	CON__P08779	34	20	13				1	34	20	13	31	14	27	23	18	11	8	19	15	9	12	13	6	10	12	14	10	12	14	8	7	10	15	15	9	16	10	9	5	21	19	24	4	26	24	27	23	10
CON__P13645;CON__P02535-1;P02535;CON__Q7Z3Y7;CON__Q148H6;CON__Q2M2I5;CON__Q7Z3Z0;CON__Q99456;A6BLY7;CON__A2AB72;CON__O76015;Q62168;Q6IFX3;Q8VCW2	CON__P13645	53;11;11;5;3;3;2;2;2;1;1;1;1;1	53;11;11;5;3;3;2;2;2;1;1;1;1;1	43;7;7;1;0;0;0;0;0;0;0;0;0;0				14	53	53	43	43	35	38	40	39	36	32	34	35	32	43	36	31	38	35	33	33	29	27	33	32	31	31	33	41	33	33	39	32	41	36	41	23	38	38	42	35	32
CON__P13647	CON__P13647	41	31	6				1	41	31	6	32	17	23	24	29	15	12	21	22	15	26	21	12	21	18	19	14	20	16	21	12	20	21	20	24	17	18	24	9	24	23	31	13	25	32	34	28	21
CON__P20930	CON__P20930	24	24	24				1	24	24	24	5	1	2	4	2	2	1	1	3	2	1	4	2	3	3	0	1	0	3	3	1	1	0	3	4	3	2	6	1	3	1	10	1	21	7	17	10	4
CON__P34955	CON__P34955	5	5	5				1	5	5	5	0	1	0	0	0	1	0	0	1	0	0	0	3	0	0	0	2	0	0	0	1	0	0	0	0	0	0	0	2	0	0	0	3	0	0	0	1	0
CON__P35527	CON__P35527	45	44	44				1	45	44	44	41	39	36	41	41	32	27	39	35	30	39	35	27	35	34	30	33	37	28	31	31	32	34	29	35	32	23	31	33	41	43	39	22	31	32	43	41	30
CON__P35908	CON__P35908	69	69	1				1	69	69	1	56	41	56	53	59	43	42	54	46	42	55	51	38	51	49	34	42	39	33	42	39	41	40	44	57	44	41	43	37	50	44	62	27	49	57	57	51	44
CON__P35908v2	CON__P35908v2	69	1	1				1	69	1	1	55	42	56	53	59	43	41	53	45	41	55	51	38	51	48	33	41	38	32	41	40	40	39	43	57	44	40	42	37	49	44	62	27	49	57	57	51	44
CON__P41361	CON__P41361	13	9	9				1	13	9	9	2	6	0	1	3	6	1	0	9	0	0	0	7	2	0	0	6	0	1	1	9	0	2	2	7	1	0	1	7	0	0	0	11	1	0	0	10	1
CON__P48668	CON__P48668	41	21	0				1	41	21	0	36	15	32	28	19	13	14	22	21	11	16	17	10	15	15	13	13	15	16	14	14	13	12	18	18	21	13	13	7	23	24	29	11	30	29	34	31	14
CON__P78386	CON__P78386	4	2	2				1	4	2	2	1	0	4	1	1	0	1	1	1	1	1	1	1	0	0	0	0	2	1	1	0	1	1	0	0	1	1	0	0	1	1	1	0	1	1	1	0	1
CON__P81644	CON__P81644	7	7	7				1	7	7	7	0	4	0	0	0	6	0	0	4	0	0	0	4	0	0	0	4	0	0	0	6	0	0	0	5	0	0	0	4	0	0	0	4	1	0	0	6	1
CON__Q01546	CON__Q01546	13	1	1				1	13	1	1	10	4	10	11	10	4	8	9	9	9	9	9	7	8	9	5	8	7	5	8	8	7	6	9	11	8	7	6	3	10	8	11	5	10	11	12	10	9
CON__Q04695;CON__P35900;CON__Q9D312;Q9D312;CON__Q99PS0;Q8CCX5;Q99PS0	CON__Q04695	27;2;2;2;1;1;1	15;0;0;0;1;0;1	2;0;0;0;0;0;0				7	27	15	2	26	7	13	12	7	7	8	9	10	6	9	5	5	8	6	8	5	6	10	6	6	9	6	11	6	8	5	5	5	10	12	15	3	17	16	19	15	6
CON__Q29443;CON__Q0IIK2	CON__Q29443;CON__Q0IIK2	4;4	3;3	3;3			;	2	4	3	3	0	3	0	0	0	3	0	1	3	0	0	0	3	0	0	0	3	0	0	0	3	0	0	1	3	0	0	0	3	1	0	0	2	0	1	0	1	0
CON__Q14525	CON__Q14525	10	2	1				1	10	2	1	3	2	10	1	2	1	1	2	2	2	2	1	3	1	3	1	1	1	1	1	1	1	1	1	0	1	1	1	1	0	1	1	0	2	1	1	1	1
CON__Q9UE12;CON__Q15323;CON__Q14532;CON__Q497I4;Q8K0Y2;Q497I4;CON__Q92764;CON__O76014	CON__Q9UE12;CON__Q15323	13;13;3;3;3;3;2;2	12;12;2;2;3;2;1;1	2;2;0;0;0;0;0;0			;	8	13	12	2	3	2	13	1	2	1	1	2	2	2	2	1	3	1	4	1	1	1	1	1	1	1	1	1	0	1	1	1	1	0	1	1	0	2	1	1	1	1
CON__Q1RMN8	CON__Q1RMN8	1	1	1				1	1	1	1	0	0	0	0	0	0	0	1	0	0	0	0	0	0	1	0	0	0	0	0	0	0	0	0	0	0	0	0	0	0	0	0	0	0	0	0	1	1
CON__Q2UVX4	CON__Q2UVX4	6	3	3				1	6	3	3	2	2	1	1	2	1	0	2	3	0	1	0	3	2	2	0	5	0	0	0	4	0	1	2	4	0	0	0	4	1	0	2	5	2	2	2	4	2
CON__Q32MB2;CON__Q7RTS7;CON__Q3SY84	CON__Q32MB2;CON__Q7RTS7;CON__Q3SY84	6;5;4	3;2;1	1;0;0			;;	3	6	3	1	4	3	3	3	4	2	1	3	3	2	3	2	3	3	3	0	2	1	0	2	2	2	3	3	3	2	2	1	2	3	3	4	1	4	3	5	3	4
CON__Q3SX28;P58774	CON__Q3SX28;P58774	18;17	6;5	6;5	Tropomyosin beta chain	Tpm2	;sp|P58774|TPM2_MOUSE Tropomyosin beta chain OS=Mus musculus OX=10090 GN=Tpm2 PE=1 SV=1	2	18	6	6	16	11	14	16	9	10	12	13	7	14	15	14	12	16	14	4	10	5	8	7	9	9	8	11	9	10	13	6	10	8	11	11	7	9	11	6	10	8
CON__Q3SZR3	CON__Q3SZR3	10	10	10				1	10	10	10	0	9	1	1	0	8	0	0	7	1	0	0	7	0	0	0	7	0	0	0	7	0	0	2	7	0	0	0	8	1	0	1	8	0	0	0	7	0
CON__Q3ZAW8;CON__Q9Z2K1;Q9Z2K1	CON__Q3ZAW8;CON__Q9Z2K1;Q9Z2K1	14;14;14	1;1;1	1;1;1	Keratin, type I cytoskeletal 16	Krt16	;;sp|Q9Z2K1|K1C16_MOUSE Keratin, type I cytoskeletal 16 OS=Mus musculus OX=10090 GN=Krt16 PE=1 SV=3	3	14	1	1	12	3	10	10	7	3	4	6	4	7	6	4	2	4	5	5	5	4	7	6	3	6	7	7	4	8	6	4	2	7	6	8	2	10	10	9	8	3
CON__Q3ZBD7;P06745	CON__Q3ZBD7;P06745	3;3	3;3	3;3	Glucose-6-phosphate isomerase	Gpi	;sp|P06745|G6PI_MOUSE Glucose-6-phosphate isomerase OS=Mus musculus OX=10090 GN=Gpi PE=1 SV=4	2	3	3	3	0	0	0	0	0	0	0	0	0	0	0	0	1	0	0	0	0	0	0	0	0	0	0	0	0	0	0	0	0	0	0	0	1	0	0	0	0	0
CON__Q5D862;Q2VIS4	CON__Q5D862	21;1	21;1	21;1				2	21	21	21	5	3	4	3	5	4	1	1	2	1	5	6	3	6	1	4	2	3	3	3	1	2	1	2	6	2	1	8	0	3	4	9	1	10	7	16	13	2
CON__Q5XKE5	CON__Q5XKE5	12	1	1				1	12	1	1	9	5	9	9	9	5	7	8	8	7	8	8	7	7	8	6	6	7	6	9	8	8	7	8	9	8	7	5	3	9	8	10	5	9	11	11	9	8
CON__Q5XQN5	CON__Q5XQN5	34	2	1				1	34	2	1	27	16	21	22	26	14	14	20	20	13	22	18	13	19	17	17	15	17	17	22	13	21	22	21	23	17	18	22	10	24	21	27	13	22	26	29	25	20
CON__Q6KB66-1;CON__Q0VBK2;Q0VBK2	CON__Q6KB66-1	4;1;1	4;1;1	4;1;1				3	4	4	4	1	0	0	0	0	0	0	0	0	0	0	0	0	1	0	0	0	1	0	0	0	0	0	0	1	0	0	1	0	0	1	3	0	0	4	4	1	0
CON__Q8N1N4-2;CON__Q7RTT2	CON__Q8N1N4-2;CON__Q7RTT2	14;14	12;12	12;12			;	2	14	12	12	7	1	3	5	6	2	1	2	3	1	5	1	1	1	0	1	1	1	1	3	1	1	4	2	2	3	1	1	0	3	2	10	0	4	10	11	7	2
CON__Q7Z3Y8	CON__Q7Z3Y8	4	1	1				1	4	1	1	3	2	3	3	3	2	2	2	3	2	3	2	2	3	3	2	2	2	2	3	3	2	2	2	3	2	2	3	3	3	3	3	2	3	3	3	3	3
CON__Q7Z3Y9	CON__Q7Z3Y9	2	1	1				1	2	1	1	1	2	1	1	1	1	1	1	1	1	1	1	1	1	1	1	1	1	1	1	1	1	1	1	1	1	1	1	1	1	1	1	1	1	1	1	1	1
CON__Q7Z794	CON__Q7Z794	18	13	11				1	18	13	11	7	5	5	8	5	3	3	4	4	3	4	4	4	8	5	2	4	1	1	3	5	2	2	5	7	3	2	7	5	5	3	13	4	5	15	11	10	5
CON__Q86YZ3	CON__Q86YZ3	44	44	44				1	44	44	44	32	27	16	24	32	31	8	18	23	6	17	23	20	27	11	20	26	25	22	21	18	17	17	16	23	19	23	16	19	28	27	27	12	28	27	35	34	17
CON__Q9NSB2;CON__Q6ISB0	CON__Q9NSB2;CON__Q6ISB0	18;17	13;12	10;9			;	2	18	13	10	6	4	17	4	3	2	2	4	3	2	2	4	3	3	2	1	3	3	2	3	2	2	2	2	3	2	2	1	2	3	4	3	2	3	4	4	2	3
CON__Q9TTE1	CON__Q9TTE1	10	10	5				1	10	10	5	0	6	0	0	0	2	0	1	4	0	1	0	5	0	1	0	2	0	0	0	4	0	0	0	3	0	0	0	3	0	0	2	8	1	1	1	4	0
CON__Q9U6Y5	CON__Q9U6Y5	2	2	2				1	2	2	2	0	0	0	0	0	0	0	0	0	0	0	0	0	0	0	0	0	0	2	0	0	0	0	0	0	0	0	0	0	0	0	0	0	0	0	0	0	0
CON__REFSEQ:XP_001252647	CON__REFSEQ:XP_001252647	4	3	0				1	4	3	0	0	1	0	0	0	1	0	1	2	0	1	0	1	0	1	0	1	0	0	0	2	0	0	0	3	0	0	0	2	0	0	1	3	1	1	1	3	0
CON__Streptavidin	CON__Streptavidin	4	4	4				1	4	4	4	2	0	3	3	4	0	2	3	0	3	4	3	0	3	2	2	0	3	2	2	0	4	3	3	0	1	1	3	0	2	4	4	0	4	4	4	0	4
D0QMC3	D0QMC3	2	1	1	Myeloid cell nuclear differentiation antigen-like protein	Mndal	sp|D0QMC3|MNDAL_MOUSE Myeloid cell nuclear differentiation antigen-like protein OS=Mus musculus OX=10090 GN=Mndal PE=1 SV=1	1	2	1	1	1	0	2	2	1	0	1	1	0	1	1	1	0	1	1	0	0	0	0	0	0	0	1	1	0	1	1	1	0	2	0	2	0	1	1	1	0	2
D3YXK2	D3YXK2	15	10	10	Scaffold attachment factor B1	Safb	sp|D3YXK2|SAFB1_MOUSE Scaffold attachment factor B1 OS=Mus musculus OX=10090 GN=Safb PE=1 SV=2	1	15	10	10	4	5	4	4	6	6	3	9	5	1	3	1	7	9	5	1	3	0	0	1	7	6	4	6	3	1	2	2	2	5	5	7	6	3	6	3	6	4
D3Z6P0	D3Z6P0	2	2	2	Protein disulfide-isomerase A2	Pdia2	sp|D3Z6P0|PDIA2_MOUSE Protein disulfide-isomerase A2 OS=Mus musculus OX=10090 GN=Pdia2 PE=1 SV=1	1	2	2	2	0	0	0	0	0	0	0	0	0	0	0	0	2	0	0	0	0	0	0	0	0	0	0	0	0	0	0	0	0	0	0	0	0	0	0	0	0	0
E9PV24	E9PV24	27	27	27	Fibrinogen alpha chain;Fibrinopeptide A;Fibrinogen alpha chain	Fga	sp|E9PV24|FIBA_MOUSE Fibrinogen alpha chain OS=Mus musculus OX=10090 GN=Fga PE=1 SV=1	1	27	27	27	12	15	12	15	18	9	6	15	15	2	9	2	17	14	15	11	18	9	7	1	16	13	11	17	19	5	11	3	6	16	15	16	18	15	13	8	18	12
E9PVA8	E9PVA8	60	60	60		Gcn1l1	sp|E9PVA8|GCN1_MOUSE eIF-2-alpha kinase activator GCN1 OS=Mus musculus OX=10090 GN=Gcn1 PE=1 SV=1	1	60	60	60	30	5	40	41	35	3	2	21	1	2	4	3	14	34	27	2	7	3	0	0	10	20	9	39	12	0	7	2	1	39	20	44	23	38	45	9	7	30
E9PZM4;Q09XV5;Q8BYH8	E9PZM4	25;1;1	25;1;1	22;0;0	Chromodomain-helicase-DNA-binding protein 2	Chd2	sp|E9PZM4|CHD2_MOUSE Chromodomain-helicase-DNA-binding protein 2 OS=Mus musculus OX=10090 GN=Chd2 PE=1 SV=1	3	25	25	22	8	0	17	16	19	1	8	19	0	0	8	2	0	15	15	0	0	0	0	0	0	5	6	13	1	1	3	1	0	21	15	10	1	11	9	3	1	10
E9PZQ0	E9PZQ0	2	2	2	Ryanodine receptor 1	Ryr1	sp|E9PZQ0|RYR1_MOUSE Ryanodine receptor 1 OS=Mus musculus OX=10090 GN=Ryr1 PE=1 SV=1	1	2	2	2	0	0	0	0	0	0	0	0	0	0	0	0	0	0	0	0	1	0	0	0	0	0	0	0	1	0	0	0	0	0	0	1	0	0	0	0	0	0
E9Q414;CON__ENSEMBL:ENSBTAP00000032840	E9Q414	38;1	38;1	38;1	Apolipoprotein B-100;Apolipoprotein B-48	Apob	sp|E9Q414|APOB_MOUSE Apolipoprotein B-100 OS=Mus musculus OX=10090 GN=Apob PE=1 SV=1	2	38	38	38	4	2	5	7	16	5	0	20	17	0	5	1	26	25	15	1	13	2	0	0	12	0	1	15	14	0	0	0	1	8	6	8	19	5	10	1	20	11
E9Q4N7	E9Q4N7	5	5	4		Arid1b	sp|E9Q4N7|ARI1B_MOUSE AT-rich interactive domain-containing protein 1B OS=Mus musculus OX=10090 GN=Arid1b PE=1 SV=1	1	5	5	4	0	0	1	1	1	0	0	0	0	0	0	0	1	0	0	0	0	0	0	0	0	0	0	0	0	0	0	0	0	2	0	4	1	1	5	1	0	4
E9Q4Z2	E9Q4Z2	30	22	22	Acetyl-CoA carboxylase 2;Biotin carboxylase	Acacb	sp|E9Q4Z2|ACACB_MOUSE Acetyl-CoA carboxylase 2 OS=Mus musculus OX=10090 GN=Acacb PE=1 SV=1	1	30	22	22	12	3	8	30	13	0	3	12	0	0	13	0	2	0	5	0	1	0	0	0	4	3	12	19	3	0	15	4	0	16	19	2	3	0	3	1	0	0
E9Q557	E9Q557	24	24	24	Desmoplakin	Dsp	sp|E9Q557|DESP_MOUSE Desmoplakin OS=Mus musculus OX=10090 GN=Dsp PE=1 SV=1	1	24	24	24	17	2	7	13	15	1	0	1	3	1	6	3	0	5	2	0	1	5	1	3	1	2	2	2	5	3	1	2	2	7	8	16	1	10	12	12	14	4
E9Q5C9	E9Q5C9	9	9	9		Nolc1	sp|E9Q5C9|NOLC1_MOUSE Nucleolar and coiled-body phosphoprotein 1 OS=Mus musculus OX=10090 GN=Nolc1 PE=1 SV=1	1	9	9	9	2	5	2	2	3	4	0	2	3	0	1	1	4	0	1	0	3	0	0	0	4	0	0	2	3	0	1	0	0	2	2	2	2	2	3	0	3	2
E9Q7E2	E9Q7E2	13	13	13		Arid2	sp|E9Q7E2|ARID2_MOUSE AT-rich interactive domain-containing protein 2 OS=Mus musculus OX=10090 GN=Arid2 PE=1 SV=1	1	13	13	13	5	1	7	7	7	1	2	6	2	1	2	2	0	7	1	1	1	1	0	1	1	1	1	4	1	0	1	0	0	8	7	5	0	4	6	2	0	4
E9Q7G0	E9Q7G0	44	44	44		Numa1	sp|E9Q7G0|NUMA1_MOUSE Nuclear mitotic apparatus protein 1 OS=Mus musculus OX=10090 GN=Numa1 PE=1 SV=1	1	44	44	44	5	14	6	11	11	9	5	8	6	4	5	2	15	19	10	2	0	2	2	2	5	5	5	21	3	2	3	5	2	31	24	13	11	7	7	2	5	13
E9QAM5	E9QAM5	13	13	13	Helicase with zinc finger domain 2	Helz2	sp|E9QAM5|HELZ2_MOUSE Helicase with zinc finger domain 2 OS=Mus musculus OX=10090 GN=Helz2 PE=1 SV=1	1	13	13	13	2	0	3	5	9	1	0	5	1	0	0	0	8	8	7	1	1	0	0	0	1	1	1	7	1	0	0	0	0	9	3	4	4	3	3	0	1	3
E9QAT4	E9QAT4	3	3	3		Sec16a	sp|E9QAT4|SC16A_MOUSE Protein transport protein Sec16A OS=Mus musculus OX=10090 GN=Sec16a PE=1 SV=1	1	3	3	3	0	2	0	0	0	0	0	0	0	0	0	0	0	0	0	0	0	0	0	0	0	0	0	2	0	0	0	0	0	0	0	0	1	0	1	0	0	0
F6ZDS4	F6ZDS4	20	20	20	Nucleoprotein TPR	Tpr	sp|F6ZDS4|TPR_MOUSE Nucleoprotein TPR OS=Mus musculus OX=10090 GN=Tpr PE=1 SV=1	1	20	20	20	0	15	0	0	0	10	0	0	4	0	0	0	11	0	0	0	6	0	0	0	12	0	0	1	5	0	0	0	4	0	0	0	10	0	0	0	8	0
G5E870	G5E870	29	29	29	E3 ubiquitin-protein ligase TRIP12	Trip12	sp|G5E870|TRIPC_MOUSE E3 ubiquitin-protein ligase TRIP12 OS=Mus musculus OX=10090 GN=Trip12 PE=1 SV=1	1	29	29	29	7	5	10	8	16	6	1	20	2	0	9	1	1	13	13	2	1	0	0	0	3	5	8	9	0	0	2	0	1	19	15	16	6	14	13	6	5	16
G5E8K5	G5E8K5	1	1	1	Ankyrin-3	Ank3	sp|G5E8K5|ANK3_MOUSE Ankyrin-3 OS=Mus musculus OX=10090 GN=Ank3 PE=1 SV=1	1	1	1	1	0	0	0	0	0	0	0	0	1	0	0	0	0	0	0	0	0	0	0	0	0	0	0	0	0	0	0	0	0	0	0	0	0	0	0	0	0	0
O08547	O08547	7	7	7	Vesicle-trafficking protein SEC22b	Sec22b	sp|O08547|SC22B_MOUSE Vesicle-trafficking protein SEC22b OS=Mus musculus OX=10090 GN=Sec22b PE=1 SV=3	1	7	7	7	3	5	1	3	1	2	0	2	3	1	1	0	6	0	2	1	4	1	0	0	2	0	1	3	3	0	2	0	3	2	1	4	6	1	2	0	5	2
O08573	O08573	6	6	6	Galectin-9	Lgals9	sp|O08573|LEG9_MOUSE Galectin-9 OS=Mus musculus OX=10090 GN=Lgals9 PE=1 SV=1	1	6	6	6	4	2	5	4	4	1	0	3	2	0	2	2	3	3	4	2	1	0	1	0	2	3	2	3	2	0	1	0	1	5	3	1	4	3	2	2	2	1
O08583;Q9JJW6	O08583;Q9JJW6	12;6	12;6	12;6	THO complex subunit 4;Aly/REF export factor 2	Alyref;Alyref2	sp|O08583|THOC4_MOUSE THO complex subunit 4 OS=Mus musculus OX=10090 GN=Alyref PE=1 SV=3;sp|Q9JJW6|ALRF2_MOUSE Aly/REF export factor 2 OS=Mus musculus OX=10090 GN=Alyref2 PE=1 SV=1	2	12	12	12	3	9	4	5	10	8	2	6	9	1	3	2	7	4	5	0	7	0	0	1	9	2	1	2	7	0	0	2	7	2	5	8	8	6	8	8	6	9
O08585	O08585	3	3	3	Clathrin light chain A	Clta	sp|O08585|CLCA_MOUSE Clathrin light chain A OS=Mus musculus OX=10090 GN=Clta PE=1 SV=2	1	3	3	3	1	2	0	0	0	1	0	0	2	0	0	0	1	0	0	0	0	1	0	0	0	0	0	0	1	0	0	0	2	0	0	0	1	0	0	0	1	0
O08600	O08600	11	11	11	Endonuclease G, mitochondrial	Endog	sp|O08600|NUCG_MOUSE Endonuclease G, mitochondrial OS=Mus musculus OX=10090 GN=Endog PE=1 SV=1	1	11	11	11	0	5	0	0	0	7	0	1	6	0	0	0	6	0	1	1	6	0	0	0	7	0	0	0	6	1	0	1	6	1	1	0	7	0	2	0	2	0
O08601;Q8CGW4	O08601	50;1	50;1	50;1	Microsomal triglyceride transfer protein large subunit	Mttp	sp|O08601|MTP_MOUSE Microsomal triglyceride transfer protein large subunit OS=Mus musculus OX=10090 GN=Mttp PE=1 SV=2	2	50	50	50	6	22	9	6	13	22	0	9	39	0	3	0	45	8	5	1	35	1	0	0	40	0	1	9	38	1	0	1	21	8	2	13	42	6	10	2	40	7
O08609	O08609	1	1	1	Max-like protein X	Mlx	sp|O08609|MLX_MOUSE Max-like protein X OS=Mus musculus OX=10090 GN=Mlx PE=1 SV=1	1	1	1	1	1	0	0	1	0	0	0	1	0	0	0	0	1	0	0	0	0	0	0	0	1	1	0	0	1	0	0	0	0	0	0	1	1	0	0	0	0	0
O08632	O08632	1	1	1	Keratin-associated protein 19-5	Krtap19-5	sp|O08632|KR195_MOUSE Keratin-associated protein 19-5 OS=Mus musculus OX=10090 GN=Krtap19-5 PE=2 SV=1	1	1	1	1	0	0	0	0	0	0	0	0	0	0	0	0	0	0	1	0	0	0	0	0	0	0	0	0	0	0	0	0	0	0	0	0	0	0	0	0	0	0
O08638	O08638	24	5	5	Myosin-11	Myh11	sp|O08638|MYH11_MOUSE Myosin-11 OS=Mus musculus OX=10090 GN=Myh11 PE=1 SV=1	1	24	5	5	17	6	17	20	17	6	8	18	9	10	15	7	11	19	19	10	7	6	5	3	6	11	9	17	7	8	13	10	6	16	15	17	7	15	15	11	7	10
O08663	O08663	1	1	1	Methionine aminopeptidase 2	Metap2	sp|O08663|MAP2_MOUSE Methionine aminopeptidase 2 OS=Mus musculus OX=10090 GN=Metap2 PE=1 SV=1	1	1	1	1	0	0	0	0	0	0	0	0	0	0	0	0	1	0	0	0	0	0	0	0	1	0	0	0	0	0	0	0	0	0	0	0	1	0	0	0	0	0
O08677	O08677	5	5	5	Kininogen-1;Kininogen-1 heavy chain;Bradykinin;Kininogen-1 light chain	Kng1	sp|O08677|KNG1_MOUSE Kininogen-1 OS=Mus musculus OX=10090 GN=Kng1 PE=1 SV=1	1	5	5	5	0	3	0	1	0	4	0	0	2	0	0	0	3	1	0	0	2	0	0	0	4	0	0	1	2	0	0	0	0	1	0	1	2	0	0	1	1	1
O08692	O08692	1	1	1	Neutrophilic granule protein	Ngp	sp|O08692|NGP_MOUSE Neutrophilic granule protein OS=Mus musculus OX=10090 GN=Ngp PE=1 SV=1	1	1	1	1	0	1	0	0	0	0	0	0	0	0	0	0	1	0	0	0	0	0	0	0	1	0	0	0	0	0	0	0	0	0	0	0	1	0	0	0	0	0
O08709	O08709	11	11	11	Peroxiredoxin-6	Prdx6	sp|O08709|PRDX6_MOUSE Peroxiredoxin-6 OS=Mus musculus OX=10090 GN=Prdx6 PE=1 SV=3	1	11	11	11	0	1	0	0	0	3	0	0	6	0	0	0	7	0	0	0	3	0	0	1	6	0	0	0	4	0	1	0	3	0	0	0	8	0	0	0	8	0
O08715	O08715	1	1	1	A-kinase anchor protein 1, mitochondrial	Akap1	sp|O08715|AKAP1_MOUSE A-kinase anchor protein 1, mitochondrial OS=Mus musculus OX=10090 GN=Akap1 PE=1 SV=4	1	1	1	1	0	0	0	0	0	0	0	0	0	0	0	0	1	0	0	0	0	0	0	0	0	0	0	0	0	0	0	0	0	0	0	0	0	0	0	0	0	0
O08749	O08749	20	20	20	Dihydrolipoyl dehydrogenase, mitochondrial	Dld	sp|O08749|DLDH_MOUSE Dihydrolipoyl dehydrogenase, mitochondrial OS=Mus musculus OX=10090 GN=Dld PE=1 SV=2	1	20	20	20	4	12	4	7	7	11	1	7	14	1	5	0	19	10	8	0	18	0	0	0	18	1	4	5	15	0	0	1	11	5	5	4	13	4	3	3	14	8
O08756	O08756	11	11	11	3-hydroxyacyl-CoA dehydrogenase type-2	Hsd17b10	sp|O08756|HCD2_MOUSE 3-hydroxyacyl-CoA dehydrogenase type-2 OS=Mus musculus OX=10090 GN=Hsd17b10 PE=1 SV=4	1	11	11	11	6	8	7	7	8	9	6	7	9	4	6	1	11	6	5	3	10	2	3	3	10	4	4	4	10	2	2	2	7	5	5	5	8	5	5	4	9	4
O08784	O08784	14	14	14	Treacle protein	Tcof1	sp|O08784|TCOF_MOUSE Treacle protein OS=Mus musculus OX=10090 GN=Tcof1 PE=1 SV=1	1	14	14	14	7	5	9	8	10	2	11	9	1	7	8	8	1	8	8	4	0	5	6	8	3	10	9	7	2	7	9	9	4	13	13	8	1	7	5	5	3	8
O08788	O08788	2	2	2	Dynactin subunit 1	Dctn1	sp|O08788|DCTN1_MOUSE Dynactin subunit 1 OS=Mus musculus OX=10090 GN=Dctn1 PE=1 SV=3	1	2	2	2	0	0	0	2	0	0	0	1	0	0	0	0	0	2	1	0	0	0	0	0	0	0	0	1	0	0	0	0	0	1	0	0	0	0	0	0	0	0
O08795	O08795	15	15	15	Glucosidase 2 subunit beta	Prkcsh	sp|O08795|GLU2B_MOUSE Glucosidase 2 subunit beta OS=Mus musculus OX=10090 GN=Prkcsh PE=1 SV=1	1	15	15	15	1	10	0	1	1	8	0	0	7	0	0	0	8	0	1	0	7	0	0	0	8	0	0	1	7	1	0	0	9	0	0	1	10	1	0	0	10	1
O08807	O08807	11	10	10	Peroxiredoxin-4	Prdx4	sp|O08807|PRDX4_MOUSE Peroxiredoxin-4 OS=Mus musculus OX=10090 GN=Prdx4 PE=1 SV=1	1	11	10	10	3	5	2	2	3	5	1	2	8	0	2	1	8	2	2	2	8	1	2	1	9	2	2	3	8	1	2	2	3	2	2	2	10	1	2	3	8	2
O08810	O08810	40	40	39	116 kDa U5 small nuclear ribonucleoprotein component	Eftud2	sp|O08810|U5S1_MOUSE 116 kDa U5 small nuclear ribonucleoprotein component OS=Mus musculus OX=10090 GN=Eftud2 PE=1 SV=1	1	40	40	39	22	5	29	27	28	7	15	30	18	12	20	9	19	27	25	5	9	6	2	3	15	19	21	31	10	3	9	10	5	30	28	24	18	18	28	19	18	24
O08914	O08914	10	10	10	Fatty-acid amide hydrolase 1	Faah	sp|O08914|FAAH1_MOUSE Fatty-acid amide hydrolase 1 OS=Mus musculus OX=10090 GN=Faah PE=1 SV=1	1	10	10	10	0	1	0	1	1	0	0	1	4	0	0	0	6	1	1	0	2	0	0	0	3	0	0	0	3	0	0	0	0	1	0	0	8	0	0	1	5	0
O08997	O08997	2	2	2	Copper transport protein ATOX1	Atox1	sp|O08997|ATOX1_MOUSE Copper transport protein ATOX1 OS=Mus musculus OX=10090 GN=Atox1 PE=1 SV=1	1	2	2	2	0	1	0	0	0	1	0	0	1	0	0	0	2	0	0	0	1	0	0	0	1	0	0	0	1	0	0	0	1	0	1	0	1	0	0	0	1	0
O09012	O09012	9	9	9	Peroxisomal targeting signal 1 receptor	Pex5	sp|O09012|PEX5_MOUSE Peroxisomal targeting signal 1 receptor OS=Mus musculus OX=10090 GN=Pex5 PE=1 SV=2	1	9	9	9	1	0	0	2	3	0	0	0	1	0	0	0	0	3	0	0	0	0	0	0	0	0	0	8	0	1	3	0	0	8	2	0	0	0	0	0	0	0
O09061	O09061	2	2	2	Proteasome subunit beta type-1	Psmb1	sp|O09061|PSB1_MOUSE Proteasome subunit beta type-1 OS=Mus musculus OX=10090 GN=Psmb1 PE=1 SV=1	1	2	2	2	0	0	0	0	1	0	0	0	0	1	0	0	1	0	0	0	0	0	0	0	1	0	0	0	0	0	0	0	0	0	0	0	2	1	0	0	0	0
O09106	O09106	8	8	6	Histone deacetylase 1	Hdac1	sp|O09106|HDAC1_MOUSE Histone deacetylase 1 OS=Mus musculus OX=10090 GN=Hdac1 PE=1 SV=1	1	8	8	6	4	0	7	6	6	1	1	4	5	1	3	0	5	7	5	0	1	1	0	0	2	4	3	4	2	0	0	2	2	7	5	4	4	4	5	4	5	4
O09158	O09158	3	3	3	Cytochrome P450 3A25	Cyp3a25	sp|O09158|CP3AP_MOUSE Cytochrome P450 3A25 OS=Mus musculus OX=10090 GN=Cyp3a25 PE=1 SV=1	1	3	3	3	1	1	1	2	2	0	0	1	1	0	0	0	3	1	1	0	0	0	0	0	0	1	0	2	0	0	0	0	0	2	0	2	2	1	2	1	2	1
O09159	O09159	2	2	2	Lysosomal alpha-mannosidase	Man2b1	sp|O09159|MA2B1_MOUSE Lysosomal alpha-mannosidase OS=Mus musculus OX=10090 GN=Man2b1 PE=1 SV=4	1	2	2	2	1	0	1	1	1	1	1	1	0	1	1	1	1	0	0	0	0	0	0	0	2	0	0	1	1	0	0	1	0	1	1	0	1	1	1	1	2	1
O09164	O09164	1	1	1	Extracellular superoxide dismutase [Cu-Zn]	Sod3	sp|O09164|SODE_MOUSE Extracellular superoxide dismutase [Cu-Zn] OS=Mus musculus OX=10090 GN=Sod3 PE=1 SV=1	1	1	1	1	0	1	0	0	0	1	0	0	0	0	0	0	1	0	0	0	0	0	0	0	0	0	0	0	0	0	0	0	0	0	0	0	0	0	0	0	0	0
O09167	O09167	8	8	8	60S ribosomal protein L21	Rpl21	sp|O09167|RL21_MOUSE 60S ribosomal protein L21 OS=Mus musculus OX=10090 GN=Rpl21 PE=1 SV=3	1	8	8	8	4	5	5	5	5	4	6	4	4	3	4	6	5	6	4	2	4	2	2	3	5	3	1	3	3	3	2	3	4	3	2	2	3	3	3	2	3	3
O09173	O09173	5	5	5	Homogentisate 1,2-dioxygenase	Hgd	sp|O09173|HGD_MOUSE Homogentisate 1,2-dioxygenase OS=Mus musculus OX=10090 GN=Hgd PE=1 SV=2	1	5	5	5	0	0	0	0	0	0	0	0	3	0	0	0	4	0	0	0	0	0	0	0	1	0	0	0	0	0	0	0	0	0	0	0	4	0	0	0	1	0
O09174	O09174	13	13	13	Alpha-methylacyl-CoA racemase	Amacr	sp|O09174|AMACR_MOUSE Alpha-methylacyl-CoA racemase OS=Mus musculus OX=10090 GN=Amacr PE=1 SV=4	1	13	13	13	0	7	1	0	0	9	1	1	10	0	1	0	12	0	2	1	10	0	0	0	11	0	0	1	10	0	1	0	7	2	0	1	10	0	2	0	10	1
O35071	O35071	5	5	5	Kinesin-like protein KIF1C	Kif1c	sp|O35071|KIF1C_MOUSE Kinesin-like protein KIF1C OS=Mus musculus OX=10090 GN=Kif1c PE=1 SV=2	1	5	5	5	0	0	0	0	0	0	0	0	1	0	0	0	0	1	1	0	1	0	0	0	1	0	0	1	1	0	0	0	0	3	0	2	1	0	2	0	0	2
O35114	O35114	4	4	4	Lysosome membrane protein 2	Scarb2	sp|O35114|SCRB2_MOUSE Lysosome membrane protein 2 OS=Mus musculus OX=10090 GN=Scarb2 PE=1 SV=3	1	4	4	4	0	1	0	0	0	0	0	0	3	0	0	0	3	0	0	0	1	0	0	0	0	0	0	0	0	0	0	0	0	0	0	0	2	0	0	0	0	0
O35129	O35129	19	19	19	Prohibitin-2	Phb2	sp|O35129|PHB2_MOUSE Prohibitin-2 OS=Mus musculus OX=10090 GN=Phb2 PE=1 SV=1	1	19	19	19	2	17	1	1	3	17	0	1	17	0	5	0	16	3	3	0	16	0	0	0	14	0	4	1	13	0	0	0	16	1	0	3	13	1	3	1	14	1
O35143	O35143	2	2	2	ATPase inhibitor, mitochondrial	Atpif1	sp|O35143|ATIF1_MOUSE ATPase inhibitor, mitochondrial OS=Mus musculus OX=10090 GN=ATP5IF1 PE=1 SV=2	1	2	2	2	0	2	0	0	0	2	0	0	2	1	0	0	2	0	1	0	2	0	0	0	2	0	0	0	2	0	0	0	2	0	0	0	2	0	0	0	2	0
O35215	O35215	5	5	5	D-dopachrome decarboxylase	Ddt	sp|O35215|DOPD_MOUSE D-dopachrome decarboxylase OS=Mus musculus OX=10090 GN=Ddt PE=1 SV=3	1	5	5	5	1	1	0	1	0	2	0	0	4	0	0	0	5	0	0	0	2	0	0	0	3	0	0	0	3	0	0	0	3	0	0	0	4	0	0	0	4	0
O35218	O35218	4	4	4	Cleavage and polyadenylation specificity factor subunit 2	Cpsf2	sp|O35218|CPSF2_MOUSE Cleavage and polyadenylation specificity factor subunit 2 OS=Mus musculus OX=10090 GN=Cpsf2 PE=1 SV=1	1	4	4	4	0	1	0	0	2	0	0	1	1	0	0	0	3	0	0	0	0	0	0	0	0	0	0	0	0	0	0	0	0	0	0	1	2	0	0	0	1	0
O35286	O35286	18	18	18	Pre-mRNA-splicing factor ATP-dependent RNA helicase DHX15	Dhx15	sp|O35286|DHX15_MOUSE Pre-mRNA-splicing factor ATP-dependent RNA helicase DHX15 OS=Mus musculus OX=10090 GN=Dhx15 PE=1 SV=2	1	18	18	18	3	1	9	10	13	1	0	11	5	0	4	0	7	11	10	0	1	0	0	0	5	6	5	13	5	0	1	1	0	16	6	9	6	5	9	4	6	10
O35295	O35295	12	10	10	Transcriptional activator protein Pur-beta	Purb	sp|O35295|PURB_MOUSE Transcriptional activator protein Pur-beta OS=Mus musculus OX=10090 GN=Purb PE=1 SV=3	1	12	10	10	7	5	1	9	10	5	5	10	4	2	5	4	5	3	9	3	2	0	1	0	4	0	4	8	3	0	3	6	3	3	10	7	4	6	5	6	5	6
O35309	O35309	2	2	2	N-myc-interactor	Nmi	sp|O35309|NMI_MOUSE N-myc-interactor OS=Mus musculus OX=10090 GN=Nmi PE=1 SV=1	1	2	2	2	0	0	0	0	0	0	0	0	1	0	0	0	1	0	0	0	1	0	0	0	0	0	0	0	1	0	0	0	0	0	0	0	2	0	0	0	1	0
O35326	O35326	8	7	7	Serine/arginine-rich splicing factor 5	Srsf5	sp|O35326|SRSF5_MOUSE Serine/arginine-rich splicing factor 5 OS=Mus musculus OX=10090 GN=Srsf5 PE=1 SV=2	1	8	7	7	0	5	2	0	0	4	0	1	6	0	1	0	5	0	0	0	5	0	0	0	6	0	0	1	4	0	0	0	4	0	0	0	5	0	1	1	6	0
O35343	O35343	1	1	1	Importin subunit alpha-3	Kpna4	sp|O35343|IMA3_MOUSE Importin subunit alpha-3 OS=Mus musculus OX=10090 GN=Kpna4 PE=1 SV=1	1	1	1	1	0	0	0	0	0	0	0	0	1	0	0	0	0	0	0	0	0	0	0	0	0	0	0	0	0	0	0	0	0	0	0	0	1	0	0	0	0	0
O35345	O35345	4	1	1	Importin subunit alpha-7	Kpna6	sp|O35345|IMA7_MOUSE Importin subunit alpha-7 OS=Mus musculus OX=10090 GN=Kpna6 PE=1 SV=2	1	4	1	1	1	1	1	2	2	0	1	2	0	0	1	0	2	2	1	1	0	1	0	0	0	1	1	2	0	2	1	1	0	2	2	1	0	1	1	1	0	2
O35368	O35368	3	3	2	Interferon-activable protein 203	Ifi203	sp|O35368|IFI3_MOUSE Interferon-activable protein 203 OS=Mus musculus OX=10090 GN=Ifi203 PE=1 SV=1	1	3	3	2	1	0	1	1	1	0	1	1	0	0	0	0	0	0	1	0	0	0	0	0	0	0	1	0	0	0	0	0	0	2	1	1	0	0	0	0	0	3
O35386	O35386	14	14	14	Phytanoyl-CoA dioxygenase, peroxisomal	Phyh	sp|O35386|PAHX_MOUSE Phytanoyl-CoA dioxygenase, peroxisomal OS=Mus musculus OX=10090 GN=Phyh PE=1 SV=1	1	14	14	14	0	7	0	0	0	6	0	0	5	0	0	0	11	0	1	0	10	0	0	0	9	0	0	1	7	0	0	0	3	0	0	0	10	0	0	0	6	0
O35387	O35387	7	7	7	HCLS1-associated protein X-1	Hax1	sp|O35387|HAX1_MOUSE HCLS1-associated protein X-1 OS=Mus musculus OX=10090 GN=Hax1 PE=1 SV=1	1	7	7	7	0	0	1	3	5	1	1	4	1	1	2	0	2	6	4	0	0	1	0	0	1	1	1	5	0	0	0	0	0	4	4	2	1	1	1	0	0	2
O35423	O35423	16	16	16	Serine--pyruvate aminotransferase, mitochondrial	Agxt	sp|O35423|SPYA_MOUSE Serine--pyruvate aminotransferase, mitochondrial OS=Mus musculus OX=10090 GN=Agxt PE=1 SV=3	1	16	16	16	0	7	1	0	3	10	0	0	12	0	0	0	12	3	2	1	11	0	0	0	13	0	1	1	11	0	0	0	11	3	1	1	13	1	1	0	13	0
O35445	O35445	2	2	2	E3 ubiquitin-protein ligase RNF5	Rnf5	sp|O35445|RNF5_MOUSE E3 ubiquitin-protein ligase RNF5 OS=Mus musculus OX=10090 GN=Rnf5 PE=1 SV=1	1	2	2	2	1	0	2	2	2	1	0	1	0	0	0	0	0	2	1	1	1	1	0	0	1	2	1	2	0	0	1	1	1	2	2	1	0	1	0	1	1	0
O35459	O35459	15	15	15	Delta(3,5)-Delta(2,4)-dienoyl-CoA isomerase, mitochondrial	Ech1	sp|O35459|ECH1_MOUSE Delta(3,5)-Delta(2,4)-dienoyl-CoA isomerase, mitochondrial OS=Mus musculus OX=10090 GN=Ech1 PE=1 SV=1	1	15	15	15	0	12	0	2	0	15	0	0	10	0	0	0	12	0	0	0	14	0	0	0	13	0	0	0	10	0	0	0	12	0	0	0	10	0	1	0	11	0
O35465	O35465	2	2	2	Peptidyl-prolyl cis-trans isomerase FKBP8	Fkbp8	sp|O35465|FKBP8_MOUSE Peptidyl-prolyl cis-trans isomerase FKBP8 OS=Mus musculus OX=10090 GN=Fkbp8 PE=1 SV=2	1	2	2	2	1	1	2	2	2	0	0	2	1	0	1	0	1	2	2	0	1	0	0	0	1	1	0	2	1	0	0	0	0	2	1	1	0	1	2	0	1	2
O35488	O35488	38	38	38	Very long-chain acyl-CoA synthetase	Slc27a2	sp|O35488|S27A2_MOUSE Very long-chain acyl-CoA synthetase OS=Mus musculus OX=10090 GN=Slc27a2 PE=1 SV=2	1	38	38	38	32	18	33	32	33	17	27	35	29	23	27	21	32	33	31	24	28	24	15	16	30	26	23	32	30	12	19	22	16	35	30	30	28	27	31	30	27	30
O35490	O35490	16	16	15	Betaine--homocysteine S-methyltransferase 1	Bhmt	sp|O35490|BHMT1_MOUSE Betaine--homocysteine S-methyltransferase 1 OS=Mus musculus OX=10090 GN=Bhmt PE=1 SV=1	1	16	16	15	6	9	4	4	5	11	2	5	7	3	2	0	8	6	6	1	6	2	4	2	10	5	4	3	7	3	4	3	7	5	4	4	9	3	4	4	10	6
O35492	O35492	2	2	2	Dual specificity protein kinase CLK3	Clk3	sp|O35492|CLK3_MOUSE Dual specificity protein kinase CLK3 OS=Mus musculus OX=10090 GN=Clk3 PE=1 SV=2	1	2	2	2	0	0	0	1	1	0	0	1	0	0	1	0	1	1	0	0	0	0	0	0	0	0	0	1	0	0	0	0	0	1	0	1	1	0	0	0	0	1
O35493;P22518	O35493;P22518	1;1	1;1	1;1	Dual specificity protein kinase CLK4;Dual specificity protein kinase CLK1	Clk4;Clk1	sp|O35493|CLK4_MOUSE Dual specificity protein kinase CLK4 OS=Mus musculus OX=10090 GN=Clk4 PE=1 SV=1;sp|P22518|CLK1_MOUSE Dual specificity protein kinase CLK1 OS=Mus musculus OX=10090 GN=Clk1 PE=1 SV=2	2	1	1	1	0	0	0	0	0	0	0	0	0	0	0	0	0	0	0	0	0	0	0	0	0	0	0	0	0	0	0	0	0	0	0	0	0	0	0	0	0	0
O35593	O35593	1	1	1	26S proteasome non-ATPase regulatory subunit 14	Psmd14	sp|O35593|PSDE_MOUSE 26S proteasome non-ATPase regulatory subunit 14 OS=Mus musculus OX=10090 GN=Psmd14 PE=1 SV=2	1	1	1	1	0	0	0	0	0	0	0	0	0	0	0	0	0	0	0	0	0	0	0	0	0	0	0	1	1	0	0	0	0	0	0	0	1	0	0	0	0	0
O35613	O35613	3	3	3	Death domain-associated protein 6	Daxx	sp|O35613|DAXX_MOUSE Death domain-associated protein 6 OS=Mus musculus OX=10090 GN=Daxx PE=1 SV=1	1	3	3	3	1	0	1	1	2	0	0	2	0	0	0	0	0	2	0	0	0	1	0	0	0	1	1	1	0	0	0	0	0	3	1	1	0	0	0	0	0	0
O35615	O35615	3	3	3	Zinc finger protein ZFPM1	Zfpm1	sp|O35615|FOG1_MOUSE Zinc finger protein ZFPM1 OS=Mus musculus OX=10090 GN=Zfpm1 PE=1 SV=1	1	3	3	3	0	0	0	0	0	0	0	0	0	0	0	0	0	0	0	0	0	0	0	0	0	0	0	0	0	0	0	0	0	1	1	0	0	0	0	0	0	0
O35623	O35623	2	2	2	BET1 homolog	Bet1	sp|O35623|BET1_MOUSE BET1 homolog OS=Mus musculus OX=10090 GN=Bet1 PE=1 SV=1	1	2	2	2	0	1	1	1	0	1	0	1	0	0	0	0	2	0	0	0	0	0	0	0	0	0	0	1	1	0	1	0	1	0	0	2	0	0	0	0	2	0
O35643	O35643	16	8	8	AP-1 complex subunit beta-1	Ap1b1	sp|O35643|AP1B1_MOUSE AP-1 complex subunit beta-1 OS=Mus musculus OX=10090 GN=Ap1b1 PE=1 SV=2	1	16	8	8	1	2	1	6	4	1	0	3	10	0	1	0	11	5	4	0	3	0	0	0	4	1	2	5	6	0	2	1	0	5	5	11	12	6	12	5	8	9
O35648	O35648	2	2	2	Centrin-3	Cetn3	sp|O35648|CETN3_MOUSE Centrin-3 OS=Mus musculus OX=10090 GN=Cetn3 PE=1 SV=1	1	2	2	2	0	0	1	2	2	0	0	1	0	0	0	0	0	0	0	0	0	1	1	0	0	0	1	1	0	1	0	0	0	2	0	2	0	0	2	0	0	1
O35658	O35658	4	4	4	Complement component 1 Q subcomponent-binding protein, mitochondrial	C1qbp	sp|O35658|C1QBP_MOUSE Complement component 1 Q subcomponent-binding protein, mitochondrial OS=Mus musculus OX=10090 GN=C1qbp PE=1 SV=1	1	4	4	4	0	0	0	0	0	1	0	0	2	0	0	0	2	0	0	0	2	0	0	0	2	0	0	0	2	0	0	0	1	0	0	0	3	0	0	0	3	0
O35680	O35680	1	1	1	28S ribosomal protein S12, mitochondrial	Mrps12	sp|O35680|RT12_MOUSE 28S ribosomal protein S12, mitochondrial OS=Mus musculus OX=10090 GN=Mrps12 PE=2 SV=1	1	1	1	1	1	0	1	1	1	0	1	1	0	1	1	1	1	1	1	1	1	1	0	1	1	1	0	1	1	1	1	1	1	1	1	1	1	1	1	1	0	0
O35682	O35682	1	1	1	Myeloid-associated differentiation marker	Myadm	sp|O35682|MYADM_MOUSE Myeloid-associated differentiation marker OS=Mus musculus OX=10090 GN=Myadm PE=1 SV=2	1	1	1	1	0	0	0	0	0	0	0	0	0	0	0	0	1	0	0	0	1	0	0	0	0	0	0	0	0	0	0	0	0	0	0	0	1	0	0	0	1	0
O35691	O35691	9	9	9	Pinin	Pnn	sp|O35691|PININ_MOUSE Pinin OS=Mus musculus OX=10090 GN=Pnn PE=1 SV=4	1	9	9	9	0	4	0	0	0	4	0	0	5	0	0	0	6	0	0	0	4	0	0	0	5	0	0	0	2	0	0	0	2	0	0	0	3	0	0	0	1	0
O35704	O35704	1	1	1	Serine palmitoyltransferase 1	Sptlc1	sp|O35704|SPTC1_MOUSE Serine palmitoyltransferase 1 OS=Mus musculus OX=10090 GN=Sptlc1 PE=1 SV=2	1	1	1	1	0	0	0	0	1	0	0	1	0	0	0	0	0	1	1	0	0	0	0	0	0	0	0	1	0	0	0	0	0	1	0	1	0	0	0	0	0	0
O35728	O35728	18	15	13	Cytochrome P450 4A14	Cyp4a14	sp|O35728|CP4AE_MOUSE Cytochrome P450 4A14 OS=Mus musculus OX=10090 GN=Cyp4a14 PE=1 SV=1	1	18	15	13	1	2	2	3	12	9	1	2	11	0	0	1	13	10	6	2	12	0	0	0	13	3	2	5	8	0	0	0	6	7	3	2	8	1	0	2	15	9
O35737	O35737	9	7	4	Heterogeneous nuclear ribonucleoprotein H;Heterogeneous nuclear ribonucleoprotein H, N-terminally processed	Hnrnph1	sp|O35737|HNRH1_MOUSE Heterogeneous nuclear ribonucleoprotein H OS=Mus musculus OX=10090 GN=Hnrnph1 PE=1 SV=3	1	9	7	4	4	6	5	5	5	7	4	5	7	2	4	0	8	5	5	1	4	0	0	0	6	4	3	5	8	0	2	4	5	6	6	4	7	3	4	3	7	5
O35744;Q91Z98	O35744	3;1	3;1	3;1	Chitinase-like protein 3	Chil3	sp|O35744|CHIL3_MOUSE Chitinase-like protein 3 OS=Mus musculus OX=10090 GN=Chil3 PE=1 SV=2	2	3	3	3	1	2	2	2	1	1	0	1	1	0	0	0	1	0	1	0	0	0	0	0	0	0	0	0	0	0	0	0	0	0	0	2	2	1	2	0	2	1
O35841	O35841	7	7	7	Apoptosis inhibitor 5	Api5	sp|O35841|API5_MOUSE Apoptosis inhibitor 5 OS=Mus musculus OX=10090 GN=Api5 PE=1 SV=2	1	7	7	7	0	4	0	0	0	0	0	0	5	0	0	0	5	0	0	0	2	0	0	0	3	0	0	0	2	0	0	0	0	0	0	0	6	0	0	1	5	0
O35857	O35857	12	12	12	Mitochondrial import inner membrane translocase subunit TIM44	Timm44	sp|O35857|TIM44_MOUSE Mitochondrial import inner membrane translocase subunit TIM44 OS=Mus musculus OX=10090 GN=Timm44 PE=1 SV=2	1	12	12	12	0	7	0	0	2	4	0	2	7	0	0	0	8	2	1	0	10	0	0	1	9	0	0	0	7	0	0	0	3	0	0	0	8	0	0	0	5	0
O35887	O35887	15	15	15	Calumenin	Calu	sp|O35887|CALU_MOUSE Calumenin OS=Mus musculus OX=10090 GN=Calu PE=1 SV=1	1	15	15	15	8	9	5	7	11	4	8	8	6	4	8	4	7	11	9	4	8	1	2	2	7	7	8	7	7	4	7	4	5	7	4	10	6	8	10	5	6	7
O35900	O35900	2	2	2	U6 snRNA-associated Sm-like protein LSm2	Lsm2	sp|O35900|LSM2_MOUSE U6 snRNA-associated Sm-like protein LSm2 OS=Mus musculus OX=10090 GN=Lsm2 PE=1 SV=1	1	2	2	2	0	0	0	0	0	0	0	0	1	0	0	0	1	0	0	0	1	0	0	0	1	0	0	0	1	0	0	0	1	0	0	0	1	0	0	0	2	0
O35943	O35943	3	3	3	Frataxin, mitochondrial;Frataxin intermediate form;Frataxin mature form	Fxn	sp|O35943|FRDA_MOUSE Frataxin, mitochondrial OS=Mus musculus OX=10090 GN=Fxn PE=1 SV=1	1	3	3	3	0	1	0	0	0	2	0	0	2	0	0	0	1	0	0	0	1	0	0	0	1	0	0	0	2	0	0	0	0	0	0	0	2	0	0	0	0	0
O35945	O35945	6	1	1	Aldehyde dehydrogenase, cytosolic 1	Aldh1a7	sp|O35945|AL1A7_MOUSE Aldehyde dehydrogenase, cytosolic 1 OS=Mus musculus OX=10090 GN=Aldh1a7 PE=1 SV=1	1	6	1	1	0	4	1	2	2	4	0	1	3	0	0	0	4	0	2	1	4	1	0	0	5	0	0	0	3	0	0	1	2	2	0	0	5	1	0	0	3	0
O35972	O35972	5	5	5	39S ribosomal protein L23, mitochondrial	Mrpl23	sp|O35972|RM23_MOUSE 39S ribosomal protein L23, mitochondrial OS=Mus musculus OX=10090 GN=Mrpl23 PE=1 SV=1	1	5	5	5	3	2	2	3	3	1	1	4	3	1	2	3	4	4	5	0	2	1	0	0	2	3	2	3	1	0	1	1	0	3	1	1	2	0	2	0	0	2
O54692	O54692	1	1	1	Centromere/kinetochore protein zw10 homolog	Zw10	sp|O54692|ZW10_MOUSE Centromere/kinetochore protein zw10 homolog OS=Mus musculus OX=10090 GN=Zw10 PE=1 SV=3	1	1	1	1	0	1	0	0	0	0	0	1	0	0	0	0	0	0	0	0	0	0	0	0	1	0	0	0	0	0	0	0	0	0	0	0	0	0	0	0	0	0
O54724	O54724	13	13	13	Polymerase I and transcript release factor	Ptrf	sp|O54724|CAVN1_MOUSE Caveolae-associated protein 1 OS=Mus musculus OX=10090 GN=Cavin1 PE=1 SV=1	1	13	13	13	9	3	10	10	12	3	6	11	2	7	6	6	3	13	12	2	1	2	3	2	1	6	9	8	1	4	4	4	1	11	8	10	2	6	10	5	2	7
O54734	O54734	17	17	17	Dolichyl-diphosphooligosaccharide--protein glycosyltransferase 48 kDa subunit	Ddost	sp|O54734|OST48_MOUSE Dolichyl-diphosphooligosaccharide--protein glycosyltransferase 48 kDa subunit OS=Mus musculus OX=10090 GN=Ddost PE=1 SV=2	1	17	17	17	2	7	5	5	8	9	0	13	11	5	10	7	10	12	12	2	9	0	0	0	10	2	1	9	11	0	0	0	7	7	4	6	12	2	3	6	9	7
O54749;O54750	O54749	17;1	17;1	17;1	Cytochrome P450 2J5	Cyp2j5	sp|O54749|CP2J5_MOUSE Cytochrome P450 2J5 OS=Mus musculus OX=10090 GN=Cyp2j5 PE=1 SV=1	2	17	17	17	3	4	8	7	8	2	0	6	7	1	2	0	8	7	7	1	6	1	0	0	7	3	3	12	9	1	5	2	1	4	5	8	10	4	3	1	6	5
O54774	O54774	10	10	10	AP-3 complex subunit delta-1	Ap3d1	sp|O54774|AP3D1_MOUSE AP-3 complex subunit delta-1 OS=Mus musculus OX=10090 GN=Ap3d1 PE=1 SV=1	1	10	10	10	5	1	8	7	6	0	5	5	0	0	2	1	0	7	6	2	1	0	2	0	0	7	6	9	2	2	9	4	0	8	6	7	0	5	8	1	0	8
O54909	O54909	7	2	2		Rdh16	sp|O54909|RDH16_MOUSE Retinol dehydrogenase 16 OS=Mus musculus OX=10090 GN=Rdh16 PE=1 SV=1	1	7	2	2	3	4	3	4	5	3	1	5	6	0	2	0	6	5	5	1	6	0	0	1	6	4	5	6	6	0	1	2	5	6	3	5	7	3	3	3	7	5
O54931	O54931	2	2	2	A-kinase anchor protein 2	Akap2	sp|O54931|AKAP2_MOUSE A-kinase anchor protein 2 OS=Mus musculus OX=10090 GN=Akap2 PE=1 SV=3	1	2	2	2	0	0	0	0	0	1	0	0	0	0	0	0	0	0	0	0	0	0	0	0	0	0	0	0	0	0	0	0	0	0	0	0	1	0	0	0	0	0
O54941	O54941	13	13	13	SWI/SNF-related matrix-associated actin-dependent regulator of chromatin subfamily E member 1	Smarce1	sp|O54941|SMCE1_MOUSE SWI/SNF-related matrix-associated actin-dependent regulator of chromatin subfamily E member 1 OS=Mus musculus OX=10090 GN=Smarce1 PE=1 SV=1	1	13	13	13	2	4	4	7	7	5	1	5	1	1	2	0	1	3	4	1	1	0	2	0	5	3	1	7	0	0	0	1	1	8	9	9	5	9	10	6	2	7
O54946;Q9QYI8;Q9QYI5	O54946	6;1;1	6;1;1	6;1;1	DnaJ homolog subfamily B member 6	Dnajb6	sp|O54946|DNJB6_MOUSE DnaJ homolog subfamily B member 6 OS=Mus musculus OX=10090 GN=Dnajb6 PE=1 SV=4	3	6	6	6	1	0	1	4	3	0	1	2	1	0	1	0	1	3	3	0	0	0	0	0	0	0	0	2	1	0	0	0	0	3	0	4	1	2	3	1	1	1
O54962	O54962	2	2	2	Barrier-to-autointegration factor;Barrier-to-autointegration factor, N-terminally processed	Banf1	sp|O54962|BAF_MOUSE Barrier-to-autointegration factor OS=Mus musculus OX=10090 GN=Banf1 PE=1 SV=1	1	2	2	2	2	0	2	2	2	0	2	2	0	1	1	1	0	1	2	0	1	0	1	0	0	0	0	1	0	1	0	1	0	1	1	1	0	1	1	0	0	1
O54992	O54992	1	1	1	MAP kinase-activated protein kinase 5	Mapkapk5	sp|O54992|MAPK5_MOUSE MAP kinase-activated protein kinase 5 OS=Mus musculus OX=10090 GN=Mapkapk5 PE=1 SV=1	1	1	1	1	0	0	0	0	0	0	0	0	0	0	0	0	0	0	0	0	0	0	0	0	0	0	0	0	0	0	0	0	0	0	0	1	0	0	0	0	0	0
O55022	O55022	14	14	14	Membrane-associated progesterone receptor component 1	Pgrmc1	sp|O55022|PGRC1_MOUSE Membrane-associated progesterone receptor component 1 OS=Mus musculus OX=10090 GN=Pgrmc1 PE=1 SV=4	1	14	14	14	5	11	5	7	5	11	5	7	12	5	4	4	9	5	5	1	12	1	3	2	12	3	1	4	12	1	3	2	12	2	2	4	9	4	5	4	11	4
O55028	O55028	1	1	1	[3-methyl-2-oxobutanoate dehydrogenase [lipoamide]] kinase, mitochondrial	Bckdk	sp|O55028|BCKD_MOUSE [3-methyl-2-oxobutanoate dehydrogenase [lipoamide]] kinase, mitochondrial OS=Mus musculus OX=10090 GN=Bckdk PE=1 SV=1	1	1	1	1	0	0	0	0	0	0	0	0	1	0	0	0	1	0	0	0	0	0	0	0	0	0	0	0	0	0	0	0	0	0	0	0	1	0	0	0	0	0
O55029	O55029	12	12	12	Coatomer subunit beta	Copb2	sp|O55029|COPB2_MOUSE Coatomer subunit beta OS=Mus musculus OX=10090 GN=Copb2 PE=1 SV=2	1	12	12	12	0	2	4	2	3	0	0	1	2	0	1	0	5	2	1	1	2	1	0	0	3	0	0	3	5	0	0	0	1	2	0	1	11	0	0	0	3	0
O55071	O55071	6	1	1	Cytochrome P450 2B19	Cyp2b19	sp|O55071|CP2BJ_MOUSE Cytochrome P450 2B19 OS=Mus musculus OX=10090 GN=Cyp2b19 PE=2 SV=1	1	6	1	1	0	0	0	0	3	2	0	0	0	0	0	0	6	0	2	0	0	0	0	0	4	1	1	0	0	0	0	0	2	3	1	0	2	0	0	2	6	1
O55125	O55125	12	12	12	Protein NipSnap homolog 1	Nipsnap1	sp|O55125|NIPS1_MOUSE Protein NipSnap homolog 1 OS=Mus musculus OX=10090 GN=Nipsnap1 PE=1 SV=1	1	12	12	12	2	5	1	2	2	3	2	3	5	2	1	1	4	2	2	0	4	1	2	1	5	1	1	1	4	0	0	3	4	1	0	2	8	2	1	4	8	2
O55127	O55127	1	1	1	Cytochrome P450 26A1	Cyp26a1	sp|O55127|CP26A_MOUSE Cytochrome P450 26A1 OS=Mus musculus OX=10090 GN=Cyp26a1 PE=1 SV=1	1	1	1	1	1	0	1	1	1	0	0	1	0	0	0	0	0	1	1	0	0	0	0	0	0	0	0	1	0	0	0	0	0	1	1	1	0	0	1	0	0	1
O55128	O55128	5	5	5	Histone deacetylase complex subunit SAP18	Sap18	sp|O55128|SAP18_MOUSE Histone deacetylase complex subunit SAP18 OS=Mus musculus OX=10090 GN=Sap18 PE=1 SV=1	1	5	5	5	0	2	0	0	1	2	0	0	1	0	0	0	2	0	0	0	1	0	0	0	3	0	0	0	3	0	0	0	1	0	0	0	5	1	1	0	2	0
O55131	O55131	6	6	6	Septin-7	2022-09-07	sp|O55131|SEPT7_MOUSE Septin-7 OS=Mus musculus OX=10090 GN=Septin7 PE=1 SV=1	1	6	6	6	0	0	1	1	1	0	1	1	2	0	0	0	3	2	1	0	0	1	1	1	1	1	0	2	0	1	1	1	0	2	1	0	2	0	0	0	2	0
O55142	O55142	9	9	9	60S ribosomal protein L35a	Rpl35a	sp|O55142|RL35A_MOUSE 60S ribosomal protein L35a OS=Mus musculus OX=10090 GN=Rpl35a PE=1 SV=2	1	9	9	9	6	9	5	5	9	8	5	9	7	4	8	8	8	9	9	2	8	2	6	4	7	6	6	6	8	3	3	4	4	5	3	4	6	3	3	3	4	2
O55143	O55143	26	26	15	Sarcoplasmic/endoplasmic reticulum calcium ATPase 2	Atp2a2	sp|O55143|AT2A2_MOUSE Sarcoplasmic/endoplasmic reticulum calcium ATPase 2 OS=Mus musculus OX=10090 GN=Atp2a2 PE=1 SV=2	1	26	26	15	3	7	5	7	12	8	0	16	19	1	3	0	22	8	8	2	16	2	2	1	17	1	0	12	15	1	3	1	7	9	0	6	21	2	5	2	19	3
O55201	O55201	3	3	3	Transcription elongation factor SPT5	Supt5h	sp|O55201|SPT5H_MOUSE Transcription elongation factor SPT5 OS=Mus musculus OX=10090 GN=Supt5h PE=1 SV=1	1	3	3	3	0	1	0	0	0	1	0	0	1	0	0	0	1	0	0	0	0	0	0	0	1	0	0	1	0	1	0	1	1	1	1	0	2	0	0	0	2	0
O55222	O55222	4	4	4	Integrin-linked protein kinase	Ilk	sp|O55222|ILK_MOUSE Integrin-linked protein kinase OS=Mus musculus OX=10090 GN=Ilk PE=1 SV=2	1	4	4	4	2	1	1	3	4	1	0	2	1	0	1	1	2	2	2	0	0	0	0	0	2	1	0	2	0	0	0	0	0	1	3	1	1	2	2	0	1	1
O55234	O55234	1	1	1	Proteasome subunit beta type-5	Psmb5	sp|O55234|PSB5_MOUSE Proteasome subunit beta type-5 OS=Mus musculus OX=10090 GN=Psmb5 PE=1 SV=3	1	1	1	1	0	0	0	0	0	0	0	0	0	0	0	0	1	0	0	0	0	0	0	0	0	0	0	0	0	0	0	0	0	0	0	0	0	0	0	0	0	0
O55242	O55242	3	3	3	Sigma non-opioid intracellular receptor 1	Sigmar1	sp|O55242|SGMR1_MOUSE Sigma non-opioid intracellular receptor 1 OS=Mus musculus OX=10090 GN=Sigmar1 PE=1 SV=1	1	3	3	3	0	0	0	0	1	0	0	0	2	0	0	0	2	0	0	0	0	0	0	0	1	0	0	0	1	1	0	0	0	0	0	0	2	2	0	0	1	0
O70133	O70133	33	33	33	ATP-dependent RNA helicase A	Dhx9	sp|O70133|DHX9_MOUSE ATP-dependent RNA helicase A OS=Mus musculus OX=10090 GN=Dhx9 PE=1 SV=2	1	33	33	33	6	6	8	16	23	12	3	25	28	7	23	1	25	20	15	0	12	0	0	0	25	10	10	6	22	0	1	1	9	24	13	18	24	11	17	14	27	20
O70152	O70152	8	8	8	Dolichol-phosphate mannosyltransferase subunit 1	Dpm1	sp|O70152|DPM1_MOUSE Dolichol-phosphate mannosyltransferase subunit 1 OS=Mus musculus OX=10090 GN=Dpm1 PE=1 SV=1	1	8	8	8	2	0	2	3	4	0	1	5	2	4	6	0	1	3	4	0	3	0	0	0	1	0	0	5	3	1	0	0	0	3	2	1	4	1	3	0	3	2
O70194	O70194	5	5	5	Eukaryotic translation initiation factor 3 subunit D	Eif3d	sp|O70194|EIF3D_MOUSE Eukaryotic translation initiation factor 3 subunit D OS=Mus musculus OX=10090 GN=Eif3d PE=1 SV=2	1	5	5	5	0	0	0	0	0	0	0	0	0	0	0	0	2	0	0	0	2	0	0	0	1	0	0	0	2	0	0	0	1	0	0	0	2	0	1	0	1	0
O70200	O70200	1	1	1	Allograft inflammatory factor 1	Aif1	sp|O70200|AIF1_MOUSE Allograft inflammatory factor 1 OS=Mus musculus OX=10090 GN=Aif1 PE=1 SV=1	1	1	1	1	0	0	0	0	0	1	0	0	0	0	0	0	0	0	0	0	0	0	0	0	1	0	0	0	0	0	0	0	0	0	0	0	0	0	0	0	0	0
O70250;Q9DBJ1	O70250;Q9DBJ1	3;2	3;2	3;2	Phosphoglycerate mutase 2;Phosphoglycerate mutase 1	Pgam2;Pgam1	sp|O70250|PGAM2_MOUSE Phosphoglycerate mutase 2 OS=Mus musculus OX=10090 GN=Pgam2 PE=1 SV=3;sp|Q9DBJ1|PGAM1_MOUSE Phosphoglycerate mutase 1 OS=Mus musculus OX=10090 GN=Pgam1 PE=1 SV=3	2	3	3	3	0	1	0	0	0	1	0	0	2	0	0	0	2	0	0	0	1	0	0	0	2	0	0	0	1	0	0	0	1	0	0	0	2	0	0	0	0	0
O70251	O70251	6	6	6	Elongation factor 1-beta	Eef1b	sp|O70251|EF1B_MOUSE Elongation factor 1-beta OS=Mus musculus OX=10090 GN=Eef1b PE=1 SV=5	1	6	6	6	1	4	0	0	0	3	0	0	3	0	2	1	3	0	0	0	4	0	0	0	4	0	0	0	3	0	0	0	1	0	0	0	4	0	0	0	3	0
O70252	O70252	5	5	5	Heme oxygenase 2	Hmox2	sp|O70252|HMOX2_MOUSE Heme oxygenase 2 OS=Mus musculus OX=10090 GN=Hmox2 PE=1 SV=1	1	5	5	5	0	2	0	0	0	1	0	0	2	0	0	0	2	0	0	0	2	0	0	0	1	0	0	0	2	0	0	0	0	0	0	0	3	0	0	0	1	0
O70305	O70305	1	1	1	Ataxin-2	Atxn2	sp|O70305|ATX2_MOUSE Ataxin-2 OS=Mus musculus OX=10090 GN=Atxn2 PE=1 SV=1	1	1	1	1	0	1	0	0	0	1	0	0	0	0	0	0	0	0	0	0	1	0	0	0	0	0	0	0	1	0	0	0	1	0	0	0	1	0	0	0	0	0
O70310;O70311	O70310	21;4	21;4	21;4	Glycylpeptide N-tetradecanoyltransferase 1	Nmt1	sp|O70310|NMT1_MOUSE Glycylpeptide N-tetradecanoyltransferase 1 OS=Mus musculus OX=10090 GN=Nmt1 PE=1 SV=1	2	21	21	21	8	2	11	12	10	1	1	8	0	1	4	0	4	7	6	3	5	2	2	2	2	3	7	12	3	2	8	3	1	9	7	14	8	14	11	8	3	9
O70318	O70318	7	7	7	Band 4.1-like protein 2	Epb41l2	sp|O70318|E41L2_MOUSE Band 4.1-like protein 2 OS=Mus musculus OX=10090 GN=Epb41l2 PE=1 SV=2	1	7	7	7	3	0	4	4	4	0	0	2	0	0	0	0	1	5	5	0	0	0	0	0	0	0	0	2	0	0	0	0	0	4	2	4	0	1	5	1	0	2
O70325	O70325	2	2	2	Phospholipid hydroperoxide glutathione peroxidase, mitochondrial	Gpx4	sp|O70325|GPX4_MOUSE Phospholipid hydroperoxide glutathione peroxidase OS=Mus musculus OX=10090 GN=Gpx4 PE=1 SV=4	1	2	2	2	0	0	0	0	0	0	0	0	1	0	0	0	2	0	0	0	1	0	0	0	2	0	0	0	1	0	0	0	0	0	0	0	1	0	0	0	2	0
O70378	O70378	3	3	3	ER membrane protein complex subunit 8	Emc8	sp|O70378|EMC8_MOUSE ER membrane protein complex subunit 8 OS=Mus musculus OX=10090 GN=Emc8 PE=1 SV=1	1	3	3	3	0	0	0	0	0	0	0	0	0	0	0	0	3	0	0	0	1	0	0	0	1	0	0	0	1	0	0	0	0	0	0	0	1	0	0	0	0	0
O70400	O70400	5	5	5	PDZ and LIM domain protein 1	Pdlim1	sp|O70400|PDLI1_MOUSE PDZ and LIM domain protein 1 OS=Mus musculus OX=10090 GN=Pdlim1 PE=1 SV=4	1	5	5	5	0	3	0	0	0	1	0	0	0	0	0	0	3	1	1	0	0	0	0	0	0	0	0	1	0	0	0	0	0	0	0	0	2	0	0	0	1	0
O70494	O70494	2	2	2	Transcription factor Sp3	Sp3	sp|O70494|SP3_MOUSE Transcription factor Sp3 OS=Mus musculus OX=10090 GN=Sp3 PE=1 SV=2	1	2	2	2	0	0	0	0	2	0	0	2	0	0	0	0	0	2	2	0	0	0	0	0	0	0	0	0	0	0	0	0	0	1	1	0	1	1	1	0	0	1
O70503	O70503	15	15	15	Very-long-chain 3-oxoacyl-CoA reductase	Hsd17b12	sp|O70503|DHB12_MOUSE Very-long-chain 3-oxoacyl-CoA reductase OS=Mus musculus OX=10090 GN=Hsd17b12 PE=1 SV=1	1	15	15	15	13	4	13	11	13	3	7	10	10	5	9	1	10	11	9	9	9	9	9	4	7	8	6	12	8	6	9	6	3	8	10	10	7	10	9	8	7	8
O70551;Q9Z0G2;O54781	O70551	10;1;1	10;1;1	10;1;1	SRSF protein kinase 1	Srpk1	sp|O70551|SRPK1_MOUSE SRSF protein kinase 1 OS=Mus musculus OX=10090 GN=Srpk1 PE=1 SV=2	3	10	10	10	2	1	4	7	7	0	0	3	1	0	0	0	1	3	1	0	0	0	1	0	0	1	0	8	1	0	0	1	0	6	2	7	2	6	7	0	0	5
O70570	O70570	7	7	7	Polymeric immunoglobulin receptor;Secretory component	Pigr	sp|O70570|PIGR_MOUSE Polymeric immunoglobulin receptor OS=Mus musculus OX=10090 GN=Pigr PE=1 SV=1	1	7	7	7	0	4	0	1	2	3	0	0	4	0	0	0	6	1	0	0	2	0	0	0	3	0	0	0	1	0	0	0	2	0	0	0	2	0	0	0	3	1
O70579	O70579	3	3	3	Peroxisomal membrane protein PMP34	Slc25a17	sp|O70579|PM34_MOUSE Peroxisomal membrane protein PMP34 OS=Mus musculus OX=10090 GN=Slc25a17 PE=1 SV=1	1	3	3	3	0	0	0	0	0	0	0	0	1	0	0	0	1	0	0	0	0	0	0	0	0	0	0	2	1	0	0	0	0	0	0	0	0	0	0	0	0	0
O88291	O88291	10	10	10	DBIRD complex subunit ZNF326	Znf326	sp|O88291|ZN326_MOUSE DBIRD complex subunit ZNF326 OS=Mus musculus OX=10090 GN=Znf326 PE=1 SV=1	1	10	10	10	1	2	5	6	7	3	0	6	4	0	2	0	3	7	5	0	0	0	0	0	3	4	3	7	0	0	0	0	0	7	4	5	4	6	4	3	4	6
O88342	O88342	4	4	4	WD repeat-containing protein 1	Wdr1	sp|O88342|WDR1_MOUSE WD repeat-containing protein 1 OS=Mus musculus OX=10090 GN=Wdr1 PE=1 SV=3	1	4	4	4	0	0	0	0	0	0	0	0	1	0	0	0	1	0	0	0	0	0	0	0	1	0	0	0	0	0	0	0	0	0	0	0	2	0	0	0	0	0
O88384	O88384	1	1	1	Vesicle transport through interaction with t-SNAREs homolog 1B	Vti1b	sp|O88384|VTI1B_MOUSE Vesicle transport through interaction with t-SNAREs homolog 1B OS=Mus musculus OX=10090 GN=Vti1b PE=1 SV=1	1	1	1	1	1	0	1	0	0	0	1	0	0	0	1	1	0	0	1	0	0	0	0	1	1	0	0	1	1	1	1	1	0	1	0	0	1	0	0	0	0	1
O88441	O88441	2	2	2	Metaxin-2	Mtx2	sp|O88441|MTX2_MOUSE Metaxin-2 OS=Mus musculus OX=10090 GN=Mtx2 PE=1 SV=1	1	2	2	2	0	0	0	0	0	0	0	1	0	0	0	0	0	0	1	0	0	0	0	0	0	0	0	0	0	0	0	0	0	0	0	1	0	1	0	0	1	2
O88451	O88451	16	16	10	Retinol dehydrogenase 7	Rdh7	sp|O88451|RDH7_MOUSE Retinol dehydrogenase 7 OS=Mus musculus OX=10090 GN=Rdh7 PE=1 SV=1	1	16	16	10	4	8	5	6	7	6	3	8	11	1	5	1	11	9	7	2	10	1	0	1	10	5	6	8	11	1	3	3	10	10	6	8	14	5	4	4	13	7
O88455	O88455	5	5	5	7-dehydrocholesterol reductase	Dhcr7	sp|O88455|DHCR7_MOUSE 7-dehydrocholesterol reductase OS=Mus musculus OX=10090 GN=Dhcr7 PE=1 SV=1	1	5	5	5	3	1	3	3	3	1	2	3	2	2	3	3	2	3	2	1	3	1	1	1	3	2	2	3	3	1	3	3	0	4	3	3	2	5	5	4	1	4
O88487	O88487	2	2	2	Cytoplasmic dynein 1 intermediate chain 2	Dync1i2	sp|O88487|DC1I2_MOUSE Cytoplasmic dynein 1 intermediate chain 2 OS=Mus musculus OX=10090 GN=Dync1i2 PE=1 SV=1	1	2	2	2	1	2	1	1	0	1	0	0	1	0	0	0	1	1	1	0	1	0	0	0	1	0	0	1	1	0	0	0	1	1	0	0	0	0	0	0	0	0
O88531	O88531	1	1	1	Palmitoyl-protein thioesterase 1	Ppt1	sp|O88531|PPT1_MOUSE Palmitoyl-protein thioesterase 1 OS=Mus musculus OX=10090 GN=Ppt1 PE=1 SV=2	1	1	1	1	0	1	0	0	0	0	0	0	1	0	0	0	1	1	0	0	1	0	0	0	0	0	0	0	0	0	0	0	0	0	0	0	1	0	1	0	0	0
O88532	O88532	7	7	7	Zinc finger RNA-binding protein	Zfr	sp|O88532|ZFR_MOUSE Zinc finger RNA-binding protein OS=Mus musculus OX=10090 GN=Zfr PE=1 SV=2	1	7	7	7	0	0	0	0	0	0	0	0	0	0	0	0	1	0	0	0	0	0	0	1	0	0	1	0	0	1	0	0	0	0	0	1	1	1	1	1	2	0
O88569	O88569	41	41	40	Heterogeneous nuclear ribonucleoproteins A2/B1	Hnrnpa2b1	sp|O88569|ROA2_MOUSE Heterogeneous nuclear ribonucleoproteins A2/B1 OS=Mus musculus OX=10090 GN=Hnrnpa2b1 PE=1 SV=2	1	41	41	40	11	34	17	17	16	35	3	20	33	5	10	0	32	13	11	3	32	0	1	0	35	7	9	11	30	1	2	6	33	15	10	24	31	20	23	21	28	21
O88587	O88587	11	11	11	Catechol O-methyltransferase	Comt	sp|O88587|COMT_MOUSE Catechol O-methyltransferase OS=Mus musculus OX=10090 GN=Comt PE=1 SV=2	1	11	11	11	3	4	5	6	4	2	0	5	8	4	7	0	5	1	1	2	6	0	0	0	6	0	1	3	5	2	1	1	4	4	1	5	9	4	5	1	8	1
O88665	O88665	7	7	7	Bromodomain-containing protein 7	Brd7	sp|O88665|BRD7_MOUSE Bromodomain-containing protein 7 OS=Mus musculus OX=10090 GN=Brd7 PE=1 SV=1	1	7	7	7	5	0	6	6	7	0	0	6	2	0	3	0	0	3	4	0	0	0	0	0	1	1	2	5	0	0	0	1	0	6	5	5	0	3	5	3	1	4
O88696	O88696	7	7	7	ATP-dependent Clp protease proteolytic subunit, mitochondrial	Clpp	sp|O88696|CLPP_MOUSE ATP-dependent Clp protease proteolytic subunit, mitochondrial OS=Mus musculus OX=10090 GN=Clpp PE=1 SV=1	1	7	7	7	0	3	0	1	0	4	0	1	5	0	0	0	5	0	0	0	6	0	0	0	6	0	0	0	5	0	0	0	3	1	0	0	5	0	0	0	4	0
O88736	O88736	8	8	8	3-keto-steroid reductase	Hsd17b7	sp|O88736|DHB7_MOUSE 3-keto-steroid reductase OS=Mus musculus OX=10090 GN=Hsd17b7 PE=1 SV=1	1	8	8	8	5	3	5	5	8	1	1	6	5	4	7	1	7	7	5	2	3	0	0	0	4	3	2	6	3	1	1	1	2	3	2	6	6	4	5	1	6	4
O88792	O88792	3	3	3	Junctional adhesion molecule A	F11r	sp|O88792|JAM1_MOUSE Junctional adhesion molecule A OS=Mus musculus OX=10090 GN=F11r PE=1 SV=2	1	3	3	3	0	0	0	0	0	0	0	0	2	0	0	0	0	0	0	0	0	0	0	0	0	0	1	0	0	0	0	0	0	0	0	0	0	0	0	0	0	0
O88796	O88796	2	2	2	Ribonuclease P protein subunit p30	Rpp30	sp|O88796|RPP30_MOUSE Ribonuclease P protein subunit p30 OS=Mus musculus OX=10090 GN=Rpp30 PE=1 SV=1	1	2	2	2	0	0	0	0	0	0	0	0	0	0	0	0	0	0	0	0	0	0	0	0	0	0	0	0	0	0	0	0	0	1	1	0	0	0	0	0	0	0
O88833	O88833	14	8	8	Cytochrome P450 4A10	Cyp4a10	sp|O88833|CP4AA_MOUSE Cytochrome P450 4A10 OS=Mus musculus OX=10090 GN=Cyp4a10 PE=2 SV=2	1	14	8	8	0	2	1	0	2	3	0	1	5	0	0	1	8	2	2	0	5	0	0	0	6	1	0	2	5	0	0	0	1	3	1	0	8	0	0	2	7	2
O88844	O88844	17	16	16	Isocitrate dehydrogenase [NADP] cytoplasmic	Idh1	sp|O88844|IDHC_MOUSE Isocitrate dehydrogenase [NADP] cytoplasmic OS=Mus musculus OX=10090 GN=Idh1 PE=1 SV=2	1	17	16	16	0	6	1	0	2	6	0	1	7	0	0	0	13	2	2	0	7	0	0	0	11	0	1	1	7	0	0	0	6	2	3	2	14	0	2	0	12	1
O88874	O88874	2	2	2	Cyclin-K	Ccnk	sp|O88874|CCNK_MOUSE Cyclin-K OS=Mus musculus OX=10090 GN=Ccnk PE=1 SV=3	1	2	2	2	0	0	0	0	0	0	0	0	0	0	0	0	1	0	0	0	0	0	0	0	0	0	0	0	0	0	0	0	0	0	0	0	0	0	0	0	0	0
O88908	O88908	4	4	4	Sterol O-acyltransferase 2	Soat2	sp|O88908|SOAT2_MOUSE Sterol O-acyltransferase 2 OS=Mus musculus OX=10090 GN=Soat2 PE=1 SV=2	1	4	4	4	0	1	0	0	1	0	0	3	4	1	2	0	4	3	1	0	3	0	0	0	3	1	0	0	1	0	0	0	0	1	0	0	2	0	0	0	2	1
O88939	O88939	2	2	2	Zinc finger and BTB domain-containing protein 7A	Zbtb7a	sp|O88939|ZBT7A_MOUSE Zinc finger and BTB domain-containing protein 7A OS=Mus musculus OX=10090 GN=Zbtb7a PE=1 SV=2	1	2	2	2	0	0	0	0	0	0	0	1	0	0	0	0	0	1	1	0	0	0	0	0	0	0	0	0	0	0	0	0	0	2	1	1	0	0	0	0	0	0
O88952;Q8JZS0	O88952;Q8JZS0	1;1	1;1	1;1	Protein lin-7 homolog C;Protein lin-7 homolog A	Lin7c;Lin7a	sp|O88952|LIN7C_MOUSE Protein lin-7 homolog C OS=Mus musculus OX=10090 GN=Lin7c PE=1 SV=2;sp|Q8JZS0|LIN7A_MOUSE Protein lin-7 homolog A OS=Mus musculus OX=10090 GN=Lin7a PE=1 SV=2	2	1	1	1	0	1	0	0	0	1	0	0	1	0	0	0	1	0	0	0	0	0	0	0	0	0	0	0	0	0	0	0	0	0	0	0	0	0	0	0	0	0
O88962	O88962	7	7	7	7-alpha-hydroxycholest-4-en-3-one 12-alpha-hydroxylase	Cyp8b1	sp|O88962|CP8B1_MOUSE 7-alpha-hydroxycholest-4-en-3-one 12-alpha-hydroxylase OS=Mus musculus OX=10090 GN=Cyp8b1 PE=1 SV=1	1	7	7	7	3	0	1	3	3	1	0	1	3	0	0	0	1	0	0	0	0	0	0	0	3	2	2	6	3	0	2	0	1	3	0	2	3	0	3	0	0	0
O88986	O88986	8	8	8	2-amino-3-ketobutyrate coenzyme A ligase, mitochondrial	Gcat	sp|O88986|KBL_MOUSE 2-amino-3-ketobutyrate coenzyme A ligase, mitochondrial OS=Mus musculus OX=10090 GN=Gcat PE=1 SV=2	1	8	8	8	1	2	2	2	3	5	0	2	5	0	2	0	6	1	2	1	6	0	0	0	7	1	1	3	6	0	0	0	4	2	2	3	8	3	3	2	7	4
O89017	O89017	2	2	2	Legumain	Lgmn	sp|O89017|LGMN_MOUSE Legumain OS=Mus musculus OX=10090 GN=Lgmn PE=1 SV=1	1	2	2	2	0	1	0	0	1	0	0	1	1	0	0	0	0	1	0	0	0	0	0	0	0	0	0	0	0	0	0	0	0	0	0	1	2	0	1	0	1	0
O89023	O89023	3	3	3	Tripeptidyl-peptidase 1	Tpp1	sp|O89023|TPP1_MOUSE Tripeptidyl-peptidase 1 OS=Mus musculus OX=10090 GN=Tpp1 PE=1 SV=2	1	3	3	3	2	2	2	2	1	1	0	2	2	0	1	0	2	2	1	1	1	0	0	0	1	0	0	2	2	0	0	0	0	1	1	2	3	1	2	1	0	0
O89053	O89053	2	2	2	Coronin-1A	Coro1a	sp|O89053|COR1A_MOUSE Coronin-1A OS=Mus musculus OX=10090 GN=Coro1a PE=1 SV=5	1	2	2	2	0	1	0	0	0	0	0	0	1	0	0	0	1	0	0	0	1	0	0	0	1	0	0	0	1	0	0	0	1	0	0	0	1	0	0	0	1	0
O89079	O89079	4	4	4	Coatomer subunit epsilon	Cope	sp|O89079|COPE_MOUSE Coatomer subunit epsilon OS=Mus musculus OX=10090 GN=Cope PE=1 SV=3	1	4	4	4	1	2	2	4	2	0	0	1	1	0	1	0	4	1	2	0	2	0	0	0	2	0	0	3	2	1	1	0	0	2	2	3	2	1	3	1	0	0
O89086	O89086	3	3	3	RNA-binding protein 3	Rbm3	sp|O89086|RBM3_MOUSE RNA-binding protein 3 OS=Mus musculus OX=10090 GN=Rbm3 PE=1 SV=1	1	3	3	3	0	3	1	1	2	3	0	2	2	0	0	0	2	0	2	0	2	0	0	0	2	0	0	1	2	0	0	0	1	0	0	1	3	0	0	0	0	0
P00184	P00184	7	2	2	Cytochrome P450 1A1	Cyp1a1	sp|P00184|CP1A1_MOUSE Cytochrome P450 1A1 OS=Mus musculus OX=10090 GN=Cyp1a1 PE=1 SV=2	1	7	2	2	2	3	2	2	2	1	0	2	2	1	3	1	2	1	2	2	4	1	3	0	6	2	2	2	5	2	2	2	3	2	2	2	4	2	3	3	3	2
P00186	P00186	21	21	16	Cytochrome P450 1A2	Cyp1a2	sp|P00186|CP1A2_MOUSE Cytochrome P450 1A2 OS=Mus musculus OX=10090 GN=Cyp1a2 PE=1 SV=1	1	21	21	16	8	13	7	7	9	4	0	6	9	0	4	0	9	4	1	3	14	1	2	0	17	7	4	12	17	3	8	5	10	12	9	10	15	5	9	3	12	7
P00329	P00329	10	10	10	Alcohol dehydrogenase 1	Adh1	sp|P00329|ADH1_MOUSE Alcohol dehydrogenase 1 OS=Mus musculus OX=10090 GN=Adh1 PE=1 SV=2	1	10	10	10	4	4	3	3	3	2	0	3	7	1	2	0	8	5	2	2	6	1	1	1	7	2	3	3	3	1	4	2	6	4	5	5	6	3	5	2	8	4
P00397	P00397	4	4	4	Cytochrome c oxidase subunit 1	Mtco1	sp|P00397|COX1_MOUSE Cytochrome c oxidase subunit 1 OS=Mus musculus OX=10090 GN=Mtco1 PE=1 SV=2	1	4	4	4	0	0	0	0	0	0	0	1	2	0	0	0	2	1	0	0	1	0	0	0	2	0	0	0	2	0	0	0	1	0	0	0	4	0	0	0	3	0
P00405	P00405	6	6	6	Cytochrome c oxidase subunit 2	Mtco2	sp|P00405|COX2_MOUSE Cytochrome c oxidase subunit 2 OS=Mus musculus OX=10090 GN=Mtco2 PE=1 SV=1	1	6	6	6	2	4	3	2	4	4	1	3	5	1	3	0	5	2	2	0	4	0	0	1	4	0	2	3	5	0	0	0	4	3	1	2	4	0	1	1	4	1
P00416	P00416	1	1	1	Cytochrome c oxidase subunit 3	mt-Co3	sp|P00416|COX3_MOUSE Cytochrome c oxidase subunit 3 OS=Mus musculus OX=10090 GN=mt-Co3 PE=1 SV=2	1	1	1	1	0	1	0	0	1	1	0	1	1	1	1	0	1	1	1	0	1	0	0	0	1	0	0	1	1	0	0	0	1	0	0	0	1	0	0	0	1	0
P00687;CON__Q3MHH8	P00687;CON__Q3MHH8	2;1	1;0	1;0	Alpha-amylase 1	Amy1	sp|P00687|AMY1_MOUSE Alpha-amylase 1 OS=Mus musculus OX=10090 GN=Amy1 PE=1 SV=2;	2	2	1	1	0	0	0	0	0	0	0	0	0	0	0	0	1	0	0	0	0	0	0	0	0	0	0	0	0	0	0	0	0	0	0	0	2	0	0	0	1	0
P00688	P00688	5	5	4	Pancreatic alpha-amylase	Amy2	sp|P00688|AMYP_MOUSE Pancreatic alpha-amylase OS=Mus musculus OX=10090 GN=Amy2 PE=1 SV=2	1	5	5	4	0	0	0	0	0	0	0	0	0	0	0	0	4	0	0	0	0	0	0	0	0	0	0	0	0	0	0	0	0	0	0	0	1	0	0	0	0	0
P01027	P01027	57	57	54	Complement C3;Complement C3 beta chain;C3-beta-c;Complement C3 alpha chain;C3a anaphylatoxin;Acylation stimulating protein;Complement C3b alpha chain;Complement C3c alpha chain fragment 1;Complement C3dg fragment;Complement C3g fragment;Complement C3d fragment;Complement C3f fragment;Complement C3c alpha chain fragment 2	C3	sp|P01027|CO3_MOUSE Complement C3 OS=Mus musculus OX=10090 GN=C3 PE=1 SV=3	1	57	57	54	14	23	16	20	35	23	2	24	37	0	6	0	43	36	32	5	45	4	2	1	40	6	4	33	40	2	3	2	20	18	8	19	37	13	24	19	40	26
P01029	P01029	29	29	28	Complement C4-B;Complement C4 beta chain;Complement C4 alpha chain;C4a anaphylatoxin;Complement C4 gamma chain	C4b	sp|P01029|CO4B_MOUSE Complement C4-B OS=Mus musculus OX=10090 GN=C4b PE=1 SV=3	1	29	29	28	5	13	8	9	16	8	0	6	20	1	2	1	21	12	5	1	14	0	0	0	17	1	2	16	17	1	3	0	2	8	4	9	21	7	11	3	18	8
P01592	P01592	2	2	2	Immunoglobulin J chain	Igj	sp|P01592|IGJ_MOUSE Immunoglobulin J chain OS=Mus musculus OX=10090 GN=Jchain PE=1 SV=4	1	2	2	2	0	1	0	0	0	1	0	0	0	0	0	0	2	0	0	0	0	0	0	0	0	0	0	0	0	0	0	0	0	0	0	0	1	0	0	0	0	0
P01631	P01631	1	1	1	Ig kappa chain V-II region 26-10		sp|P01631|KV2A7_MOUSE Ig kappa chain V-II region 26-10 OS=Mus musculus OX=10090 PE=1 SV=1	1	1	1	1	0	0	0	0	0	1	0	0	0	0	0	0	1	0	0	0	0	0	0	0	0	0	0	0	0	0	0	0	0	0	0	1	0	0	0	0	1	0
P03977;P01656;P01654;P01655;P01668;P01673;P01672;P01671;P01670;P01669;P01667;P01666;P01665;P01664;P01660;P01659	P03977;P01656;P01654;P01655;P01668;P01673;P01672;P01671;P01670;P01669;P01667;P01666;P01665;P01664;P01660;P01659	2;2;2;2;1;1;1;1;1;1;1;1;1;1;1;1	2;2;2;2;1;1;1;1;1;1;1;1;1;1;1;1	1;1;1;1;0;0;0;0;0;0;0;0;0;0;0;0	Ig kappa chain V-III region 50S10.1;Ig kappa chain V-III region MOPC 70;Ig kappa chain V-III region PC 2880/PC 1229;Ig kappa chain V-III region PC 7132;Ig kappa chain V-III region PC 7210;Ig kappa chain V-III region PC 2485/PC 4039;Ig kappa chain V-III region PC 7940;Ig kappa chain V-III region PC 7175;Ig kappa chain V-III region PC 6684;Ig kappa chain V-III region PC 7769;Ig kappa chain V-III re…		sp|P03977|KV3A4_MOUSE Ig kappa chain V-III region 50S10.1 OS=Mus musculus OX=10090 PE=1 SV=1;sp|P01656|KV3A3_MOUSE Ig kappa chain V-III region MOPC 70 OS=Mus musculus OX=10090 PE=1 SV=1;sp|P01654|KV3A1_MOUSE Ig kappa chain V-III region PC 2880/PC 1229 OS=M	16	2	2	1	0	1	0	0	0	1	0	0	1	0	0	0	2	0	0	0	0	0	0	0	1	0	0	0	0	0	0	0	0	0	0	0	1	0	0	0	0	0
P01756;P01757;P06330	P01756;P01757;P06330	1;1;1	1;1;1	1;1;1	Ig heavy chain V region MOPC 104E;Ig heavy chain V region J558;Ig heavy chain V region AC38 205.12		sp|P01756|HVM12_MOUSE Ig heavy chain V region MOPC 104E OS=Mus musculus OX=10090 PE=1 SV=1;sp|P01757|HVM13_MOUSE Ig heavy chain V region J558 OS=Mus musculus OX=10090 PE=1 SV=1;sp|P06330|HVM51_MOUSE Ig heavy chain V region AC38 205.12 OS=Mus musculus OX=10	3	1	1	1	0	1	0	0	0	0	0	0	0	0	0	0	1	0	0	0	0	0	0	0	1	0	0	0	0	0	0	0	0	0	0	0	1	0	0	0	1	0
P01837	P01837	2	2	2	Ig kappa chain C region		sp|P01837|IGKC_MOUSE Immunoglobulin kappa constant OS=Mus musculus OX=10090 GN=Igkc PE=1 SV=2	1	2	2	2	0	1	0	0	1	1	0	0	2	0	0	0	2	0	0	0	0	0	0	0	1	0	0	0	2	0	0	0	0	0	0	1	2	0	0	0	2	0
P01843	P01843	1	1	1	Ig lambda-1 chain C region		sp|P01843|LAC1_MOUSE Ig lambda-1 chain C region OS=Mus musculus OX=10090 PE=1 SV=1	1	1	1	1	0	0	0	0	0	0	0	0	0	0	0	0	0	0	0	0	0	0	0	0	0	0	0	0	0	0	0	0	0	0	0	0	0	0	0	0	0	0
P01864;P01863;P01865	P01864	4;1;1	4;1;1	4;1;1	Ig gamma-2A chain C region secreted form		sp|P01864|GCAB_MOUSE Ig gamma-2A chain C region secreted form OS=Mus musculus OX=10090 PE=1 SV=1	3	4	4	4	0	0	0	0	0	1	0	0	1	0	0	0	4	0	0	0	0	0	0	0	1	0	0	0	1	0	0	0	0	0	0	0	0	0	0	0	1	0
P01867	P01867	2	2	2	Ig gamma-2B chain C region	Igh-3	sp|P01867|IGG2B_MOUSE Ig gamma-2B chain C region OS=Mus musculus OX=10090 GN=Igh-3 PE=1 SV=3	1	2	2	2	0	0	0	0	0	1	0	0	1	0	0	0	2	1	0	0	0	0	0	0	1	0	0	0	0	0	0	0	0	0	0	0	1	0	0	0	1	0
P01872	P01872	10	10	10	Ig mu chain C region	Ighm	sp|P01872|IGHM_MOUSE Immunoglobulin heavy constant mu OS=Mus musculus OX=10090 GN=Ighm PE=1 SV=2	1	10	10	10	0	4	1	2	4	5	1	2	7	0	2	0	8	5	2	0	1	0	0	0	5	0	0	1	3	0	0	0	2	0	0	3	9	1	1	0	9	3
P01887	P01887	3	3	3	Beta-2-microglobulin	B2m	sp|P01887|B2MG_MOUSE Beta-2-microglobulin OS=Mus musculus OX=10090 GN=B2m PE=1 SV=2	1	3	3	3	0	3	0	2	2	3	0	1	3	0	0	0	2	1	0	0	2	0	0	0	2	1	0	0	3	0	0	1	3	0	0	1	1	0	0	1	2	0
P01898	P01898	5	5	5	H-2 class I histocompatibility antigen, Q10 alpha chain	H2-Q10	sp|P01898|HA10_MOUSE H-2 class I histocompatibility antigen, Q10 alpha chain OS=Mus musculus OX=10090 GN=H2-Q10 PE=1 SV=3	1	5	5	5	3	2	3	3	3	0	1	4	3	0	2	0	2	4	4	0	2	0	0	0	2	2	0	2	1	0	1	0	1	1	0	3	4	3	3	1	3	2
P01899;P01897;P14430;P14429;P14431;P06339;P14426;P01896;P04223	P01899;P01897;P14430;P14429	6;4;3;3;2;2;2;1;1	6;4;3;3;2;2;2;1;1	4;2;1;1;1;0;0;1;0	H-2 class I histocompatibility antigen, D-B alpha chain;H-2 class I histocompatibility antigen, L-D alpha chain;H-2 class I histocompatibility antigen, Q8 alpha chain;H-2 class I histocompatibility antigen, Q7 alpha chain	H2-D1;H2-L;H2-Q8;H2-Q7	sp|P01899|HA11_MOUSE H-2 class I histocompatibility antigen, D-B alpha chain OS=Mus musculus OX=10090 GN=H2-D1 PE=1 SV=2;sp|P01897|HA1L_MOUSE H-2 class I histocompatibility antigen, L-D alpha chain OS=Mus musculus OX=10090 GN=H2-L PE=1 SV=2;sp|P14430|HA18_	9	6	6	4	2	4	2	2	4	4	0	3	3	0	2	0	4	2	3	0	4	0	0	0	4	3	2	3	1	0	0	0	3	3	2	3	3	1	3	2	3	4
P01901;P14428;P03991;P01902	P01901;P14428;P03991	4;2;2;1	3;1;1;1	3;1;1;1	H-2 class I histocompatibility antigen, K-B alpha chain;H-2 class I histocompatibility antigen, K-Q alpha chain;H-2 class I histocompatibility antigen, K-W28 alpha chain	H2-K1	sp|P01901|HA1B_MOUSE H-2 class I histocompatibility antigen, K-B alpha chain OS=Mus musculus OX=10090 GN=H2-K1 PE=1 SV=1;sp|P14428|HA1Q_MOUSE H-2 class I histocompatibility antigen, K-Q alpha chain (Fragment) OS=Mus musculus OX=10090 GN=H2-K1 PE=1 SV=1;sp|	4	4	3	3	2	3	1	2	3	2	1	3	4	0	2	0	4	1	2	0	4	0	0	0	4	1	1	2	2	0	0	0	2	2	1	2	2	0	1	1	2	4
P01942;P06467	P01942	9;1	9;1	7;0	Hemoglobin subunit alpha	Hba	sp|P01942|HBA_MOUSE Hemoglobin subunit alpha OS=Mus musculus OX=10090 GN=Hba PE=1 SV=2	2	9	9	7	5	7	5	4	7	7	5	7	8	7	8	6	8	6	7	4	8	4	4	5	7	4	6	5	6	4	6	4	7	5	4	6	6	5	5	4	7	5
P02088;P02089;CON__P02070;P02104	P02088	9;4;1;1	9;4;1;1	7;2;0;0	Hemoglobin subunit beta-1	Hbb-b1	sp|P02088|HBB1_MOUSE Hemoglobin subunit beta-1 OS=Mus musculus OX=10090 GN=Hbb-b1 PE=1 SV=2	4	9	9	7	5	8	6	4	5	7	4	3	7	4	4	8	7	6	4	3	8	4	3	3	8	2	3	3	8	2	3	3	7	3	4	5	8	4	3	4	8	3
P84244;P84228;P68433;P02301	P84244;P84228;P68433;P02301	7;7;7;7	7;7;7;7	7;7;7;7	Histone H3.3;Histone H3.2;Histone H3.1;Histone H3.3C	H3f3a;Hist1h3b;Hist1h3a;H3f3c	sp|P84244|H33_MOUSE Histone H3.3 OS=Mus musculus OX=10090 GN=H3f3a PE=1 SV=2;sp|P84228|H32_MOUSE Histone H3.2 OS=Mus musculus OX=10090 GN=Hist1h3b PE=1 SV=2;sp|P68433|H31_MOUSE Histone H3.1 OS=Mus musculus OX=10090 GN=Hist1h3a PE=1 SV=2;sp|P02301|H3C_MOUSE	4	7	7	7	3	3	5	4	5	3	5	6	3	5	6	6	3	5	6	3	1	3	4	7	3	6	6	5	3	5	3	3	3	4	3	4	2	4	4	4	3	4
P03893	P03893	1	1	1	NADH-ubiquinone oxidoreductase chain 2	Mtnd2	sp|P03893|NU2M_MOUSE NADH-ubiquinone oxidoreductase chain 2 OS=Mus musculus OX=10090 GN=Mtnd2 PE=1 SV=2	1	1	1	1	0	0	0	0	0	0	0	0	1	0	0	0	1	0	0	0	0	0	0	0	0	0	0	0	1	0	0	0	0	0	0	0	0	0	0	0	0	0
P03911	P03911	7	7	7	NADH-ubiquinone oxidoreductase chain 4	Mtnd4	sp|P03911|NU4M_MOUSE NADH-ubiquinone oxidoreductase chain 4 OS=Mus musculus OX=10090 GN=Mtnd4 PE=1 SV=1	1	7	7	7	0	0	1	0	0	1	0	3	4	0	0	0	4	1	2	0	1	0	0	0	2	0	0	0	1	1	0	1	1	1	1	0	6	0	0	0	3	0
P03921	P03921	6	6	6	NADH-ubiquinone oxidoreductase chain 5	Mtnd5	sp|P03921|NU5M_MOUSE NADH-ubiquinone oxidoreductase chain 5 OS=Mus musculus OX=10090 GN=Mtnd5 PE=1 SV=3	1	6	6	6	0	0	0	0	0	0	0	2	4	0	0	0	5	1	1	0	2	0	0	0	2	0	0	0	2	0	0	0	0	0	0	0	4	0	0	0	2	0
P03930	P03930	2	2	2	ATP synthase protein 8	Mtatp8	sp|P03930|ATP8_MOUSE ATP synthase protein 8 OS=Mus musculus OX=10090 GN=Mtatp8 PE=1 SV=1	1	2	2	2	1	1	2	2	1	2	2	2	2	2	2	1	2	2	2	0	2	1	1	1	2	1	1	0	2	2	2	2	1	2	0	1	2	1	1	1	2	1
P04186	P04186	3	3	3	Complement factor B;Complement factor B Ba fragment;Complement factor B Bb fragment	Cfb	sp|P04186|CFAB_MOUSE Complement factor B OS=Mus musculus OX=10090 GN=Cfb PE=1 SV=2	1	3	3	3	0	0	0	1	0	0	0	0	0	0	0	0	1	0	0	0	1	0	0	0	0	0	0	0	2	0	0	0	0	1	0	0	1	0	0	0	0	0
P04939;P11590	P04939	5;1	3;1	3;1	Major urinary protein 3	Mup3	sp|P04939|MUP3_MOUSE Major urinary protein 3 OS=Mus musculus OX=10090 GN=Mup3 PE=1 SV=1	2	5	3	3	0	2	0	0	0	1	0	0	5	0	0	0	0	0	0	0	3	0	2	0	4	0	0	0	5	0	0	0	3	0	0	0	5	0	0	0	1	0
P04945	P04945	1	1	1	Ig kappa chain V-VI region NQ2-6.1		sp|P04945|KV6AB_MOUSE Ig kappa chain V-VI region NQ2-6.1 OS=Mus musculus OX=10090 PE=2 SV=1	1	1	1	1	0	0	0	0	0	0	0	0	0	0	0	0	1	0	0	0	0	0	0	0	1	0	0	0	0	0	0	0	0	0	0	0	0	0	0	0	0	0
P05064	P05064	5	5	5	Fructose-bisphosphate aldolase A	Aldoa	sp|P05064|ALDOA_MOUSE Fructose-bisphosphate aldolase A OS=Mus musculus OX=10090 GN=Aldoa PE=1 SV=2	1	5	5	5	1	0	1	1	0	0	1	0	0	1	1	1	3	0	0	1	0	2	2	1	0	1	1	0	0	1	1	1	0	1	1	0	0	0	0	0	0	0
P05201	P05201	7	7	7	Aspartate aminotransferase, cytoplasmic	Got1	sp|P05201|AATC_MOUSE Aspartate aminotransferase, cytoplasmic OS=Mus musculus OX=10090 GN=Got1 PE=1 SV=3	1	7	7	7	0	2	0	0	0	2	0	0	2	0	0	1	5	0	0	0	0	0	0	0	3	0	0	0	0	0	0	0	1	0	0	0	3	0	0	0	2	0
P05202	P05202	25	25	25	Aspartate aminotransferase, mitochondrial	Got2	sp|P05202|AATM_MOUSE Aspartate aminotransferase, mitochondrial OS=Mus musculus OX=10090 GN=Got2 PE=1 SV=1	1	25	25	25	5	19	9	4	5	19	0	7	20	1	1	0	21	6	3	2	22	1	1	1	20	2	2	4	21	0	1	2	18	6	2	7	19	3	7	2	22	4
P05213;P68373;Q9JJZ2	P05213;P68373;Q9JJZ2	15;15;8	15;15;8	0;0;0	Tubulin alpha-1B chain;Tubulin alpha-1C chain;Tubulin alpha-8 chain	Tuba1b;Tuba1c;Tuba8	sp|P05213|TBA1B_MOUSE Tubulin alpha-1B chain OS=Mus musculus OX=10090 GN=Tuba1b PE=1 SV=2;sp|P68373|TBA1C_MOUSE Tubulin alpha-1C chain OS=Mus musculus OX=10090 GN=Tuba1c PE=1 SV=1;sp|Q9JJZ2|TBA8_MOUSE Tubulin alpha-8 chain OS=Mus musculus OX=10090 GN=Tuba8	3	15	15	0	10	2	12	13	11	3	7	12	10	7	11	8	11	13	12	4	10	6	4	3	11	6	6	12	10	4	7	9	4	13	11	12	9	11	11	8	6	11
P05366	P05366	6	6	5	Serum amyloid A-1 protein	Saa1	sp|P05366|SAA1_MOUSE Serum amyloid A-1 protein OS=Mus musculus OX=10090 GN=Saa1 PE=1 SV=2	1	6	6	5	0	3	0	0	0	0	0	0	1	0	0	0	0	0	0	0	4	0	0	0	0	0	0	0	4	1	0	0	0	0	0	0	2	0	0	0	1	0
P05367	P05367	3	2	2	Serum amyloid A-2 protein;Amyloid protein A	Saa2	sp|P05367|SAA2_MOUSE Serum amyloid A-2 protein OS=Mus musculus OX=10090 GN=Saa2 PE=1 SV=1	1	3	2	2	0	1	0	0	0	1	0	0	0	0	0	0	0	0	0	0	2	0	0	0	0	0	0	0	2	0	0	0	0	0	0	0	1	0	0	0	0	0
P05977;P09542;P09541	P05977	9;2;1	9;2;1	9;2;1	Myosin light chain 1/3, skeletal muscle isoform	Myl1	sp|P05977|MYL1_MOUSE Myosin light chain 1/3, skeletal muscle isoform OS=Mus musculus OX=10090 GN=Myl1 PE=1 SV=2	3	9	9	9	2	1	2	3	1	0	0	3	3	0	4	0	4	3	2	1	0	1	1	0	1	0	1	2	0	0	0	0	0	1	1	2	0	1	1	0	0	0
P06151;P00342	P06151	12;1	12;1	12;1	L-lactate dehydrogenase A chain	Ldha	sp|P06151|LDHA_MOUSE L-lactate dehydrogenase A chain OS=Mus musculus OX=10090 GN=Ldha PE=1 SV=3	2	12	12	12	0	2	2	0	2	3	0	0	7	0	0	0	6	0	0	1	7	1	0	0	6	0	0	0	3	0	0	0	2	0	0	0	7	0	0	0	8	0
P06684	P06684	17	17	17	Complement C5;Complement C5 beta chain;Complement C5 alpha chain;C5a anaphylatoxin;Complement C5 alpha chain	C5	sp|P06684|CO5_MOUSE Complement C5 OS=Mus musculus OX=10090 GN=C5 PE=1 SV=2	1	17	17	17	2	0	5	6	8	0	0	3	3	1	1	0	8	8	4	0	1	0	0	0	0	0	0	10	2	0	1	1	0	0	1	7	8	1	3	0	2	2
P06728	P06728	10	10	10	Apolipoprotein A-IV	Apoa4	sp|P06728|APOA4_MOUSE Apolipoprotein A-IV OS=Mus musculus OX=10090 GN=Apoa4 PE=1 SV=3	1	10	10	10	1	4	1	1	0	10	0	0	1	0	1	0	2	0	0	0	2	0	1	0	1	0	1	1	1	0	0	0	0	1	1	0	0	0	1	0	3	0
P06797	P06797	1	1	1	Cathepsin L1;Cathepsin L1 heavy chain;Cathepsin L1 light chain	Ctsl	sp|P06797|CATL1_MOUSE Cathepsin L1 OS=Mus musculus OX=10090 GN=Ctsl PE=1 SV=2	1	1	1	1	0	0	0	0	0	0	0	0	0	0	0	0	0	0	0	0	0	0	0	0	0	0	0	0	0	0	0	0	0	0	0	0	1	0	0	0	1	0
P06801	P06801	4	4	4	NADP-dependent malic enzyme	Me1	sp|P06801|MAOX_MOUSE NADP-dependent malic enzyme OS=Mus musculus OX=10090 GN=Me1 PE=1 SV=2	1	4	4	4	1	0	0	0	0	1	1	1	1	0	0	0	2	0	1	0	1	0	0	0	1	0	0	0	2	0	0	0	0	0	0	0	2	0	0	0	1	0
P06909	P06909	7	7	7	Complement factor H	Cfh	sp|P06909|CFAH_MOUSE Complement factor H OS=Mus musculus OX=10090 GN=Cfh PE=1 SV=2	1	7	7	7	2	1	2	2	4	1	0	2	3	0	0	0	5	2	3	1	4	0	0	0	2	0	0	4	4	1	2	0	0	2	2	2	6	0	1	1	3	2
P07091	P07091	1	1	1	Protein S100-A4	S100a4	sp|P07091|S10A4_MOUSE Protein S100-A4 OS=Mus musculus OX=10090 GN=S100a4 PE=1 SV=1	1	1	1	1	0	0	0	0	0	0	0	0	0	0	0	0	1	0	0	0	0	0	0	0	0	0	0	0	0	0	0	0	0	0	0	0	0	0	0	0	0	0
P07309	P07309	4	4	4	Transthyretin	Ttr	sp|P07309|TTHY_MOUSE Transthyretin OS=Mus musculus OX=10090 GN=Ttr PE=1 SV=1	1	4	4	4	0	2	0	0	0	1	0	0	2	0	0	0	2	0	0	0	3	0	0	0	3	0	0	0	2	0	0	0	2	0	0	0	2	1	0	0	2	0
P07310	P07310	4	4	4	Creatine kinase M-type	Ckm	sp|P07310|KCRM_MOUSE Creatine kinase M-type OS=Mus musculus OX=10090 GN=Ckm PE=1 SV=1	1	4	4	4	0	0	0	0	0	0	0	0	1	0	2	0	2	0	0	2	0	3	4	0	0	1	1	0	0	0	0	0	0	0	0	0	0	0	0	0	0	0
P07356	P07356	13	13	13	Annexin A2	Anxa2	sp|P07356|ANXA2_MOUSE Annexin A2 OS=Mus musculus OX=10090 GN=Anxa2 PE=1 SV=2	1	13	13	13	4	6	0	1	1	8	0	0	8	0	0	3	11	1	0	1	8	1	1	2	10	0	1	0	7	1	0	1	7	0	1	4	9	2	6	5	10	1
P07724	P07724	20	19	18	Serum albumin	Alb	sp|P07724|ALBU_MOUSE Serum albumin OS=Mus musculus OX=10090 GN=Alb PE=1 SV=3	1	20	19	18	5	16	6	6	10	16	4	8	17	6	7	4	18	9	9	2	17	1	1	3	17	5	4	6	17	2	1	2	18	5	1	4	14	4	5	5	14	7
P07758	P07758	18	18	0	Alpha-1-antitrypsin 1-1	Serpina1a	sp|P07758|A1AT1_MOUSE Alpha-1-antitrypsin 1-1 OS=Mus musculus OX=10090 GN=Serpina1a PE=1 SV=4	1	18	18	0	1	13	2	1	1	12	0	3	13	1	0	0	16	2	2	0	18	0	1	0	15	0	0	5	14	1	0	0	12	1	1	1	14	0	0	1	11	2
P07759;Q80X76;P29621;Q5I2A0	P07759	11;2;1;1	11;2;1;1	6;0;0;0	Serine protease inhibitor A3K	Serpina3k	sp|P07759|SPA3K_MOUSE Serine protease inhibitor A3K OS=Mus musculus OX=10090 GN=Serpina3k PE=1 SV=2	4	11	11	6	0	8	0	0	0	5	0	1	7	0	0	1	6	1	0	1	10	1	1	0	6	0	0	2	8	0	0	0	5	1	2	3	9	1	2	0	7	0
P07901;REV__Q8BL66	P07901	17;1	7;0	7;0	Heat shock protein HSP 90-alpha	Hsp90aa1	sp|P07901|HS90A_MOUSE Heat shock protein HSP 90-alpha OS=Mus musculus OX=10090 GN=Hsp90aa1 PE=1 SV=4	2	17	7	7	1	3	1	2	3	6	0	1	9	0	1	0	11	1	2	0	6	0	0	0	8	0	0	3	6	0	0	0	5	1	1	1	11	2	1	1	14	1
P08003	P08003	52	52	52	Protein disulfide-isomerase A4	Pdia4	sp|P08003|PDIA4_MOUSE Protein disulfide-isomerase A4 OS=Mus musculus OX=10090 GN=Pdia4 PE=1 SV=3	1	52	52	52	3	42	1	1	2	38	1	1	34	1	2	2	38	5	5	0	42	0	0	0	39	0	2	8	36	1	0	1	34	2	0	0	31	3	2	1	33	5
P08101	P08101	2	2	2	Low affinity immunoglobulin gamma Fc region receptor II	Fcgr2	sp|P08101|FCGR2_MOUSE Low affinity immunoglobulin gamma Fc region receptor II OS=Mus musculus OX=10090 GN=Fcgr2 PE=1 SV=2	1	2	2	2	1	0	0	0	1	0	0	0	1	0	0	0	1	0	0	0	0	0	0	0	0	0	0	0	0	0	0	0	0	0	0	0	0	0	0	0	0	0
P08113	P08113	61	61	59	Endoplasmin	Hsp90b1	sp|P08113|ENPL_MOUSE Endoplasmin OS=Mus musculus OX=10090 GN=Hsp90b1 PE=1 SV=2	1	61	61	59	4	46	10	11	11	44	1	9	46	2	3	0	46	7	8	3	49	3	1	3	51	3	2	9	46	1	3	1	41	6	3	15	43	8	10	4	46	8
P08207	P08207	3	3	3	Protein S100-A10	S100a10	sp|P08207|S10AA_MOUSE Protein S100-A10 OS=Mus musculus OX=10090 GN=S100a10 PE=1 SV=2	1	3	3	3	0	1	0	0	0	3	0	0	1	0	0	0	0	0	0	0	1	0	0	0	0	0	0	0	1	0	0	0	1	0	0	0	1	0	0	0	1	0
P08226	P08226	18	18	18	Apolipoprotein E	Apoe	sp|P08226|APOE_MOUSE Apolipoprotein E OS=Mus musculus OX=10090 GN=Apoe PE=1 SV=2	1	18	18	18	4	16	3	6	2	14	3	1	13	2	1	1	12	3	4	1	13	1	1	2	15	3	5	1	13	3	1	4	14	3	5	2	10	2	3	2	11	3
P08228	P08228	14	14	14	Superoxide dismutase [Cu-Zn]	Sod1	sp|P08228|SODC_MOUSE Superoxide dismutase [Cu-Zn] OS=Mus musculus OX=10090 GN=Sod1 PE=1 SV=2	1	14	14	14	1	12	1	0	0	13	0	0	8	0	0	0	10	0	1	0	12	0	0	0	12	0	0	0	11	0	0	0	10	1	0	1	6	1	1	0	7	1
P08249	P08249	20	20	20	Malate dehydrogenase, mitochondrial	Mdh2	sp|P08249|MDHM_MOUSE Malate dehydrogenase, mitochondrial OS=Mus musculus OX=10090 GN=Mdh2 PE=1 SV=3	1	20	20	20	2	17	3	3	3	18	1	5	15	2	1	1	16	3	5	2	16	2	2	2	17	2	3	5	15	1	0	1	15	4	4	4	13	3	2	4	13	4
P08553	P08553	3	2	2	Neurofilament medium polypeptide	Nefm	sp|P08553|NFM_MOUSE Neurofilament medium polypeptide OS=Mus musculus OX=10090 GN=Nefm PE=1 SV=4	1	3	2	2	1	1	1	2	1	0	0	1	0	1	1	0	1	1	3	0	0	0	0	0	0	1	0	0	0	0	0	0	0	1	0	0	1	1	2	0	0	1
Q61411;P32883;P08556	Q61411;P32883;P08556	1;1;1	1;1;1	1;1;1	GTPase HRas;GTPase HRas, N-terminally processed;GTPase KRas;GTPase KRas, N-terminally processed;GTPase NRas	Hras;Kras;Nras	sp|Q61411|RASH_MOUSE GTPase HRas OS=Mus musculus OX=10090 GN=Hras PE=1 SV=2;sp|P32883|RASK_MOUSE GTPase KRas OS=Mus musculus OX=10090 GN=Kras PE=1 SV=1;sp|P08556|RASN_MOUSE GTPase NRas OS=Mus musculus OX=10090 GN=Nras PE=1 SV=1	3	1	1	1	0	0	0	1	1	0	0	0	0	0	0	0	0	1	0	0	0	0	0	0	0	0	0	1	0	0	0	0	0	0	0	0	0	0	1	0	0	0
P08752;B2RSH2;P20612;P50149;P18872;Q8CGK7	P08752;B2RSH2	6;3;2;2;2;1	6;3;2;2;2;1	3;0;0;0;0;0	Guanine nucleotide-binding protein G(i) subunit alpha-2;Guanine nucleotide-binding protein G(i) subunit alpha-1	Gnai2;Gnai1	sp|P08752|GNAI2_MOUSE Guanine nucleotide-binding protein G(i) subunit alpha-2 OS=Mus musculus OX=10090 GN=Gnai2 PE=1 SV=5;sp|B2RSH2|GNAI1_MOUSE Guanine nucleotide-binding protein G(i) subunit alpha-1 OS=Mus musculus OX=10090 GN=Gnai1 PE=1 SV=1	6	6	6	3	5	1	5	4	5	0	1	5	2	1	4	0	4	5	5	0	2	1	1	0	1	1	3	5	1	0	2	1	0	5	4	4	0	2	4	1	1	3
P08775	P08775	8	8	8	DNA-directed RNA polymerase II subunit RPB1	Polr2a	sp|P08775|RPB1_MOUSE DNA-directed RNA polymerase II subunit RPB1 OS=Mus musculus OX=10090 GN=Polr2a PE=1 SV=3	1	8	8	8	2	1	2	5	4	1	1	3	0	0	2	0	1	2	1	0	1	1	0	0	1	2	1	3	1	0	0	0	0	5	4	4	0	1	2	0	0	2
P09103	P09103	55	55	55	Protein disulfide-isomerase	P4hb	sp|P09103|PDIA1_MOUSE Protein disulfide-isomerase OS=Mus musculus OX=10090 GN=P4hb PE=1 SV=2	1	55	55	55	9	44	11	9	13	44	3	4	36	1	2	2	41	9	6	0	45	4	2	4	43	3	4	13	37	3	6	3	40	6	3	10	33	9	11	4	36	8
P09405	P09405	47	47	47	Nucleolin	Ncl	sp|P09405|NUCL_MOUSE Nucleolin OS=Mus musculus OX=10090 GN=Ncl PE=1 SV=2	1	47	47	47	7	35	9	7	8	35	1	10	35	2	1	2	33	4	3	3	30	1	0	1	32	1	1	14	29	1	2	1	29	10	4	15	26	6	16	2	27	2
P09411;P09041	P09411	11;4	11;4	11;4	Phosphoglycerate kinase 1	Pgk1	sp|P09411|PGK1_MOUSE Phosphoglycerate kinase 1 OS=Mus musculus OX=10090 GN=Pgk1 PE=1 SV=4	2	11	11	11	0	3	0	0	0	5	1	0	7	0	0	0	10	1	0	0	7	0	0	0	8	0	0	0	6	0	0	0	5	0	1	0	7	0	0	1	5	0
P09528	P09528	5	5	5	Ferritin heavy chain;Ferritin heavy chain, N-terminally processed	Fth1	sp|P09528|FRIH_MOUSE Ferritin heavy chain OS=Mus musculus OX=10090 GN=Fth1 PE=1 SV=2	1	5	5	5	0	1	0	0	1	0	0	0	2	0	1	0	5	0	1	1	2	0	0	0	3	0	0	1	2	0	1	1	1	1	0	0	2	0	0	0	1	0
P09602	P09602	6	6	6	Non-histone chromosomal protein HMG-17	Hmgn2	sp|P09602|HMGN2_MOUSE Non-histone chromosomal protein HMG-17 OS=Mus musculus OX=10090 GN=Hmgn2 PE=1 SV=2	1	6	6	6	4	3	4	4	4	5	5	4	4	5	4	4	3	4	4	4	3	4	5	5	3	6	5	4	4	5	4	4	4	5	4	4	3	3	5	4	4	4
P09671	P09671	12	12	12	Superoxide dismutase [Mn], mitochondrial	Sod2	sp|P09671|SODM_MOUSE Superoxide dismutase [Mn], mitochondrial OS=Mus musculus OX=10090 GN=Sod2 PE=1 SV=3	1	12	12	12	0	6	0	0	0	8	0	0	5	0	0	0	7	0	0	0	8	0	0	0	8	1	0	1	6	0	0	0	7	1	0	0	7	1	1	0	9	2
P09813	P09813	5	5	5	Apolipoprotein A-II;Proapolipoprotein A-II	Apoa2	sp|P09813|APOA2_MOUSE Apolipoprotein A-II OS=Mus musculus OX=10090 GN=Apoa2 PE=1 SV=2	1	5	5	5	0	4	0	0	0	5	0	0	3	0	0	0	4	0	0	0	3	0	0	0	4	0	0	0	4	0	0	0	4	0	0	2	2	2	1	0	4	0
P09925	P09925	1	1	1	Surfeit locus protein 1	Surf1	sp|P09925|SURF1_MOUSE Surfeit locus protein 1 OS=Mus musculus OX=10090 GN=Surf1 PE=1 SV=3	1	1	1	1	0	0	0	0	0	0	0	1	0	0	0	0	1	0	0	0	1	0	0	0	0	0	0	0	0	0	0	0	0	0	0	0	0	0	0	0	0	0
Q3THW5;P0C0S6	Q3THW5;P0C0S6	6;6	4;4	4;4	Histone H2A.V;Histone H2A.Z	H2afv;H2afz	sp|Q3THW5|H2AV_MOUSE Histone H2A.V OS=Mus musculus OX=10090 GN=H2afv PE=1 SV=3;sp|P0C0S6|H2AZ_MOUSE Histone H2A.Z OS=Mus musculus OX=10090 GN=H2afz PE=1 SV=2	2	6	4	4	2	2	3	2	3	2	3	3	2	3	3	3	2	4	3	4	1	4	4	4	3	5	6	3	2	4	4	4	0	4	4	2	3	2	2	3	3	3
P0C1T1	P0C1T1	1	1	1	Homeobox protein Hox-B2	Hoxb2	sp|P0C1T1|HXB2_MOUSE Homeobox protein Hox-B2 OS=Mus musculus OX=10090 GN=Hoxb2 PE=2 SV=1	1	1	1	1	0	1	0	0	0	1	0	1	1	0	0	0	1	0	0	0	1	0	0	0	1	0	0	0	1	0	0	0	1	0	0	0	1	0	0	0	1	0
P0DN91;P0DN90;P0DN89	P0DN91;P0DN90;P0DN89	2;2;2	2;2;2	2;2;2			sp|P0DN91|T254C_MOUSE Transmembrane protein 254c OS=Mus musculus OX=10090 GN=Tmem254c PE=1 SV=1;sp|P0DN90|T254B_MOUSE Transmembrane protein 254b OS=Mus musculus OX=10090 GN=Tmem254b PE=1 SV=1;sp|P0DN89|T254A_MOUSE Transmembrane protein 254 OS=Mus musculus	3	2	2	2	1	1	2	1	1	1	0	2	1	1	2	0	1	1	1	0	1	1	0	0	1	0	0	0	2	1	0	1	0	1	0	1	2	0	2	0	1	1
P0DP28;P0DP27;P0DP26;Q9D6P8;P20801	P0DP28;P0DP27;P0DP26;Q9D6P8	8;8;8;4;1	8;8;8;4;1	8;8;8;4;1	Calmodulin-like protein 3	Calml3	sp|P0DP28|CALM3_MOUSE Calmodulin-3 OS=Mus musculus OX=10090 GN=Calm3 PE=1 SV=1;sp|P0DP27|CALM2_MOUSE Calmodulin-2 OS=Mus musculus OX=10090 GN=Calm2 PE=1 SV=1;sp|P0DP26|CALM1_MOUSE Calmodulin-1 OS=Mus musculus OX=10090 GN=Calm1 PE=1 SV=1;sp|Q9D6P8|CALL3_MOU	5	8	8	8	3	4	3	4	3	4	0	3	7	4	6	3	5	3	6	0	8	0	0	1	7	0	4	5	5	4	2	4	5	2	1	5	6	1	2	0	5	0
P10126;P62631	P10126	28;13	28;13	28;13	Elongation factor 1-alpha 1	Eef1a1	sp|P10126|EF1A1_MOUSE Elongation factor 1-alpha 1 OS=Mus musculus OX=10090 GN=Eef1a1 PE=1 SV=3	2	28	28	28	14	20	19	17	16	17	10	16	19	8	10	10	22	16	13	12	22	9	9	8	23	11	9	17	22	10	10	9	18	13	14	16	15	15	14	12	14	13
P10518	P10518	1	1	1	Delta-aminolevulinic acid dehydratase	Alad	sp|P10518|HEM2_MOUSE Delta-aminolevulinic acid dehydratase OS=Mus musculus OX=10090 GN=Alad PE=1 SV=1	1	1	1	1	0	0	0	0	0	0	0	0	0	0	0	0	0	0	0	0	0	0	0	0	0	0	0	0	0	0	0	0	0	0	0	0	0	0	0	0	1	0
P10605	P10605	2	2	2	Cathepsin B;Cathepsin B light chain;Cathepsin B heavy chain	Ctsb	sp|P10605|CATB_MOUSE Cathepsin B OS=Mus musculus OX=10090 GN=Ctsb PE=1 SV=2	1	2	2	2	0	1	0	0	0	0	0	0	0	0	0	0	2	0	0	0	0	0	0	0	1	0	0	0	2	0	0	0	0	0	0	0	1	0	0	0	1	0
P10630	P10630	15	3	3	Eukaryotic initiation factor 4A-II;Eukaryotic initiation factor 4A-II, N-terminally processed	Eif4a2	sp|P10630|IF4A2_MOUSE Eukaryotic initiation factor 4A-II OS=Mus musculus OX=10090 GN=Eif4a2 PE=1 SV=2	1	15	3	3	1	6	3	1	2	5	0	2	8	0	0	0	11	0	1	0	9	0	0	0	10	0	0	6	11	0	2	0	5	3	1	4	12	0	0	1	10	4
P10639	P10639	3	3	3	Thioredoxin	Txn	sp|P10639|THIO_MOUSE Thioredoxin OS=Mus musculus OX=10090 GN=Txn PE=1 SV=3	1	3	3	3	1	1	0	0	1	1	0	0	2	0	0	0	2	0	0	0	3	0	0	0	3	0	0	0	2	0	0	0	2	0	0	0	2	0	1	0	2	0
P10649;Q80W21;P15626;O35660;P48774	P10649	17;6;6;1;1	17;6;6;1;1	16;5;5;0;1	Glutathione S-transferase Mu 1	Gstm1	sp|P10649|GSTM1_MOUSE Glutathione S-transferase Mu 1 OS=Mus musculus OX=10090 GN=Gstm1 PE=1 SV=2	5	17	17	16	2	15	2	2	1	11	1	0	15	2	0	1	15	3	2	0	15	0	1	1	16	1	1	0	14	0	1	1	14	3	3	1	12	1	2	1	12	2
P62071;P10833	P62071;P10833	1;1	1;1	1;1	Ras-related protein R-Ras2;Ras-related protein R-Ras	Rras2;Rras	sp|P62071|RRAS2_MOUSE Ras-related protein R-Ras2 OS=Mus musculus OX=10090 GN=Rras2 PE=1 SV=1;sp|P10833|RRAS_MOUSE Ras-related protein R-Ras OS=Mus musculus OX=10090 GN=Rras PE=1 SV=1	2	1	1	1	1	0	1	1	1	0	0	1	0	0	1	0	0	1	1	0	0	0	0	0	0	0	0	0	0	0	0	0	0	0	0	1	0	0	1	0	0	0
P10853;Q8CGP2;Q64475;Q8CGP1;P70696;Q9D2U9;Q8CGP0;Q64524	P10853;Q8CGP2;Q64475;Q8CGP1;P70696;Q9D2U9;Q8CGP0	16;15;15;14;11;10;10;7	1;1;1;1;1;1;1;0	1;1;1;1;1;1;1;0	Histone H2B type 1-F/J/L;Histone H2B type 1-P;Histone H2B type 1-B;Histone H2B type 1-K;Histone H2B type 1-A;Histone H2B type 3-A;Histone H2B type 3-B	Hist1h2bf;Hist1h2bp;Hist1h2bb;Hist1h2bk;Hist1h2ba;Hist3h2ba;Hist3h2bb	sp|P10853|H2B1F_MOUSE Histone H2B type 1-F/J/L OS=Mus musculus OX=10090 GN=Hist1h2bf PE=1 SV=2;sp|Q8CGP2|H2B1P_MOUSE Histone H2B type 1-P OS=Mus musculus OX=10090 GN=Hist1h2bp PE=1 SV=3;sp|Q64475|H2B1B_MOUSE Histone H2B type 1-B OS=Mus musculus OX=10090 GN	8	16	1	1	8	8	12	11	14	12	14	15	9	15	14	15	8	14	15	8	5	7	7	14	10	15	13	10	5	13	13	12	8	10	13	7	5	6	6	6	6	6
P10922	P10922	26	26	26	Histone H1.0;Histone H1.0, N-terminally processed	H1f0	sp|P10922|H10_MOUSE Histone H1.0 OS=Mus musculus OX=10090 GN=H1f0 PE=2 SV=4	1	26	26	26	19	15	20	21	25	18	20	25	18	21	25	24	13	21	23	19	15	17	17	22	19	25	21	20	13	22	19	17	13	20	20	11	6	10	10	11	7	13
P11031	P11031	4	4	4	Activated RNA polymerase II transcriptional coactivator p15	Sub1	sp|P11031|TCP4_MOUSE Activated RNA polymerase II transcriptional coactivator p15 OS=Mus musculus OX=10090 GN=Sub1 PE=1 SV=3	1	4	4	4	3	1	2	2	3	1	1	3	1	1	2	1	1	3	3	0	1	0	1	1	1	2	2	1	1	1	2	1	0	1	2	4	2	2	4	3	3	3
P11087	P11087	1	1	1	Collagen alpha-1(I) chain	Col1a1	sp|P11087|CO1A1_MOUSE Collagen alpha-1(I) chain OS=Mus musculus OX=10090 GN=Col1a1 PE=1 SV=4	1	1	1	1	0	0	0	0	0	0	0	0	0	0	0	0	0	0	0	0	0	1	1	1	0	0	0	0	0	0	1	1	0	0	0	0	0	0	0	0	0	0
P11103	P11103	14	14	14	Poly [ADP-ribose] polymerase 1	Parp1	sp|P11103|PARP1_MOUSE Poly [ADP-ribose] polymerase 1 OS=Mus musculus OX=10090 GN=Parp1 PE=1 SV=3	1	14	14	14	8	3	8	10	11	3	5	9	4	4	5	1	5	8	10	0	0	0	1	1	6	5	4	10	2	0	4	6	0	13	10	3	4	3	2	2	4	4
P11152	P11152	1	1	1	Lipoprotein lipase	Lpl	sp|P11152|LIPL_MOUSE Lipoprotein lipase OS=Mus musculus OX=10090 GN=Lpl PE=1 SV=3	1	1	1	1	0	0	0	0	0	0	0	0	0	0	0	0	0	1	1	0	0	0	0	0	0	0	0	0	0	0	0	0	0	0	0	0	0	0	0	0	0	0
P11276	P11276	31	31	31	Fibronectin;Anastellin	Fn1	sp|P11276|FINC_MOUSE Fibronectin OS=Mus musculus OX=10090 GN=Fn1 PE=1 SV=4	1	31	31	31	8	8	13	14	19	4	1	10	7	0	3	1	13	15	11	3	7	1	1	0	9	5	3	19	8	0	2	0	1	14	12	13	16	11	18	8	15	15
P11352	P11352	13	13	13	Glutathione peroxidase 1	Gpx1	sp|P11352|GPX1_MOUSE Glutathione peroxidase 1 OS=Mus musculus OX=10090 GN=Gpx1 PE=1 SV=2	1	13	13	13	0	5	1	0	1	8	0	1	10	0	1	0	11	0	0	0	9	0	0	0	10	1	0	1	9	0	0	0	9	0	0	0	11	0	0	0	11	0
P11404	P11404	2	2	2	Fatty acid-binding protein, heart	Fabp3	sp|P11404|FABPH_MOUSE Fatty acid-binding protein, heart OS=Mus musculus OX=10090 GN=Fabp3 PE=1 SV=5	1	2	2	2	0	0	0	0	0	0	0	0	0	0	0	0	0	0	0	1	0	2	1	0	0	0	1	0	0	0	0	0	0	0	0	0	0	0	0	0	0	0
P11499	P11499	27	25	15	Heat shock protein HSP 90-beta	Hsp90ab1	sp|P11499|HS90B_MOUSE Heat shock protein HSP 90-beta OS=Mus musculus OX=10090 GN=Hsp90ab1 PE=1 SV=3	1	27	25	15	2	12	3	5	5	16	0	3	18	1	2	0	20	3	4	0	14	1	1	0	19	0	0	4	15	0	0	0	14	2	2	4	21	4	3	2	20	4
P11588;A2BIM8;P02762;P04938;P11591	P11588;A2BIM8;P02762;P04938	18;17;17;17;2	18;17;17;17;2	3;2;2;2;0	Major urinary protein 1;Major urinary protein 6;Major urinary proteins 11 and 8	Mup1;Mup9;Mup6;Mup8	sp|P11588|MUP1_MOUSE Major urinary protein 1 OS=Mus musculus OX=10090 GN=Mup1 PE=1 SV=1;sp|A2BIM8|MUP18_MOUSE Major urinary protein 18 OS=Mus musculus OX=10090 GN=Mup18 PE=3 SV=1;sp|P02762|MUP6_MOUSE Major urinary protein 6 OS=Mus musculus OX=10090 GN=Mup6	5	18	18	3	4	16	7	8	3	9	0	3	12	0	0	0	5	0	0	1	14	0	0	0	12	1	1	7	15	4	4	1	11	0	1	7	16	7	8	0	12	2
P11589	P11589	16	2	2	Major urinary protein 2	Mup2	sp|P11589|MUP2_MOUSE Major urinary protein 2 OS=Mus musculus OX=10090 GN=Mup2 PE=1 SV=1	1	16	2	2	4	14	7	9	4	9	0	4	11	0	0	0	5	0	0	0	13	0	0	0	13	1	1	7	14	4	4	1	12	1	0	7	15	6	8	0	12	2
P11672	P11672	2	2	2	Neutrophil gelatinase-associated lipocalin	Lcn2	sp|P11672|NGAL_MOUSE Neutrophil gelatinase-associated lipocalin OS=Mus musculus OX=10090 GN=Lcn2 PE=1 SV=1	1	2	2	2	0	0	0	0	0	0	0	0	0	0	0	0	0	0	0	0	1	0	0	0	0	0	0	0	1	0	0	0	0	0	0	0	0	0	0	0	0	0
P11679;CON__Q9H552	P11679	30;5	21;2	13;1	Keratin, type II cytoskeletal 8	Krt8	sp|P11679|K2C8_MOUSE Keratin, type II cytoskeletal 8 OS=Mus musculus OX=10090 GN=Krt8 PE=1 SV=4	2	30	21	13	21	18	23	22	22	11	7	17	18	6	15	7	18	23	19	8	16	8	9	6	14	9	10	16	15	6	10	5	8	16	12	20	22	17	21	16	16	21
P11714	P11714	17	12	12	Cytochrome P450 2D9	Cyp2d9	sp|P11714|CP2D9_MOUSE Cytochrome P450 2D9 OS=Mus musculus OX=10090 GN=Cyp2d9 PE=1 SV=2	1	17	12	12	11	8	10	11	4	3	0	13	9	7	8	1	4	4	3	4	11	3	3	0	3	2	3	11	11	3	9	3	2	4	2	12	13	10	14	1	5	1
P11725	P11725	29	29	29	Ornithine carbamoyltransferase, mitochondrial	Otc	sp|P11725|OTC_MOUSE Ornithine carbamoyltransferase, mitochondrial OS=Mus musculus OX=10090 GN=Otc PE=1 SV=1	1	29	29	29	1	18	3	6	7	23	0	5	17	2	3	2	18	6	5	0	20	1	2	1	21	3	3	3	20	0	1	1	21	6	4	0	17	1	3	0	20	1
P11859	P11859	1	1	1	Angiotensinogen;Angiotensin-1;Angiotensin-2;Angiotensin-3;Angiotensin-4;Angiotensin 1-9;Angiotensin 1-7;Angiotensin 1-5;Angiotensin 1-4	Agt	sp|P11859|ANGT_MOUSE Angiotensinogen OS=Mus musculus OX=10090 GN=Agt PE=1 SV=1	1	1	1	1	0	0	0	0	0	0	0	0	1	0	0	0	1	0	0	0	0	0	0	0	0	0	0	0	0	0	0	0	0	0	0	0	1	0	0	0	0	0
P11862	P11862	2	2	2	Growth arrest-specific protein 2	Gas2	sp|P11862|GAS2_MOUSE Growth arrest-specific protein 2 OS=Mus musculus OX=10090 GN=Gas2 PE=1 SV=1	1	2	2	2	0	0	0	0	0	0	0	0	1	0	0	0	1	0	0	0	0	0	0	1	0	0	0	0	0	0	0	0	0	0	0	0	2	0	0	0	0	0
P11930	P11930	6	6	6	Nucleoside diphosphate-linked moiety X motif 19, mitochondrial	Nudt19	sp|P11930|NUD19_MOUSE Nucleoside diphosphate-linked moiety X motif 19 OS=Mus musculus OX=10090 GN=Nudt19 PE=1 SV=2	1	6	6	6	0	0	0	0	1	0	0	0	1	0	0	0	4	0	0	0	1	0	0	0	3	1	1	0	0	1	1	1	0	0	0	0	3	1	0	0	4	0
P11983	P11983	18	18	18	T-complex protein 1 subunit alpha	Tcp1	sp|P11983|TCPA_MOUSE T-complex protein 1 subunit alpha OS=Mus musculus OX=10090 GN=Tcp1 PE=1 SV=3	1	18	18	18	0	8	1	2	0	8	0	1	11	1	0	0	13	0	0	0	10	0	0	0	9	0	1	1	10	0	0	0	4	0	0	3	13	1	2	1	14	0
P12246	P12246	3	3	3	Serum amyloid P-component	Apcs	sp|P12246|SAMP_MOUSE Serum amyloid P-component OS=Mus musculus OX=10090 GN=Apcs PE=1 SV=2	1	3	3	3	0	1	1	0	2	1	0	0	0	0	0	0	1	0	0	0	2	0	0	0	0	0	0	2	2	0	0	0	0	1	1	1	1	0	1	1	1	2
P12265	P12265	3	3	3	Beta-glucuronidase	Gusb	sp|P12265|BGLR_MOUSE Beta-glucuronidase OS=Mus musculus OX=10090 GN=Gusb PE=1 SV=2	1	3	3	3	0	0	0	0	0	0	0	0	2	0	0	0	3	0	0	0	1	0	0	0	2	0	0	0	2	0	0	0	0	0	0	0	3	0	0	0	2	0
P12710	P12710	17	17	17	Fatty acid-binding protein, liver	Fabp1	sp|P12710|FABPL_MOUSE Fatty acid-binding protein, liver OS=Mus musculus OX=10090 GN=Fabp1 PE=1 SV=2	1	17	17	17	4	11	2	4	4	16	1	2	11	0	2	1	11	3	2	1	14	2	4	5	13	4	5	5	11	4	3	4	14	4	4	3	8	1	1	3	8	2
P12787	P12787	11	11	11	Cytochrome c oxidase subunit 5A, mitochondrial	Cox5a	sp|P12787|COX5A_MOUSE Cytochrome c oxidase subunit 5A, mitochondrial OS=Mus musculus OX=10090 GN=Cox5a PE=1 SV=2	1	11	11	11	0	7	1	0	0	6	1	1	9	1	0	0	9	1	1	0	8	0	0	0	7	0	0	0	8	0	0	0	6	0	0	1	9	0	0	1	8	0
P12790	P12790	11	11	7	Cytochrome P450 2B9	Cyp2b9	sp|P12790|CP2B9_MOUSE Cytochrome P450 2B9 OS=Mus musculus OX=10090 GN=Cyp2b9 PE=1 SV=2	1	11	11	7	0	0	0	0	6	4	0	0	0	0	0	1	10	0	4	1	0	1	0	0	8	2	3	0	0	0	0	0	3	5	3	0	1	0	0	3	10	3
P12791	P12791	9	8	7	Cytochrome P450 2B10	Cyp2b10	sp|P12791|CP2BA_MOUSE Cytochrome P450 2B10 OS=Mus musculus OX=10090 GN=Cyp2b10 PE=1 SV=1	1	9	8	7	0	2	0	0	3	2	0	0	0	0	0	0	8	1	1	0	1	0	0	0	6	0	0	0	1	0	0	0	1	2	0	0	4	0	0	0	5	0
P12815	P12815	4	4	4	Programmed cell death protein 6	Pdcd6	sp|P12815|PDCD6_MOUSE Programmed cell death protein 6 OS=Mus musculus OX=10090 GN=Pdcd6 PE=1 SV=2	1	4	4	4	0	1	0	0	0	1	0	0	1	0	0	0	2	0	0	0	1	0	0	0	1	0	0	0	1	0	0	0	1	0	0	0	4	1	0	0	3	1
P12970	P12970	24	24	24	60S ribosomal protein L7a	Rpl7a	sp|P12970|RL7A_MOUSE 60S ribosomal protein L7a OS=Mus musculus OX=10090 GN=Rpl7a PE=1 SV=2	1	24	24	24	12	18	16	16	15	15	15	18	14	15	16	18	11	17	18	12	14	12	12	13	12	15	13	15	11	12	15	11	12	14	13	12	13	11	11	11	12	10
P13020;CON__Q3SX14	P13020	10;4	10;4	10;4	Gelsolin	Gsn	sp|P13020|GELS_MOUSE Gelsolin OS=Mus musculus OX=10090 GN=Gsn PE=1 SV=3	2	10	10	10	8	2	8	8	10	1	0	9	4	0	4	0	7	9	9	0	2	0	0	0	3	4	5	10	5	1	5	2	1	9	6	7	3	6	7	1	2	3
P13516;Q99PL7;P13011	P13516;Q99PL7;P13011	14;7;7	14;7;7	9;2;2	Acyl-CoA desaturase 1;Acyl-CoA desaturase 2	Scd1;Scd3;Scd2	sp|P13516|ACOD1_MOUSE Acyl-CoA desaturase 1 OS=Mus musculus OX=10090 GN=Scd1 PE=1 SV=2;sp|Q99PL7|SCD3_MOUSE Acyl-CoA desaturase 3 OS=Mus musculus OX=10090 GN=Scd3 PE=1 SV=1;sp|P13011|ACOD2_MOUSE Acyl-CoA desaturase 2 OS=Mus musculus OX=10090 GN=Scd2 PE=1 S	3	14	14	9	8	7	10	9	5	4	2	11	8	7	8	4	7	9	7	3	6	2	3	3	7	6	7	7	4	4	6	4	3	9	6	9	7	7	6	2	3	3
P13542	P13542	28	5	4	Myosin-8	Myh8	sp|P13542|MYH8_MOUSE Myosin-8 OS=Mus musculus OX=10090 GN=Myh8 PE=2 SV=2	1	28	5	4	1	2	1	1	1	0	1	1	2	1	3	1	19	4	1	6	1	6	7	2	0	3	4	1	1	3	2	1	0	1	1	0	0	0	0	0	0	0
P13707;Q3ULJ0	P13707	14;1	14;1	14;1	Glycerol-3-phosphate dehydrogenase [NAD(+)], cytoplasmic	Gpd1	sp|P13707|GPDA_MOUSE Glycerol-3-phosphate dehydrogenase [NAD(+)], cytoplasmic OS=Mus musculus OX=10090 GN=Gpd1 PE=1 SV=3	2	14	14	14	0	4	0	0	0	3	0	0	5	0	0	0	8	0	2	1	8	1	1	0	9	0	0	0	9	0	0	1	5	0	1	0	10	0	0	1	10	0
P13745;P10648	P13745;P10648	5;3	2;2	2;2	Glutathione S-transferase A1;Glutathione S-transferase A1, N-terminally processed;Glutathione S-transferase A2	Gsta1;Gsta2	sp|P13745|GSTA1_MOUSE Glutathione S-transferase A1 OS=Mus musculus OX=10090 GN=Gsta1 PE=1 SV=2;sp|P10648|GSTA2_MOUSE Glutathione S-transferase A2 OS=Mus musculus OX=10090 GN=Gsta2 PE=1 SV=3	2	5	2	2	2	3	1	1	1	3	0	1	3	3	3	1	4	2	1	1	3	2	0	2	4	2	2	1	3	2	2	3	3	2	3	0	2	1	1	0	2	1
P13864	P13864	12	12	12	DNA (cytosine-5)-methyltransferase 1	Dnmt1	sp|P13864|DNMT1_MOUSE DNA (cytosine-5)-methyltransferase 1 OS=Mus musculus OX=10090 GN=Dnmt1 PE=1 SV=5	1	12	12	12	1	0	3	2	6	0	0	3	0	0	1	0	1	2	3	0	0	0	0	0	0	2	2	3	0	0	0	0	0	5	0	6	1	3	8	0	0	5
P14115	P14115	11	11	11	60S ribosomal protein L27a	Rpl27a	sp|P14115|RL27A_MOUSE 60S ribosomal protein L27a OS=Mus musculus OX=10090 GN=Rpl27a PE=1 SV=5	1	11	11	11	6	6	7	7	8	6	6	8	7	5	7	8	5	8	7	7	6	8	6	7	6	5	5	7	6	6	6	7	5	7	7	7	5	6	4	3	5	5
P14131	P14131	25	25	25	40S ribosomal protein S16	Rps16	sp|P14131|RS16_MOUSE 40S ribosomal protein S16 OS=Mus musculus OX=10090 GN=Rps16 PE=1 SV=4	1	25	25	25	19	13	22	19	21	11	20	22	17	19	18	19	14	22	19	21	15	19	20	18	15	19	21	19	14	21	21	19	13	19	19	14	10	15	14	15	11	14
P14148	P14148	25	25	25	60S ribosomal protein L7	Rpl7	sp|P14148|RL7_MOUSE 60S ribosomal protein L7 OS=Mus musculus OX=10090 GN=Rpl7 PE=1 SV=2	1	25	25	25	9	17	10	9	16	16	10	18	15	10	14	16	19	20	16	6	19	5	3	6	19	8	9	8	19	6	9	7	12	9	7	9	16	10	9	10	14	12
P14152	P14152	9	9	9	Malate dehydrogenase, cytoplasmic	Mdh1	sp|P14152|MDHC_MOUSE Malate dehydrogenase, cytoplasmic OS=Mus musculus OX=10090 GN=Mdh1 PE=1 SV=3	1	9	9	9	0	1	0	0	0	1	2	0	2	0	0	0	4	0	0	0	2	2	1	0	3	0	0	0	1	1	0	0	2	1	0	0	5	0	0	0	7	0
P14206	P14206	18	18	18	40S ribosomal protein SA	Rpsa	sp|P14206|RSSA_MOUSE 40S ribosomal protein SA OS=Mus musculus OX=10090 GN=Rpsa PE=1 SV=4	1	18	18	18	4	12	5	5	6	11	1	8	11	1	2	3	13	8	9	6	14	5	2	1	15	5	6	7	12	1	6	1	11	6	5	8	12	6	5	2	13	3
P14211	P14211	41	41	41	Calreticulin	Calr	sp|P14211|CALR_MOUSE Calreticulin OS=Mus musculus OX=10090 GN=Calr PE=1 SV=1	1	41	41	41	1	22	2	2	4	16	0	6	22	1	3	1	27	5	5	1	27	0	0	0	20	0	2	1	26	0	0	0	16	2	0	4	29	3	2	0	30	3
P14246	P14246	2	2	2	Solute carrier family 2, facilitated glucose transporter member 2	Slc2a2	sp|P14246|GTR2_MOUSE Solute carrier family 2, facilitated glucose transporter member 2 OS=Mus musculus OX=10090 GN=Slc2a2 PE=1 SV=3	1	2	2	2	0	0	0	0	0	0	0	1	0	0	0	0	0	1	0	0	0	0	0	0	0	0	1	0	0	0	0	0	0	1	1	1	0	0	0	0	0	1
P14576	P14576	4	4	4	Signal recognition particle 54 kDa protein	Srp54	sp|P14576|SRP54_MOUSE Signal recognition particle 54 kDa protein OS=Mus musculus OX=10090 GN=Srp54 PE=1 SV=2	1	4	4	4	0	2	0	0	0	1	0	0	1	0	0	0	3	0	0	0	3	0	0	0	2	0	1	0	2	0	0	0	1	0	0	0	3	0	0	0	2	0
P14602	P14602	6	6	6	Heat shock protein beta-1	Hspb1	sp|P14602|HSPB1_MOUSE Heat shock protein beta-1 OS=Mus musculus OX=10090 GN=Hspb1 PE=1 SV=3	1	6	6	6	0	0	2	2	1	0	0	4	0	0	2	0	1	0	0	0	2	0	1	0	0	0	0	5	0	1	2	1	0	1	3	2	0	1	1	0	0	0
P14824	P14824	50	50	50	Annexin A6	Anxa6	sp|P14824|ANXA6_MOUSE Annexin A6 OS=Mus musculus OX=10090 GN=Anxa6 PE=1 SV=3	1	50	50	50	0	32	1	1	6	25	0	7	35	1	0	0	41	7	5	0	34	0	0	0	41	0	2	1	33	0	0	0	30	4	0	4	33	0	2	0	31	1
P14869	P14869	18	18	18	60S acidic ribosomal protein P0	Rplp0	sp|P14869|RLA0_MOUSE 60S acidic ribosomal protein P0 OS=Mus musculus OX=10090 GN=Rplp0 PE=1 SV=3	1	18	18	18	6	10	8	8	8	13	3	9	11	4	8	3	11	10	8	2	14	4	1	3	13	5	6	7	12	2	7	4	10	7	7	8	10	5	7	6	9	9
P15105	P15105	8	8	8	Glutamine synthetase	Glul	sp|P15105|GLNA_MOUSE Glutamine synthetase OS=Mus musculus OX=10090 GN=Glul PE=1 SV=6	1	8	8	8	1	6	2	2	1	7	0	0	5	1	0	1	5	0	1	1	7	1	0	0	7	2	1	3	6	0	1	0	7	2	0	2	7	0	3	1	6	3
P15392	P15392	27	6	6	Cytochrome P450 2A4	Cyp2a4	sp|P15392|CP2A4_MOUSE Cytochrome P450 2A4 OS=Mus musculus OX=10090 GN=Cyp2a4 PE=2 SV=3	1	27	6	6	6	6	9	10	15	11	3	3	8	0	1	2	22	15	14	0	1	0	0	2	19	10	12	4	3	1	1	13	11	12	11	9	11	7	9	7	18	15
P15532	P15532	5	2	2	Nucleoside diphosphate kinase A	Nme1	sp|P15532|NDKA_MOUSE Nucleoside diphosphate kinase A OS=Mus musculus OX=10090 GN=Nme1 PE=1 SV=1	1	5	2	2	1	3	1	1	2	2	1	2	4	1	2	1	3	2	2	0	4	0	0	0	3	1	1	0	3	0	1	0	2	1	1	2	3	1	1	2	3	2
P15864	P15864	48	48	19	Histone H1.2	Hist1h1c	sp|P15864|H12_MOUSE Histone H1.2 OS=Mus musculus OX=10090 GN=Hist1h1c PE=1 SV=2	1	48	48	19	34	29	42	37	44	34	45	46	34	42	47	46	34	45	45	29	29	29	39	39	33	42	37	36	28	41	36	41	29	37	38	31	22	27	30	29	24	32
P16015	P16015	15	15	15	Carbonic anhydrase 3	Ca3	sp|P16015|CAH3_MOUSE Carbonic anhydrase 3 OS=Mus musculus OX=10090 GN=Ca3 PE=1 SV=3	1	15	15	15	0	6	1	0	1	4	1	2	6	1	1	0	4	1	1	0	8	0	0	1	11	0	1	1	10	0	1	1	7	1	1	1	13	1	1	1	12	1
P16254	P16254	7	7	7	Signal recognition particle 14 kDa protein;Signal recognition particle 14 kDa protein, N-terminally processed	Srp14	sp|P16254|SRP14_MOUSE Signal recognition particle 14 kDa protein OS=Mus musculus OX=10090 GN=Srp14 PE=1 SV=1	1	7	7	7	4	2	6	7	7	3	5	4	3	5	5	7	3	6	6	5	2	5	3	5	2	5	5	6	3	4	6	6	2	7	4	4	1	3	4	3	1	3
P16277;P25911	P16277;P25911	1;1	1;1	1;1	Tyrosine-protein kinase Blk;Tyrosine-protein kinase Lyn	Blk;Lyn	sp|P16277|BLK_MOUSE Tyrosine-protein kinase Blk OS=Mus musculus OX=10090 GN=Blk PE=1 SV=4;sp|P25911|LYN_MOUSE Tyrosine-protein kinase Lyn OS=Mus musculus OX=10090 GN=Lyn PE=1 SV=4	2	1	1	1	0	0	0	0	0	0	0	0	0	0	0	0	0	0	0	0	0	0	0	0	0	0	0	0	0	0	0	0	0	0	0	1	0	0	1	0	0	0
P16331	P16331	6	6	6	Phenylalanine-4-hydroxylase	Pah	sp|P16331|PH4H_MOUSE Phenylalanine-4-hydroxylase OS=Mus musculus OX=10090 GN=Pah PE=1 SV=4	1	6	6	6	1	2	0	0	0	0	0	0	1	0	0	1	4	1	0	1	0	1	0	0	2	0	0	1	0	0	1	0	0	2	1	3	3	2	2	2	2	2
P16332	P16332	20	20	20	Methylmalonyl-CoA mutase, mitochondrial	Mut	sp|P16332|MUTA_MOUSE Methylmalonyl-CoA mutase, mitochondrial OS=Mus musculus OX=10090 GN=Mmut PE=1 SV=2	1	20	20	20	1	7	0	0	3	11	0	0	15	0	1	0	17	1	0	0	14	0	0	0	15	0	0	1	15	1	1	0	9	0	0	0	17	0	0	1	15	0
P16460	P16460	26	26	26	Argininosuccinate synthase	Ass1	sp|P16460|ASSY_MOUSE Argininosuccinate synthase OS=Mus musculus OX=10090 GN=Ass1 PE=1 SV=1	1	26	26	26	8	13	12	11	12	14	4	17	18	6	15	8	19	16	15	3	14	1	0	1	21	9	8	11	15	0	2	4	21	11	11	15	17	11	12	6	15	10
P16546	P16546	65	65	65	Spectrin alpha chain, non-erythrocytic 1	Sptan1	sp|P16546|SPTN1_MOUSE Spectrin alpha chain, non-erythrocytic 1 OS=Mus musculus OX=10090 GN=Sptan1 PE=1 SV=4	1	65	65	65	9	36	6	12	11	16	1	13	35	1	2	0	44	16	9	0	25	2	1	2	29	0	3	10	29	0	0	0	9	14	7	11	46	9	12	0	27	5
P16858	P16858	9	9	9	Glyceraldehyde-3-phosphate dehydrogenase	Gapdh	sp|P16858|G3P_MOUSE Glyceraldehyde-3-phosphate dehydrogenase OS=Mus musculus OX=10090 GN=Gapdh PE=1 SV=2	1	9	9	9	3	4	2	3	3	4	0	3	3	0	2	0	7	3	2	1	5	2	1	1	6	1	1	1	5	0	1	1	4	4	1	2	6	1	1	0	2	1
P17095	P17095	8	8	8	High mobility group protein HMG-I/HMG-Y	Hmga1	sp|P17095|HMGA1_MOUSE High mobility group protein HMG-I/HMG-Y OS=Mus musculus OX=10090 GN=Hmga1 PE=1 SV=4	1	8	8	8	1	7	2	0	1	6	0	0	5	0	0	0	5	0	0	0	2	0	0	0	6	1	0	0	3	0	0	0	5	0	0	1	1	0	0	0	3	0
P17182;P21550;P17183	P17182	14;3;3	14;3;3	14;3;3	Alpha-enolase	Eno1	sp|P17182|ENOA_MOUSE Alpha-enolase OS=Mus musculus OX=10090 GN=Eno1 PE=1 SV=3	3	14	14	14	1	4	0	1	1	7	1	1	8	0	1	1	11	1	1	4	10	4	4	2	12	2	2	1	7	1	2	0	6	1	0	2	9	1	2	0	8	1
P17225	P17225	18	18	17	Polypyrimidine tract-binding protein 1	Ptbp1	sp|P17225|PTBP1_MOUSE Polypyrimidine tract-binding protein 1 OS=Mus musculus OX=10090 GN=Ptbp1 PE=1 SV=2	1	18	18	17	2	14	4	5	5	16	0	3	13	0	2	0	15	3	2	1	11	0	1	0	14	1	2	7	14	1	0	0	12	5	4	2	13	2	2	3	13	2
P17426	P17426	23	17	17	AP-2 complex subunit alpha-1	Ap2a1	sp|P17426|AP2A1_MOUSE AP-2 complex subunit alpha-1 OS=Mus musculus OX=10090 GN=Ap2a1 PE=1 SV=1	1	23	17	17	10	6	13	16	12	2	0	14	12	1	4	0	9	12	9	3	5	0	1	1	6	5	6	14	7	0	4	2	3	14	8	15	15	10	13	2	9	8
P17427	P17427	25	25	19	AP-2 complex subunit alpha-2	Ap2a2	sp|P17427|AP2A2_MOUSE AP-2 complex subunit alpha-2 OS=Mus musculus OX=10090 GN=Ap2a2 PE=1 SV=2	1	25	25	19	11	5	19	18	13	2	0	14	12	1	5	0	14	11	8	3	7	0	1	1	11	2	5	14	14	0	2	1	4	13	9	14	16	15	19	5	15	9
P17563	P17563	17	17	2	Selenium-binding protein 1	Selenbp1	sp|P17563|SBP1_MOUSE Methanethiol oxidase OS=Mus musculus OX=10090 GN=Selenbp1 PE=1 SV=2	1	17	17	2	0	4	0	2	1	1	0	1	14	1	0	0	12	2	1	0	10	0	0	1	11	1	1	2	7	0	0	0	4	1	1	1	14	1	1	1	7	2
P17665	P17665	4	4	4	Cytochrome c oxidase subunit 7C, mitochondrial	Cox7c	sp|P17665|COX7C_MOUSE Cytochrome c oxidase subunit 7C, mitochondrial OS=Mus musculus OX=10090 GN=Cox7c PE=1 SV=1	1	4	4	4	1	2	2	1	2	2	1	2	3	2	2	1	3	1	1	0	3	0	0	0	3	0	1	0	3	1	0	1	3	0	0	0	3	0	1	1	2	0
P17717	P17717	24	24	22	UDP-glucuronosyltransferase 2B17	Ugt2b17	sp|P17717|UDB17_MOUSE UDP-glucuronosyltransferase 2B17 OS=Mus musculus OX=10090 GN=Ugt2b17 PE=1 SV=1	1	24	24	22	2	13	4	9	5	12	1	11	14	3	9	2	14	8	6	2	14	1	2	0	15	3	4	7	15	1	2	2	13	7	3	6	17	7	9	0	19	5
P17742	P17742	7	7	7	Peptidyl-prolyl cis-trans isomerase A;Peptidyl-prolyl cis-trans isomerase A, N-terminally processed	Ppia	sp|P17742|PPIA_MOUSE Peptidyl-prolyl cis-trans isomerase A OS=Mus musculus OX=10090 GN=Ppia PE=1 SV=2	1	7	7	7	2	5	1	0	1	5	0	0	4	0	0	0	5	0	0	1	6	0	0	1	6	0	0	1	5	0	0	0	3	0	1	0	6	0	0	1	4	0
P17751	P17751	6	6	6	Triosephosphate isomerase	Tpi1	sp|P17751|TPIS_MOUSE Triosephosphate isomerase OS=Mus musculus OX=10090 GN=Tpi1 PE=1 SV=4	1	6	6	6	0	2	0	0	0	2	0	0	3	0	0	0	3	0	0	0	3	1	0	0	3	0	0	0	3	0	0	0	3	0	0	0	5	0	0	0	5	0
Q61696;P17879	Q61696;P17879	9;9	3;3	1;1	Heat shock 70 kDa protein 1A;Heat shock 70 kDa protein 1B	Hspa1a;Hspa1b	sp|Q61696|HS71A_MOUSE Heat shock 70 kDa protein 1A OS=Mus musculus OX=10090 GN=Hspa1a PE=1 SV=2;sp|P17879|HS71B_MOUSE Heat shock 70 kDa protein 1B OS=Mus musculus OX=10090 GN=Hspa1b PE=1 SV=3	2	9	3	1	3	4	3	4	4	4	3	4	5	2	3	2	4	4	4	2	5	2	2	2	5	4	3	4	5	2	3	3	4	3	4	4	6	3	2	3	4	3
P18242	P18242	6	6	6	Cathepsin D	Ctsd	sp|P18242|CATD_MOUSE Cathepsin D OS=Mus musculus OX=10090 GN=Ctsd PE=1 SV=1	1	6	6	6	1	1	2	3	1	2	0	2	5	0	2	0	5	3	2	0	3	0	0	0	1	0	0	1	4	0	0	0	0	0	0	3	4	3	3	0	5	2
P18528	P18528	1	1	1	Ig heavy chain V region 6.96		sp|P18528|HVM57_MOUSE Ig heavy chain V region 6.96 OS=Mus musculus OX=10090 PE=4 SV=1	1	1	1	1	0	0	0	0	0	0	0	0	0	0	0	0	1	0	0	0	0	0	0	0	0	0	0	0	0	0	0	0	0	0	0	0	0	0	0	0	0	0
P18572	P18572	4	4	4	Basigin	Bsg	sp|P18572|BASI_MOUSE Basigin OS=Mus musculus OX=10090 GN=Bsg PE=1 SV=2	1	4	4	4	0	1	0	0	0	3	0	0	3	0	0	0	1	0	0	0	3	0	0	0	1	0	0	0	2	0	0	0	1	0	0	0	1	0	0	1	1	1
P18608	P18608	9	9	9	Non-histone chromosomal protein HMG-14	Hmgn1	sp|P18608|HMGN1_MOUSE Non-histone chromosomal protein HMG-14 OS=Mus musculus OX=10090 GN=Hmgn1 PE=1 SV=2	1	9	9	9	6	6	6	6	8	6	4	3	3	5	6	5	5	3	2	1	3	1	4	5	2	3	4	2	1	1	1	4	2	4	5	3	2	4	5	4	5	3
P18760	P18760	8	8	7	Cofilin-1	Cfl1	sp|P18760|COF1_MOUSE Cofilin-1 OS=Mus musculus OX=10090 GN=Cfl1 PE=1 SV=3	1	8	8	7	0	3	1	0	0	4	0	0	4	0	0	1	5	0	0	1	5	1	1	0	4	0	0	0	4	0	0	0	1	0	0	0	5	0	0	0	5	0
P19096	P19096	11	11	11	Fatty acid synthase;[Acyl-carrier-protein] S-acetyltransferase;[Acyl-carrier-protein] S-malonyltransferase;3-oxoacyl-[acyl-carrier-protein] synthase;3-oxoacyl-[acyl-carrier-protein] reductase;3-hydroxyacyl-[acyl-carrier-protein] dehydratase;Enoyl-[acyl-carrier-protein] reductase;Oleoyl-[acyl-carrier-protein] hydrolase	Fasn	sp|P19096|FAS_MOUSE Fatty acid synthase OS=Mus musculus OX=10090 GN=Fasn PE=1 SV=2	1	11	11	11	0	2	0	2	0	2	0	0	4	0	0	0	5	0	0	0	2	0	0	1	6	0	0	1	4	1	1	0	2	2	1	1	7	0	2	1	4	1
P19157;P46425	P19157	11;5	11;5	11;5	Glutathione S-transferase P 1	Gstp1	sp|P19157|GSTP1_MOUSE Glutathione S-transferase P 1 OS=Mus musculus OX=10090 GN=Gstp1 PE=1 SV=2	2	11	11	11	0	8	2	1	1	2	1	1	9	1	0	1	6	1	2	1	9	1	1	0	4	0	2	0	7	2	1	1	3	1	1	2	8	1	0	0	6	0
P19221	P19221	3	3	3	Prothrombin;Activation peptide fragment 1;Activation peptide fragment 2;Thrombin light chain;Thrombin heavy chain	F2	sp|P19221|THRB_MOUSE Prothrombin OS=Mus musculus OX=10090 GN=F2 PE=1 SV=1	1	3	3	3	1	1	1	1	3	2	0	3	1	0	0	0	1	3	1	0	2	0	0	0	1	0	1	1	1	0	0	0	2	1	0	1	0	0	1	0	1	1
P19253	P19253	9	9	9	60S ribosomal protein L13a	Rpl13a	sp|P19253|RL13A_MOUSE 60S ribosomal protein L13a OS=Mus musculus OX=10090 GN=Rpl13a PE=1 SV=4	1	9	9	9	4	4	7	5	7	5	5	5	5	6	5	6	6	7	6	2	4	1	4	4	4	3	6	3	4	3	5	5	5	5	3	2	5	3	5	4	5	5
P19536	P19536	7	7	7	Cytochrome c oxidase subunit 5B, mitochondrial	Cox5b	sp|P19536|COX5B_MOUSE Cytochrome c oxidase subunit 5B, mitochondrial OS=Mus musculus OX=10090 GN=Cox5b PE=1 SV=1	1	7	7	7	0	4	0	0	0	6	0	0	6	0	2	0	7	1	2	0	5	0	0	0	7	0	0	0	3	0	1	0	5	2	1	1	3	0	0	1	3	1
P19783	P19783	10	10	10	Cytochrome c oxidase subunit 4 isoform 1, mitochondrial	Cox4i1	sp|P19783|COX41_MOUSE Cytochrome c oxidase subunit 4 isoform 1, mitochondrial OS=Mus musculus OX=10090 GN=Cox4i1 PE=1 SV=2	1	10	10	10	1	8	1	1	3	8	0	5	8	2	4	1	7	4	3	0	8	0	0	1	7	1	0	1	7	1	0	1	7	0	1	0	7	0	0	0	6	0
P20029	P20029	68	68	66	78 kDa glucose-regulated protein	Hspa5	sp|P20029|BIP_MOUSE Endoplasmic reticulum chaperone BiP OS=Mus musculus OX=10090 GN=Hspa5 PE=1 SV=3	1	68	68	66	30	56	38	37	38	50	23	41	49	20	28	19	47	46	41	31	55	25	17	6	55	22	26	40	49	17	25	14	45	30	33	37	47	36	31	33	45	33
P20108	P20108	9	9	9	Thioredoxin-dependent peroxide reductase, mitochondrial	Prdx3	sp|P20108|PRDX3_MOUSE Thioredoxin-dependent peroxide reductase, mitochondrial OS=Mus musculus OX=10090 GN=Prdx3 PE=1 SV=1	1	9	9	9	0	3	0	1	0	5	0	0	4	0	0	0	7	0	0	0	6	0	0	0	7	0	1	1	6	0	0	0	5	0	0	0	7	0	0	0	8	0
P20152;P15331;P46660;P08551;P19246	P20152	22;2;1;1;1	20;1;1;1;1	17;1;0;0;0	Vimentin	Vim	sp|P20152|VIME_MOUSE Vimentin OS=Mus musculus OX=10090 GN=Vim PE=1 SV=3	5	22	20	17	5	3	8	9	14	0	3	11	6	1	8	5	6	19	14	2	2	3	2	1	2	3	1	2	0	1	3	0	0	10	5	7	4	5	12	7	3	11
P20852	P20852	27	23	4	Cytochrome P450 2A5	Cyp2a5	sp|P20852|CP2A5_MOUSE Cytochrome P450 2A5 OS=Mus musculus OX=10090 GN=Cyp2a5 PE=2 SV=1	1	27	23	4	9	11	12	13	17	10	3	5	13	0	2	1	22	12	14	0	3	0	0	2	20	12	12	5	5	1	1	12	15	13	10	10	14	9	11	6	19	16
P20918	P20918	10	10	10	Plasminogen;Plasmin heavy chain A;Activation peptide;Angiostatin;Plasmin heavy chain A, short form;Plasmin light chain B	Plg	sp|P20918|PLMN_MOUSE Plasminogen OS=Mus musculus OX=10090 GN=Plg PE=1 SV=3	1	10	10	10	3	2	4	4	5	3	1	4	3	0	1	0	7	6	5	2	5	0	0	0	6	3	1	8	7	0	3	0	2	4	1	5	5	4	6	3	5	3
P21107	P21107	25	25	13	Tropomyosin alpha-3 chain	Tpm3	sp|P21107|TPM3_MOUSE Tropomyosin alpha-3 chain OS=Mus musculus OX=10090 GN=Tpm3 PE=1 SV=3	1	25	25	13	22	17	21	24	20	18	23	21	17	21	21	18	19	22	21	8	16	8	14	13	18	16	13	22	16	20	21	17	19	18	20	19	15	15	19	14	16	15
P21271	P21271	5	5	4	Unconventional myosin-Vb	Myo5b	sp|P21271|MYO5B_MOUSE Unconventional myosin-Vb OS=Mus musculus OX=10090 GN=Myo5b PE=1 SV=2	1	5	5	4	1	0	1	2	2	0	0	2	0	0	1	0	0	1	1	1	0	1	0	0	0	0	0	1	0	0	0	0	0	4	1	1	0	0	2	0	0	1
P21278	P21278	2	2	2	Guanine nucleotide-binding protein subunit alpha-11	Gna11	sp|P21278|GNA11_MOUSE Guanine nucleotide-binding protein subunit alpha-11 OS=Mus musculus OX=10090 GN=Gna11 PE=1 SV=1	1	2	2	2	0	0	0	0	0	0	0	1	0	0	0	0	0	0	0	0	0	0	0	0	0	0	0	0	0	0	0	0	0	0	0	0	0	0	0	0	0	0
P21614	P21614	9	9	9	Vitamin D-binding protein	Gc	sp|P21614|VTDB_MOUSE Vitamin D-binding protein OS=Mus musculus OX=10090 GN=Gc PE=1 SV=2	1	9	9	9	1	6	0	0	0	7	0	0	6	0	0	0	6	0	0	0	6	0	0	0	5	0	0	0	8	0	0	0	6	0	0	1	7	0	0	0	6	0
P21803	P21803	1	1	1	Fibroblast growth factor receptor 2	Fgfr2	sp|P21803|FGFR2_MOUSE Fibroblast growth factor receptor 2 OS=Mus musculus OX=10090 GN=Fgfr2 PE=1 SV=4	1	1	1	1	0	0	0	1	1	0	0	1	1	1	1	1	1	1	1	0	1	0	0	0	1	0	0	0	1	0	0	0	0	1	1	1	1	1	1	1	1	1
P21958	P21958	2	2	2	Antigen peptide transporter 1	Tap1	sp|P21958|TAP1_MOUSE Antigen peptide transporter 1 OS=Mus musculus OX=10090 GN=Tap1 PE=1 SV=3	1	2	2	2	0	0	0	0	0	0	0	1	0	0	0	0	2	0	1	0	0	0	0	0	1	0	0	0	0	0	0	0	0	0	0	0	2	0	0	0	1	0
P21981	P21981	12	12	12	Protein-glutamine gamma-glutamyltransferase 2	Tgm2	sp|P21981|TGM2_MOUSE Protein-glutamine gamma-glutamyltransferase 2 OS=Mus musculus OX=10090 GN=Tgm2 PE=1 SV=4	1	12	12	12	4	3	6	7	9	2	1	8	6	0	1	0	6	6	4	1	5	0	0	0	5	4	4	9	4	0	1	0	1	7	5	8	7	6	8	2	5	7
P22315	P22315	13	13	13	Ferrochelatase, mitochondrial	Fech	sp|P22315|HEMH_MOUSE Ferrochelatase, mitochondrial OS=Mus musculus OX=10090 GN=Fech PE=1 SV=2	1	13	13	13	1	7	0	0	1	3	0	2	10	0	0	0	10	1	2	0	8	0	0	0	10	0	0	0	7	0	0	0	4	1	0	2	8	1	1	0	9	3
P22437	P22437	2	2	2	Prostaglandin G/H synthase 1	Ptgs1	sp|P22437|PGH1_MOUSE Prostaglandin G/H synthase 1 OS=Mus musculus OX=10090 GN=Ptgs1 PE=1 SV=1	1	2	2	2	0	0	0	0	0	1	0	0	1	0	0	0	2	0	0	0	1	0	0	0	2	0	0	0	1	0	0	0	0	0	0	0	0	0	0	0	2	0
P22599	P22599	16	3	3	Alpha-1-antitrypsin 1-2	Serpina1b	sp|P22599|A1AT2_MOUSE Alpha-1-antitrypsin 1-2 OS=Mus musculus OX=10090 GN=Serpina1b PE=1 SV=2	1	16	3	3	1	9	2	1	0	12	0	3	13	1	1	0	15	1	1	0	15	0	1	0	15	0	0	4	14	2	1	0	10	1	0	0	12	0	0	0	10	0
P22892	P22892	3	3	3	AP-1 complex subunit gamma-1	Ap1g1	sp|P22892|AP1G1_MOUSE AP-1 complex subunit gamma-1 OS=Mus musculus OX=10090 GN=Ap1g1 PE=1 SV=3	1	3	3	3	0	0	0	0	0	0	0	0	0	0	0	0	0	0	0	0	0	0	0	0	0	0	0	0	0	0	0	0	0	0	0	0	0	0	0	0	1	0
P23116	P23116	12	12	12	Eukaryotic translation initiation factor 3 subunit A	Eif3a	sp|P23116|EIF3A_MOUSE Eukaryotic translation initiation factor 3 subunit A OS=Mus musculus OX=10090 GN=Eif3a PE=1 SV=5	1	12	12	12	0	5	0	0	0	1	0	0	4	0	0	0	6	0	0	0	4	0	0	0	6	0	1	0	5	0	0	0	3	1	1	0	6	0	0	0	4	0
P23198;P83917	P23198;P83917	2;1	2;1	2;1	Chromobox protein homolog 3;Chromobox protein homolog 1	Cbx3;Cbx1	sp|P23198|CBX3_MOUSE Chromobox protein homolog 3 OS=Mus musculus OX=10090 GN=Cbx3 PE=1 SV=2;sp|P83917|CBX1_MOUSE Chromobox protein homolog 1 OS=Mus musculus OX=10090 GN=Cbx1 PE=1 SV=1	2	2	2	2	0	1	0	0	0	0	0	0	1	0	0	0	1	0	0	0	0	0	0	0	1	0	0	0	0	0	0	0	0	0	0	0	2	0	0	0	1	0
P23204	P23204	2	2	2	Peroxisome proliferator-activated receptor alpha	Ppara	sp|P23204|PPARA_MOUSE Peroxisome proliferator-activated receptor alpha OS=Mus musculus OX=10090 GN=Ppara PE=1 SV=2	1	2	2	2	1	0	1	1	1	0	0	1	0	0	0	0	0	1	0	0	0	0	0	0	0	0	0	0	0	0	0	0	0	1	1	1	0	0	1	1	0	1
P23249	P23249	4	4	4	Putative helicase MOV-10	Mov10	sp|P23249|MOV10_MOUSE Putative helicase MOV-10 OS=Mus musculus OX=10090 GN=Mov10 PE=1 SV=2	1	4	4	4	0	1	0	0	0	0	0	0	0	0	0	0	4	0	0	0	0	0	0	0	0	0	0	0	0	0	0	0	0	0	0	0	2	0	0	0	1	0
P23492	P23492	2	2	2	Purine nucleoside phosphorylase	Pnp	sp|P23492|PNPH_MOUSE Purine nucleoside phosphorylase OS=Mus musculus OX=10090 GN=Pnp PE=1 SV=2	1	2	2	2	0	0	0	0	0	0	0	0	0	0	0	0	1	0	0	0	0	0	0	0	1	0	0	0	0	0	0	0	0	0	0	0	0	0	0	0	0	0
P23589	P23589	7	7	7	Carbonic anhydrase 5A, mitochondrial	Ca5a	sp|P23589|CAH5A_MOUSE Carbonic anhydrase 5A, mitochondrial OS=Mus musculus OX=10090 GN=Ca5a PE=1 SV=2	1	7	7	7	0	2	0	0	0	3	0	0	5	0	0	0	4	0	0	0	4	0	0	0	5	0	0	0	3	0	0	0	2	0	0	0	6	0	0	0	7	0
P23881	P23881	5	5	5	Transcription elongation factor A protein 3	Tcea3	sp|P23881|TCEA3_MOUSE Transcription elongation factor A protein 3 OS=Mus musculus OX=10090 GN=Tcea3 PE=1 SV=3	1	5	5	5	2	1	3	2	2	1	1	3	0	1	2	0	1	2	2	0	0	0	1	1	0	1	1	1	0	0	0	2	1	4	3	2	0	2	2	1	0	1
P23927	P23927	2	2	2	Alpha-crystallin B chain	Cryab	sp|P23927|CRYAB_MOUSE Alpha-crystallin B chain OS=Mus musculus OX=10090 GN=Cryab PE=1 SV=2	1	2	2	2	1	0	1	1	1	0	1	0	0	0	1	0	0	0	1	0	0	2	2	0	0	1	1	1	0	1	1	1	0	1	1	1	0	1	1	1	0	1
P23953	P23953	15	12	12	Carboxylesterase 1C	Ces1c	sp|P23953|EST1C_MOUSE Carboxylesterase 1C OS=Mus musculus OX=10090 GN=Ces1c PE=1 SV=4	1	15	12	12	0	4	1	2	2	6	1	1	10	0	1	0	11	1	3	0	4	0	0	0	10	1	1	1	7	0	1	0	6	0	1	0	11	0	0	0	11	0
P24270	P24270	39	39	39	Catalase	Cat	sp|P24270|CATA_MOUSE Catalase OS=Mus musculus OX=10090 GN=Cat PE=1 SV=4	1	39	39	39	3	32	7	7	12	32	1	5	32	0	2	2	34	14	15	1	32	1	2	0	34	3	3	7	30	0	1	1	33	12	10	9	27	6	8	8	27	10
P24369	P24369	16	16	16	Peptidyl-prolyl cis-trans isomerase B	Ppib	sp|P24369|PPIB_MOUSE Peptidyl-prolyl cis-trans isomerase B OS=Mus musculus OX=10090 GN=Ppib PE=1 SV=2	1	16	16	16	6	13	11	11	8	11	2	11	12	4	7	2	11	7	9	3	13	1	3	1	12	3	3	9	12	2	3	3	10	6	2	7	11	8	7	3	10	6
P24452	P24452	2	2	2	Macrophage-capping protein	Capg	sp|P24452|CAPG_MOUSE Macrophage-capping protein OS=Mus musculus OX=10090 GN=Capg PE=1 SV=2	1	2	2	2	0	1	0	0	0	1	0	0	1	0	0	0	0	0	0	0	0	0	0	0	1	0	0	0	0	0	0	0	0	0	0	0	1	0	0	0	1	0
P24456	P24456	23	18	12	Cytochrome P450 2D10	Cyp2d10	sp|P24456|CP2DA_MOUSE Cytochrome P450 2D10 OS=Mus musculus OX=10090 GN=Cyp2d10 PE=1 SV=2	1	23	18	12	12	15	13	10	11	12	4	15	13	8	8	3	15	13	10	8	14	4	3	1	14	8	7	13	12	3	6	5	12	11	7	14	16	13	15	6	14	10
P24457	P24457	10	2	2	Cytochrome P450 2D11	Cyp2d11	sp|P24457|CP2DB_MOUSE Cytochrome P450 2D11 OS=Mus musculus OX=10090 GN=Cyp2d11 PE=2 SV=2	1	10	2	2	5	5	6	6	6	4	2	5	6	4	5	2	8	6	4	4	5	3	1	0	6	3	4	6	5	1	4	3	4	5	4	7	6	6	7	3	7	4
P24549	P24549	16	14	11	Retinal dehydrogenase 1	Aldh1a1	sp|P24549|AL1A1_MOUSE Retinal dehydrogenase 1 OS=Mus musculus OX=10090 GN=Aldh1a1 PE=1 SV=5	1	16	14	11	0	4	1	2	2	4	0	1	8	0	0	0	9	0	2	1	9	1	0	0	11	0	0	0	8	0	0	1	3	2	0	0	13	1	0	0	9	0
P24668	P24668	2	2	2	Cation-dependent mannose-6-phosphate receptor	M6pr	sp|P24668|MPRD_MOUSE Cation-dependent mannose-6-phosphate receptor OS=Mus musculus OX=10090 GN=M6pr PE=1 SV=1	1	2	2	2	0	1	0	0	0	0	0	0	1	0	0	0	0	0	0	0	2	0	0	0	2	0	0	0	0	0	0	0	0	0	0	0	1	0	0	0	0	0
P25444	P25444	22	22	22	40S ribosomal protein S2	Rps2	sp|P25444|RS2_MOUSE 40S ribosomal protein S2 OS=Mus musculus OX=10090 GN=Rps2 PE=1 SV=3	1	22	22	22	15	7	16	16	16	4	12	16	10	13	14	13	10	15	14	11	9	9	9	11	9	13	13	15	10	12	14	12	8	15	15	19	10	18	19	12	11	14
P25688	P25688	33	33	33	Uricase	Uox	sp|P25688|URIC_MOUSE Uricase OS=Mus musculus OX=10090 GN=Uox PE=1 SV=2	1	33	33	33	5	20	6	7	6	26	1	7	26	2	7	2	26	11	10	2	26	1	1	2	25	2	4	2	21	1	1	1	23	3	3	7	24	3	4	1	27	4
P25976	P25976	21	21	21	Nucleolar transcription factor 1	Ubtf	sp|P25976|UBF1_MOUSE Nucleolar transcription factor 1 OS=Mus musculus OX=10090 GN=Ubtf PE=1 SV=1	1	21	21	21	11	3	12	15	14	4	10	13	2	11	12	10	10	14	14	5	1	5	9	12	5	13	12	14	2	8	12	11	1	15	15	15	7	14	13	11	6	14
P26039	P26039	28	28	26	Talin-1	Tln1	sp|P26039|TLN1_MOUSE Talin-1 OS=Mus musculus OX=10090 GN=Tln1 PE=1 SV=2	1	28	28	26	0	6	1	0	2	5	0	1	17	0	0	0	23	3	0	0	2	0	0	0	5	0	0	0	3	0	0	0	1	0	0	0	20	0	1	1	12	1
P26041	P26041	10	3	3	Moesin	Msn	sp|P26041|MOES_MOUSE Moesin OS=Mus musculus OX=10090 GN=Msn PE=1 SV=3	1	10	3	3	3	5	3	3	3	6	3	4	7	3	5	3	8	3	3	1	6	2	2	1	6	4	4	3	6	1	1	3	5	8	6	7	7	5	3	1	5	4
P26043;P26040	P26043	33;7	33;7	26;1	Radixin	Rdx	sp|P26043|RADI_MOUSE Radixin OS=Mus musculus OX=10090 GN=Rdx PE=1 SV=3	2	33	33	26	8	20	10	9	4	24	6	6	22	6	7	4	19	8	5	2	16	3	3	2	18	11	9	8	16	3	2	9	19	15	15	17	20	13	15	5	17	8
P26150;O35469;P26149	P26150;O35469	14;7;4	14;7;4	12;5;2	3 beta-hydroxysteroid dehydrogenase/Delta 5-->4-isomerase type 3;3-beta-hydroxy-Delta(5)-steroid dehydrogenase;Steroid Delta-isomerase;3 beta-hydroxysteroid dehydrogenase/Delta 5-->4-isomerase type 6;3-beta-hydroxy-Delta(5)-steroid dehydrogenase;Steroid Delta-isomerase	Hsd3b3;Hsd3b6	sp|P26150|3BHS3_MOUSE 3 beta-hydroxysteroid dehydrogenase/Delta 5-->4-isomerase type 3 OS=Mus musculus OX=10090 GN=Hsd3b3 PE=1 SV=3;sp|O35469|3BHS6_MOUSE 3 beta-hydroxysteroid dehydrogenase/Delta 5-->4-isomerase type 6 OS=Mus musculus OX=10090 GN=Hsd3b6 PE	3	14	14	12	7	4	9	9	8	1	3	9	7	5	7	6	5	7	8	5	5	4	4	1	4	7	5	10	7	3	4	4	1	10	6	8	10	8	7	5	5	5
P26231;Q61301	P26231;Q61301	1;1	1;1	1;1	Catenin alpha-1;Catenin alpha-2	Ctnna1;Ctnna2	sp|P26231|CTNA1_MOUSE Catenin alpha-1 OS=Mus musculus OX=10090 GN=Ctnna1 PE=1 SV=1;sp|Q61301|CTNA2_MOUSE Catenin alpha-2 OS=Mus musculus OX=10090 GN=Ctnna2 PE=1 SV=3	2	1	1	1	0	0	0	0	0	0	0	0	0	0	0	0	1	1	0	0	0	0	0	0	0	0	0	0	0	0	0	0	0	0	0	0	0	0	0	0	0	0
P26369	P26369	9	9	9	Splicing factor U2AF 65 kDa subunit	U2af2	sp|P26369|U2AF2_MOUSE Splicing factor U2AF 65 kDa subunit OS=Mus musculus OX=10090 GN=U2af2 PE=1 SV=3	1	9	9	9	3	5	4	2	4	5	0	5	7	0	2	0	8	2	4	0	5	0	1	0	7	0	1	4	6	0	1	0	4	2	0	2	6	0	3	0	6	0
P26443	P26443	43	43	43	Glutamate dehydrogenase 1, mitochondrial	Glud1	sp|P26443|DHE3_MOUSE Glutamate dehydrogenase 1, mitochondrial OS=Mus musculus OX=10090 GN=Glud1 PE=1 SV=1	1	43	43	43	14	38	18	18	18	39	3	20	35	3	10	1	37	19	17	4	39	2	3	2	38	7	12	15	37	0	4	1	37	16	16	18	24	11	16	8	32	15
P26516	P26516	2	2	2	26S proteasome non-ATPase regulatory subunit 7	Psmd7	sp|P26516|PSMD7_MOUSE 26S proteasome non-ATPase regulatory subunit 7 OS=Mus musculus OX=10090 GN=Psmd7 PE=1 SV=2	1	2	2	2	0	0	0	0	0	0	0	0	1	0	0	0	2	0	0	0	0	0	0	0	0	0	0	0	0	0	0	0	0	0	0	0	1	0	0	0	1	0
P26645	P26645	3	3	3	Myristoylated alanine-rich C-kinase substrate	Marcks	sp|P26645|MARCS_MOUSE Myristoylated alanine-rich C-kinase substrate OS=Mus musculus OX=10090 GN=Marcks PE=1 SV=2	1	3	3	3	0	0	0	0	0	0	0	0	1	0	0	0	1	0	0	0	0	0	0	0	0	0	0	0	0	0	0	0	0	0	0	0	0	0	0	0	2	0
P27005	P27005	2	2	2	Protein S100-A8	S100a8	sp|P27005|S10A8_MOUSE Protein S100-A8 OS=Mus musculus OX=10090 GN=S100a8 PE=1 SV=3	1	2	2	2	0	2	0	0	0	2	0	0	1	0	0	0	2	0	0	0	2	0	0	0	1	0	0	0	2	0	0	0	0	0	0	0	1	0	0	0	1	0
P27046	P27046	19	19	19	Alpha-mannosidase 2	Man2a1	sp|P27046|MA2A1_MOUSE Alpha-mannosidase 2 OS=Mus musculus OX=10090 GN=Man2a1 PE=1 SV=2	1	19	19	19	1	2	2	4	4	0	0	1	7	0	0	0	13	3	2	0	11	0	0	0	10	0	0	6	9	0	0	0	0	1	0	3	14	0	5	1	8	0
P27048;P63163	P27048;P63163	7;7	7;7	7;7	Small nuclear ribonucleoprotein-associated protein B;Small nuclear ribonucleoprotein-associated protein N	Snrpb;Snrpn	sp|P27048|RSMB_MOUSE Small nuclear ribonucleoprotein-associated protein B OS=Mus musculus OX=10090 GN=Snrpb PE=1 SV=1;sp|P63163|RSMN_MOUSE Small nuclear ribonucleoprotein-associated protein N OS=Mus musculus OX=10090 GN=Snrpn PE=1 SV=1	2	7	7	7	5	5	5	5	5	6	4	5	5	4	4	4	5	6	5	3	5	4	3	4	6	5	3	6	5	3	6	6	6	6	5	5	4	5	5	4	5	5
P27546	P27546	13	13	13	Microtubule-associated protein 4	Map4	sp|P27546|MAP4_MOUSE Microtubule-associated protein 4 OS=Mus musculus OX=10090 GN=Map4 PE=1 SV=3	1	13	13	13	5	6	6	6	7	8	8	7	5	2	3	4	8	10	8	4	4	4	4	2	7	7	5	8	4	5	6	5	5	9	10	5	4	4	5	4	2	2
P27659	P27659	28	28	28	60S ribosomal protein L3	Rpl3	sp|P27659|RL3_MOUSE 60S ribosomal protein L3 OS=Mus musculus OX=10090 GN=Rpl3 PE=1 SV=3	1	28	28	28	18	15	21	16	23	16	11	25	20	13	24	18	18	26	21	11	14	10	10	11	16	15	13	22	20	12	14	15	12	24	21	18	15	16	15	14	14	18
P27661	P27661	10	4	2	Histone H2AX	H2afx	sp|P27661|H2AX_MOUSE Histone H2AX OS=Mus musculus OX=10090 GN=H2afx PE=1 SV=2	1	10	4	2	4	5	4	3	6	5	7	5	4	6	7	7	5	7	7	4	3	3	6	7	4	8	6	3	3	5	6	7	2	6	8	4	4	4	4	5	4	6
P27773	P27773	55	55	55	Protein disulfide-isomerase A3	Pdia3	sp|P27773|PDIA3_MOUSE Protein disulfide-isomerase A3 OS=Mus musculus OX=10090 GN=Pdia3 PE=1 SV=2	1	55	55	55	3	46	8	1	6	44	0	2	43	1	1	1	44	1	3	0	49	2	2	0	44	2	1	8	40	0	1	0	39	5	5	4	35	4	3	0	35	1
P27786	P27786	7	7	7	Steroid 17-alpha-hydroxylase/17,20 lyase	Cyp17a1	sp|P27786|CP17A_MOUSE Steroid 17-alpha-hydroxylase/17,20 lyase OS=Mus musculus OX=10090 GN=Cyp17a1 PE=1 SV=1	1	7	7	7	0	0	0	0	2	0	0	1	2	0	0	0	4	1	1	0	1	0	0	1	4	0	0	0	0	0	0	0	1	1	0	0	1	0	0	0	5	1
P28230	P28230	3	3	3	Gap junction beta-1 protein	Gjb1	sp|P28230|CXB1_MOUSE Gap junction beta-1 protein OS=Mus musculus OX=10090 GN=Gjb1 PE=1 SV=3	1	3	3	3	2	0	1	2	2	0	0	1	0	0	0	0	0	2	2	0	0	0	0	0	0	1	0	0	0	0	0	0	0	1	1	2	0	1	0	0	0	0
P28271	P28271	3	3	3	Cytoplasmic aconitate hydratase	Aco1	sp|P28271|ACOC_MOUSE Cytoplasmic aconitate hydratase OS=Mus musculus OX=10090 GN=Aco1 PE=1 SV=3	1	3	3	3	0	0	0	0	0	0	0	0	2	0	0	0	3	0	0	0	1	0	0	0	3	0	0	0	1	0	0	0	1	0	0	0	1	0	0	0	0	0
P28352	P28352	7	7	7	DNA-(apurinic or apyrimidinic site) lyase;DNA-(apurinic or apyrimidinic site) lyase, mitochondrial	Apex1	sp|P28352|APEX1_MOUSE DNA-(apurinic or apyrimidinic site) lyase OS=Mus musculus OX=10090 GN=Apex1 PE=1 SV=2	1	7	7	7	0	3	0	0	0	1	0	1	5	0	0	0	5	0	0	0	3	0	0	0	5	1	0	1	5	0	0	0	3	0	0	0	5	0	0	0	6	0
P28474	P28474	3	3	3	Alcohol dehydrogenase class-3	Adh5	sp|P28474|ADHX_MOUSE Alcohol dehydrogenase class-3 OS=Mus musculus OX=10090 GN=Adh5 PE=1 SV=3	1	3	3	3	0	1	0	0	0	0	0	0	2	0	0	0	1	0	0	0	1	0	0	0	2	0	1	0	2	0	0	0	1	0	0	0	3	0	0	0	1	0
P28659	P28659	3	3	3	CUGBP Elav-like family member 1	Celf1	sp|P28659|CELF1_MOUSE CUGBP Elav-like family member 1 OS=Mus musculus OX=10090 GN=Celf1 PE=1 SV=2	1	3	3	3	0	0	0	0	1	0	1	0	1	0	0	0	2	0	0	0	1	0	1	0	1	1	0	0	1	0	0	0	0	0	0	0	2	0	0	0	1	0
P28665	P28665	33	33	21	Murinoglobulin-1	Mug1	sp|P28665|MUG1_MOUSE Murinoglobulin-1 OS=Mus musculus OX=10090 GN=Mug1 PE=1 SV=3	1	33	33	21	3	8	6	8	5	7	0	6	17	1	5	1	19	5	5	1	12	1	0	1	13	3	2	8	16	1	1	1	6	6	3	10	25	6	12	5	16	6
P28666	P28666	29	17	17	Murinoglobulin-2	Mug2	sp|P28666|MUG2_MOUSE Murinoglobulin-2 OS=Mus musculus OX=10090 GN=Mug2 PE=1 SV=2	1	29	17	17	8	4	14	14	16	5	1	17	8	2	10	3	10	15	13	5	6	1	0	1	10	7	7	13	6	1	1	3	0	14	8	15	16	12	16	7	9	12
P28700;P28705;P28704	P28700	3;1;1	3;1;1	3;1;1	Retinoic acid receptor RXR-alpha	Rxra	sp|P28700|RXRA_MOUSE Retinoic acid receptor RXR-alpha OS=Mus musculus OX=10090 GN=Rxra PE=1 SV=1	3	3	3	3	0	0	0	1	0	0	0	0	2	0	0	0	2	0	0	0	0	0	0	0	2	0	0	0	1	0	0	0	0	0	0	0	2	0	0	0	2	0
P28740	P28740	6	6	6	Kinesin-like protein KIF2A	Kif2a	sp|P28740|KIF2A_MOUSE Kinesin-like protein KIF2A OS=Mus musculus OX=10090 GN=Kif2a PE=1 SV=2	1	6	6	6	0	0	1	1	1	0	0	0	0	0	0	0	0	0	2	0	0	0	0	0	0	1	3	5	0	1	1	2	0	4	3	3	1	1	2	0	0	1
P28843	P28843	8	8	8	Dipeptidyl peptidase 4;Dipeptidyl peptidase 4 membrane form;Dipeptidyl peptidase 4 soluble form	Dpp4	sp|P28843|DPP4_MOUSE Dipeptidyl peptidase 4 OS=Mus musculus OX=10090 GN=Dpp4 PE=1 SV=3	1	8	8	8	0	2	0	0	0	2	0	0	6	0	0	0	7	0	0	0	4	0	0	0	1	1	0	0	0	0	0	0	0	0	1	0	6	0	0	0	1	0
P29341	P29341	23	23	23	Polyadenylate-binding protein 1	Pabpc1	sp|P29341|PABP1_MOUSE Polyadenylate-binding protein 1 OS=Mus musculus OX=10090 GN=Pabpc1 PE=1 SV=2	1	23	23	23	8	13	7	8	12	14	0	11	14	0	1	0	18	12	8	10	17	2	2	0	18	5	4	11	16	2	1	2	12	7	6	12	16	9	11	4	12	8
P29351	P29351	3	3	3	Tyrosine-protein phosphatase non-receptor type 6	Ptpn6	sp|P29351|PTN6_MOUSE Tyrosine-protein phosphatase non-receptor type 6 OS=Mus musculus OX=10090 GN=Ptpn6 PE=1 SV=2	1	3	3	3	0	0	0	0	0	0	0	1	1	0	0	0	1	0	0	0	0	0	0	0	0	0	0	1	0	0	1	0	0	0	1	0	1	0	0	0	0	0
P29391;P49945	P29391;P49945	8;5	8;5	8;5	Ferritin light chain 1;Ferritin light chain 2	Ftl1;Ftl2	sp|P29391|FRIL1_MOUSE Ferritin light chain 1 OS=Mus musculus OX=10090 GN=Ftl1 PE=1 SV=2;sp|P49945|FRIL2_MOUSE Ferritin light chain 2 OS=Mus musculus OX=10090 GN=Ftl2 PE=3 SV=2	2	8	8	8	2	4	2	4	3	3	0	3	5	3	4	3	6	4	5	0	5	0	0	1	5	1	1	3	4	1	1	3	4	4	2	4	5	3	1	1	5	1
P29595	P29595	2	2	2	NEDD8	Nedd8	sp|P29595|NEDD8_MOUSE NEDD8 OS=Mus musculus OX=10090 GN=Nedd8 PE=1 SV=2	1	2	2	2	0	0	0	0	0	1	0	0	0	0	0	0	1	0	0	0	0	0	0	0	0	0	0	0	0	0	0	0	0	0	0	0	0	0	0	0	0	0
P29699	P29699	1	1	1	Alpha-2-HS-glycoprotein	Ahsg	sp|P29699|FETUA_MOUSE Alpha-2-HS-glycoprotein OS=Mus musculus OX=10090 GN=Ahsg PE=1 SV=1	1	1	1	1	0	1	1	0	1	1	0	1	1	0	0	0	1	1	1	1	1	1	0	1	1	1	1	1	1	0	0	0	1	1	1	1	1	1	1	1	1	1
P29758	P29758	26	26	26	Ornithine aminotransferase, mitochondrial	Oat	sp|P29758|OAT_MOUSE Ornithine aminotransferase, mitochondrial OS=Mus musculus OX=10090 GN=Oat PE=1 SV=1	1	26	26	26	0	16	0	2	2	20	0	0	17	0	0	0	19	1	0	0	18	0	0	0	23	1	1	0	21	0	0	0	18	3	1	2	17	0	1	1	17	0
P29788;CON__Q3ZBS7	P29788	9;1	9;1	9;1	Vitronectin	Vtn	sp|P29788|VTNC_MOUSE Vitronectin OS=Mus musculus OX=10090 GN=Vtn PE=1 SV=2	2	9	9	9	3	1	3	4	3	2	0	4	1	1	3	1	2	4	5	4	3	2	2	1	2	4	4	7	1	3	4	1	0	5	4	5	2	3	4	4	2	6
P30115	P30115	14	14	11	Glutathione S-transferase A3	Gsta3	sp|P30115|GSTA3_MOUSE Glutathione S-transferase A3 OS=Mus musculus OX=10090 GN=Gsta3 PE=1 SV=2	1	14	14	11	3	13	3	3	2	10	2	2	10	5	4	2	10	3	2	2	12	2	1	4	14	3	2	2	10	3	4	4	14	3	5	1	6	3	2	1	6	2
P30412	P30412	1	1	1	Peptidyl-prolyl cis-trans isomerase C	Ppic	sp|P30412|PPIC_MOUSE Peptidyl-prolyl cis-trans isomerase C OS=Mus musculus OX=10090 GN=Ppic PE=1 SV=1	1	1	1	1	0	0	0	0	0	0	0	0	0	0	0	0	0	0	0	0	0	0	0	0	0	0	0	0	0	0	0	0	0	0	0	0	0	1	0	0	0	0
P30681	P30681	6	3	3	High mobility group protein B2	Hmgb2	sp|P30681|HMGB2_MOUSE High mobility group protein B2 OS=Mus musculus OX=10090 GN=Hmgb2 PE=1 SV=3	1	6	3	3	3	4	3	3	3	4	4	2	3	3	2	3	3	3	4	1	1	1	1	1	2	1	2	2	3	3	1	1	3	2	2	3	0	2	1	2	2	1
P30999	P30999	1	1	1	Catenin delta-1	Ctnnd1	sp|P30999|CTND1_MOUSE Catenin delta-1 OS=Mus musculus OX=10090 GN=Ctnnd1 PE=1 SV=2	1	1	1	1	0	0	0	0	0	0	0	0	0	0	0	1	1	1	1	0	0	0	0	0	0	0	0	0	0	0	0	0	0	1	0	0	0	0	0	0	0	0
P31001	P31001	5	1	1	Desmin	Des	sp|P31001|DESM_MOUSE Desmin OS=Mus musculus OX=10090 GN=Des PE=1 SV=3	1	5	1	1	2	2	2	2	1	0	0	2	0	0	1	0	1	5	3	0	0	1	0	0	0	1	0	0	0	0	0	0	0	0	0	1	3	0	2	0	1	2
P31725	P31725	4	4	4	Protein S100-A9	S100a9	sp|P31725|S10A9_MOUSE Protein S100-A9 OS=Mus musculus OX=10090 GN=S100a9 PE=1 SV=3	1	4	4	4	0	2	0	0	0	4	0	0	3	0	0	0	4	0	0	1	3	1	0	0	3	0	0	0	3	0	0	0	2	0	0	0	2	0	0	0	2	0
P31786	P31786	10	10	10	Acyl-CoA-binding protein	Dbi	sp|P31786|ACBP_MOUSE Acyl-CoA-binding protein OS=Mus musculus OX=10090 GN=Dbi PE=1 SV=2	1	10	10	10	3	9	2	4	3	10	3	1	9	3	3	2	8	1	2	0	9	3	2	2	9	3	1	1	9	1	2	3	10	3	3	2	6	2	1	1	9	2
P32020	P32020	34	34	34	Non-specific lipid-transfer protein	Scp2	sp|P32020|NLTP_MOUSE Non-specific lipid-transfer protein OS=Mus musculus OX=10090 GN=Scp2 PE=1 SV=3	1	34	34	34	6	31	8	7	6	30	1	7	26	5	7	1	26	4	4	1	31	2	1	2	27	1	2	10	29	2	5	4	23	3	5	8	27	6	9	3	25	6
P32067	P32067	21	21	21	Lupus La protein homolog	Ssb	sp|P32067|LA_MOUSE Lupus La protein homolog OS=Mus musculus OX=10090 GN=Ssb PE=1 SV=1	1	21	21	21	8	9	6	9	13	7	6	12	11	3	7	5	12	11	12	0	7	0	1	4	7	5	4	9	9	4	5	9	5	9	7	10	9	8	9	10	10	10
P32233	P32233	8	8	8	Developmentally-regulated GTP-binding protein 1	Drg1	sp|P32233|DRG1_MOUSE Developmentally-regulated GTP-binding protein 1 OS=Mus musculus OX=10090 GN=Drg1 PE=1 SV=1	1	8	8	8	1	2	2	2	3	1	0	2	6	0	0	0	4	3	2	1	4	1	0	0	3	0	0	3	4	0	0	1	1	3	1	6	5	4	5	1	2	1
P32261	P32261	15	15	11	Antithrombin-III	Serpinc1	sp|P32261|ANT3_MOUSE Antithrombin-III OS=Mus musculus OX=10090 GN=Serpinc1 PE=1 SV=1	1	15	15	11	1	7	0	1	3	6	0	1	10	0	0	0	10	4	0	1	5	0	0	0	10	0	0	3	8	0	0	0	5	0	0	1	13	0	1	0	11	1
P33173;Q60575	P33173;Q60575	1;1	1;1	1;1	Kinesin-like protein KIF1A;Kinesin-like protein KIF1B	Kif1a;Kif1b	sp|P33173|KIF1A_MOUSE Kinesin-like protein KIF1A OS=Mus musculus OX=10090 GN=Kif1a PE=1 SV=2;sp|Q60575|KIF1B_MOUSE Kinesin-like protein KIF1B OS=Mus musculus OX=10090 GN=Kif1b PE=1 SV=2	2	1	1	1	0	0	0	0	0	0	0	0	0	0	0	0	0	0	0	0	0	0	1	0	0	0	0	0	0	0	0	0	0	0	0	0	0	0	0	0	0	0
P33267	P33267	34	34	34	Cytochrome P450 2F2	Cyp2f2	sp|P33267|CP2F2_MOUSE Cytochrome P450 2F2 OS=Mus musculus OX=10090 GN=Cyp2f2 PE=1 SV=1	1	34	34	34	14	21	18	19	18	13	2	29	27	12	24	1	27	22	17	10	28	3	2	2	27	10	11	21	27	6	12	3	18	17	8	16	26	13	16	4	23	12
P33622	P33622	1	1	1	Apolipoprotein C-III	Apoc3	sp|P33622|APOC3_MOUSE Apolipoprotein C-III OS=Mus musculus OX=10090 GN=Apoc3 PE=1 SV=2	1	1	1	1	0	1	0	0	0	1	0	0	1	0	0	0	1	0	0	0	1	0	0	0	1	0	0	0	1	0	0	0	1	0	0	0	1	0	0	0	1	0
P34884	P34884	1	1	1	Macrophage migration inhibitory factor	Mif	sp|P34884|MIF_MOUSE Macrophage migration inhibitory factor OS=Mus musculus OX=10090 GN=Mif PE=1 SV=2	1	1	1	1	0	0	0	0	1	0	0	0	0	0	0	0	1	0	0	0	1	0	0	0	0	0	0	0	1	0	0	0	0	0	0	0	0	0	0	0	1	0
P34914	P34914	28	28	28	Bifunctional epoxide hydrolase 2;Cytosolic epoxide hydrolase 2;Lipid-phosphate phosphatase	Ephx2	sp|P34914|HYES_MOUSE Bifunctional epoxide hydrolase 2 OS=Mus musculus OX=10090 GN=Ephx2 PE=1 SV=2	1	28	28	28	0	12	0	0	0	19	0	0	18	0	0	0	22	1	0	0	22	1	0	0	20	0	0	0	18	0	0	0	14	0	1	0	19	0	0	0	21	0
P34927	P34927	6	6	6	Asialoglycoprotein receptor 1	Asgr1	sp|P34927|ASGR1_MOUSE Asialoglycoprotein receptor 1 OS=Mus musculus OX=10090 GN=Asgr1 PE=1 SV=4	1	6	6	6	1	5	0	1	3	4	1	3	4	0	1	0	4	3	2	0	5	0	0	0	4	1	0	1	3	0	1	0	2	1	1	4	4	2	3	2	5	2
P35278;Q9CQD1;P61021	P35278	6;2;2	6;2;2	6;2;2	Ras-related protein Rab-5C	Rab5c	sp|P35278|RAB5C_MOUSE Ras-related protein Rab-5C OS=Mus musculus OX=10090 GN=Rab5c PE=1 SV=2	3	6	6	6	0	0	0	3	1	2	1	1	4	1	1	0	5	2	1	0	2	0	0	0	2	0	1	1	2	0	1	0	0	1	0	1	2	0	0	0	1	0
P35279;P61294;Q8BHD0	P35279;P61294	3;2;1	3;2;1	3;2;1	Ras-related protein Rab-6A;Ras-related protein Rab-6B	Rab6a;Rab6b	sp|P35279|RAB6A_MOUSE Ras-related protein Rab-6A OS=Mus musculus OX=10090 GN=Rab6a PE=1 SV=4;sp|P61294|RAB6B_MOUSE Ras-related protein Rab-6B OS=Mus musculus OX=10090 GN=Rab6b PE=1 SV=1	3	3	3	3	0	1	0	0	0	0	0	0	1	0	0	0	1	0	0	0	2	0	0	0	1	0	0	0	1	0	0	0	0	0	0	0	2	0	0	0	2	0
P35282	P35282	1	1	1	Ras-related protein Rab-21	Rab21	sp|P35282|RAB21_MOUSE Ras-related protein Rab-21 OS=Mus musculus OX=10090 GN=Rab21 PE=1 SV=4	1	1	1	1	0	0	0	0	1	0	0	1	1	0	0	0	1	0	0	0	0	0	0	0	0	0	0	1	0	0	0	0	0	0	0	0	1	1	1	0	1	0
P35293	P35293	4	4	4	Ras-related protein Rab-18	Rab18	sp|P35293|RAB18_MOUSE Ras-related protein Rab-18 OS=Mus musculus OX=10090 GN=Rab18 PE=1 SV=2	1	4	4	4	1	1	1	2	2	0	1	1	2	0	0	0	2	1	1	0	1	1	0	0	1	0	1	2	1	0	0	1	1	1	1	1	3	0	2	0	2	1
P35396	P35396	1	1	1	Peroxisome proliferator-activated receptor delta	Ppard	sp|P35396|PPARD_MOUSE Peroxisome proliferator-activated receptor delta OS=Mus musculus OX=10090 GN=Ppard PE=1 SV=1	1	1	1	1	0	1	0	0	0	0	0	0	1	0	0	0	1	0	0	0	1	0	0	0	1	0	0	0	1	0	0	0	1	0	0	0	0	0	0	0	1	0
P35441;CON__Q28194	P35441;CON__Q28194	8;4	8;4	8;4	Thrombospondin-1	Thbs1	sp|P35441|TSP1_MOUSE Thrombospondin-1 OS=Mus musculus OX=10090 GN=Thbs1 PE=1 SV=1;	2	8	8	8	6	1	6	7	6	0	0	7	2	0	4	1	3	6	7	0	0	0	0	0	1	0	1	6	2	0	0	0	0	4	4	4	3	5	6	2	2	4
P35486	P35486	15	15	15	Pyruvate dehydrogenase E1 component subunit alpha, somatic form, mitochondrial	Pdha1	sp|P35486|ODPA_MOUSE Pyruvate dehydrogenase E1 component subunit alpha, somatic form, mitochondrial OS=Mus musculus OX=10090 GN=Pdha1 PE=1 SV=1	1	15	15	15	0	6	0	0	0	9	0	0	10	0	0	0	12	0	0	0	10	0	0	0	13	0	1	0	12	0	0	0	7	1	0	0	12	0	0	0	12	1
P35492	P35492	5	5	5	Histidine ammonia-lyase	Hal	sp|P35492|HUTH_MOUSE Histidine ammonia-lyase OS=Mus musculus OX=10090 GN=Hal PE=1 SV=1	1	5	5	5	1	0	1	1	1	0	0	1	0	1	1	1	3	1	0	1	0	1	1	1	0	1	1	1	0	1	1	0	0	0	0	1	2	0	0	0	0	0
P35505	P35505	6	6	6	Fumarylacetoacetase	Fah	sp|P35505|FAAA_MOUSE Fumarylacetoacetase OS=Mus musculus OX=10090 GN=Fah PE=1 SV=2	1	6	6	6	0	4	0	0	1	3	0	1	4	0	0	0	5	0	0	1	3	1	1	0	5	0	1	0	3	0	1	0	3	1	0	0	5	0	0	0	5	0
P35550	P35550	20	19	16	rRNA 2-O-methyltransferase fibrillarin	Fbl	sp|P35550|FBRL_MOUSE rRNA 2-O-methyltransferase fibrillarin OS=Mus musculus OX=10090 GN=Fbl PE=1 SV=2	1	20	19	16	18	8	18	20	19	6	11	19	9	9	18	11	5	19	16	10	7	8	6	7	8	14	14	17	7	11	12	12	5	19	18	12	9	13	11	10	9	12
P35564	P35564	25	25	25	Calnexin	Canx	sp|P35564|CALX_MOUSE Calnexin OS=Mus musculus OX=10090 GN=Canx PE=1 SV=1	1	25	25	25	10	15	9	11	14	9	4	18	19	6	15	1	19	15	15	0	18	0	2	1	18	4	5	11	19	0	3	2	11	9	5	12	21	12	14	9	20	12
P35576	P35576	3	3	3	Glucose-6-phosphatase	G6pc	sp|P35576|G6PC_MOUSE Glucose-6-phosphatase OS=Mus musculus OX=10090 GN=G6pc PE=1 SV=2	1	3	3	3	0	1	0	0	1	1	0	1	2	0	1	0	2	1	1	0	1	0	0	0	2	0	0	0	1	0	0	0	1	0	0	0	3	0	0	0	2	0
P35700	P35700	18	18	17	Peroxiredoxin-1	Prdx1	sp|P35700|PRDX1_MOUSE Peroxiredoxin-1 OS=Mus musculus OX=10090 GN=Prdx1 PE=1 SV=1	1	18	18	17	7	15	9	8	12	15	4	11	16	2	9	2	16	11	9	8	16	2	4	1	16	6	7	13	15	3	4	4	16	9	6	9	11	10	7	8	14	9
P35821	P35821	4	4	4	Tyrosine-protein phosphatase non-receptor type 1	Ptpn1	sp|P35821|PTN1_MOUSE Tyrosine-protein phosphatase non-receptor type 1 OS=Mus musculus OX=10090 GN=Ptpn1 PE=1 SV=2	1	4	4	4	0	1	0	0	1	0	0	0	0	0	0	0	2	0	1	0	1	0	0	0	0	0	0	2	0	0	0	0	0	0	0	1	1	0	0	0	1	0
P35979	P35979	6	6	6	60S ribosomal protein L12	Rpl12	sp|P35979|RL12_MOUSE 60S ribosomal protein L12 OS=Mus musculus OX=10090 GN=Rpl12 PE=1 SV=2	1	6	6	6	3	6	2	2	3	5	2	2	3	1	1	3	4	2	2	2	3	2	1	3	3	2	2	3	3	3	2	2	3	2	2	2	4	2	2	2	4	2
P35980	P35980	14	14	14	60S ribosomal protein L18	Rpl18	sp|P35980|RL18_MOUSE 60S ribosomal protein L18 OS=Mus musculus OX=10090 GN=Rpl18 PE=1 SV=3	1	14	14	14	8	12	8	6	8	8	7	12	11	6	10	10	11	10	10	5	12	5	3	7	11	8	7	5	12	6	7	8	11	7	5	6	10	7	5	6	8	7
P36552	P36552	10	10	10	Oxygen-dependent coproporphyrinogen-III oxidase, mitochondrial	Cpox	sp|P36552|HEM6_MOUSE Oxygen-dependent coproporphyrinogen-III oxidase, mitochondrial OS=Mus musculus OX=10090 GN=Cpox PE=1 SV=2	1	10	10	10	0	1	0	0	0	1	0	1	7	0	0	0	9	0	0	0	9	0	0	0	10	0	0	0	7	0	0	0	3	0	0	0	8	0	0	0	9	0
P37040	P37040	36	36	36	NADPH--cytochrome P450 reductase	Por	sp|P37040|NCPR_MOUSE NADPH--cytochrome P450 reductase OS=Mus musculus OX=10090 GN=Por PE=1 SV=2	1	36	36	36	3	26	4	3	7	23	0	9	26	0	0	0	30	7	1	0	26	2	1	0	27	1	0	1	25	0	1	1	24	3	0	3	22	1	2	0	20	1
P38060;Q8JZS7	P38060	12;2	12;2	12;2	Hydroxymethylglutaryl-CoA lyase, mitochondrial	Hmgcl	sp|P38060|HMGCL_MOUSE Hydroxymethylglutaryl-CoA lyase, mitochondrial OS=Mus musculus OX=10090 GN=Hmgcl PE=1 SV=2	2	12	12	12	0	8	2	2	4	8	0	0	7	0	0	0	7	1	0	0	7	0	1	0	7	0	1	0	5	0	0	0	7	1	0	1	6	0	0	1	8	1
P38647	P38647	45	45	45	Stress-70 protein, mitochondrial	Hspa9	sp|P38647|GRP75_MOUSE Stress-70 protein, mitochondrial OS=Mus musculus OX=10090 GN=Hspa9 PE=1 SV=3	1	45	45	45	20	35	23	23	31	39	6	25	35	2	14	2	40	32	33	8	39	5	4	0	38	15	16	30	36	1	10	8	34	25	21	16	32	13	14	15	32	21
P39039	P39039	3	3	3	Mannose-binding protein A	Mbl1	sp|P39039|MBL1_MOUSE Mannose-binding protein A OS=Mus musculus OX=10090 GN=Mbl1 PE=1 SV=1	1	3	3	3	0	0	0	0	1	1	1	0	0	0	0	0	0	0	1	0	1	0	0	0	1	0	0	1	2	0	0	0	0	0	1	0	3	0	0	0	2	1
P39054;Q8BZ98;P39053	P39054	7;1;1	7;1;1	7;1;1	Dynamin-2	Dnm2	sp|P39054|DYN2_MOUSE Dynamin-2 OS=Mus musculus OX=10090 GN=Dnm2 PE=1 SV=2	3	7	7	7	0	1	1	1	0	0	1	2	5	1	2	1	4	1	2	1	2	1	1	1	4	0	0	0	4	1	0	1	0	1	0	3	2	1	1	1	3	1
P39447	P39447	8	8	8	Tight junction protein ZO-1	Tjp1	sp|P39447|ZO1_MOUSE Tight junction protein ZO-1 OS=Mus musculus OX=10090 GN=Tjp1 PE=1 SV=2	1	8	8	8	1	3	0	2	2	3	0	3	3	0	1	0	3	1	1	0	0	0	0	0	1	0	0	0	0	0	0	0	4	1	0	3	2	2	4	0	2	2
P40124	P40124	4	4	4	Adenylyl cyclase-associated protein 1	Cap1	sp|P40124|CAP1_MOUSE Adenylyl cyclase-associated protein 1 OS=Mus musculus OX=10090 GN=Cap1 PE=1 SV=4	1	4	4	4	0	1	0	0	0	0	0	0	1	0	0	0	2	0	0	0	1	0	0	0	1	0	0	0	0	0	0	0	0	0	0	0	2	0	0	0	1	0
P40142	P40142	6	6	6	Transketolase	Tkt	sp|P40142|TKT_MOUSE Transketolase OS=Mus musculus OX=10090 GN=Tkt PE=1 SV=1	1	6	6	6	0	2	0	0	0	0	0	0	1	0	0	0	6	0	0	0	4	0	0	0	3	0	0	0	1	0	0	0	1	0	0	0	4	0	0	0	3	0
P40201	P40201	7	4	4	Chromodomain-helicase-DNA-binding protein 1	Chd1	sp|P40201|CHD1_MOUSE Chromodomain-helicase-DNA-binding protein 1 OS=Mus musculus OX=10090 GN=Chd1 PE=1 SV=3	1	7	4	4	3	0	4	4	5	0	2	5	0	0	3	0	1	2	3	0	0	0	0	0	1	4	3	4	1	0	0	0	0	4	3	3	0	3	4	3	0	4
P40630	P40630	10	10	10	Transcription factor A, mitochondrial	Tfam	sp|P40630|TFAM_MOUSE Transcription factor A, mitochondrial OS=Mus musculus OX=10090 GN=Tfam PE=1 SV=2	1	10	10	10	8	4	6	9	7	6	7	8	4	3	7	5	2	8	8	1	3	1	3	4	3	3	4	5	3	2	5	8	3	6	8	7	2	4	6	5	3	6
P40936	P40936	6	6	6	Indolethylamine N-methyltransferase	Inmt	sp|P40936|INMT_MOUSE Indolethylamine N-methyltransferase OS=Mus musculus OX=10090 GN=Inmt PE=1 SV=1	1	6	6	6	0	0	0	0	0	0	0	0	1	0	0	0	4	0	0	0	1	0	0	0	4	0	0	0	3	0	0	0	0	0	0	0	3	0	0	0	3	0
P41105	P41105	17	17	17	60S ribosomal protein L28	Rpl28	sp|P41105|RL28_MOUSE 60S ribosomal protein L28 OS=Mus musculus OX=10090 GN=Rpl28 PE=1 SV=2	1	17	17	17	16	14	15	15	15	11	12	16	12	14	13	14	11	17	14	9	12	7	11	12	11	12	12	12	10	10	10	12	10	13	14	9	10	10	8	6	8	8
P41216	P41216	35	35	33	Long-chain-fatty-acid--CoA ligase 1	Acsl1	sp|P41216|ACSL1_MOUSE Long-chain-fatty-acid--CoA ligase 1 OS=Mus musculus OX=10090 GN=Acsl1 PE=1 SV=2	1	35	35	33	12	19	20	20	21	18	5	26	26	11	17	2	25	22	22	7	24	6	6	3	24	10	10	22	25	4	9	7	17	17	14	13	27	14	20	9	26	17
P41241	P41241	1	1	1	Tyrosine-protein kinase CSK	Csk	sp|P41241|CSK_MOUSE Tyrosine-protein kinase CSK OS=Mus musculus OX=10090 GN=Csk PE=1 SV=2	1	1	1	1	1	1	1	1	0	1	1	1	1	1	1	1	0	1	1	0	1	0	0	0	1	0	0	1	1	1	0	1	1	0	0	1	1	1	1	1	0	1
P41317	P41317	5	5	5	Mannose-binding protein C	Mbl2	sp|P41317|MBL2_MOUSE Mannose-binding protein C OS=Mus musculus OX=10090 GN=Mbl2 PE=1 SV=2	1	5	5	5	1	1	0	0	1	2	0	0	3	0	0	0	3	2	2	0	4	0	0	0	4	0	0	1	3	0	0	0	3	2	0	0	3	0	0	0	2	0
P42125	P42125	19	19	19	Enoyl-CoA delta isomerase 1, mitochondrial	Eci1	sp|P42125|ECI1_MOUSE Enoyl-CoA delta isomerase 1, mitochondrial OS=Mus musculus OX=10090 GN=Eci1 PE=1 SV=2	1	19	19	19	1	12	2	1	4	14	0	2	8	0	0	0	9	2	2	1	12	0	0	0	11	0	2	0	9	1	0	0	12	2	2	0	9	0	0	0	10	1
P42208	P42208	3	3	3	Septin-2	2022-09-02	sp|P42208|SEPT2_MOUSE Septin-2 OS=Mus musculus OX=10090 GN=Septin2 PE=1 SV=2	1	3	3	3	0	1	0	0	0	1	0	0	2	0	0	0	2	1	1	0	0	0	0	0	1	0	0	0	2	0	0	0	1	0	1	0	1	1	1	0	0	0
P42669	P42669	12	12	10	Transcriptional activator protein Pur-alpha	Pura	sp|P42669|PURA_MOUSE Transcriptional activator protein Pur-alpha OS=Mus musculus OX=10090 GN=Pura PE=1 SV=1	1	12	12	10	8	9	6	10	11	6	7	12	4	1	7	7	6	7	8	7	8	0	3	3	7	2	5	10	6	0	7	7	8	6	9	8	7	7	8	5	6	8
P42925	P42925	7	7	7	Peroxisomal membrane protein 2	Pxmp2	sp|P42925|PXMP2_MOUSE Peroxisomal membrane protein 2 OS=Mus musculus OX=10090 GN=Pxmp2 PE=1 SV=2	1	7	7	7	0	1	0	0	4	4	0	1	6	0	2	0	5	3	4	0	3	0	0	0	2	0	0	0	4	0	0	0	1	0	0	1	4	1	0	0	2	0
P42932	P42932	23	23	23	T-complex protein 1 subunit theta	Cct8	sp|P42932|TCPQ_MOUSE T-complex protein 1 subunit theta OS=Mus musculus OX=10090 GN=Cct8 PE=1 SV=3	1	23	23	23	2	11	2	3	2	8	1	2	18	1	2	2	17	2	2	0	18	1	0	1	15	0	1	1	20	0	1	1	3	1	1	4	21	2	3	0	20	2
P43024	P43024	3	3	3	Cytochrome c oxidase subunit 6A1, mitochondrial	Cox6a1	sp|P43024|CX6A1_MOUSE Cytochrome c oxidase subunit 6A1, mitochondrial OS=Mus musculus OX=10090 GN=Cox6a1 PE=1 SV=2	1	3	3	3	1	2	2	1	3	3	1	3	2	3	3	3	3	2	3	0	3	0	0	0	3	1	1	0	2	0	0	1	3	0	0	0	2	0	0	0	3	0
P43136	P43136	1	1	1	Nuclear receptor subfamily 2 group F member 6	Nr2f6	sp|P43136|NR2F6_MOUSE Nuclear receptor subfamily 2 group F member 6 OS=Mus musculus OX=10090 GN=Nr2f6 PE=1 SV=2	1	1	1	1	0	0	0	1	1	0	0	0	0	0	0	0	0	0	0	0	0	0	0	0	0	0	0	0	0	0	0	0	0	1	0	0	0	0	0	0	0	0
P43274;Q07133	P43274	44;6	13;0	13;0	Histone H1.4	Hist1h1e	sp|P43274|H14_MOUSE Histone H1.4 OS=Mus musculus OX=10090 GN=Hist1h1e PE=1 SV=2	2	44	13	13	31	28	38	35	37	30	40	39	28	37	43	38	26	39	38	31	26	29	31	34	28	38	36	32	23	38	33	34	24	32	35	24	17	23	21	22	21	25
P43275	P43275	21	16	16	Histone H1.1	Hist1h1a	sp|P43275|H11_MOUSE Histone H1.1 OS=Mus musculus OX=10090 GN=Hist1h1a PE=1 SV=2	1	21	16	16	15	13	16	17	17	14	16	17	11	16	17	16	11	18	16	10	9	12	11	13	12	15	11	15	11	13	12	15	12	15	15	15	6	13	12	12	7	13
P43276	P43276	31	18	18	Histone H1.5	Hist1h1b	sp|P43276|H15_MOUSE Histone H1.5 OS=Mus musculus OX=10090 GN=Hist1h1b PE=1 SV=2	1	31	18	18	19	12	25	20	27	15	28	28	11	24	28	25	15	28	26	24	13	20	22	25	14	27	24	23	11	22	21	22	13	20	21	13	5	10	14	14	10	14
P43277	P43277	47	18	5	Histone H1.3	Hist1h1d	sp|P43277|H13_MOUSE Histone H1.3 OS=Mus musculus OX=10090 GN=Hist1h1d PE=1 SV=2	1	47	18	5	34	31	41	37	43	34	44	42	30	41	46	42	29	41	42	33	27	30	35	37	31	41	38	35	24	39	34	38	23	34	37	25	16	24	24	24	21	28
P45700	P45700	3	3	3	Mannosyl-oligosaccharide 1,2-alpha-mannosidase IA	Man1a1	sp|P45700|MA1A1_MOUSE Mannosyl-oligosaccharide 1,2-alpha-mannosidase IA OS=Mus musculus OX=10090 GN=Man1a1 PE=1 SV=1	1	3	3	3	0	0	0	0	0	0	0	0	1	0	0	0	1	0	0	0	0	0	0	0	0	0	0	0	0	0	0	0	0	0	0	0	1	0	0	0	1	0
P45878	P45878	7	7	7	Peptidyl-prolyl cis-trans isomerase FKBP2	Fkbp2	sp|P45878|FKBP2_MOUSE Peptidyl-prolyl cis-trans isomerase FKBP2 OS=Mus musculus OX=10090 GN=Fkbp2 PE=1 SV=1	1	7	7	7	0	5	0	0	0	6	0	0	4	0	1	0	5	0	0	0	5	0	0	0	5	0	0	0	5	0	0	0	5	0	0	0	6	0	0	0	5	0
P45952	P45952	35	35	35	Medium-chain specific acyl-CoA dehydrogenase, mitochondrial	Acadm	sp|P45952|ACADM_MOUSE Medium-chain specific acyl-CoA dehydrogenase, mitochondrial OS=Mus musculus OX=10090 GN=Acadm PE=1 SV=1	1	35	35	35	5	17	8	9	9	26	2	8	19	0	4	0	26	9	11	0	23	0	1	1	26	5	3	7	19	0	1	3	22	7	9	8	20	6	5	6	23	11
P46638;P62492	P46638;P62492	7;6	7;6	7;6	Ras-related protein Rab-11B;Ras-related protein Rab-11A	Rab11b;Rab11a	sp|P46638|RB11B_MOUSE Ras-related protein Rab-11B OS=Mus musculus OX=10090 GN=Rab11b PE=1 SV=3;sp|P62492|RB11A_MOUSE Ras-related protein Rab-11A OS=Mus musculus OX=10090 GN=Rab11a PE=1 SV=3	2	7	7	7	1	1	0	0	1	2	1	3	4	0	2	1	5	2	2	0	5	0	0	1	2	0	1	0	3	1	1	1	2	0	0	1	5	3	1	1	5	1
P46656	P46656	4	4	4	Adrenodoxin, mitochondrial	Fdx1	sp|P46656|ADX_MOUSE Adrenodoxin, mitochondrial OS=Mus musculus OX=10090 GN=Fdx1 PE=1 SV=1	1	4	4	4	0	4	0	0	0	3	0	0	3	0	0	0	3	0	0	0	3	0	0	0	2	0	0	0	2	0	0	0	3	0	0	0	2	0	0	0	1	0
P46735;O88329;Q9D6A1	P46735	38;3;1	38;3;1	38;3;1	Unconventional myosin-Ib	Myo1b	sp|P46735|MYO1B_MOUSE Unconventional myosin-Ib OS=Mus musculus OX=10090 GN=Myo1b PE=1 SV=3	3	38	38	38	28	4	34	33	28	2	5	30	16	9	26	4	12	32	32	4	2	4	0	0	2	16	15	31	4	2	19	7	0	28	16	26	10	25	22	10	0	22
P46978	P46978	18	18	18	Dolichyl-diphosphooligosaccharide--protein glycosyltransferase subunit STT3A	Stt3a	sp|P46978|STT3A_MOUSE Dolichyl-diphosphooligosaccharide--protein glycosyltransferase subunit STT3A OS=Mus musculus OX=10090 GN=Stt3a PE=1 SV=1	1	18	18	18	7	4	12	10	15	6	7	15	13	10	13	12	13	15	15	7	10	5	7	2	10	8	9	12	10	2	7	2	1	10	7	9	14	8	6	14	12	14
P47199	P47199	4	4	4	Quinone oxidoreductase	Cryz	sp|P47199|QOR_MOUSE Quinone oxidoreductase OS=Mus musculus OX=10090 GN=Cryz PE=1 SV=1	1	4	4	4	0	1	0	0	0	2	0	0	3	0	0	0	3	0	0	0	2	0	0	0	4	0	0	0	2	0	0	0	1	0	0	0	3	0	0	0	3	0
P47738;Q9JHW9	P47738	37;2	37;2	34;0	Aldehyde dehydrogenase, mitochondrial	Aldh2	sp|P47738|ALDH2_MOUSE Aldehyde dehydrogenase, mitochondrial OS=Mus musculus OX=10090 GN=Aldh2 PE=1 SV=1	2	37	37	34	8	25	11	12	10	31	2	12	27	0	4	1	30	11	13	6	30	2	1	2	34	9	8	13	27	0	5	2	28	13	13	10	23	8	8	9	26	10
P47740	P47740	23	23	22	Fatty aldehyde dehydrogenase	Aldh3a2	sp|P47740|AL3A2_MOUSE Aldehyde dehydrogenase family 3 member A2 OS=Mus musculus OX=10090 GN=Aldh3a2 PE=1 SV=2	1	23	23	22	8	10	10	9	18	13	6	17	16	5	10	4	21	15	13	4	20	2	2	3	20	6	6	11	19	1	7	4	10	13	9	10	13	8	9	11	15	17
P47753	P47753	6	4	4	F-actin-capping protein subunit alpha-1	Capza1	sp|P47753|CAZA1_MOUSE F-actin-capping protein subunit alpha-1 OS=Mus musculus OX=10090 GN=Capza1 PE=1 SV=4	1	6	4	4	3	3	6	6	5	2	0	4	3	2	5	1	3	4	4	0	1	0	0	0	2	2	0	5	2	2	2	2	1	5	4	2	3	4	3	1	0	1
P47754	P47754	10	10	8	F-actin-capping protein subunit alpha-2	Capza2	sp|P47754|CAZA2_MOUSE F-actin-capping protein subunit alpha-2 OS=Mus musculus OX=10090 GN=Capza2 PE=1 SV=3	1	10	10	8	5	3	9	7	7	3	1	7	7	4	5	3	8	8	7	1	2	0	0	0	3	3	0	6	4	4	4	3	4	5	3	7	6	6	7	1	5	1
P47757	P47757	6	6	6	F-actin-capping protein subunit beta	Capzb	sp|P47757|CAPZB_MOUSE F-actin-capping protein subunit beta OS=Mus musculus OX=10090 GN=Capzb PE=1 SV=3	1	6	6	6	4	1	4	4	4	0	0	4	2	3	4	0	3	4	4	1	2	1	2	1	2	1	0	4	3	1	0	0	0	4	3	2	2	1	3	1	2	1
P47758	P47758	13	13	13	Signal recognition particle receptor subunit beta	Srprb	sp|P47758|SRPRB_MOUSE Signal recognition particle receptor subunit beta OS=Mus musculus OX=10090 GN=Srprb PE=1 SV=1	1	13	13	13	2	3	2	3	4	4	0	7	9	1	3	1	8	5	5	0	6	0	0	0	2	0	2	5	5	1	3	1	2	2	2	3	6	3	7	1	6	3
P47791	P47791	7	7	7	Glutathione reductase, mitochondrial	Gsr	sp|P47791|GSHR_MOUSE Glutathione reductase, mitochondrial OS=Mus musculus OX=10090 GN=Gsr PE=1 SV=3	1	7	7	7	0	1	0	0	0	1	0	0	3	1	0	0	6	0	1	1	3	1	0	0	4	0	0	0	4	0	0	0	1	0	0	0	7	0	0	0	6	0
P47802	P47802	3	3	3	Metaxin-1	Mtx1	sp|P47802|MTX1_MOUSE Metaxin-1 OS=Mus musculus OX=10090 GN=Mtx1 PE=1 SV=1	1	3	3	3	0	0	0	0	0	0	0	1	0	0	0	0	2	0	0	0	0	0	0	0	0	0	0	0	0	0	0	0	0	0	0	0	1	0	0	0	1	0
P47911	P47911	26	26	26	60S ribosomal protein L6	Rpl6	sp|P47911|RL6_MOUSE 60S ribosomal protein L6 OS=Mus musculus OX=10090 GN=Rpl6 PE=1 SV=3	1	26	26	26	16	25	20	19	23	23	16	23	22	18	18	19	21	23	23	10	22	11	12	15	22	13	16	17	20	12	12	13	22	18	17	13	17	11	13	11	16	15
P47915	P47915	19	19	19	60S ribosomal protein L29	Rpl29	sp|P47915|RL29_MOUSE 60S ribosomal protein L29 OS=Mus musculus OX=10090 GN=Rpl29 PE=1 SV=2	1	19	19	19	13	14	17	14	15	12	17	18	10	11	14	17	9	16	15	14	11	15	14	15	10	15	13	17	8	14	17	13	11	12	12	4	5	3	3	3	4	5
P47934	P47934	5	5	5	Carnitine O-acetyltransferase	Crat	sp|P47934|CACP_MOUSE Carnitine O-acetyltransferase OS=Mus musculus OX=10090 GN=Crat PE=1 SV=3	1	5	5	5	0	0	0	0	0	3	0	0	1	1	0	1	5	0	0	0	4	0	0	0	2	0	0	0	1	0	0	0	0	0	0	0	3	0	0	0	4	0
P47962	P47962	21	21	21	60S ribosomal protein L5	Rpl5	sp|P47962|RL5_MOUSE 60S ribosomal protein L5 OS=Mus musculus OX=10090 GN=Rpl5 PE=1 SV=3	1	21	21	21	5	19	8	8	10	16	4	14	15	2	7	4	18	15	7	3	18	3	3	2	17	6	6	7	17	2	4	4	15	6	8	5	12	5	6	3	12	7
P47963	P47963	29	29	29	60S ribosomal protein L13	Rpl13	sp|P47963|RL13_MOUSE 60S ribosomal protein L13 OS=Mus musculus OX=10090 GN=Rpl13 PE=1 SV=3	1	29	29	29	21	21	19	20	21	22	21	20	22	19	21	21	19	22	23	18	21	21	20	23	21	24	23	23	18	22	24	22	18	21	21	17	16	16	14	16	15	18
P47964	P47964	4	4	4	60S ribosomal protein L36	Rpl36	sp|P47964|RL36_MOUSE 60S ribosomal protein L36 OS=Mus musculus OX=10090 GN=Rpl36 PE=1 SV=2	1	4	4	4	2	2	2	2	2	2	2	2	2	2	2	3	1	3	3	3	3	3	3	4	3	4	4	2	2	2	4	2	2	3	3	2	1	2	2	2	1	2
P48024;Q9CXU9	P48024;Q9CXU9	3;2	3;2	3;2	Eukaryotic translation initiation factor 1;Eukaryotic translation initiation factor 1b	Eif1;Eif1b	sp|P48024|EIF1_MOUSE Eukaryotic translation initiation factor 1 OS=Mus musculus OX=10090 GN=Eif1 PE=1 SV=2;sp|Q9CXU9|EIF1B_MOUSE Eukaryotic translation initiation factor 1b OS=Mus musculus OX=10090 GN=Eif1b PE=1 SV=2	2	3	3	3	0	1	0	0	0	1	0	0	3	0	0	0	3	0	0	0	3	0	0	0	1	0	0	0	2	0	0	0	2	0	0	0	3	0	0	0	3	0
P48036	P48036	17	17	17	Annexin A5	Anxa5	sp|P48036|ANXA5_MOUSE Annexin A5 OS=Mus musculus OX=10090 GN=Anxa5 PE=1 SV=1	1	17	17	17	0	8	0	0	0	8	0	0	14	0	0	0	14	0	0	0	11	0	0	0	12	0	0	0	13	0	0	0	7	0	0	0	8	0	0	0	11	0
P48410	P48410	3	3	3	ATP-binding cassette sub-family D member 1	Abcd1	sp|P48410|ABCD1_MOUSE ATP-binding cassette sub-family D member 1 OS=Mus musculus OX=10090 GN=Abcd1 PE=1 SV=1	1	3	3	3	0	0	1	1	3	0	0	0	0	0	0	0	2	1	2	0	0	0	0	0	0	1	0	1	1	0	0	0	0	0	0	1	1	2	0	0	0	0
P48437	P48437	1	1	1	Prospero homeobox protein 1	Prox1	sp|P48437|PROX1_MOUSE Prospero homeobox protein 1 OS=Mus musculus OX=10090 GN=Prox1 PE=1 SV=2	1	1	1	1	0	1	0	0	0	1	0	0	1	0	0	0	0	1	0	0	0	0	0	0	0	1	0	0	0	0	0	0	0	0	1	0	0	0	0	0	0	0
P48678	P48678	11	11	11	Prelamin-A/C;Lamin-A/C	Lmna	sp|P48678|LMNA_MOUSE Prelamin-A/C OS=Mus musculus OX=10090 GN=Lmna PE=1 SV=2	1	11	11	11	1	3	1	0	1	4	0	0	4	0	0	0	8	1	0	0	4	0	0	0	2	0	0	0	2	0	0	0	0	0	0	0	2	0	0	1	4	2
P48758	P48758	4	4	4	Carbonyl reductase [NADPH] 1	Cbr1	sp|P48758|CBR1_MOUSE Carbonyl reductase [NADPH] 1 OS=Mus musculus OX=10090 GN=Cbr1 PE=1 SV=3	1	4	4	4	0	3	0	0	0	2	0	0	3	0	0	0	3	0	0	0	2	0	0	0	3	0	0	0	3	0	0	0	0	0	0	0	2	0	0	0	1	0
P48771	P48771	5	5	5	Cytochrome c oxidase subunit 7A2, mitochondrial	Cox7a2	sp|P48771|CX7A2_MOUSE Cytochrome c oxidase subunit 7A2, mitochondrial OS=Mus musculus OX=10090 GN=Cox7a2 PE=1 SV=2	1	5	5	5	1	5	1	0	0	5	0	0	5	2	2	0	5	1	2	0	5	0	0	1	4	0	1	0	3	0	0	0	5	1	0	1	3	0	0	0	3	1
P48776	P48776	13	13	13	Tryptophan 2,3-dioxygenase	Tdo2	sp|P48776|T23O_MOUSE Tryptophan 2,3-dioxygenase OS=Mus musculus OX=10090 GN=Tdo2 PE=1 SV=2	1	13	13	13	6	5	7	9	7	4	3	10	10	7	9	0	8	9	6	1	6	0	1	2	8	4	6	9	6	1	5	5	4	8	8	9	11	9	10	1	5	6
P48962;Q3V132	P48962	14;5	4;0	4;0	ADP/ATP translocase 1	Slc25a4	sp|P48962|ADT1_MOUSE ADP/ATP translocase 1 OS=Mus musculus OX=10090 GN=Slc25a4 PE=1 SV=4	2	14	4	4	5	8	7	9	7	6	5	12	11	5	8	8	12	13	12	5	8	4	3	4	9	6	6	7	9	3	5	6	8	7	6	3	8	4	5	3	8	3
P49312	P49312	20	18	18	Heterogeneous nuclear ribonucleoprotein A1;Heterogeneous nuclear ribonucleoprotein A1, N-terminally processed	Hnrnpa1	sp|P49312|ROA1_MOUSE Heterogeneous nuclear ribonucleoprotein A1 OS=Mus musculus OX=10090 GN=Hnrnpa1 PE=1 SV=2	1	20	18	18	5	9	8	8	9	13	0	11	13	1	4	0	14	6	6	0	11	0	0	0	12	4	2	5	13	1	1	3	14	6	3	16	11	10	11	13	12	11
P49429	P49429	12	12	12	4-hydroxyphenylpyruvate dioxygenase	Hpd	sp|P49429|HPPD_MOUSE 4-hydroxyphenylpyruvate dioxygenase OS=Mus musculus OX=10090 GN=Hpd PE=1 SV=3	1	12	12	12	0	3	0	0	1	2	0	0	6	0	0	0	6	1	2	0	5	0	0	0	7	0	0	1	3	0	1	0	5	1	0	2	10	0	0	0	6	1
P49586;Q811Q9	P49586;Q811Q9	3;2	3;2	3;2	Choline-phosphate cytidylyltransferase A;Choline-phosphate cytidylyltransferase B	Pcyt1a;Pcyt1b	sp|P49586|PCY1A_MOUSE Choline-phosphate cytidylyltransferase A OS=Mus musculus OX=10090 GN=Pcyt1a PE=1 SV=1;sp|Q811Q9|PCY1B_MOUSE Choline-phosphate cytidylyltransferase B OS=Mus musculus OX=10090 GN=Pcyt1b PE=1 SV=2	2	3	3	3	0	0	0	0	1	0	0	2	2	1	1	0	2	1	1	0	0	0	0	0	1	0	0	1	2	0	0	0	0	2	0	0	1	0	1	0	0	0
P49698;Q9WUU6	P49698	5;1	5;1	5;1	Hepatocyte nuclear factor 4-alpha	Hnf4a	sp|P49698|HNF4A_MOUSE Hepatocyte nuclear factor 4-alpha OS=Mus musculus OX=10090 GN=Hnf4a PE=1 SV=2	2	5	5	5	1	0	3	1	4	0	0	2	3	1	0	0	4	2	1	0	0	0	0	0	0	0	0	1	0	0	0	0	0	3	0	2	3	2	3	1	3	2
P50136	P50136	17	17	17	2-oxoisovalerate dehydrogenase subunit alpha, mitochondrial	Bckdha	sp|P50136|ODBA_MOUSE 2-oxoisovalerate dehydrogenase subunit alpha, mitochondrial OS=Mus musculus OX=10090 GN=Bckdha PE=1 SV=1	1	17	17	17	3	5	6	8	7	9	2	5	11	0	4	1	14	6	8	1	9	0	0	0	9	2	3	8	6	1	2	0	8	6	6	4	11	5	4	1	12	6
P50171	P50171	7	7	7	Estradiol 17-beta-dehydrogenase 8	Hsd17b8	sp|P50171|DHB8_MOUSE Estradiol 17-beta-dehydrogenase 8 OS=Mus musculus OX=10090 GN=Hsd17b8 PE=1 SV=2	1	7	7	7	1	5	5	4	5	6	0	3	6	0	2	0	7	5	4	0	6	0	0	0	7	2	0	5	6	0	0	0	5	4	4	4	6	3	3	1	6	4
P50172	P50172	22	22	22	Corticosteroid 11-beta-dehydrogenase isozyme 1	Hsd11b1	sp|P50172|DHI1_MOUSE Corticosteroid 11-beta-dehydrogenase isozyme 1 OS=Mus musculus OX=10090 GN=Hsd11b1 PE=1 SV=3	1	22	22	22	3	14	8	8	12	16	1	7	18	0	3	2	16	7	6	1	13	0	1	0	14	1	1	1	11	0	1	1	16	6	3	4	13	4	3	1	12	3
P52843;P50236	P52843;P50236	3;3	3;3	3;3	Bile salt sulfotransferase 1;Bile salt sulfotransferase 2	Sult2a1;Sult2a2	sp|P52843|ST2A1_MOUSE Bile salt sulfotransferase 1 OS=Mus musculus OX=10090 GN=Sult2a1 PE=1 SV=1;sp|P50236|ST2A2_MOUSE Bile salt sulfotransferase 2 OS=Mus musculus OX=10090 GN=Sult2a2 PE=2 SV=1	2	3	3	3	0	0	0	0	2	0	0	0	0	0	0	0	1	2	1	0	0	0	0	0	0	0	0	0	0	0	0	0	0	0	0	0	0	0	0	0	1	0
P50247	P50247	10	10	10	Adenosylhomocysteinase	Ahcy	sp|P50247|SAHH_MOUSE Adenosylhomocysteinase OS=Mus musculus OX=10090 GN=Ahcy PE=1 SV=3	1	10	10	10	0	4	0	1	0	1	0	0	6	0	0	0	9	0	0	0	7	0	0	0	7	0	0	1	6	0	0	0	1	0	0	1	10	0	1	2	9	0
P50285	P50285	22	22	22	Dimethylaniline monooxygenase [N-oxide-forming] 1	Fmo1	sp|P50285|FMO1_MOUSE Dimethylaniline monooxygenase [N-oxide-forming] 1 OS=Mus musculus OX=10090 GN=Fmo1 PE=1 SV=1	1	22	22	22	8	6	12	13	14	9	6	14	13	9	12	4	14	12	13	4	11	5	1	2	12	4	5	13	12	0	3	3	9	9	6	13	17	14	11	10	19	11
P50396	P50396	1	1	1	Rab GDP dissociation inhibitor alpha	Gdi1	sp|P50396|GDIA_MOUSE Rab GDP dissociation inhibitor alpha OS=Mus musculus OX=10090 GN=Gdi1 PE=1 SV=3	1	1	1	1	0	0	0	0	0	0	0	0	0	1	1	1	0	1	0	0	0	1	0	0	0	0	1	0	0	0	0	0	0	0	0	0	0	0	0	0	0	0
P50427	P50427	4	4	4	Steryl-sulfatase	Sts	sp|P50427|STS_MOUSE Steryl-sulfatase OS=Mus musculus OX=10090 GN=Sts PE=1 SV=1	1	4	4	4	0	1	1	0	1	1	0	1	2	0	0	0	3	2	0	0	0	0	0	0	1	0	0	1	0	0	0	0	0	0	0	0	3	0	0	0	2	0
P50544	P50544	40	40	40	Very long-chain specific acyl-CoA dehydrogenase, mitochondrial	Acadvl	sp|P50544|ACADV_MOUSE Very long-chain specific acyl-CoA dehydrogenase, mitochondrial OS=Mus musculus OX=10090 GN=Acadvl PE=1 SV=3	1	40	40	40	0	25	2	1	6	26	1	1	32	0	2	1	36	4	2	0	33	1	2	0	36	0	1	6	35	1	0	0	27	3	1	1	27	0	0	0	31	1
P50580	P50580	17	17	17	Proliferation-associated protein 2G4	Pa2g4	sp|P50580|PA2G4_MOUSE Proliferation-associated protein 2G4 OS=Mus musculus OX=10090 GN=Pa2g4 PE=1 SV=3	1	17	17	17	0	12	0	0	0	8	0	0	10	0	0	0	12	0	0	0	12	0	0	0	13	0	0	0	13	0	0	0	12	0	0	1	12	0	1	1	11	0
P51150	P51150	7	7	7	Ras-related protein Rab-7a	Rab7a	sp|P51150|RAB7A_MOUSE Ras-related protein Rab-7a OS=Mus musculus OX=10090 GN=Rab7a PE=1 SV=2	1	7	7	7	1	2	1	2	2	1	0	2	5	0	2	0	4	1	1	1	4	0	0	0	2	0	0	1	4	0	0	0	1	1	1	1	4	0	0	0	3	0
P51174	P51174	22	22	22	Long-chain specific acyl-CoA dehydrogenase, mitochondrial	Acadl	sp|P51174|ACADL_MOUSE Long-chain specific acyl-CoA dehydrogenase, mitochondrial OS=Mus musculus OX=10090 GN=Acadl PE=1 SV=2	1	22	22	22	5	15	4	5	7	17	0	5	13	1	3	0	13	6	4	0	16	0	0	0	15	4	3	6	13	1	0	0	14	7	6	3	16	2	4	2	16	4
P51175	P51175	3	3	3	Protoporphyrinogen oxidase	Ppox	sp|P51175|PPOX_MOUSE Protoporphyrinogen oxidase OS=Mus musculus OX=10090 GN=Ppox PE=1 SV=1	1	3	3	3	1	0	1	2	1	0	0	1	0	0	0	0	0	1	0	1	0	0	0	0	0	0	1	1	0	0	0	0	0	1	1	0	0	0	0	0	0	0
P51410	P51410	11	11	11	60S ribosomal protein L9	Rpl9	sp|P51410|RL9_MOUSE 60S ribosomal protein L9 OS=Mus musculus OX=10090 GN=Rpl9 PE=2 SV=2	1	11	11	11	10	9	10	10	11	6	5	10	8	5	10	8	8	10	10	6	9	5	3	4	8	6	10	10	7	6	8	8	8	10	11	9	7	9	8	8	7	9
P51612	P51612	3	3	3	DNA repair protein complementing XP-C cells homolog	Xpc	sp|P51612|XPC_MOUSE DNA repair protein complementing XP-C cells homolog OS=Mus musculus OX=10090 GN=Xpc PE=1 SV=2	1	3	3	3	1	0	0	1	1	1	0	2	0	1	0	1	0	2	1	0	0	0	0	1	0	0	0	0	0	0	0	0	0	1	1	1	0	1	0	0	0	1
P51658	P51658	20	20	20	Estradiol 17-beta-dehydrogenase 2	Hsd17b2	sp|P51658|DHB2_MOUSE Estradiol 17-beta-dehydrogenase 2 OS=Mus musculus OX=10090 GN=Hsd17b2 PE=1 SV=2	1	20	20	20	13	6	13	13	14	4	11	13	10	9	12	3	10	13	14	6	13	7	6	3	10	9	7	13	13	4	11	6	5	13	13	12	14	15	14	10	12	12
P51660	P51660	32	32	32	Peroxisomal multifunctional enzyme type 2;(3R)-hydroxyacyl-CoA dehydrogenase;Enoyl-CoA hydratase 2	Hsd17b4	sp|P51660|DHB4_MOUSE Peroxisomal multifunctional enzyme type 2 OS=Mus musculus OX=10090 GN=Hsd17b4 PE=1 SV=3	1	32	32	32	9	22	10	11	15	20	0	11	23	0	1	0	28	8	5	1	23	0	1	0	23	3	3	13	22	1	1	0	17	4	0	10	24	7	13	4	27	8
P51859	P51859	3	3	3	Hepatoma-derived growth factor	Hdgf	sp|P51859|HDGF_MOUSE Hepatoma-derived growth factor OS=Mus musculus OX=10090 GN=Hdgf PE=1 SV=2	1	3	3	3	0	2	0	0	0	0	0	0	1	0	0	0	0	0	0	0	0	0	0	0	1	0	0	0	0	0	1	0	0	0	0	0	1	1	0	0	1	0
P51881	P51881	24	24	14	ADP/ATP translocase 2;ADP/ATP translocase 2, N-terminally processed	Slc25a5	sp|P51881|ADT2_MOUSE ADP/ATP translocase 2 OS=Mus musculus OX=10090 GN=Slc25a5 PE=1 SV=3	1	24	24	14	11	15	15	15	15	12	9	20	18	10	16	14	20	18	18	11	16	5	7	8	17	13	12	15	17	5	8	11	16	14	12	9	15	7	9	7	11	6
P52019	P52019	10	10	10	Squalene monooxygenase	Sqle	sp|P52019|ERG1_MOUSE Squalene monooxygenase OS=Mus musculus OX=10090 GN=Sqle PE=2 SV=1	1	10	10	10	7	0	8	7	9	0	0	9	2	0	5	0	1	5	2	3	2	2	0	0	2	4	3	9	2	0	3	0	0	8	4	6	2	5	9	2	2	7
P52196	P52196	16	16	16	Thiosulfate sulfurtransferase	Tst	sp|P52196|THTR_MOUSE Thiosulfate sulfurtransferase OS=Mus musculus OX=10090 GN=Tst PE=1 SV=3	1	16	16	16	1	11	2	0	1	13	0	0	11	1	0	0	11	0	0	0	12	0	1	0	12	0	1	0	11	0	0	0	11	0	1	0	9	0	0	1	12	1
P52293	P52293	2	2	2	Importin subunit alpha-1	Kpna2	sp|P52293|IMA1_MOUSE Importin subunit alpha-1 OS=Mus musculus OX=10090 GN=Kpna2 PE=1 SV=2	1	2	2	2	0	1	0	0	0	0	0	0	0	0	0	0	0	0	0	0	0	0	0	0	0	0	0	0	0	0	0	0	0	0	0	0	2	0	0	0	0	0
P52332	P52332	4	4	4	Tyrosine-protein kinase JAK1	Jak1	sp|P52332|JAK1_MOUSE Tyrosine-protein kinase JAK1 OS=Mus musculus OX=10090 GN=Jak1 PE=1 SV=1	1	4	4	4	1	0	1	3	4	0	1	4	0	0	2	0	1	4	2	0	0	0	0	0	0	1	0	3	0	0	0	0	0	3	2	4	0	1	3	1	1	1
P52430	P52430	12	12	12	Serum paraoxonase/arylesterase 1	Pon1	sp|P52430|PON1_MOUSE Serum paraoxonase/arylesterase 1 OS=Mus musculus OX=10090 GN=Pon1 PE=1 SV=2	1	12	12	12	3	5	6	4	6	5	1	4	6	2	3	1	10	4	5	2	7	0	1	1	6	3	3	4	7	0	1	0	6	4	1	2	10	2	2	2	9	3
P52479	P52479	5	5	5	Ubiquitin carboxyl-terminal hydrolase 10	Usp10	sp|P52479|UBP10_MOUSE Ubiquitin carboxyl-terminal hydrolase 10 OS=Mus musculus OX=10090 GN=Usp10 PE=1 SV=3	1	5	5	5	0	1	0	1	0	0	0	0	3	0	0	0	4	1	0	0	3	0	0	0	4	0	0	1	2	0	0	0	0	1	0	1	4	0	1	0	3	0
P52503	P52503	7	7	7	NADH dehydrogenase [ubiquinone] iron-sulfur protein 6, mitochondrial	Ndufs6	sp|P52503|NDUS6_MOUSE NADH dehydrogenase [ubiquinone] iron-sulfur protein 6, mitochondrial OS=Mus musculus OX=10090 GN=Ndufs6 PE=1 SV=2	1	7	7	7	0	5	0	0	0	5	0	2	4	0	1	0	7	1	2	0	6	0	0	0	6	0	0	0	4	0	1	0	5	0	0	0	5	0	0	0	3	0
P52760	P52760	10	10	10	Ribonuclease UK114	Hrsp12	sp|P52760|RIDA_MOUSE 2-iminobutanoate/2-iminopropanoate deaminase OS=Mus musculus OX=10090 GN=Rida PE=1 SV=3	1	10	10	10	0	5	0	1	1	7	0	0	6	0	0	0	8	0	0	0	7	0	0	0	8	0	0	0	7	0	0	0	6	0	0	0	5	0	0	0	5	0
P52792	P52792	3	3	3	Glucokinase	Gck	sp|P52792|HXK4_MOUSE Hexokinase-4 OS=Mus musculus OX=10090 GN=Gck PE=1 SV=1	1	3	3	3	0	0	1	0	0	0	0	0	0	0	0	0	1	0	0	0	1	0	0	0	0	0	0	1	0	0	0	0	0	0	1	0	0	0	0	0	0	0
P52825	P52825	23	23	23	Carnitine O-palmitoyltransferase 2, mitochondrial	Cpt2	sp|P52825|CPT2_MOUSE Carnitine O-palmitoyltransferase 2, mitochondrial OS=Mus musculus OX=10090 GN=Cpt2 PE=1 SV=2	1	23	23	23	2	10	2	1	6	15	0	2	16	0	1	1	18	6	2	0	18	0	0	0	17	0	0	2	17	0	0	0	12	2	1	5	15	2	1	0	18	2
P52840	P52840	5	5	5	Sulfotransferase 1A1	Sult1a1	sp|P52840|ST1A1_MOUSE Sulfotransferase 1A1 OS=Mus musculus OX=10090 GN=Sult1a1 PE=1 SV=1	1	5	5	5	4	1	3	4	4	0	2	4	2	0	3	2	3	3	2	1	1	0	0	0	2	1	2	2	1	1	1	2	1	2	2	2	3	1	3	1	3	3
P53026	P53026	14	14	14	60S ribosomal protein L10a	Rpl10a	sp|P53026|RL10A_MOUSE 60S ribosomal protein L10a OS=Mus musculus OX=10090 GN=Rpl10a PE=1 SV=3	1	14	14	14	6	10	7	9	10	11	9	11	12	9	10	8	10	9	9	3	11	5	3	5	10	7	7	8	9	7	6	5	9	8	8	5	10	6	4	3	8	4
P53395	P53395	33	33	33	Lipoamide acyltransferase component of branched-chain alpha-keto acid dehydrogenase complex, mitochondrial	Dbt	sp|P53395|ODB2_MOUSE Lipoamide acyltransferase component of branched-chain alpha-keto acid dehydrogenase complex, mitochondrial OS=Mus musculus OX=10090 GN=Dbt PE=1 SV=2	1	33	33	33	9	11	10	29	14	11	26	19	22	16	28	2	20	11	27	2	18	0	13	1	19	8	21	15	15	0	20	14	10	13	27	4	16	3	4	0	20	4
P53569	P53569	9	9	9	CCAAT/enhancer-binding protein zeta	Cebpz	sp|P53569|CEBPZ_MOUSE CCAAT/enhancer-binding protein zeta OS=Mus musculus OX=10090 GN=Cebpz PE=1 SV=2	1	9	9	9	2	0	4	4	6	0	1	7	0	0	3	0	0	6	4	0	0	0	0	0	0	3	2	6	0	0	1	0	0	4	1	4	0	3	4	1	0	2
P53798	P53798	6	6	6	Squalene synthase	Fdft1	sp|P53798|FDFT_MOUSE Squalene synthase OS=Mus musculus OX=10090 GN=Fdft1 PE=1 SV=2	1	6	6	6	2	0	3	4	3	0	0	3	3	0	2	0	2	1	0	1	2	1	1	0	2	2	2	3	1	1	2	1	0	3	1	5	2	3	4	0	2	4
P53986	P53986	1	1	1	Monocarboxylate transporter 1	Slc16a1	sp|P53986|MOT1_MOUSE Monocarboxylate transporter 1 OS=Mus musculus OX=10090 GN=Slc16a1 PE=1 SV=1	1	1	1	1	0	1	0	0	0	0	0	1	1	0	0	0	1	0	0	0	1	0	0	0	0	0	0	0	0	0	0	0	0	0	0	0	1	0	0	0	0	0
P53994;P59279	P53994;P59279	4;2	4;2	4;2	Ras-related protein Rab-2A;Ras-related protein Rab-2B	Rab2a;Rab2b	sp|P53994|RAB2A_MOUSE Ras-related protein Rab-2A OS=Mus musculus OX=10090 GN=Rab2a PE=1 SV=1;sp|P59279|RAB2B_MOUSE Ras-related protein Rab-2B OS=Mus musculus OX=10090 GN=Rab2b PE=1 SV=1	2	4	4	4	0	0	1	0	1	0	0	1	2	0	0	0	2	0	0	0	1	0	0	0	1	0	0	0	0	0	0	0	0	1	1	0	4	0	0	0	4	0
P54071	P54071	22	22	21	Isocitrate dehydrogenase [NADP], mitochondrial	Idh2	sp|P54071|IDHP_MOUSE Isocitrate dehydrogenase [NADP], mitochondrial OS=Mus musculus OX=10090 GN=Idh2 PE=1 SV=3	1	22	22	21	1	10	3	2	8	15	0	3	17	0	0	1	20	8	8	0	18	0	0	1	21	1	2	3	15	0	0	0	13	6	5	2	15	0	4	0	18	4
P54869	P54869	34	34	32	Hydroxymethylglutaryl-CoA synthase, mitochondrial	Hmgcs2	sp|P54869|HMCS2_MOUSE Hydroxymethylglutaryl-CoA synthase, mitochondrial OS=Mus musculus OX=10090 GN=Hmgcs2 PE=1 SV=2	1	34	34	32	4	24	8	8	13	27	4	7	25	4	5	3	27	11	11	5	30	5	5	4	28	5	8	8	26	3	4	2	26	12	6	5	22	8	7	5	29	11
P55096	P55096	48	48	48	ATP-binding cassette sub-family D member 3	Abcd3	sp|P55096|ABCD3_MOUSE ATP-binding cassette sub-family D member 3 OS=Mus musculus OX=10090 GN=Abcd3 PE=1 SV=2	1	48	48	48	30	11	34	35	42	18	25	36	37	17	29	22	34	39	38	25	30	20	21	10	25	27	27	36	30	9	26	22	6	34	33	30	25	32	29	30	31	37
P55258;P61028;Q9DD03;Q8K386	P55258	5;2;1;1	3;0;0;0	3;0;0;0	Ras-related protein Rab-8A	Rab8a	sp|P55258|RAB8A_MOUSE Ras-related protein Rab-8A OS=Mus musculus OX=10090 GN=Rab8a PE=1 SV=2	4	5	3	3	3	2	5	4	5	2	0	5	4	0	4	0	2	4	4	1	2	2	0	0	2	4	3	5	3	0	1	1	1	4	3	4	4	3	2	2	1	4
P55264	P55264	7	7	7	Adenosine kinase	Adk	sp|P55264|ADK_MOUSE Adenosine kinase OS=Mus musculus OX=10090 GN=Adk PE=1 SV=2	1	7	7	7	0	0	0	0	0	0	0	0	2	0	0	0	3	0	0	0	1	0	0	0	1	0	0	0	0	0	0	0	0	0	0	0	6	0	0	0	2	0
P55302	P55302	11	11	11	Alpha-2-macroglobulin receptor-associated protein	Lrpap1	sp|P55302|AMRP_MOUSE Alpha-2-macroglobulin receptor-associated protein OS=Mus musculus OX=10090 GN=Lrpap1 PE=1 SV=1	1	11	11	11	0	7	0	0	0	7	0	0	8	0	0	0	9	0	0	1	6	0	0	0	7	0	0	0	7	0	0	0	6	0	0	0	7	0	0	0	6	0
P56135	P56135	6	6	6	ATP synthase subunit f, mitochondrial	Atp5j2	sp|P56135|ATPK_MOUSE ATP synthase subunit f, mitochondrial OS=Mus musculus OX=10090 GN=Atp5mf PE=1 SV=3	1	6	6	6	2	4	3	2	2	4	3	3	5	3	3	2	5	4	3	3	4	3	3	2	5	3	3	3	4	2	3	3	4	2	3	2	4	1	1	0	3	1
P56213	P56213	4	4	4	FAD-linked sulfhydryl oxidase ALR	Gfer	sp|P56213|ALR_MOUSE FAD-linked sulfhydryl oxidase ALR OS=Mus musculus OX=10090 GN=Gfer PE=1 SV=2	1	4	4	4	1	3	1	1	0	4	0	0	2	0	0	0	3	0	1	0	4	0	0	0	4	0	0	0	3	0	0	0	3	0	0	0	2	1	0	0	3	0
P56379	P56379	4	4	4	6.8 kDa mitochondrial proteolipid	Mp68	sp|P56379|ATP68_MOUSE ATP synthase subunit ATP5MPL, mitochondrial OS=Mus musculus OX=10090 GN=Atp5mpl PE=1 SV=1	1	4	4	4	2	4	2	1	3	3	3	4	4	3	3	4	4	4	3	1	3	2	3	2	3	3	2	2	4	2	3	2	3	1	1	3	2	1	1	2	3	3
P56391	P56391	6	6	6	Cytochrome c oxidase subunit 6B1	Cox6b1	sp|P56391|CX6B1_MOUSE Cytochrome c oxidase subunit 6B1 OS=Mus musculus OX=10090 GN=Cox6b1 PE=1 SV=2	1	6	6	6	0	6	0	0	0	5	1	1	4	2	0	0	6	1	0	0	6	0	0	0	5	0	0	0	6	1	0	0	6	0	1	1	4	1	0	0	4	0
P56394	P56394	1	1	1	Cytochrome c oxidase copper chaperone	Cox17	sp|P56394|COX17_MOUSE Cytochrome c oxidase copper chaperone OS=Mus musculus OX=10090 GN=Cox17 PE=1 SV=2	1	1	1	1	0	0	0	0	0	0	0	0	0	0	0	0	0	0	0	0	0	0	0	0	0	0	0	0	0	0	0	0	0	0	0	0	0	0	0	0	0	0
P56395	P56395	16	16	16	Cytochrome b5	Cyb5a	sp|P56395|CYB5_MOUSE Cytochrome b5 OS=Mus musculus OX=10090 GN=Cyb5a PE=1 SV=2	1	16	16	16	6	15	5	5	5	15	2	5	12	3	4	3	15	4	5	0	15	1	2	1	15	1	4	5	13	1	1	3	14	3	3	5	12	4	4	4	12	4
P56480	P56480	43	43	43	ATP synthase subunit beta, mitochondrial	Atp5b	sp|P56480|ATPB_MOUSE ATP synthase subunit beta, mitochondrial OS=Mus musculus OX=10090 GN=Atp5f1b PE=1 SV=2	1	43	43	43	22	36	27	27	26	37	10	34	40	16	28	14	37	29	27	17	38	11	7	11	40	16	20	20	34	6	11	15	36	25	23	23	27	17	22	16	27	19
P56593	P56593	39	39	35	Cytochrome P450 2A12	Cyp2a12	sp|P56593|CP2AC_MOUSE Cytochrome P450 2A12 OS=Mus musculus OX=10090 GN=Cyp2a12 PE=1 SV=2	1	39	39	35	9	16	14	18	25	20	5	20	31	3	11	3	32	13	18	8	29	1	2	0	33	8	11	21	28	7	12	7	21	13	9	17	29	13	11	11	27	20
P56654	P56654	19	6	5	Cytochrome P450 2C37	Cyp2c37	sp|P56654|CP237_MOUSE Cytochrome P450 2C37 OS=Mus musculus OX=10090 GN=Cyp2c37 PE=1 SV=2	1	19	6	5	8	9	11	12	11	10	2	8	12	4	6	3	17	7	9	2	11	2	3	1	15	4	6	10	14	2	4	6	12	9	5	10	16	8	8	6	12	9
P56657	P56657	15	15	13	Cytochrome P450 2C40	Cyp2c40	sp|P56657|CP240_MOUSE Cytochrome P450 2C40 OS=Mus musculus OX=10090 GN=Cyp2c40 PE=1 SV=2	1	15	15	13	2	5	2	1	8	7	2	3	9	1	2	0	13	6	3	0	11	1	0	1	14	5	3	7	12	0	1	2	11	9	3	2	12	0	2	5	13	9
P56959	P56959	7	7	7	RNA-binding protein FUS	Fus	sp|P56959|FUS_MOUSE RNA-binding protein FUS OS=Mus musculus OX=10090 GN=Fus PE=1 SV=1	1	7	7	7	1	4	1	1	3	6	0	2	4	1	1	0	6	3	1	0	4	0	0	0	4	1	0	3	4	0	0	1	3	2	3	4	4	2	3	2	4	2
P56960	P56960	5	5	5	Exosome component 10	Exosc10	sp|P56960|EXOSX_MOUSE Exosome component 10 OS=Mus musculus OX=10090 GN=Exosc10 PE=1 SV=2	1	5	5	5	1	0	2	2	2	1	1	2	1	1	1	0	1	2	1	0	0	0	0	0	1	0	0	1	0	0	1	1	0	3	1	0	0	0	1	0	0	0
P57016	P57016	1	1	1	Ladinin-1	Lad1	sp|P57016|LAD1_MOUSE Ladinin-1 OS=Mus musculus OX=10090 GN=Lad1 PE=1 SV=1	1	1	1	1	0	0	0	0	0	0	0	0	0	0	0	0	0	0	0	0	0	0	0	0	0	0	0	0	1	0	0	0	0	0	0	0	0	0	0	0	0	0
P57759	P57759	6	6	6	Endoplasmic reticulum resident protein 29	Erp29	sp|P57759|ERP29_MOUSE Endoplasmic reticulum resident protein 29 OS=Mus musculus OX=10090 GN=Erp29 PE=1 SV=2	1	6	6	6	0	2	0	0	0	2	0	0	4	0	0	0	5	0	0	0	3	0	0	0	2	0	0	0	3	0	0	0	3	0	0	0	6	0	0	0	6	0
P57776	P57776	9	9	9	Elongation factor 1-delta	Eef1d	sp|P57776|EF1D_MOUSE Elongation factor 1-delta OS=Mus musculus OX=10090 GN=Eef1d PE=1 SV=3	1	9	9	9	5	9	2	4	3	8	0	3	6	0	1	0	6	0	2	1	8	1	0	0	7	1	0	5	7	1	4	1	6	3	1	3	6	2	4	0	6	2
P57780	P57780	60	60	44	Alpha-actinin-4	Actn4	sp|P57780|ACTN4_MOUSE Alpha-actinin-4 OS=Mus musculus OX=10090 GN=Actn4 PE=1 SV=1	1	60	60	44	6	39	11	13	8	25	2	8	44	2	3	1	45	8	6	2	33	0	0	1	39	1	0	12	38	2	2	3	30	5	1	8	45	6	6	3	44	1
P57784	P57784	15	15	15	U2 small nuclear ribonucleoprotein A	Snrpa1	sp|P57784|RU2A_MOUSE U2 small nuclear ribonucleoprotein A OS=Mus musculus OX=10090 GN=Snrpa1 PE=1 SV=2	1	15	15	15	11	8	11	10	13	5	10	11	8	12	12	9	8	9	11	7	5	4	4	5	7	8	9	10	7	7	11	11	3	10	11	12	6	11	9	10	7	10
P58021	P58021	4	4	4	Transmembrane 9 superfamily member 2	Tm9sf2	sp|P58021|TM9S2_MOUSE Transmembrane 9 superfamily member 2 OS=Mus musculus OX=10090 GN=Tm9sf2 PE=1 SV=1	1	4	4	4	0	0	0	0	0	0	0	0	1	0	0	0	1	0	0	0	1	0	0	0	0	0	0	0	0	0	0	0	0	1	0	0	3	0	0	0	1	0
P58044	P58044	3	3	3	Isopentenyl-diphosphate Delta-isomerase 1	Idi1	sp|P58044|IDI1_MOUSE Isopentenyl-diphosphate Delta-isomerase 1 OS=Mus musculus OX=10090 GN=Idi1 PE=1 SV=1	1	3	3	3	0	0	0	0	0	0	0	0	0	0	0	0	2	0	0	0	0	0	0	0	2	0	0	0	1	0	0	0	0	0	0	0	2	0	0	0	1	0
P58059	P58059	2	2	2	28S ribosomal protein S21, mitochondrial	Mrps21	sp|P58059|RT21_MOUSE 28S ribosomal protein S21, mitochondrial OS=Mus musculus OX=10090 GN=Mrps21 PE=1 SV=1	1	2	2	2	2	0	2	2	2	0	1	2	0	1	1	1	1	1	2	0	0	0	1	2	0	2	2	1	1	1	1	1	0	1	2	2	0	0	1	0	1	1
P58064	P58064	1	1	1	28S ribosomal protein S6, mitochondrial	Mrps6	sp|P58064|RT06_MOUSE 28S ribosomal protein S6, mitochondrial OS=Mus musculus OX=10090 GN=Mrps6 PE=1 SV=3	1	1	1	1	1	1	0	1	1	1	1	1	1	0	1	1	1	1	0	0	1	0	1	1	1	1	1	1	1	0	1	0	1	0	1	1	1	0	0	0	1	0
P58137	P58137	6	6	6	Acyl-coenzyme A thioesterase 8	Acot8	sp|P58137|ACOT8_MOUSE Acyl-coenzyme A thioesterase 8 OS=Mus musculus OX=10090 GN=Acot8 PE=1 SV=1	1	6	6	6	1	0	0	1	0	1	0	0	0	0	0	0	1	0	0	0	3	0	0	0	2	0	0	0	2	0	0	0	1	0	1	0	4	0	0	0	4	0
P58252	P58252	23	22	22	Elongation factor 2	Eef2	sp|P58252|EF2_MOUSE Elongation factor 2 OS=Mus musculus OX=10090 GN=Eef2 PE=1 SV=2	1	23	22	22	3	8	8	4	7	6	0	1	13	0	2	0	18	2	4	2	17	2	1	2	15	4	1	7	14	1	0	0	6	4	1	4	18	1	3	1	18	2
P58281	P58281	27	27	27	Dynamin-like 120 kDa protein, mitochondrial;Dynamin-like 120 kDa protein, form S1	Opa1	sp|P58281|OPA1_MOUSE Dynamin-like 120 kDa protein, mitochondrial OS=Mus musculus OX=10090 GN=Opa1 PE=1 SV=1	1	27	27	27	2	7	0	0	0	7	0	0	12	0	0	0	21	2	0	1	10	0	0	0	17	0	0	0	9	0	1	0	5	0	1	1	13	0	0	0	16	1
P58468	P58468	3	3	3	Protein FAM207A	Fam207a	sp|P58468|F207A_MOUSE Protein FAM207A OS=Mus musculus OX=10090 GN=Fam207a PE=1 SV=1	1	3	3	3	3	1	2	2	1	1	3	1	0	2	1	1	0	2	2	0	0	1	2	1	0	2	1	1	0	2	2	3	0	2	2	0	0	0	1	1	0	1
P58501	P58501	2	2	2	PAX3- and PAX7-binding protein 1	Paxbp1	sp|P58501|PAXB1_MOUSE PAX3- and PAX7-binding protein 1 OS=Mus musculus OX=10090 GN=Paxbp1 PE=1 SV=3	1	2	2	2	1	0	0	2	0	0	0	1	0	0	1	0	0	0	0	0	0	0	0	0	0	0	0	1	0	0	0	0	0	1	0	1	0	0	0	0	0	1
P58710	P58710	15	15	15	L-gulonolactone oxidase	Gulo	sp|P58710|GGLO_MOUSE L-gulonolactone oxidase OS=Mus musculus OX=10090 GN=Gulo PE=1 SV=3	1	15	15	15	2	5	6	4	4	1	0	5	8	1	6	0	9	3	4	0	8	0	0	0	9	1	1	5	9	0	1	1	2	3	2	5	14	2	3	2	13	3
P58771	P58771	24	12	10	Tropomyosin alpha-1 chain	Tpm1	sp|P58771|TPM1_MOUSE Tropomyosin alpha-1 chain OS=Mus musculus OX=10090 GN=Tpm1 PE=1 SV=1	1	24	12	10	22	17	23	21	16	17	22	20	14	22	23	19	16	23	21	7	15	9	13	15	14	16	13	20	14	18	20	12	14	15	18	18	10	15	18	10	15	13
P59017	P59017	4	4	4	Bcl-2-like protein 13	Bcl2l13	sp|P59017|B2L13_MOUSE Bcl-2-like protein 13 OS=Mus musculus OX=10090 GN=Bcl2l13 PE=1 SV=2	1	4	4	4	0	2	0	0	0	2	0	1	1	0	0	0	2	1	0	0	1	0	0	0	1	0	0	0	2	0	0	0	1	0	0	0	2	0	0	0	3	0
P59096	P59096	1	1	1	StAR-related lipid transfer protein 6	Stard6	sp|P59096|STAR6_MOUSE StAR-related lipid transfer protein 6 OS=Mus musculus OX=10090 GN=Stard6 PE=2 SV=1	1	1	1	1	0	0	0	0	0	0	0	0	0	0	0	0	0	0	0	0	0	0	0	0	0	0	0	0	0	0	0	0	0	0	0	0	0	0	0	0	0	0
P59242	P59242	19	19	19	Cingulin	Cgn	sp|P59242|CING_MOUSE Cingulin OS=Mus musculus OX=10090 GN=Cgn PE=1 SV=1	1	19	19	19	1	15	1	1	1	7	0	2	10	1	1	0	10	1	1	0	7	0	0	0	8	1	1	1	5	0	0	0	4	1	1	1	9	1	1	0	7	0
P59266	P59266	3	3	3	Fat storage-inducing transmembrane protein 2	Fitm2	sp|P59266|FITM2_MOUSE Fat storage-inducing transmembrane protein 2 OS=Mus musculus OX=10090 GN=Fitm2 PE=1 SV=1	1	3	3	3	3	0	3	3	2	0	0	2	1	0	1	0	0	2	2	2	0	2	3	0	0	3	2	3	1	0	3	0	0	3	1	2	2	2	2	2	2	2
P59267	P59267	1	1	1	Palmitoyltransferase ZDHHC2	Zdhhc2	sp|P59267|ZDHC2_MOUSE Palmitoyltransferase ZDHHC2 OS=Mus musculus OX=10090 GN=Zdhhc2 PE=2 SV=1	1	1	1	1	0	0	0	0	0	0	0	0	0	0	0	0	0	0	0	0	0	0	0	0	0	0	0	0	0	0	0	0	0	0	0	0	0	0	0	0	0	0
P59708	P59708	4	4	4	Splicing factor 3B subunit 6	Sf3b6	sp|P59708|SF3B6_MOUSE Splicing factor 3B subunit 6 OS=Mus musculus OX=10090 GN=Sf3b6 PE=1 SV=1	1	4	4	4	3	1	3	3	4	3	4	4	4	4	4	4	2	4	4	2	3	2	1	4	3	4	4	4	3	4	4	4	2	4	3	3	2	2	1	2	1	2
P59999	P59999	7	7	7	Actin-related protein 2/3 complex subunit 4	Arpc4	sp|P59999|ARPC4_MOUSE Actin-related protein 2/3 complex subunit 4 OS=Mus musculus OX=10090 GN=Arpc4 PE=1 SV=3	1	7	7	7	6	3	6	6	6	6	5	6	5	5	6	6	6	6	6	3	3	4	5	4	4	3	4	6	4	4	5	5	2	5	5	6	4	5	6	5	2	5
P60060	P60060	3	3	3	Protein transport protein Sec61 subunit gamma	Sec61g	sp|P60060|SC61G_MOUSE Protein transport protein Sec61 subunit gamma OS=Mus musculus OX=10090 GN=Sec61g PE=3 SV=1	1	3	3	3	0	2	0	0	1	3	1	3	2	2	2	1	2	1	2	1	3	0	1	0	2	0	1	1	2	0	2	0	2	1	1	0	2	0	0	0	2	0
P60122	P60122	16	16	16	RuvB-like 1	Ruvbl1	sp|P60122|RUVB1_MOUSE RuvB-like 1 OS=Mus musculus OX=10090 GN=Ruvbl1 PE=1 SV=1	1	16	16	16	13	3	15	13	14	1	5	13	7	5	10	5	7	10	13	2	1	0	1	2	3	9	9	12	1	1	4	7	0	13	10	10	6	9	11	8	4	12
P60229	P60229	5	5	5	Eukaryotic translation initiation factor 3 subunit E	Eif3e	sp|P60229|EIF3E_MOUSE Eukaryotic translation initiation factor 3 subunit E OS=Mus musculus OX=10090 GN=Eif3e PE=1 SV=1	1	5	5	5	0	2	0	0	0	1	0	0	1	0	0	0	5	0	0	0	1	0	0	0	3	0	0	0	3	0	0	0	1	0	0	0	4	0	0	0	1	0
P60335	P60335	8	8	7	Poly(rC)-binding protein 1	Pcbp1	sp|P60335|PCBP1_MOUSE Poly(rC)-binding protein 1 OS=Mus musculus OX=10090 GN=Pcbp1 PE=1 SV=1	1	8	8	7	7	5	5	6	8	4	4	8	4	2	6	4	6	7	7	4	4	2	1	2	4	5	6	8	5	1	4	4	3	6	5	5	5	5	5	5	5	5
P60670	P60670	4	4	4	Nuclear protein localization protein 4 homolog	Nploc4	sp|P60670|NPL4_MOUSE Nuclear protein localization protein 4 homolog OS=Mus musculus OX=10090 GN=Nploc4 PE=1 SV=3	1	4	4	4	0	0	0	0	0	0	0	0	0	0	0	0	1	0	0	0	1	0	0	0	0	0	1	0	1	0	0	0	0	0	0	0	3	0	0	0	1	0
P63260;P60710	P63260;P60710	33;33	33;33	13;13	Actin, cytoplasmic 2;Actin, cytoplasmic 2, N-terminally processed;Actin, cytoplasmic 1;Actin, cytoplasmic 1, N-terminally processed	Actg1;Actb	sp|P63260|ACTG_MOUSE Actin, cytoplasmic 2 OS=Mus musculus OX=10090 GN=Actg1 PE=1 SV=1;sp|P60710|ACTB_MOUSE Actin, cytoplasmic 1 OS=Mus musculus OX=10090 GN=Actb PE=1 SV=1	2	33	33	13	28	26	28	30	27	25	21	29	26	21	26	24	24	30	29	19	25	18	16	17	23	22	24	27	21	17	22	23	24	28	27	25	19	23	21	18	19	22
P60766	P60766	3	3	3	Cell division control protein 42 homolog	Cdc42	sp|P60766|CDC42_MOUSE Cell division control protein 42 homolog OS=Mus musculus OX=10090 GN=Cdc42 PE=1 SV=2	1	3	3	3	3	1	3	3	2	0	0	2	2	0	3	1	3	3	2	0	1	0	0	1	1	0	0	2	0	0	0	0	0	2	2	1	1	1	3	0	0	1
P60824	P60824	3	3	3	Cold-inducible RNA-binding protein	Cirbp	sp|P60824|CIRBP_MOUSE Cold-inducible RNA-binding protein OS=Mus musculus OX=10090 GN=Cirbp PE=1 SV=1	1	3	3	3	1	1	0	1	0	1	0	1	0	0	0	0	1	0	0	0	0	0	0	0	0	0	1	1	0	0	0	0	0	0	0	3	1	2	1	1	0	1
P60843	P60843	17	17	5	Eukaryotic initiation factor 4A-I	Eif4a1	sp|P60843|IF4A1_MOUSE Eukaryotic initiation factor 4A-I OS=Mus musculus OX=10090 GN=Eif4a1 PE=1 SV=1	1	17	17	5	1	7	3	1	2	5	0	2	12	0	0	0	14	0	2	0	12	0	0	0	13	0	0	8	14	0	3	0	7	4	1	4	15	0	0	1	11	4
P60867	P60867	5	5	5	40S ribosomal protein S20	Rps20	sp|P60867|RS20_MOUSE 40S ribosomal protein S20 OS=Mus musculus OX=10090 GN=Rps20 PE=1 SV=1	1	5	5	5	3	5	4	4	3	5	1	3	3	1	3	0	5	3	2	3	5	3	2	2	5	1	2	3	5	2	2	1	4	3	3	2	2	3	2	2	3	2
P61022	P61022	5	5	5	Calcineurin B homologous protein 1	Chp1	sp|P61022|CHP1_MOUSE Calcineurin B homologous protein 1 OS=Mus musculus OX=10090 GN=Chp1 PE=1 SV=2	1	5	5	5	1	2	1	3	3	2	0	4	3	3	4	2	4	4	4	0	3	1	2	1	2	2	3	1	2	3	3	1	1	3	1	1	3	0	1	2	3	1
P61027	P61027	4	3	3	Ras-related protein Rab-10	Rab10	sp|P61027|RAB10_MOUSE Ras-related protein Rab-10 OS=Mus musculus OX=10090 GN=Rab10 PE=1 SV=1	1	4	3	3	3	2	3	4	3	1	0	2	4	0	2	1	4	4	3	1	3	0	0	0	2	3	2	2	3	0	3	1	0	2	4	4	2	2	3	2	2	3
P61161	P61161	6	6	6	Actin-related protein 2	Actr2	sp|P61161|ARP2_MOUSE Actin-related protein 2 OS=Mus musculus OX=10090 GN=Actr2 PE=1 SV=1	1	6	6	6	6	0	5	5	5	0	0	5	3	2	5	1	4	5	5	1	1	1	0	0	3	3	2	5	3	0	3	1	0	6	4	6	2	3	3	1	0	3
P61164	P61164	4	4	2	Alpha-centractin	Actr1a	sp|P61164|ACTZ_MOUSE Alpha-centractin OS=Mus musculus OX=10090 GN=Actr1a PE=1 SV=1	1	4	4	2	0	0	0	0	0	0	0	0	1	0	0	0	2	0	0	0	0	0	0	0	0	0	0	0	0	0	0	0	0	0	0	0	3	0	1	1	2	0
P61205;P84078;Q8BSL7	P61205;P84078;Q8BSL7	5;5;4	5;5;4	2;2;2	ADP-ribosylation factor 3;ADP-ribosylation factor 1;ADP-ribosylation factor 2	Arf3;Arf1;Arf2	sp|P61205|ARF3_MOUSE ADP-ribosylation factor 3 OS=Mus musculus OX=10090 GN=Arf3 PE=2 SV=2;sp|P84078|ARF1_MOUSE ADP-ribosylation factor 1 OS=Mus musculus OX=10090 GN=Arf1 PE=1 SV=2;sp|Q8BSL7|ARF2_MOUSE ADP-ribosylation factor 2 OS=Mus musculus OX=10090 GN=A	3	5	5	2	2	0	3	3	3	0	0	1	2	1	3	0	3	3	2	1	1	0	0	0	2	0	3	2	1	0	0	0	0	2	1	2	4	1	2	0	4	1
P61222	P61222	2	2	2	ATP-binding cassette sub-family E member 1	Abce1	sp|P61222|ABCE1_MOUSE ATP-binding cassette sub-family E member 1 OS=Mus musculus OX=10090 GN=Abce1 PE=1 SV=1	1	2	2	2	0	0	0	1	0	0	0	0	0	0	0	0	1	0	0	0	1	0	0	0	1	0	0	0	1	0	0	0	0	0	0	0	2	0	0	0	1	0
P61255	P61255	31	31	30	60S ribosomal protein L26	Rpl26	sp|P61255|RL26_MOUSE 60S ribosomal protein L26 OS=Mus musculus OX=10090 GN=Rpl26 PE=1 SV=1	1	31	31	30	26	21	29	28	28	20	28	29	15	25	26	27	16	29	27	26	20	26	23	25	17	27	26	26	16	23	24	24	17	26	26	17	9	18	15	16	11	16
P61327;Q9CQL1	P61327;Q9CQL1	4;3	4;3	4;3	Protein mago nashi homolog;Protein mago nashi homolog 2	Magoh;Magohb	sp|P61327|MGN_MOUSE Protein mago nashi homolog OS=Mus musculus OX=10090 GN=Magoh PE=2 SV=1;sp|Q9CQL1|MGN2_MOUSE Protein mago nashi homolog 2 OS=Mus musculus OX=10090 GN=Magohb PE=2 SV=1	2	4	4	4	0	2	0	0	0	2	0	0	3	0	0	0	3	1	0	0	0	0	0	0	2	0	0	0	2	0	0	0	1	0	0	0	1	0	0	0	1	0
P61358	P61358	10	10	10	60S ribosomal protein L27	Rpl27	sp|P61358|RL27_MOUSE 60S ribosomal protein L27 OS=Mus musculus OX=10090 GN=Rpl27 PE=1 SV=2	1	10	10	10	8	6	8	10	8	7	10	8	8	9	9	9	8	8	8	6	7	4	5	7	6	6	5	9	8	8	9	10	7	8	9	6	6	6	6	6	4	6
P61458	P61458	4	4	4	Pterin-4-alpha-carbinolamine dehydratase	Pcbd1	sp|P61458|PHS_MOUSE Pterin-4-alpha-carbinolamine dehydratase OS=Mus musculus OX=10090 GN=Pcbd1 PE=1 SV=2	1	4	4	4	0	1	0	0	0	2	0	0	2	0	1	0	3	0	0	0	2	0	0	0	3	0	0	0	0	0	0	0	3	0	1	0	0	0	0	0	1	0
P61514	P61514	4	4	4	60S ribosomal protein L37a	Rpl37a	sp|P61514|RL37A_MOUSE 60S ribosomal protein L37a OS=Mus musculus OX=10090 GN=Rpl37a PE=1 SV=2	1	4	4	4	3	2	3	3	3	2	4	3	3	2	3	3	3	4	3	0	3	1	1	3	3	2	2	4	3	3	3	4	3	4	3	3	3	3	3	3	3	3
P61620;Q9JLR1	P61620	13;6	13;6	13;6	Protein transport protein Sec61 subunit alpha isoform 1	Sec61a1	sp|P61620|S61A1_MOUSE Protein transport protein Sec61 subunit alpha isoform 1 OS=Mus musculus OX=10090 GN=Sec61a1 PE=1 SV=2	2	13	13	13	7	3	7	8	10	4	5	9	8	6	9	8	10	9	9	6	7	3	4	1	6	3	6	9	8	0	4	1	4	6	3	5	11	4	7	7	11	7
P61750	P61750	5	3	3	ADP-ribosylation factor 4	Arf4	sp|P61750|ARF4_MOUSE ADP-ribosylation factor 4 OS=Mus musculus OX=10090 GN=Arf4 PE=1 SV=2	1	5	3	3	2	0	2	2	2	0	0	1	1	1	2	0	1	2	1	0	0	0	0	0	1	0	3	5	1	0	1	0	0	3	2	2	1	1	2	0	2	1
P61804	P61804	4	4	4	Dolichyl-diphosphooligosaccharide--protein glycosyltransferase subunit DAD1	Dad1	sp|P61804|DAD1_MOUSE Dolichyl-diphosphooligosaccharide--protein glycosyltransferase subunit DAD1 OS=Mus musculus OX=10090 GN=Dad1 PE=1 SV=3	1	4	4	4	0	2	0	2	3	1	1	3	3	3	3	2	4	3	3	0	3	0	0	1	2	0	1	2	3	0	0	0	0	0	0	1	2	0	1	1	2	1
P61922	P61922	25	25	25	4-aminobutyrate aminotransferase, mitochondrial	Abat	sp|P61922|GABT_MOUSE 4-aminobutyrate aminotransferase, mitochondrial OS=Mus musculus OX=10090 GN=Abat PE=1 SV=1	1	25	25	25	1	6	0	1	2	8	0	0	17	0	0	0	19	1	0	0	17	0	0	0	19	1	0	2	14	0	1	0	9	3	1	0	19	1	0	0	18	0
P61924	P61924	1	1	1	Coatomer subunit zeta-1	Copz1	sp|P61924|COPZ1_MOUSE Coatomer subunit zeta-1 OS=Mus musculus OX=10090 GN=Copz1 PE=1 SV=1	1	1	1	1	0	0	0	0	0	0	0	0	0	0	0	0	0	0	0	0	0	0	0	0	0	0	0	0	0	0	0	0	0	0	0	0	1	0	0	0	1	0
P61961	P61961	2	2	2	Ubiquitin-fold modifier 1	Ufm1	sp|P61961|UFM1_MOUSE Ubiquitin-fold modifier 1 OS=Mus musculus OX=10090 GN=Ufm1 PE=1 SV=1	1	2	2	2	1	2	1	2	2	2	0	2	2	0	1	1	2	2	1	0	2	0	0	0	2	0	2	1	1	0	0	0	2	0	1	1	2	0	1	0	1	0
P61965	P61965	5	5	5	WD repeat-containing protein 5	Wdr5	sp|P61965|WDR5_MOUSE WD repeat-containing protein 5 OS=Mus musculus OX=10090 GN=Wdr5 PE=1 SV=1	1	5	5	5	3	1	4	3	3	1	0	4	1	0	0	0	2	3	3	0	1	0	0	0	1	0	0	4	0	0	0	1	1	4	1	2	0	0	1	0	1	3
P61967	P61967	2	2	2	AP-1 complex subunit sigma-1A	Ap1s1	sp|P61967|AP1S1_MOUSE AP-1 complex subunit sigma-1A OS=Mus musculus OX=10090 GN=Ap1s1 PE=1 SV=1	1	2	2	2	1	1	0	1	0	0	0	0	1	0	0	0	1	0	1	0	1	0	0	0	1	0	0	0	1	0	0	0	1	0	0	0	1	0	0	0	1	0
P61979	P61979	24	24	24	Heterogeneous nuclear ribonucleoprotein K	Hnrnpk	sp|P61979|HNRPK_MOUSE Heterogeneous nuclear ribonucleoprotein K OS=Mus musculus OX=10090 GN=Hnrnpk PE=1 SV=1	1	24	24	24	9	19	12	13	14	19	1	9	20	1	5	1	22	11	12	6	21	1	0	1	22	7	7	10	21	1	2	1	23	9	6	10	18	9	10	7	21	10
P61982;O70456	P61982	12;3	8;0	7;0	14-3-3 protein gamma;14-3-3 protein gamma, N-terminally processed	Ywhag	sp|P61982|1433G_MOUSE 14-3-3 protein gamma OS=Mus musculus OX=10090 GN=Ywhag PE=1 SV=2	2	12	8	7	2	9	2	1	1	6	0	0	8	1	0	1	9	1	0	1	8	0	0	0	7	0	0	1	6	1	1	1	8	2	1	0	8	1	0	0	7	0
P62075	P62075	5	5	5	Mitochondrial import inner membrane translocase subunit Tim13	Timm13	sp|P62075|TIM13_MOUSE Mitochondrial import inner membrane translocase subunit Tim13 OS=Mus musculus OX=10090 GN=Timm13 PE=1 SV=1	1	5	5	5	2	4	1	1	1	4	2	0	4	2	1	0	3	1	1	0	3	0	0	0	4	0	0	1	3	0	0	1	3	1	0	1	5	0	1	1	5	1
P62077	P62077	3	3	3	Mitochondrial import inner membrane translocase subunit Tim8 B	Timm8b	sp|P62077|TIM8B_MOUSE Mitochondrial import inner membrane translocase subunit Tim8 B OS=Mus musculus OX=10090 GN=Timm8b PE=1 SV=1	1	3	3	3	0	3	0	1	0	3	0	1	3	0	0	1	3	0	0	0	3	0	0	0	3	0	0	1	3	1	0	0	3	0	0	0	3	1	0	0	3	0
P62082	P62082	26	26	26	40S ribosomal protein S7	Rps7	sp|P62082|RS7_MOUSE 40S ribosomal protein S7 OS=Mus musculus OX=10090 GN=Rps7 PE=2 SV=1	1	26	26	26	24	17	26	26	25	17	19	25	12	18	23	21	19	23	23	19	19	18	15	18	18	20	23	23	14	22	22	21	16	23	24	17	11	17	15	17	10	15
P62137	P62137	6	6	3	Serine/threonine-protein phosphatase PP1-alpha catalytic subunit	Ppp1ca	sp|P62137|PP1A_MOUSE Serine/threonine-protein phosphatase PP1-alpha catalytic subunit OS=Mus musculus OX=10090 GN=Ppp1ca PE=1 SV=1	1	6	6	3	0	1	2	1	2	0	1	3	5	0	0	0	5	4	1	0	1	0	0	0	4	0	0	2	0	0	0	0	1	2	1	3	4	0	1	0	3	1
P62141;P63087	P62141;P63087	6;4	3;1	3;1	Serine/threonine-protein phosphatase PP1-beta catalytic subunit;Serine/threonine-protein phosphatase PP1-gamma catalytic subunit	Ppp1cb;Ppp1cc	sp|P62141|PP1B_MOUSE Serine/threonine-protein phosphatase PP1-beta catalytic subunit OS=Mus musculus OX=10090 GN=Ppp1cb PE=1 SV=3;sp|P63087|PP1G_MOUSE Serine/threonine-protein phosphatase PP1-gamma catalytic subunit OS=Mus musculus OX=10090 GN=Ppp1cc PE=1	2	6	3	3	1	0	1	2	3	0	1	3	3	0	1	0	4	4	3	0	0	0	0	0	3	0	0	2	1	0	0	0	0	2	0	3	3	0	1	0	3	1
P62192	P62192	2	2	2	26S protease regulatory subunit 4	Psmc1	sp|P62192|PRS4_MOUSE 26S proteasome regulatory subunit 4 OS=Mus musculus OX=10090 GN=Psmc1 PE=1 SV=1	1	2	2	2	0	1	0	0	0	0	0	0	0	0	0	0	0	0	0	0	1	0	0	0	0	0	0	0	0	0	0	0	0	0	0	1	2	1	0	0	1	0
P62196	P62196	2	2	2	26S protease regulatory subunit 8	Psmc5	sp|P62196|PRS8_MOUSE 26S proteasome regulatory subunit 8 OS=Mus musculus OX=10090 GN=Psmc5 PE=1 SV=1	1	2	2	2	0	0	0	1	1	0	0	0	2	0	0	0	1	1	0	0	2	0	0	0	1	1	1	1	2	0	1	0	0	1	0	1	1	0	0	0	2	0
P62242	P62242	17	17	17	40S ribosomal protein S8	Rps8	sp|P62242|RS8_MOUSE 40S ribosomal protein S8 OS=Mus musculus OX=10090 GN=Rps8 PE=1 SV=2	1	17	17	17	13	12	15	15	14	11	14	14	9	12	14	14	11	13	13	12	11	11	9	11	10	11	11	15	10	9	11	12	9	14	15	13	8	13	12	11	8	11
P62245	P62245	17	17	17	40S ribosomal protein S15a	Rps15a	sp|P62245|RS15A_MOUSE 40S ribosomal protein S15a OS=Mus musculus OX=10090 GN=Rps15a PE=1 SV=2	1	17	17	17	11	7	11	12	10	5	8	11	5	10	9	11	8	10	11	8	7	8	9	7	7	9	9	11	5	9	9	11	6	13	12	8	6	10	10	9	6	8
P62259	P62259	10	7	7	14-3-3 protein epsilon	Ywhae	sp|P62259|1433E_MOUSE 14-3-3 protein epsilon OS=Mus musculus OX=10090 GN=Ywhae PE=1 SV=1	1	10	7	7	1	6	2	1	0	3	0	0	5	0	0	0	7	1	1	1	4	0	0	0	4	0	0	1	3	1	1	0	2	2	0	0	4	1	0	0	3	0
P62264	P62264	13	13	13	40S ribosomal protein S14	Rps14	sp|P62264|RS14_MOUSE 40S ribosomal protein S14 OS=Mus musculus OX=10090 GN=Rps14 PE=1 SV=3	1	13	13	13	11	10	12	11	12	10	11	13	10	10	11	12	9	12	12	11	10	11	11	11	8	11	12	12	9	10	10	10	7	11	10	10	6	10	10	8	8	10
P62267	P62267	11	11	11	40S ribosomal protein S23	Rps23	sp|P62267|RS23_MOUSE 40S ribosomal protein S23 OS=Mus musculus OX=10090 GN=Rps23 PE=1 SV=3	1	11	11	11	9	6	11	10	10	6	7	10	6	6	9	10	6	10	10	8	7	8	6	8	7	8	8	10	7	8	8	9	5	9	11	7	5	7	8	6	5	7
P62270	P62270	30	30	30	40S ribosomal protein S18	Rps18	sp|P62270|RS18_MOUSE 40S ribosomal protein S18 OS=Mus musculus OX=10090 GN=Rps18 PE=1 SV=3	1	30	30	30	24	22	28	27	25	17	24	23	17	23	25	26	14	24	23	23	19	22	23	24	18	22	24	23	18	24	20	23	18	23	22	24	12	24	21	21	12	22
P62274	P62274	2	2	2	40S ribosomal protein S29	Rps29	sp|P62274|RS29_MOUSE 40S ribosomal protein S29 OS=Mus musculus OX=10090 GN=Rps29 PE=1 SV=2	1	2	2	2	0	0	0	1	1	1	1	2	1	1	1	1	0	1	1	0	1	0	0	0	1	0	0	1	1	1	0	1	1	1	1	1	1	1	1	1	1	1
P62281	P62281	24	24	24	40S ribosomal protein S11	Rps11	sp|P62281|RS11_MOUSE 40S ribosomal protein S11 OS=Mus musculus OX=10090 GN=Rps11 PE=1 SV=3	1	24	24	24	20	15	22	20	22	15	17	22	12	16	19	21	11	20	20	17	14	16	15	17	17	15	17	17	11	18	15	16	12	19	19	13	8	13	15	12	9	10
P62301	P62301	20	20	20	40S ribosomal protein S13	Rps13	sp|P62301|RS13_MOUSE 40S ribosomal protein S13 OS=Mus musculus OX=10090 GN=Rps13 PE=1 SV=2	1	20	20	20	15	15	18	17	18	15	18	17	13	16	18	17	12	18	15	18	14	19	19	17	13	18	16	18	12	16	16	18	12	17	17	13	9	13	12	13	8	13
P62305	P62305	5	5	5	Small nuclear ribonucleoprotein E	Snrpe	sp|P62305|RUXE_MOUSE Small nuclear ribonucleoprotein E OS=Mus musculus OX=10090 GN=Snrpe PE=1 SV=1	1	5	5	5	2	3	2	2	3	3	2	3	3	2	2	3	2	3	2	2	2	1	1	1	3	1	1	1	3	1	1	1	2	1	1	2	2	2	3	2	2	3
P62307	P62307	6	6	6	Small nuclear ribonucleoprotein F	Snrpf	sp|P62307|RUXF_MOUSE Small nuclear ribonucleoprotein F OS=Mus musculus OX=10090 GN=Snrpf PE=1 SV=1	1	6	6	6	4	3	4	4	4	4	4	3	3	4	3	5	3	5	5	3	3	2	3	4	2	4	4	4	5	3	4	4	3	5	5	4	3	4	4	4	2	3
P62309	P62309	4	4	4	Small nuclear ribonucleoprotein G	Snrpg	sp|P62309|RUXG_MOUSE Small nuclear ribonucleoprotein G OS=Mus musculus OX=10090 GN=Snrpg PE=1 SV=1	1	4	4	4	1	3	1	1	2	3	0	3	3	1	1	2	3	1	2	1	1	0	1	1	3	1	2	1	2	1	1	2	4	2	2	2	1	1	2	2	3	3
P62315	P62315	5	5	5	Small nuclear ribonucleoprotein Sm D1	Snrpd1	sp|P62315|SMD1_MOUSE Small nuclear ribonucleoprotein Sm D1 OS=Mus musculus OX=10090 GN=Snrpd1 PE=1 SV=1	1	5	5	5	5	3	4	5	5	5	1	5	4	2	5	4	4	5	5	2	3	1	0	5	5	5	5	4	4	2	3	5	3	4	4	5	4	5	5	4	5	5
P62317	P62317	10	10	10	Small nuclear ribonucleoprotein Sm D2	Snrpd2	sp|P62317|SMD2_MOUSE Small nuclear ribonucleoprotein Sm D2 OS=Mus musculus OX=10090 GN=Snrpd2 PE=1 SV=1	1	10	10	10	5	5	4	5	3	6	4	5	5	4	5	3	7	4	5	1	3	0	2	2	8	3	4	5	4	4	4	4	6	5	5	4	4	5	3	3	4	2
P62320	P62320	3	3	3	Small nuclear ribonucleoprotein Sm D3	Snrpd3	sp|P62320|SMD3_MOUSE Small nuclear ribonucleoprotein Sm D3 OS=Mus musculus OX=10090 GN=Snrpd3 PE=1 SV=1	1	3	3	3	2	2	2	2	2	2	1	2	2	1	2	2	2	2	2	2	2	2	2	2	3	2	2	2	2	2	2	2	2	2	2	2	2	2	2	2	2	2
P62322	P62322	1	1	1	U6 snRNA-associated Sm-like protein LSm5	Lsm5	sp|P62322|LSM5_MOUSE U6 snRNA-associated Sm-like protein LSm5 OS=Mus musculus OX=10090 GN=Lsm5 PE=3 SV=2	1	1	1	1	0	0	0	0	0	1	0	0	1	0	0	0	1	0	0	0	1	0	0	0	1	0	0	0	0	0	0	0	0	0	0	0	0	0	0	0	1	0
P62331	P62331	3	3	3	ADP-ribosylation factor 6	Arf6	sp|P62331|ARF6_MOUSE ADP-ribosylation factor 6 OS=Mus musculus OX=10090 GN=Arf6 PE=1 SV=2	1	3	3	3	0	0	0	1	2	0	0	0	2	0	0	0	2	0	0	0	2	0	0	0	2	0	0	0	0	0	0	0	0	0	0	0	2	1	1	0	3	0
P62334	P62334	2	2	2	26S protease regulatory subunit 10B	Psmc6	sp|P62334|PRS10_MOUSE 26S proteasome regulatory subunit 10B OS=Mus musculus OX=10090 GN=Psmc6 PE=1 SV=1	1	2	2	2	0	0	0	0	1	0	0	0	0	0	0	0	0	0	0	0	1	0	0	0	1	1	1	0	0	0	0	0	0	0	1	0	1	0	0	0	0	0
P62342	P62342	1	1	1	Selenoprotein T	Selt	sp|P62342|SELT_MOUSE Thioredoxin reductase-like selenoprotein T OS=Mus musculus OX=10090 GN=Selenot PE=1 SV=2	1	1	1	1	0	1	0	1	0	0	0	0	1	0	0	0	1	0	1	0	0	0	0	0	0	0	0	0	1	0	0	0	0	0	0	0	1	0	0	0	1	0
P62627	P62627	2	2	2	Dynein light chain roadblock-type 1	Dynlrb1	sp|P62627|DLRB1_MOUSE Dynein light chain roadblock-type 1 OS=Mus musculus OX=10090 GN=Dynlrb1 PE=1 SV=3	1	2	2	2	0	2	0	0	0	2	0	0	0	0	0	0	0	0	0	0	1	0	0	0	0	0	0	0	1	0	0	0	1	0	0	0	0	0	0	0	0	0
P62702	P62702	31	31	31	40S ribosomal protein S4, X isoform	Rps4x	sp|P62702|RS4X_MOUSE 40S ribosomal protein S4, X isoform OS=Mus musculus OX=10090 GN=Rps4x PE=1 SV=2	1	31	31	31	20	17	24	24	23	18	19	26	15	16	22	21	17	25	23	20	16	17	13	15	17	19	16	24	15	16	18	18	11	24	25	24	14	23	20	20	13	24
P62717	P62717	6	6	6	60S ribosomal protein L18a	Rpl18a	sp|P62717|RL18A_MOUSE 60S ribosomal protein L18a OS=Mus musculus OX=10090 GN=Rpl18a PE=1 SV=1	1	6	6	6	4	4	4	4	4	3	3	4	3	4	4	5	5	5	5	2	4	2	3	2	3	3	2	3	3	2	3	3	1	4	3	3	4	3	3	3	5	3
P62743	P62743	3	3	3	AP-2 complex subunit sigma	Ap2s1	sp|P62743|AP2S1_MOUSE AP-2 complex subunit sigma OS=Mus musculus OX=10090 GN=Ap2s1 PE=1 SV=1	1	3	3	3	2	1	1	3	3	1	1	2	2	0	1	0	2	0	0	0	2	0	1	1	2	1	1	2	2	1	1	0	1	2	1	3	2	3	3	3	3	3
P62751	P62751	29	29	29	60S ribosomal protein L23a	Rpl23a	sp|P62751|RL23A_MOUSE 60S ribosomal protein L23a OS=Mus musculus OX=10090 GN=Rpl23a PE=1 SV=1	1	29	29	29	24	22	26	26	24	17	24	24	17	25	26	24	15	25	25	22	20	20	24	23	17	25	27	26	18	26	26	26	17	27	25	19	11	19	18	17	11	19
P62754	P62754	25	25	25	40S ribosomal protein S6	Rps6	sp|P62754|RS6_MOUSE 40S ribosomal protein S6 OS=Mus musculus OX=10090 GN=Rps6 PE=1 SV=1	1	25	25	25	20	16	23	23	22	14	20	22	11	19	20	19	11	22	22	15	13	12	16	14	10	16	18	20	12	16	15	17	10	18	17	16	8	17	15	14	8	16
P62806	P62806	20	20	20	Histone H4	Hist1h4a	sp|P62806|H4_MOUSE Histone H4 OS=Mus musculus OX=10090 GN=Hist1h4a PE=1 SV=2	1	20	20	20	13	7	13	13	13	13	15	15	13	16	14	16	10	16	15	12	7	12	12	15	11	19	17	13	7	12	12	13	9	14	15	11	4	10	10	11	7	12
P62821	P62821	11	11	6	Ras-related protein Rab-1A	Rab1A	sp|P62821|RAB1A_MOUSE Ras-related protein Rab-1A OS=Mus musculus OX=10090 GN=Rab1A PE=1 SV=3	1	11	11	6	4	7	8	8	8	4	0	8	9	1	6	1	10	6	7	1	8	2	0	0	6	6	3	7	7	0	2	1	4	5	4	6	8	2	2	1	5	3
P62827;Q61820	P62827	6;2	6;2	6;2	GTP-binding nuclear protein Ran	Ran	sp|P62827|RAN_MOUSE GTP-binding nuclear protein Ran OS=Mus musculus OX=10090 GN=Ran PE=1 SV=3	2	6	6	6	1	3	2	2	0	1	0	1	3	0	2	0	2	2	2	1	1	0	0	1	3	0	1	1	2	0	0	2	3	2	1	2	4	2	2	1	3	3
P62830	P62830	14	14	14	60S ribosomal protein L23	Rpl23	sp|P62830|RL23_MOUSE 60S ribosomal protein L23 OS=Mus musculus OX=10090 GN=Rpl23 PE=1 SV=1	1	14	14	14	8	6	12	12	12	7	6	12	6	7	10	12	8	14	13	8	6	5	5	4	9	9	9	11	5	6	7	8	2	12	11	8	5	8	10	6	6	6
Q99JI6;P62835	Q99JI6;P62835	3;3	3;3	3;3	Ras-related protein Rap-1b;Ras-related protein Rap-1A	Rap1b;Rap1a	sp|Q99JI6|RAP1B_MOUSE Ras-related protein Rap-1b OS=Mus musculus OX=10090 GN=Rap1b PE=1 SV=2;sp|P62835|RAP1A_MOUSE Ras-related protein Rap-1A OS=Mus musculus OX=10090 GN=Rap1a PE=1 SV=1	2	3	3	3	1	0	2	2	2	0	0	1	2	0	2	0	2	2	2	0	1	0	0	0	0	1	1	2	2	0	0	0	0	3	2	1	1	1	1	0	1	0
P62843	P62843	13	13	13	40S ribosomal protein S15	Rps15	sp|P62843|RS15_MOUSE 40S ribosomal protein S15 OS=Mus musculus OX=10090 GN=Rps15 PE=1 SV=2	1	13	13	13	12	8	11	12	13	8	10	12	6	11	12	11	7	13	12	9	9	9	7	9	9	11	11	12	7	10	10	12	7	10	12	11	7	11	10	10	7	10
P62849	P62849	18	18	18	40S ribosomal protein S24	Rps24	sp|P62849|RS24_MOUSE 40S ribosomal protein S24 OS=Mus musculus OX=10090 GN=Rps24 PE=1 SV=1	1	18	18	18	12	10	13	14	14	9	13	15	8	9	14	13	7	13	13	14	8	13	13	12	9	15	14	13	7	11	13	11	7	12	13	10	4	13	9	7	5	11
P62852	P62852	18	18	18	40S ribosomal protein S25	Rps25	sp|P62852|RS25_MOUSE 40S ribosomal protein S25 OS=Mus musculus OX=10090 GN=Rps25 PE=1 SV=1	1	18	18	18	16	15	16	14	14	10	13	16	10	13	13	15	9	15	15	12	12	12	14	14	7	16	12	13	7	12	14	11	8	12	12	11	6	9	8	6	5	8
P62855	P62855	12	12	12	40S ribosomal protein S26	Rps26	sp|P62855|RS26_MOUSE 40S ribosomal protein S26 OS=Mus musculus OX=10090 GN=Rps26 PE=1 SV=3	1	12	12	12	9	5	11	10	11	3	11	10	3	9	9	10	4	10	9	6	3	7	6	7	5	8	7	10	4	8	10	8	4	9	9	9	6	9	8	9	5	9
P62858	P62858	7	7	7	40S ribosomal protein S28	Rps28	sp|P62858|RS28_MOUSE 40S ribosomal protein S28 OS=Mus musculus OX=10090 GN=Rps28 PE=1 SV=1	1	7	7	7	0	6	1	0	0	6	0	0	4	0	0	0	5	0	0	1	6	0	0	0	6	0	1	1	5	0	0	0	6	1	0	2	2	0	2	0	3	1
P62862	P62862	8	8	8	40S ribosomal protein S30	Fau	sp|P62862|RS30_MOUSE 40S ribosomal protein S30 OS=Mus musculus OX=10090 GN=Fau PE=1 SV=1	1	8	8	8	6	5	7	7	7	5	6	8	5	6	6	7	5	7	6	3	6	4	4	3	5	5	7	6	5	5	5	5	5	5	5	5	3	4	5	4	3	4
P62878	P62878	3	3	3	E3 ubiquitin-protein ligase RBX1;E3 ubiquitin-protein ligase RBX1, N-terminally processed	Rbx1	sp|P62878|RBX1_MOUSE E3 ubiquitin-protein ligase RBX1 OS=Mus musculus OX=10090 GN=Rbx1 PE=1 SV=1	1	3	3	3	0	0	0	1	0	1	0	0	0	0	0	0	0	0	0	0	0	0	0	0	0	0	0	0	1	1	0	0	0	0	0	0	0	0	0	0	0	0
P62880;P29387;P62874;Q61011	P62880;P29387;P62874	4;3;3;1	4;3;3;1	4;3;3;1	Guanine nucleotide-binding protein G(I)/G(S)/G(T) subunit beta-2;Guanine nucleotide-binding protein subunit beta-4;Guanine nucleotide-binding protein G(I)/G(S)/G(T) subunit beta-1	Gnb2;Gnb4;Gnb1	sp|P62880|GBB2_MOUSE Guanine nucleotide-binding protein G(I)/G(S)/G(T) subunit beta-2 OS=Mus musculus OX=10090 GN=Gnb2 PE=1 SV=3;sp|P29387|GBB4_MOUSE Guanine nucleotide-binding protein subunit beta-4 OS=Mus musculus OX=10090 GN=Gnb4 PE=1 SV=4;sp|P62874|GBB	4	4	4	4	0	2	0	1	2	0	0	1	3	0	0	0	2	2	2	1	2	0	0	0	1	0	0	0	2	0	0	0	0	1	0	0	4	0	2	0	2	0
P62889	P62889	5	5	5	60S ribosomal protein L30	Rpl30	sp|P62889|RL30_MOUSE 60S ribosomal protein L30 OS=Mus musculus OX=10090 GN=Rpl30 PE=1 SV=2	1	5	5	5	2	4	4	4	4	5	1	4	5	2	4	5	5	4	3	1	4	1	3	2	4	1	1	3	4	0	2	3	5	3	3	2	5	2	4	3	2	4
P62897;CON__P62894;P00015	P62897;CON__P62894	14;8;2	14;8;2	14;8;2	Cytochrome c, somatic	Cycs	sp|P62897|CYC_MOUSE Cytochrome c, somatic OS=Mus musculus OX=10090 GN=Cycs PE=1 SV=2;	3	14	14	14	1	9	2	2	1	10	0	0	11	1	1	1	10	1	1	0	12	0	0	0	12	1	2	1	12	0	1	1	11	1	1	1	8	1	0	0	9	1
P62900	P62900	19	19	19	60S ribosomal protein L31	Rpl31	sp|P62900|RL31_MOUSE 60S ribosomal protein L31 OS=Mus musculus OX=10090 GN=Rpl31 PE=1 SV=1	1	19	19	19	17	13	17	15	17	12	15	18	14	17	16	15	7	17	13	13	13	10	12	13	9	11	14	15	10	14	14	16	9	17	15	12	5	11	12	10	5	11
P62908	P62908	27	27	27	40S ribosomal protein S3	Rps3	sp|P62908|RS3_MOUSE 40S ribosomal protein S3 OS=Mus musculus OX=10090 GN=Rps3 PE=1 SV=1	1	27	27	27	23	24	26	24	25	24	18	25	21	15	20	21	20	23	25	20	23	16	17	15	21	19	19	25	19	18	18	21	20	24	24	19	16	16	15	17	16	17
P62911;P17932	P62911	13;3	13;3	13;3	60S ribosomal protein L32	Rpl32	sp|P62911|RL32_MOUSE 60S ribosomal protein L32 OS=Mus musculus OX=10090 GN=Rpl32 PE=1 SV=2	2	13	13	13	9	7	12	9	11	8	11	11	6	9	9	11	5	10	9	8	6	8	7	8	4	9	9	9	8	8	8	9	5	9	8	3	3	6	5	5	1	6
P62918	P62918	20	20	20	60S ribosomal protein L8	Rpl8	sp|P62918|RL8_MOUSE 60S ribosomal protein L8 OS=Mus musculus OX=10090 GN=Rpl8 PE=1 SV=2	1	20	20	20	12	13	14	14	17	12	12	14	10	7	12	11	11	16	12	9	13	7	6	6	13	7	7	14	11	6	9	10	11	12	12	12	6	10	11	11	8	10
P62960;Q9Z2C8	P62960	21;4	21;4	16;0	Nuclease-sensitive element-binding protein 1	Ybx1	sp|P62960|YBOX1_MOUSE Nuclease-sensitive element-binding protein 1 OS=Mus musculus OX=10090 GN=Ybx1 PE=1 SV=3	2	21	21	16	11	13	9	3	13	11	1	12	7	1	0	2	11	9	1	3	14	1	2	2	11	3	2	12	10	2	1	8	14	9	2	17	10	14	17	13	11	16
P62962	P62962	6	6	3	Profilin-1	Pfn1	sp|P62962|PROF1_MOUSE Profilin-1 OS=Mus musculus OX=10090 GN=Pfn1 PE=1 SV=2	1	6	6	3	1	0	0	0	0	0	0	0	3	0	0	0	5	0	0	0	3	0	0	0	3	0	0	0	2	0	0	0	2	0	0	0	3	0	0	0	3	0
P62983;P62984;P0CG49;P0CG50	P62983;P62984;P0CG49;P0CG50	14;11;11;11	14;11;11;11	14;11;11;11	Ubiquitin-40S ribosomal protein S27a;Ubiquitin;40S ribosomal protein S27a;Ubiquitin-60S ribosomal protein L40;Ubiquitin;60S ribosomal protein L40;Polyubiquitin-B;Ubiquitin;Polyubiquitin-C;Ubiquitin;Ubiquitin-related 1;Ubiquitin-related 2	Rps27a;Uba52;Ubb;Ubc	sp|P62983|RS27A_MOUSE Ubiquitin-40S ribosomal protein S27a OS=Mus musculus OX=10090 GN=Rps27a PE=1 SV=2;sp|P62984|RL40_MOUSE Ubiquitin-60S ribosomal protein L40 OS=Mus musculus OX=10090 GN=Uba52 PE=1 SV=2;sp|P0CG49|UBB_MOUSE Polyubiquitin-B OS=Mus musculus	4	14	14	14	7	10	9	8	10	12	5	9	8	5	6	6	8	9	9	6	9	5	2	5	8	5	7	8	7	5	6	5	10	9	6	7	6	7	4	6	6	6
P62996	P62996	7	7	7	Transformer-2 protein homolog beta	Tra2b	sp|P62996|TRA2B_MOUSE Transformer-2 protein homolog beta OS=Mus musculus OX=10090 GN=Tra2b PE=1 SV=1	1	7	7	7	0	4	0	0	1	6	0	1	3	0	0	0	3	1	0	0	2	0	0	0	4	0	0	0	2	1	0	0	4	1	0	0	2	0	0	0	2	0
P63001;Q05144;P60764	P63001;Q05144;P60764	2;1;1	2;1;1	2;1;1	Ras-related C3 botulinum toxin substrate 1;Ras-related C3 botulinum toxin substrate 2;Ras-related C3 botulinum toxin substrate 3	Rac1;Rac2;Rac3	sp|P63001|RAC1_MOUSE Ras-related C3 botulinum toxin substrate 1 OS=Mus musculus OX=10090 GN=Rac1 PE=1 SV=1;sp|Q05144|RAC2_MOUSE Ras-related C3 botulinum toxin substrate 2 OS=Mus musculus OX=10090 GN=Rac2 PE=1 SV=1;sp|P60764|RAC3_MOUSE Ras-related C3 botuli	3	2	2	2	0	0	0	0	1	0	0	1	1	0	0	0	1	1	0	0	0	0	0	1	0	1	0	0	0	0	0	0	0	0	0	0	2	0	0	0	1	0
P63017;P17156	P63017	39;12	37;10	32;6	Heat shock cognate 71 kDa protein	Hspa8	sp|P63017|HSP7C_MOUSE Heat shock cognate 71 kDa protein OS=Mus musculus OX=10090 GN=Hspa8 PE=1 SV=1	2	39	37	32	22	28	25	27	28	29	9	26	29	5	16	5	30	28	24	10	32	6	5	4	31	19	16	25	31	4	14	8	26	24	24	25	25	20	21	24	26	24
P63028	P63028	3	3	3	Translationally-controlled tumor protein	Tpt1	sp|P63028|TCTP_MOUSE Translationally-controlled tumor protein OS=Mus musculus OX=10090 GN=Tpt1 PE=1 SV=1	1	3	3	3	0	2	1	1	1	1	0	0	1	1	1	1	2	1	1	0	3	0	1	0	2	1	1	0	1	1	0	1	0	0	1	0	2	0	0	1	1	0
P63030	P63030	4	4	4	Mitochondrial pyruvate carrier 1	Mpc1	sp|P63030|MPC1_MOUSE Mitochondrial pyruvate carrier 1 OS=Mus musculus OX=10090 GN=Mpc1 PE=1 SV=1	1	4	4	4	2	3	3	3	3	1	1	3	3	1	2	2	3	3	2	2	3	1	1	1	3	1	1	3	2	2	1	1	2	2	2	3	3	2	3	3	3	2
P63037	P63037	12	12	12	DnaJ homolog subfamily A member 1	Dnaja1	sp|P63037|DNJA1_MOUSE DnaJ homolog subfamily A member 1 OS=Mus musculus OX=10090 GN=Dnaja1 PE=1 SV=1	1	12	12	12	7	7	8	6	7	2	2	7	5	0	1	0	6	7	6	0	7	0	0	0	6	4	4	9	4	0	3	2	1	8	4	6	6	3	6	2	5	5
P63038	P63038	63	63	63	60 kDa heat shock protein, mitochondrial	Hspd1	sp|P63038|CH60_MOUSE 60 kDa heat shock protein, mitochondrial OS=Mus musculus OX=10090 GN=Hspd1 PE=1 SV=1	1	63	63	63	10	49	16	19	20	55	7	18	50	6	11	6	50	15	16	9	57	6	5	5	56	9	10	15	51	4	12	5	49	16	14	10	46	7	11	9	47	13
P63094;Q6R0H7	P63094;Q6R0H7	4;4	3;3	3;3	Guanine nucleotide-binding protein G(s) subunit alpha isoforms short;Guanine nucleotide-binding protein G(s) subunit alpha isoforms XLas	Gnas	sp|P63094|GNAS2_MOUSE Guanine nucleotide-binding protein G(s) subunit alpha isoforms short OS=Mus musculus OX=10090 GN=Gnas PE=1 SV=1;sp|Q6R0H7|GNAS1_MOUSE Guanine nucleotide-binding protein G(s) subunit alpha isoforms XLas OS=Mus musculus OX=10090 GN=Gnas	2	4	3	3	2	1	3	4	4	0	1	3	2	3	2	0	1	4	3	0	1	0	0	0	0	0	1	2	0	0	0	2	0	3	1	2	0	1	1	1	0	1
P63101	P63101	13	13	7	14-3-3 protein zeta/delta	Ywhaz	sp|P63101|1433Z_MOUSE 14-3-3 protein zeta/delta OS=Mus musculus OX=10090 GN=Ywhaz PE=1 SV=1	1	13	13	7	2	7	4	2	0	5	1	1	6	0	1	1	8	2	1	2	8	2	1	0	6	1	1	1	6	1	4	1	4	3	2	0	7	2	0	1	6	3
P63154	P63154	9	9	8	Crooked neck-like protein 1	Crnkl1	sp|P63154|CRNL1_MOUSE Crooked neck-like protein 1 OS=Mus musculus OX=10090 GN=Crnkl1 PE=1 SV=1	1	9	9	8	2	1	1	1	3	0	0	5	0	1	1	0	1	3	2	0	0	0	0	0	0	0	1	4	0	0	0	0	0	4	3	5	1	2	4	1	2	2
P63158	P63158	11	11	8	High mobility group protein B1	Hmgb1	sp|P63158|HMGB1_MOUSE High mobility group protein B1 OS=Mus musculus OX=10090 GN=Hmgb1 PE=1 SV=2	1	11	11	8	6	6	6	8	7	7	6	5	7	4	5	5	7	8	7	1	2	2	3	2	6	3	6	5	5	4	3	3	5	6	6	6	4	3	4	4	6	4
P63242;Q8BGY2	P63242;Q8BGY2	6;3	6;3	6;3	Eukaryotic translation initiation factor 5A-1;Eukaryotic translation initiation factor 5A-2	Eif5a;Eif5a2	sp|P63242|IF5A1_MOUSE Eukaryotic translation initiation factor 5A-1 OS=Mus musculus OX=10090 GN=Eif5a PE=1 SV=2;sp|Q8BGY2|IF5A2_MOUSE Eukaryotic translation initiation factor 5A-2 OS=Mus musculus OX=10090 GN=Eif5a2 PE=1 SV=3	2	6	6	6	0	2	0	1	1	1	0	0	2	0	1	0	6	0	0	0	4	0	0	0	5	0	0	0	4	0	0	0	2	1	0	0	4	0	0	0	5	0
P63276	P63276	14	14	14	40S ribosomal protein S17	Rps17	sp|P63276|RS17_MOUSE 40S ribosomal protein S17 OS=Mus musculus OX=10090 GN=Rps17 PE=1 SV=2	1	14	14	14	13	11	14	13	14	10	12	14	10	12	12	13	9	14	14	11	12	11	9	12	11	13	13	13	8	13	14	13	9	13	14	10	7	12	8	9	5	11
P63323	P63323	4	4	4	40S ribosomal protein S12	Rps12	sp|P63323|RS12_MOUSE 40S ribosomal protein S12 OS=Mus musculus OX=10090 GN=Rps12 PE=1 SV=2	1	4	4	4	1	3	2	1	1	4	0	0	4	0	0	0	4	1	1	1	4	0	0	0	4	0	1	1	4	0	0	0	4	1	0	0	3	1	0	0	2	0
P63325	P63325	14	14	14	40S ribosomal protein S10	Rps10	sp|P63325|RS10_MOUSE 40S ribosomal protein S10 OS=Mus musculus OX=10090 GN=Rps10 PE=1 SV=1	1	14	14	14	10	11	10	11	11	9	10	11	9	9	10	11	8	11	12	7	9	6	11	9	10	11	10	10	9	8	12	10	10	11	11	10	9	8	10	8	7	8
P67778	P67778	24	24	24	Prohibitin	Phb	sp|P67778|PHB_MOUSE Prohibitin OS=Mus musculus OX=10090 GN=Phb PE=1 SV=1	1	24	24	24	1	14	2	2	0	16	0	2	19	0	1	0	20	0	1	0	21	1	0	0	21	0	1	1	16	0	1	0	18	2	2	0	17	0	0	0	16	1
P67984	P67984	8	8	8	60S ribosomal protein L22	Rpl22	sp|P67984|RL22_MOUSE 60S ribosomal protein L22 OS=Mus musculus OX=10090 GN=Rpl22 PE=1 SV=2	1	8	8	8	7	5	6	7	7	5	6	7	7	6	6	8	7	8	8	6	7	5	5	3	7	6	5	6	6	5	7	7	4	8	7	7	2	7	7	6	1	5
P68033;P62737;P63268	P68033;P62737;P63268	30;29;28	11;11;10	2;2;2	Actin, alpha cardiac muscle 1;Actin, aortic smooth muscle;Actin, gamma-enteric smooth muscle	Actc1;Acta2;Actg2	sp|P68033|ACTC_MOUSE Actin, alpha cardiac muscle 1 OS=Mus musculus OX=10090 GN=Actc1 PE=1 SV=1;sp|P62737|ACTA_MOUSE Actin, aortic smooth muscle OS=Mus musculus OX=10090 GN=Acta2 PE=1 SV=1;sp|P63268|ACTH_MOUSE Actin, gamma-enteric smooth muscle OS=Mus muscu	3	30	11	2	20	17	20	22	19	17	14	25	18	12	21	15	18	24	23	15	16	17	14	12	15	18	18	18	13	12	17	15	16	20	19	19	14	16	16	15	15	19
P68040	P68040	10	10	10	Guanine nucleotide-binding protein subunit beta-2-like 1;Guanine nucleotide-binding protein subunit beta-2-like 1, N-terminally processed	Gnb2l1	sp|P68040|RACK1_MOUSE Receptor of activated protein C kinase 1 OS=Mus musculus OX=10090 GN=Rack1 PE=1 SV=3	1	10	10	10	0	4	0	1	0	3	0	0	6	0	0	0	8	2	0	1	6	1	0	0	6	0	0	1	6	0	1	1	4	1	0	1	10	1	0	1	10	1
P68134	P68134	30	2	2	Actin, alpha skeletal muscle	Acta1	sp|P68134|ACTS_MOUSE Actin, alpha skeletal muscle OS=Mus musculus OX=10090 GN=Acta1 PE=1 SV=1	1	30	2	2	18	17	19	22	17	16	13	24	18	12	20	15	19	24	23	15	15	18	15	11	14	17	17	17	12	11	16	14	15	18	18	18	13	16	16	13	15	18
P68254	P68254	8	3	3	14-3-3 protein theta	Ywhaq	sp|P68254|1433T_MOUSE 14-3-3 protein theta OS=Mus musculus OX=10090 GN=Ywhaq PE=1 SV=1	1	8	3	3	1	3	2	1	0	3	0	0	2	0	0	0	5	1	0	1	3	0	0	0	2	0	0	1	2	1	1	0	1	2	0	0	4	0	0	0	4	0
P68368	P68368	13	3	3	Tubulin alpha-4A chain	Tuba4a	sp|P68368|TBA4A_MOUSE Tubulin alpha-4A chain OS=Mus musculus OX=10090 GN=Tuba4a PE=1 SV=1	1	13	3	3	9	0	11	11	10	2	5	11	7	5	9	5	9	11	10	4	7	5	3	2	8	5	4	10	9	2	5	8	2	11	9	10	6	8	10	5	5	9
P68369;P05214	P68369;P05214	15;12	1;1	1;1	Tubulin alpha-1A chain;Tubulin alpha-3 chain	Tuba1a;Tuba3a	sp|P68369|TBA1A_MOUSE Tubulin alpha-1A chain OS=Mus musculus OX=10090 GN=Tuba1a PE=1 SV=1;sp|P05214|TBA3_MOUSE Tubulin alpha-3 chain OS=Mus musculus OX=10090 GN=Tuba3a PE=1 SV=1	2	15	1	1	10	2	11	12	11	3	7	12	9	6	11	7	11	12	11	3	9	5	3	2	10	6	5	11	9	3	6	8	4	12	10	12	8	11	11	8	6	11
P68372;Q922F4	P68372	20;7	20;7	2;0	Tubulin beta-4B chain	Tubb4b	sp|P68372|TBB4B_MOUSE Tubulin beta-4B chain OS=Mus musculus OX=10090 GN=Tubb4b PE=1 SV=1	2	20	20	2	13	8	16	13	17	6	10	16	10	9	14	4	12	16	14	8	8	5	5	5	10	10	8	11	8	3	7	9	6	17	14	11	8	12	11	10	7	10
P68510	P68510	8	3	3	14-3-3 protein eta	Ywhah	sp|P68510|1433F_MOUSE 14-3-3 protein eta OS=Mus musculus OX=10090 GN=Ywhah PE=1 SV=2	1	8	3	3	1	5	2	1	0	3	0	0	4	0	0	0	4	1	0	1	3	0	0	0	4	0	0	1	2	1	1	1	3	2	0	0	3	0	0	0	3	0
P70121	P70121	2	2	2	Zinc fingers and homeoboxes protein 1	Zhx1	sp|P70121|ZHX1_MOUSE Zinc fingers and homeoboxes protein 1 OS=Mus musculus OX=10090 GN=Zhx1 PE=1 SV=2	1	2	2	2	0	1	0	0	1	0	0	0	0	0	0	0	0	1	1	0	0	0	0	0	0	0	0	0	0	0	0	0	0	2	1	0	0	0	0	0	0	0
P70168	P70168	8	8	8	Importin subunit beta-1	Kpnb1	sp|P70168|IMB1_MOUSE Importin subunit beta-1 OS=Mus musculus OX=10090 GN=Kpnb1 PE=1 SV=2	1	8	8	8	0	3	0	0	1	1	0	3	3	0	1	0	5	3	1	0	2	0	0	0	3	0	0	1	2	0	0	0	1	0	1	0	3	0	2	0	3	0
P70182;P70181;O70161	P70182	3;1;1	3;1;1	3;1;1	Phosphatidylinositol 4-phosphate 5-kinase type-1 alpha	Pip5k1a	sp|P70182|PI51A_MOUSE Phosphatidylinositol 4-phosphate 5-kinase type-1 alpha OS=Mus musculus OX=10090 GN=Pip5k1a PE=1 SV=2	3	3	3	3	0	0	0	0	1	0	0	1	0	0	0	0	0	0	0	0	0	0	0	0	0	0	0	0	0	0	0	0	0	1	0	1	0	0	2	0	0	1
P70194	P70194	9	9	9	C-type lectin domain family 4 member F	Clec4f	sp|P70194|CLC4F_MOUSE C-type lectin domain family 4 member F OS=Mus musculus OX=10090 GN=Clec4f PE=1 SV=1	1	9	9	9	0	5	1	0	0	6	0	0	1	0	0	0	4	0	0	0	2	0	0	0	4	0	0	0	1	0	0	0	2	0	0	0	3	0	0	1	3	0
P70207;Q80UG2	P70207;Q80UG2	2;1	2;1	2;1	Plexin-A2;Plexin-A4	Plxna2;Plxna4	sp|P70207|PLXA2_MOUSE Plexin-A2 OS=Mus musculus OX=10090 GN=Plxna2 PE=1 SV=2;sp|Q80UG2|PLXA4_MOUSE Plexin-A4 OS=Mus musculus OX=10090 GN=Plxna4 PE=1 SV=3	2	2	2	2	0	0	0	0	0	1	0	1	0	0	0	1	0	0	0	1	0	0	0	0	0	0	0	0	0	0	0	0	0	0	0	1	1	1	1	0	0	1
P70245	P70245	3	3	3	3-beta-hydroxysteroid-Delta(8),Delta(7)-isomerase	Ebp	sp|P70245|EBP_MOUSE 3-beta-hydroxysteroid-Delta(8),Delta(7)-isomerase OS=Mus musculus OX=10090 GN=Ebp PE=1 SV=3	1	3	3	3	1	1	1	1	1	1	0	1	1	1	1	0	2	2	2	0	2	0	0	0	2	0	1	1	2	0	0	0	2	2	1	0	3	0	0	0	2	0
P70279	P70279	12	12	12	Surfeit locus protein 6	Surf6	sp|P70279|SURF6_MOUSE Surfeit locus protein 6 OS=Mus musculus OX=10090 GN=Surf6 PE=1 SV=1	1	12	12	12	10	2	9	11	10	2	10	8	1	7	8	5	2	8	7	1	0	2	5	7	2	9	6	8	1	9	8	5	1	8	7	3	1	5	7	4	1	2
P70288	P70288	3	1	1	Histone deacetylase 2	Hdac2	sp|P70288|HDAC2_MOUSE Histone deacetylase 2 OS=Mus musculus OX=10090 GN=Hdac2 PE=1 SV=1	1	3	1	1	1	0	2	3	1	0	0	1	2	1	2	0	2	2	2	0	1	1	0	0	1	2	1	1	1	0	0	1	1	2	2	2	3	1	3	1	2	1
P70295	P70295	4	4	4	Ancient ubiquitous protein 1	Aup1	sp|P70295|AUP1_MOUSE Ancient ubiquitous protein 1 OS=Mus musculus OX=10090 GN=Aup1 PE=1 SV=1	1	4	4	4	0	1	1	2	3	1	0	4	0	1	2	0	1	3	4	1	2	0	0	0	0	0	0	3	0	0	0	0	0	0	0	1	1	0	0	0	0	1
P70296	P70296	3	3	3	Phosphatidylethanolamine-binding protein 1;Hippocampal cholinergic neurostimulating peptide	Pebp1	sp|P70296|PEBP1_MOUSE Phosphatidylethanolamine-binding protein 1 OS=Mus musculus OX=10090 GN=Pebp1 PE=1 SV=3	1	3	3	3	0	1	0	0	0	1	0	0	2	0	0	0	1	0	0	0	2	0	0	0	2	0	0	0	1	0	0	0	1	0	0	0	2	0	0	0	2	0
P70302	P70302	3	3	3	Stromal interaction molecule 1	Stim1	sp|P70302|STIM1_MOUSE Stromal interaction molecule 1 OS=Mus musculus OX=10090 GN=Stim1 PE=1 SV=2	1	3	3	3	1	0	1	1	0	0	0	0	1	0	1	0	2	1	1	1	1	0	0	0	0	0	0	1	0	0	1	0	0	1	1	1	1	1	1	1	1	1
P70333	P70333	7	3	3	Heterogeneous nuclear ribonucleoprotein H2	Hnrnph2	sp|P70333|HNRH2_MOUSE Heterogeneous nuclear ribonucleoprotein H2 OS=Mus musculus OX=10090 GN=Hnrnph2 PE=1 SV=1	1	7	3	3	4	4	4	5	5	5	3	5	5	1	4	0	5	5	5	0	5	0	0	0	5	4	2	4	5	0	2	3	4	5	5	5	7	3	5	1	6	4
P70362	P70362	3	3	3	Ubiquitin fusion degradation protein 1 homolog	Ufd1l	sp|P70362|UFD1_MOUSE Ubiquitin recognition factor in ER-associated degradation protein 1 OS=Mus musculus OX=10090 GN=Ufd1 PE=1 SV=2	1	3	3	3	0	0	0	0	0	0	0	0	0	0	0	0	1	0	0	0	0	0	0	0	1	0	0	0	0	0	0	0	0	0	0	0	3	0	0	0	2	0
P70372	P70372	14	14	14	ELAV-like protein 1	Elavl1	sp|P70372|ELAV1_MOUSE ELAV-like protein 1 OS=Mus musculus OX=10090 GN=Elavl1 PE=1 SV=2	1	14	14	14	0	6	0	0	0	10	0	0	11	1	0	0	9	0	1	0	10	0	0	0	11	0	0	1	8	0	1	0	8	0	1	0	11	0	0	0	9	0
P70402	P70402	1	1	1	Myosin-binding protein H	Mybph	sp|P70402|MYBPH_MOUSE Myosin-binding protein H OS=Mus musculus OX=10090 GN=Mybph PE=2 SV=2	1	1	1	1	0	0	0	0	0	0	0	0	0	0	0	0	0	0	0	0	0	0	0	0	0	0	0	0	0	0	0	0	0	0	0	0	0	0	0	0	0	0
P70404	P70404	5	5	5	Isocitrate dehydrogenase [NAD] subunit gamma 1, mitochondrial	Idh3g	sp|P70404|IDHG1_MOUSE Isocitrate dehydrogenase [NAD] subunit gamma 1, mitochondrial OS=Mus musculus OX=10090 GN=Idh3g PE=1 SV=1	1	5	5	5	3	1	5	4	5	2	0	4	2	0	2	1	4	3	3	0	3	0	0	0	4	1	1	2	4	0	1	1	1	3	2	3	2	2	4	2	1	3
P70441	P70441	14	14	14	Na(+)/H(+) exchange regulatory cofactor NHE-RF1	Slc9a3r1	sp|P70441|NHRF1_MOUSE Na(+)/H(+) exchange regulatory cofactor NHE-RF1 OS=Mus musculus OX=10090 GN=Slc9a3r1 PE=1 SV=3	1	14	14	14	0	11	0	0	0	8	0	0	7	0	0	0	9	0	0	0	6	0	0	0	10	0	0	0	6	0	0	0	4	0	0	0	8	0	0	0	5	0
Q60817;P70670	Q60817;P70670	6;6	6;6	6;6	Nascent polypeptide-associated complex subunit alpha;Nascent polypeptide-associated complex subunit alpha, muscle-specific form	Naca	sp|Q60817|NACA_MOUSE Nascent polypeptide-associated complex subunit alpha OS=Mus musculus OX=10090 GN=Naca PE=1 SV=1;sp|P70670|NACAM_MOUSE Nascent polypeptide-associated complex subunit alpha, muscle-specific form OS=Mus musculus OX=10090 GN=Naca PE=1 SV=2	2	6	6	6	4	5	3	6	2	4	1	3	4	1	2	0	4	1	3	0	3	0	0	0	3	2	1	3	2	3	3	1	5	4	3	4	4	4	3	2	3	4
P70694;Q91WR5	P70694	9;2	9;2	7;0	Estradiol 17 beta-dehydrogenase 5	Akr1c6	sp|P70694|DHB5_MOUSE Estradiol 17 beta-dehydrogenase 5 OS=Mus musculus OX=10090 GN=Akr1c6 PE=1 SV=1	2	9	9	7	1	7	2	3	3	4	0	1	6	0	0	0	8	0	2	0	7	1	1	0	9	1	1	2	5	1	1	1	7	2	2	0	5	0	0	0	6	0
P80313	P80313	13	13	13	T-complex protein 1 subunit eta	Cct7	sp|P80313|TCPH_MOUSE T-complex protein 1 subunit eta OS=Mus musculus OX=10090 GN=Cct7 PE=1 SV=1	1	13	13	13	0	5	0	0	1	5	0	0	5	0	0	0	8	0	0	0	7	0	0	0	7	0	0	2	8	0	0	0	1	0	0	2	11	0	3	0	9	0
P80314	P80314	28	28	28	T-complex protein 1 subunit beta	Cct2	sp|P80314|TCPB_MOUSE T-complex protein 1 subunit beta OS=Mus musculus OX=10090 GN=Cct2 PE=1 SV=4	1	28	28	28	0	15	1	1	1	10	2	2	16	2	1	0	18	1	0	0	15	1	1	0	15	1	1	2	18	0	0	0	12	1	0	3	20	3	3	2	18	3
P80315	P80315	16	16	16	T-complex protein 1 subunit delta	Cct4	sp|P80315|TCPD_MOUSE T-complex protein 1 subunit delta OS=Mus musculus OX=10090 GN=Cct4 PE=1 SV=3	1	16	16	16	1	10	2	4	3	7	1	2	8	1	0	1	11	1	1	0	11	0	0	0	10	1	2	3	12	1	1	1	4	3	1	3	16	1	4	1	12	2
P80316	P80316	13	13	13	T-complex protein 1 subunit epsilon	Cct5	sp|P80316|TCPE_MOUSE T-complex protein 1 subunit epsilon OS=Mus musculus OX=10090 GN=Cct5 PE=1 SV=1	1	13	13	13	0	6	0	0	0	0	0	0	4	0	0	0	5	0	0	0	5	0	0	0	5	0	0	0	5	0	0	0	1	0	0	1	10	1	0	0	6	0
P80317;Q61390	P80317	15;4	15;4	15;4	T-complex protein 1 subunit zeta	Cct6a	sp|P80317|TCPZ_MOUSE T-complex protein 1 subunit zeta OS=Mus musculus OX=10090 GN=Cct6a PE=1 SV=3	2	15	15	15	3	12	3	6	3	10	2	1	9	3	2	0	9	2	1	2	12	0	0	0	9	0	1	2	10	1	1	2	5	3	1	3	9	3	4	1	12	1
P80318	P80318	19	19	19	T-complex protein 1 subunit gamma	Cct3	sp|P80318|TCPG_MOUSE T-complex protein 1 subunit gamma OS=Mus musculus OX=10090 GN=Cct3 PE=1 SV=1	1	19	19	19	0	6	1	2	0	6	0	1	9	0	0	0	12	2	1	0	10	1	1	1	7	1	1	0	13	1	1	1	5	2	0	2	13	0	1	1	10	0
P83877	P83877	1	1	1	Thioredoxin-like protein 4A	Txnl4a	sp|P83877|TXN4A_MOUSE Thioredoxin-like protein 4A OS=Mus musculus OX=10090 GN=Txnl4a PE=1 SV=1	1	1	1	1	0	0	0	0	0	0	0	0	0	0	0	0	0	0	0	0	0	0	0	0	0	0	0	0	0	0	0	0	0	0	0	0	1	0	0	0	0	0
P83882	P83882	8	8	8	60S ribosomal protein L36a	Rpl36a	sp|P83882|RL36A_MOUSE 60S ribosomal protein L36a OS=Mus musculus OX=10090 GN=Rpl36a PE=3 SV=2	1	8	8	8	8	6	8	8	8	4	7	7	5	8	8	8	3	8	8	3	4	4	6	6	4	5	6	8	5	5	5	6	3	7	7	5	3	5	5	6	4	5
P84084	P84084	4	1	1	ADP-ribosylation factor 5	Arf5	sp|P84084|ARF5_MOUSE ADP-ribosylation factor 5 OS=Mus musculus OX=10090 GN=Arf5 PE=1 SV=2	1	4	1	1	3	0	4	4	4	0	0	2	3	1	4	0	3	4	3	1	2	0	0	0	3	0	3	2	1	0	0	0	1	3	1	2	2	1	3	0	3	1
P84089	P84089	5	5	5	Enhancer of rudimentary homolog	Erh	sp|P84089|ERH_MOUSE Enhancer of rudimentary homolog OS=Mus musculus OX=10090 GN=Erh PE=1 SV=1	1	5	5	5	2	3	2	2	3	2	2	3	4	1	3	2	5	4	3	1	4	1	1	2	4	2	2	2	3	1	2	2	4	2	1	4	3	2	2	1	2	3
P84091	P84091	10	10	10	AP-2 complex subunit mu	Ap2m1	sp|P84091|AP2M1_MOUSE AP-2 complex subunit mu OS=Mus musculus OX=10090 GN=Ap2m1 PE=1 SV=1	1	10	10	10	5	2	4	4	2	2	0	4	4	0	2	0	5	2	2	1	3	1	0	1	2	2	2	5	4	0	1	0	1	4	3	5	4	5	5	2	4	3
P84099	P84099	19	19	19	60S ribosomal protein L19	Rpl19	sp|P84099|RL19_MOUSE 60S ribosomal protein L19 OS=Mus musculus OX=10090 GN=Rpl19 PE=1 SV=1	1	19	19	19	18	15	18	17	17	12	17	17	11	17	17	17	13	15	16	12	15	12	10	13	13	13	12	15	12	8	11	12	10	14	15	10	5	9	7	7	7	9
P84102;O88892	P84102	4;1	4;1	4;1	Small EDRK-rich factor 2	Serf2	sp|P84102|SERF2_MOUSE Small EDRK-rich factor 2 OS=Mus musculus OX=10090 GN=Serf2 PE=1 SV=1	2	4	4	4	2	3	2	3	1	4	3	1	3	3	2	2	3	2	2	1	3	1	2	2	3	1	1	3	3	1	1	2	4	3	3	1	0	0	0	1	3	0
P84104	P84104	7	7	6	Serine/arginine-rich splicing factor 3	Srsf3	sp|P84104|SRSF3_MOUSE Serine/arginine-rich splicing factor 3 OS=Mus musculus OX=10090 GN=Srsf3 PE=1 SV=1	1	7	7	6	3	5	4	3	3	5	1	5	2	3	2	0	5	5	3	0	5	2	0	1	6	2	1	3	3	0	0	3	3	4	2	2	4	2	2	3	3	2
P85094	P85094	5	5	5	Isochorismatase domain-containing protein 2A, mitochondrial	Isoc2a	sp|P85094|ISC2A_MOUSE Isochorismatase domain-containing protein 2A OS=Mus musculus OX=10090 GN=Isoc2a PE=1 SV=1	1	5	5	5	0	1	0	0	0	3	0	0	4	0	0	0	4	0	1	0	3	0	0	0	4	0	0	0	2	0	0	0	2	0	0	1	4	0	0	0	4	0
P97290	P97290	5	5	5	Plasma protease C1 inhibitor	Serping1	sp|P97290|IC1_MOUSE Plasma protease C1 inhibitor OS=Mus musculus OX=10090 GN=Serping1 PE=1 SV=3	1	5	5	5	2	0	2	1	2	0	0	2	1	0	0	0	1	2	0	0	1	0	0	0	1	0	0	2	0	0	0	0	0	0	0	2	4	0	0	0	1	2
P97315	P97315	2	2	2	Cysteine and glycine-rich protein 1	Csrp1	sp|P97315|CSRP1_MOUSE Cysteine and glycine-rich protein 1 OS=Mus musculus OX=10090 GN=Csrp1 PE=1 SV=3	1	2	2	2	0	0	0	0	0	0	0	0	0	0	0	0	1	0	0	0	0	0	0	0	0	0	0	0	0	0	0	0	0	0	0	0	1	0	0	0	1	0
P97328	P97328	1	1	1	Ketohexokinase	Khk	sp|P97328|KHK_MOUSE Ketohexokinase OS=Mus musculus OX=10090 GN=Khk PE=1 SV=1	1	1	1	1	0	0	0	0	0	1	0	0	1	0	0	0	1	0	0	0	0	0	0	0	1	0	0	0	0	0	0	0	0	0	0	0	0	0	0	0	0	0
P97348	P97348	1	1	1	Rho-related GTP-binding protein RhoD	Rhod	sp|P97348|RHOD_MOUSE Rho-related GTP-binding protein RhoD OS=Mus musculus OX=10090 GN=Rhod PE=1 SV=1	1	1	1	1	0	0	0	0	0	0	0	1	0	0	0	0	0	0	0	0	0	0	0	0	0	0	0	0	0	0	0	0	0	0	0	0	0	0	0	0	0	0
P97350	P97350	2	2	2	Plakophilin-1	Pkp1	sp|P97350|PKP1_MOUSE Plakophilin-1 OS=Mus musculus OX=10090 GN=Pkp1 PE=1 SV=1	1	2	2	2	2	1	0	0	1	0	0	0	0	0	0	0	0	0	0	0	0	0	0	0	0	0	0	0	0	0	0	0	0	0	0	1	0	0	1	2	2	0
P97351	P97351	35	35	35	40S ribosomal protein S3a	Rps3a	sp|P97351|RS3A_MOUSE 40S ribosomal protein S3a OS=Mus musculus OX=10090 GN=Rps3a PE=1 SV=3	1	35	35	35	29	27	29	30	30	24	25	31	20	23	24	27	20	30	30	27	21	22	24	26	24	27	25	27	21	22	26	25	20	29	29	26	16	24	23	23	13	21
P97352	P97352	4	4	4	Protein S100-A13	S100a13	sp|P97352|S10AD_MOUSE Protein S100-A13 OS=Mus musculus OX=10090 GN=S100a13 PE=1 SV=1	1	4	4	4	1	2	0	0	0	2	0	0	3	0	0	1	2	0	0	0	2	0	0	0	3	0	0	1	3	1	1	0	3	1	1	1	3	0	1	0	3	0
P97366	P97366	3	3	3	Ecotropic viral integration site 5 protein	Evi5	sp|P97366|EVI5_MOUSE Ecotropic viral integration site 5 protein OS=Mus musculus OX=10090 GN=Evi5 PE=1 SV=2	1	3	3	3	0	0	1	1	0	0	0	0	0	0	0	0	0	2	0	0	0	0	0	0	0	0	0	2	0	0	0	0	0	2	1	0	0	0	0	0	0	0
P97376	P97376	4	4	4	Protein FRG1	Frg1	sp|P97376|FRG1_MOUSE Protein FRG1 OS=Mus musculus OX=10090 GN=Frg1 PE=1 SV=2	1	4	4	4	1	0	2	2	2	0	0	2	0	0	0	0	0	3	3	0	0	0	0	0	0	0	0	4	0	0	0	2	0	4	2	2	2	2	3	1	0	2
P97379	P97379	9	8	8	Ras GTPase-activating protein-binding protein 2	G3bp2	sp|P97379|G3BP2_MOUSE Ras GTPase-activating protein-binding protein 2 OS=Mus musculus OX=10090 GN=G3bp2 PE=1 SV=2	1	9	8	8	3	7	3	1	3	4	1	5	3	0	1	1	6	1	1	2	4	0	0	1	5	2	0	4	5	0	0	3	4	2	0	3	3	1	2	1	3	0
P97384	P97384	6	6	6	Annexin A11	Anxa11	sp|P97384|ANX11_MOUSE Annexin A11 OS=Mus musculus OX=10090 GN=Anxa11 PE=1 SV=2	1	6	6	6	0	0	0	0	1	2	0	1	3	0	0	0	3	0	0	0	3	0	0	0	4	0	0	0	3	0	0	0	1	0	0	0	2	0	0	0	3	0
P97429	P97429	14	14	14	Annexin A4	Anxa4	sp|P97429|ANXA4_MOUSE Annexin A4 OS=Mus musculus OX=10090 GN=Anxa4 PE=1 SV=4	1	14	14	14	0	7	1	1	2	7	0	1	11	0	0	0	13	1	1	0	8	0	0	0	8	1	0	1	8	0	0	0	7	0	0	0	12	1	0	0	12	0
P97434	P97434	9	9	9	Myosin phosphatase Rho-interacting protein	Mprip	sp|P97434|MPRIP_MOUSE Myosin phosphatase Rho-interacting protein OS=Mus musculus OX=10090 GN=Mprip PE=1 SV=2	1	9	9	9	1	0	0	4	0	0	0	6	0	0	0	0	0	2	2	0	0	0	0	0	0	0	0	1	0	0	0	0	0	2	1	0	0	1	4	0	0	0
P97450	P97450	11	11	11	ATP synthase-coupling factor 6, mitochondrial	Atp5j	sp|P97450|ATP5J_MOUSE ATP synthase-coupling factor 6, mitochondrial OS=Mus musculus OX=10090 GN=Atp5pf PE=1 SV=1	1	11	11	11	4	8	5	5	5	8	4	7	10	7	7	5	9	5	5	2	9	4	4	5	9	4	5	4	7	3	5	5	10	5	5	4	6	3	5	3	7	5
P97461	P97461	11	11	11	40S ribosomal protein S5;40S ribosomal protein S5, N-terminally processed	Rps5	sp|P97461|RS5_MOUSE 40S ribosomal protein S5 OS=Mus musculus OX=10090 GN=Rps5 PE=1 SV=3	1	11	11	11	2	5	3	6	6	5	3	4	8	3	3	3	7	4	6	1	7	2	4	5	5	5	5	7	6	5	5	4	4	5	6	6	6	4	7	4	5	4
P97478	P97478	3	3	3	5-demethoxyubiquinone hydroxylase, mitochondrial	Coq7	sp|P97478|COQ7_MOUSE 5-demethoxyubiquinone hydroxylase, mitochondrial OS=Mus musculus OX=10090 GN=Coq7 PE=1 SV=3	1	3	3	3	0	0	0	0	0	1	0	0	1	0	0	0	2	1	0	0	3	0	0	0	3	0	0	0	1	0	0	0	0	0	0	0	1	0	0	0	2	0
P97493	P97493	1	1	1	Thioredoxin, mitochondrial	Txn2	sp|P97493|THIOM_MOUSE Thioredoxin, mitochondrial OS=Mus musculus OX=10090 GN=Txn2 PE=1 SV=1	1	1	1	1	0	0	0	0	0	1	0	0	1	0	0	0	1	0	0	0	1	0	0	0	1	0	0	0	1	0	0	0	1	0	0	0	1	0	0	0	1	0
P97496	P97496	14	7	7	SWI/SNF complex subunit SMARCC1	Smarcc1	sp|P97496|SMRC1_MOUSE SWI/SNF complex subunit SMARCC1 OS=Mus musculus OX=10090 GN=Smarcc1 PE=1 SV=2	1	14	7	7	5	1	6	10	9	4	1	7	2	2	5	1	2	5	6	0	1	0	0	0	3	4	5	7	2	0	1	4	3	8	5	7	2	3	5	3	3	7
P97501	P97501	17	17	16	Dimethylaniline monooxygenase [N-oxide-forming] 3	Fmo3	sp|P97501|FMO3_MOUSE Dimethylaniline monooxygenase [N-oxide-forming] 3 OS=Mus musculus OX=10090 GN=Fmo3 PE=1 SV=1	1	17	17	16	1	1	1	1	11	6	8	1	0	1	1	7	11	12	12	0	1	0	0	4	9	8	6	0	1	0	1	5	7	12	10	1	1	0	2	9	13	12
P97742;Q924X2	P97742	31;1	31;1	31;1	Carnitine O-palmitoyltransferase 1, liver isoform	Cpt1a	sp|P97742|CPT1A_MOUSE Carnitine O-palmitoyltransferase 1, liver isoform OS=Mus musculus OX=10090 GN=Cpt1a PE=1 SV=4	2	31	31	31	22	7	21	19	26	10	15	29	26	13	24	10	25	28	25	8	13	6	4	1	20	13	12	19	14	1	11	12	5	20	15	21	16	16	16	16	20	22
P97807	P97807	24	24	24	Fumarate hydratase, mitochondrial	Fh	sp|P97807|FUMH_MOUSE Fumarate hydratase, mitochondrial OS=Mus musculus OX=10090 GN=Fh PE=1 SV=3	1	24	24	24	0	14	0	0	0	16	0	0	16	0	0	0	18	0	0	0	19	0	0	0	20	0	0	0	16	0	0	0	15	0	0	1	15	0	0	0	18	0
P97823	P97823	5	5	5	Acyl-protein thioesterase 1	Lypla1	sp|P97823|LYPA1_MOUSE Acyl-protein thioesterase 1 OS=Mus musculus OX=10090 GN=Lypla1 PE=1 SV=1	1	5	5	5	0	0	0	0	0	1	0	0	1	0	0	0	3	0	0	0	1	0	0	0	2	0	0	0	2	0	0	0	1	0	0	0	3	0	1	0	4	1
P97855	P97855	17	17	16	Ras GTPase-activating protein-binding protein 1	G3bp1	sp|P97855|G3BP1_MOUSE Ras GTPase-activating protein-binding protein 1 OS=Mus musculus OX=10090 GN=G3bp1 PE=1 SV=1	1	17	17	16	5	10	2	0	7	8	0	3	9	0	0	0	10	0	1	2	11	0	0	0	9	1	0	7	10	0	1	4	11	2	2	14	11	0	2	7	9	0
P97858	P97858	1	1	1	Solute carrier family 35 member B1	Slc35b1	sp|P97858|S35B1_MOUSE Solute carrier family 35 member B1 OS=Mus musculus OX=10090 GN=Slc35b1 PE=1 SV=1	1	1	1	1	0	0	0	0	0	0	0	0	1	0	0	0	1	0	0	0	0	0	0	0	0	0	0	0	1	0	0	0	0	0	0	0	1	0	0	0	0	0
P97863	P97863	4	2	2	Nuclear factor 1 B-type	Nfib	sp|P97863|NFIB_MOUSE Nuclear factor 1 B-type OS=Mus musculus OX=10090 GN=Nfib PE=1 SV=2	1	4	2	2	0	1	1	1	1	2	0	1	0	0	0	0	1	1	1	0	0	0	0	0	1	1	1	1	0	0	0	0	0	1	0	1	3	1	1	2	3	1
P97868	P97868	14	14	14	E3 ubiquitin-protein ligase RBBP6	Rbbp6	sp|P97868|RBBP6_MOUSE E3 ubiquitin-protein ligase RBBP6 OS=Mus musculus OX=10090 GN=Rbbp6 PE=1 SV=5	1	14	14	14	4	4	3	4	6	2	1	8	2	0	3	1	3	8	6	0	2	0	1	0	1	5	3	8	0	0	1	1	0	10	5	7	3	2	7	0	2	5
P97872	P97872	30	30	30	Dimethylaniline monooxygenase [N-oxide-forming] 5	Fmo5	sp|P97872|FMO5_MOUSE Dimethylaniline monooxygenase [N-oxide-forming] 5 OS=Mus musculus OX=10090 GN=Fmo5 PE=1 SV=4	1	30	30	30	23	16	24	26	21	10	15	23	22	17	22	14	20	24	23	16	20	13	11	10	20	15	15	26	20	10	13	16	16	23	22	23	16	20	22	13	12	15
P99024	P99024	18	4	4	Tubulin beta-5 chain	Tubb5	sp|P99024|TBB5_MOUSE Tubulin beta-5 chain OS=Mus musculus OX=10090 GN=Tubb5 PE=1 SV=1	1	18	4	4	13	8	14	14	16	5	10	16	9	9	14	3	12	16	14	6	9	4	3	4	11	10	8	11	5	3	6	8	6	17	15	12	10	9	10	7	5	8
P99026	P99026	3	3	3	Proteasome subunit beta type-4	Psmb4	sp|P99026|PSB4_MOUSE Proteasome subunit beta type-4 OS=Mus musculus OX=10090 GN=Psmb4 PE=1 SV=1	1	3	3	3	0	0	1	0	1	0	0	0	0	0	0	0	0	0	0	0	0	0	0	0	1	0	0	0	1	0	0	0	0	0	0	1	1	0	0	0	1	0
P99027	P99027	13	13	13	60S acidic ribosomal protein P2	Rplp2	sp|P99027|RLA2_MOUSE 60S acidic ribosomal protein P2 OS=Mus musculus OX=10090 GN=Rplp2 PE=1 SV=3	1	13	13	13	5	12	6	6	6	11	8	10	10	7	6	6	10	7	6	2	11	3	2	3	11	5	5	4	11	5	5	5	11	5	7	4	7	3	5	4	6	4
P99028	P99028	1	1	1	Cytochrome b-c1 complex subunit 6, mitochondrial	Uqcrh	sp|P99028|QCR6_MOUSE Cytochrome b-c1 complex subunit 6, mitochondrial OS=Mus musculus OX=10090 GN=Uqcrh PE=1 SV=2	1	1	1	1	0	1	0	0	0	1	0	0	1	1	0	0	1	0	0	0	1	0	0	0	1	0	0	0	1	0	0	1	1	0	0	0	1	1	0	1	1	0
P99029	P99029	10	10	10	Peroxiredoxin-5, mitochondrial	Prdx5	sp|P99029|PRDX5_MOUSE Peroxiredoxin-5, mitochondrial OS=Mus musculus OX=10090 GN=Prdx5 PE=1 SV=2	1	10	10	10	0	8	0	1	1	10	0	0	10	0	0	0	8	0	1	1	10	0	0	0	9	0	0	1	9	0	0	0	10	0	0	0	7	0	0	0	7	0
Q00288	Q00288	1	1	1	Paired box protein Pax-8	Pax8	sp|Q00288|PAX8_MOUSE Paired box protein Pax-8 OS=Mus musculus OX=10090 GN=Pax8 PE=1 SV=3	1	1	1	1	0	0	0	0	0	0	1	0	0	0	1	0	0	0	1	1	0	0	0	1	0	1	1	0	0	0	1	0	0	0	0	0	0	0	0	0	0	0
Q00519	Q00519	3	3	3	Xanthine dehydrogenase/oxidase;Xanthine dehydrogenase;Xanthine oxidase	Xdh	sp|Q00519|XDH_MOUSE Xanthine dehydrogenase/oxidase OS=Mus musculus OX=10090 GN=Xdh PE=1 SV=5	1	3	3	3	0	0	0	0	0	0	0	0	1	0	0	1	1	0	0	0	1	0	0	0	0	0	0	0	0	0	0	0	1	0	0	1	1	0	0	0	1	0
Q00623;CON__P15497	Q00623	9;1	9;1	9;1	Apolipoprotein A-I;Proapolipoprotein A-I;Truncated apolipoprotein A-I	Apoa1	sp|Q00623|APOA1_MOUSE Apolipoprotein A-I OS=Mus musculus OX=10090 GN=Apoa1 PE=1 SV=2	2	9	9	9	1	8	1	1	0	8	0	0	9	0	0	0	9	1	1	0	7	1	0	0	7	0	1	0	8	0	1	1	6	0	1	1	5	1	1	1	9	1
Q00896	Q00896	18	1	1	Alpha-1-antitrypsin 1-3	Serpina1c	sp|Q00896|A1AT3_MOUSE Alpha-1-antitrypsin 1-3 OS=Mus musculus OX=10090 GN=Serpina1c PE=1 SV=2	1	18	1	1	1	12	2	0	1	11	0	2	13	1	0	0	16	3	2	0	17	0	1	0	14	0	0	5	13	0	0	0	12	0	1	1	13	0	0	1	10	2
Q00897	Q00897	18	7	5	Alpha-1-antitrypsin 1-4	Serpina1d	sp|Q00897|A1AT4_MOUSE Alpha-1-antitrypsin 1-4 OS=Mus musculus OX=10090 GN=Serpina1d PE=1 SV=1	1	18	7	5	1	13	1	1	0	15	0	5	16	1	1	0	17	2	1	0	17	0	1	0	17	0	0	4	17	2	1	0	14	1	1	1	14	0	1	0	13	0
Q00898	Q00898	16	7	7	Alpha-1-antitrypsin 1-5	Serpina1e	sp|Q00898|A1AT5_MOUSE Alpha-1-antitrypsin 1-5 OS=Mus musculus OX=10090 GN=Serpina1e PE=1 SV=1	1	16	7	7	1	8	2	1	0	7	0	3	12	1	1	0	8	0	1	0	13	0	1	0	10	0	0	4	13	2	1	0	7	1	0	1	11	0	0	0	5	0
Q00899;Q3TTC2	Q00899	5;1	5;1	4;0	Transcriptional repressor protein YY1	Yy1	sp|Q00899|TYY1_MOUSE Transcriptional repressor protein YY1 OS=Mus musculus OX=10090 GN=Yy1 PE=1 SV=1	2	5	5	4	2	0	3	4	3	0	0	3	1	0	0	0	1	5	5	0	0	0	0	0	2	1	1	1	1	1	0	1	0	5	2	4	2	3	5	1	2	2
Q00PI9	Q00PI9	18	18	18	Heterogeneous nuclear ribonucleoprotein U-like protein 2	Hnrnpul2	sp|Q00PI9|HNRL2_MOUSE Heterogeneous nuclear ribonucleoprotein U-like protein 2 OS=Mus musculus OX=10090 GN=Hnrnpul2 PE=1 SV=2	1	18	18	18	10	7	8	8	11	4	2	11	9	0	7	1	9	9	8	1	5	0	0	1	10	6	7	7	6	2	1	4	5	8	6	10	10	9	10	10	11	11
Q01237	Q01237	3	3	3	3-hydroxy-3-methylglutaryl-coenzyme A reductase	Hmgcr	sp|Q01237|HMDH_MOUSE 3-hydroxy-3-methylglutaryl-coenzyme A reductase OS=Mus musculus OX=10090 GN=Hmgcr PE=1 SV=3	1	3	3	3	0	0	1	1	1	0	0	2	0	0	0	0	0	1	1	0	0	0	0	0	2	1	2	3	0	0	0	0	0	3	3	0	0	0	2	0	0	0
Q01279;P70424;Q61527	Q01279	13;1;1	13;1;1	13;1;1	Epidermal growth factor receptor	Egfr	sp|Q01279|EGFR_MOUSE Epidermal growth factor receptor OS=Mus musculus OX=10090 GN=Egfr PE=1 SV=1	3	13	13	13	4	6	3	7	2	0	1	9	9	3	7	0	3	3	4	1	7	0	0	0	1	0	0	4	6	0	0	0	0	1	1	5	4	3	6	1	0	2
Q01320	Q01320	14	3	3	DNA topoisomerase 2-alpha	Top2a	sp|Q01320|TOP2A_MOUSE DNA topoisomerase 2-alpha OS=Mus musculus OX=10090 GN=Top2a PE=1 SV=2	1	14	3	3	8	1	8	8	8	2	7	9	4	3	7	1	5	9	9	4	2	3	2	3	3	6	6	9	2	3	6	7	0	10	9	8	4	7	7	6	4	7
Q01405	Q01405	8	8	6	Protein transport protein Sec23A	Sec23a	sp|Q01405|SC23A_MOUSE Protein transport protein Sec23A OS=Mus musculus OX=10090 GN=Sec23a PE=1 SV=2	1	8	8	6	0	2	0	0	0	2	0	1	2	0	0	0	6	1	1	0	4	0	0	0	3	0	0	1	5	0	0	0	2	0	0	0	6	0	0	0	1	0
Q01768	Q01768	5	5	2	Nucleoside diphosphate kinase B	Nme2	sp|Q01768|NDKB_MOUSE Nucleoside diphosphate kinase B OS=Mus musculus OX=10090 GN=Nme2 PE=1 SV=1	1	5	5	2	1	3	1	1	2	3	1	3	4	2	3	1	4	3	3	0	4	0	0	0	3	1	2	0	3	0	1	0	1	2	1	2	4	2	2	3	4	2
Q01853	Q01853	27	27	27	Transitional endoplasmic reticulum ATPase	Vcp	sp|Q01853|TERA_MOUSE Transitional endoplasmic reticulum ATPase OS=Mus musculus OX=10090 GN=Vcp PE=1 SV=4	1	27	27	27	0	10	1	1	1	8	0	0	20	0	0	0	23	0	0	0	16	0	0	0	17	0	0	2	17	0	0	0	7	0	0	1	21	1	2	1	20	1
Q02013	Q02013	2	2	2	Aquaporin-1	Aqp1	sp|Q02013|AQP1_MOUSE Aquaporin-1 OS=Mus musculus OX=10090 GN=Aqp1 PE=1 SV=3	1	2	2	2	0	0	0	0	1	0	0	0	1	0	0	0	1	1	1	0	0	0	0	0	1	0	0	0	1	0	0	0	0	0	0	0	1	0	0	0	1	0
Q02248	Q02248	1	1	1	Catenin beta-1	Ctnnb1	sp|Q02248|CTNB1_MOUSE Catenin beta-1 OS=Mus musculus OX=10090 GN=Ctnnb1 PE=1 SV=1	1	1	1	1	0	0	0	0	0	0	0	1	0	0	0	0	0	1	1	0	0	0	0	0	0	0	0	0	0	0	0	0	0	1	0	0	0	0	0	0	0	0
Q02257	Q02257	13	13	13	Junction plakoglobin	Jup	sp|Q02257|PLAK_MOUSE Junction plakoglobin OS=Mus musculus OX=10090 GN=Jup PE=1 SV=3	1	13	13	13	9	1	6	5	10	1	0	6	4	0	2	2	0	6	3	2	0	2	2	1	1	2	2	4	5	4	1	2	1	7	8	8	0	6	7	10	10	4
Q02780	Q02780	7	7	4	Nuclear factor 1 A-type	Nfia	sp|Q02780|NFIA_MOUSE Nuclear factor 1 A-type OS=Mus musculus OX=10090 GN=Nfia PE=1 SV=1	1	7	7	4	0	2	1	1	1	4	0	1	3	0	0	0	1	1	1	0	2	0	0	0	1	1	1	1	0	0	0	0	1	1	0	1	3	1	1	1	3	1
Q02819	Q02819	22	22	22	Nucleobindin-1	Nucb1	sp|Q02819|NUCB1_MOUSE Nucleobindin-1 OS=Mus musculus OX=10090 GN=Nucb1 PE=1 SV=2	1	22	22	22	0	16	0	1	0	13	1	1	11	1	2	1	11	0	0	1	13	0	1	0	12	1	0	0	15	1	1	1	12	0	0	2	15	1	2	1	16	2
Q03265	Q03265	55	55	55	ATP synthase subunit alpha, mitochondrial	Atp5a1	sp|Q03265|ATPA_MOUSE ATP synthase subunit alpha, mitochondrial OS=Mus musculus OX=10090 GN=Atp5f1a PE=1 SV=1	1	55	55	55	31	44	34	31	43	40	19	42	43	18	37	21	49	39	37	18	45	15	9	17	46	26	30	32	38	15	18	19	41	32	34	29	31	32	25	27	32	27
Q03311	Q03311	9	9	9	Cholinesterase	Bche	sp|Q03311|CHLE_MOUSE Cholinesterase OS=Mus musculus OX=10090 GN=Bche PE=1 SV=2	1	9	9	9	0	1	0	0	0	1	0	0	1	0	0	0	5	0	0	0	1	0	0	0	5	0	0	0	1	0	0	0	2	0	0	0	5	0	0	0	5	0
Q03734;Q6P4P1	Q03734	7;1	2;1	1;0	Serine protease inhibitor A3M	Serpina3m	sp|Q03734|SPA3M_MOUSE Serine protease inhibitor A3M OS=Mus musculus OX=10090 GN=Serpina3m PE=1 SV=2	2	7	2	1	0	4	0	1	0	1	0	1	3	0	0	1	4	2	0	0	6	0	0	0	3	0	0	0	5	0	0	0	2	0	1	2	5	2	2	0	3	0
Q04750	Q04750	41	41	40	DNA topoisomerase 1	Top1	sp|Q04750|TOP1_MOUSE DNA topoisomerase 1 OS=Mus musculus OX=10090 GN=Top1 PE=1 SV=2	1	41	41	40	28	5	34	29	35	4	16	34	13	14	27	10	14	30	35	12	9	10	10	10	14	23	25	29	13	10	18	16	6	35	33	33	16	32	26	22	17	31
Q05117	Q05117	8	8	8	Tartrate-resistant acid phosphatase type 5	Acp5	sp|Q05117|PPA5_MOUSE Tartrate-resistant acid phosphatase type 5 OS=Mus musculus OX=10090 GN=Acp5 PE=1 SV=2	1	8	8	8	3	4	2	5	4	3	1	5	3	1	2	1	3	3	3	2	3	1	1	1	3	2	2	3	3	0	1	3	3	4	4	4	5	4	4	2	4	3
Q05186	Q05186	1	1	1	Reticulocalbin-1	Rcn1	sp|Q05186|RCN1_MOUSE Reticulocalbin-1 OS=Mus musculus OX=10090 GN=Rcn1 PE=1 SV=1	1	1	1	1	0	0	0	0	1	0	0	0	0	0	0	0	0	1	0	0	0	0	0	0	0	0	0	1	0	0	0	0	0	0	0	0	0	0	0	0	0	0
Q05421	Q05421	24	24	24	Cytochrome P450 2E1	Cyp2e1	sp|Q05421|CP2E1_MOUSE Cytochrome P450 2E1 OS=Mus musculus OX=10090 GN=Cyp2e1 PE=1 SV=1	1	24	24	24	10	14	11	12	12	13	5	11	16	6	8	3	15	7	8	6	18	3	1	1	20	5	6	10	16	3	8	6	17	11	9	9	17	12	9	7	15	8
Q05793	Q05793	10	10	10	Basement membrane-specific heparan sulfate proteoglycan core protein;Endorepellin;LG3 peptide	Hspg2	sp|Q05793|PGBM_MOUSE Basement membrane-specific heparan sulfate proteoglycan core protein OS=Mus musculus OX=10090 GN=Hspg2 PE=1 SV=1	1	10	10	10	0	1	0	0	0	0	0	0	3	0	0	0	6	0	0	0	3	0	0	0	3	0	0	0	0	0	0	0	1	0	0	0	6	0	0	0	6	0
Q05920	Q05920	76	76	76	Pyruvate carboxylase, mitochondrial	Pc	sp|Q05920|PYC_MOUSE Pyruvate carboxylase, mitochondrial OS=Mus musculus OX=10090 GN=Pc PE=1 SV=1	1	76	76	76	50	51	53	68	64	49	60	59	46	43	56	13	53	42	59	34	57	22	40	10	57	48	59	61	50	27	53	49	39	62	67	33	46	22	24	24	44	35
Q05CL8	Q05CL8	17	17	17	La-related protein 7	Larp7	sp|Q05CL8|LARP7_MOUSE La-related protein 7 OS=Mus musculus OX=10090 GN=Larp7 PE=1 SV=2	1	17	17	17	11	2	11	10	11	1	1	13	1	4	8	2	4	13	9	1	0	0	0	0	3	6	8	12	1	1	2	4	0	11	11	11	1	9	10	4	0	8
Q05D44;Q8CB96	Q05D44	50;1	50;1	49;1	Eukaryotic translation initiation factor 5B	Eif5b	sp|Q05D44|IF2P_MOUSE Eukaryotic translation initiation factor 5B OS=Mus musculus OX=10090 GN=Eif5b PE=1 SV=2	2	50	50	49	25	8	29	36	34	3	14	28	3	5	14	3	10	34	27	15	6	7	8	2	3	22	24	34	4	4	17	13	0	42	29	32	11	27	29	19	5	26
Q06185	Q06185	7	7	7	ATP synthase subunit e, mitochondrial	Atp5i	sp|Q06185|ATP5I_MOUSE ATP synthase subunit e, mitochondrial OS=Mus musculus OX=10090 GN=Atp5me PE=1 SV=2	1	7	7	7	4	6	3	4	2	6	5	6	7	5	5	5	5	3	5	2	6	2	2	2	6	2	2	2	7	2	2	3	7	3	2	1	4	1	1	1	4	1
Q06890	Q06890	11	11	11	Clusterin;Clusterin beta chain;Clusterin alpha chain	Clu	sp|Q06890|CLUS_MOUSE Clusterin OS=Mus musculus OX=10090 GN=Clu PE=1 SV=1	1	11	11	11	7	8	6	7	8	3	2	5	5	0	1	0	3	7	5	1	5	1	0	0	2	1	1	8	3	1	4	0	1	2	4	4	3	2	6	1	1	5
Q07076	Q07076	9	9	9	Annexin A7	Anxa7	sp|Q07076|ANXA7_MOUSE Annexin A7 OS=Mus musculus OX=10090 GN=Anxa7 PE=1 SV=2	1	9	9	9	0	2	0	1	0	1	0	1	5	0	0	0	5	2	0	0	6	0	0	0	4	0	0	2	8	0	0	0	3	1	1	1	6	0	0	1	6	1
Q07417	Q07417	17	17	17	Short-chain specific acyl-CoA dehydrogenase, mitochondrial	Acads	sp|Q07417|ACADS_MOUSE Short-chain specific acyl-CoA dehydrogenase, mitochondrial OS=Mus musculus OX=10090 GN=Acads PE=1 SV=2	1	17	17	17	6	13	5	7	8	13	2	6	13	0	2	0	13	7	6	1	16	0	0	0	16	3	3	7	13	1	1	1	11	8	2	8	11	6	8	7	12	7
Q07456	Q07456	4	4	4	Protein AMBP;Alpha-1-microglobulin;Inter-alpha-trypsin inhibitor light chain;Trypstatin	Ambp	sp|Q07456|AMBP_MOUSE Protein AMBP OS=Mus musculus OX=10090 GN=Ambp PE=1 SV=2	1	4	4	4	0	0	0	0	0	0	0	0	2	0	0	0	3	0	0	0	3	0	0	0	2	0	0	0	2	0	0	0	0	0	1	0	4	0	0	0	2	0
Q08288	Q08288	22	22	22	Cell growth-regulating nucleolar protein	Lyar	sp|Q08288|LYAR_MOUSE Cell growth-regulating nucleolar protein OS=Mus musculus OX=10090 GN=Lyar PE=1 SV=2	1	22	22	22	17	5	17	16	15	4	13	15	6	12	12	7	3	13	9	8	3	9	11	9	4	12	10	15	0	12	12	11	0	16	18	14	4	11	11	9	4	12
Q08376	Q08376	1	1	1	Zinc finger and BTB domain-containing protein 14	Zbtb14	sp|Q08376|ZBT14_MOUSE Zinc finger and BTB domain-containing protein 14 OS=Mus musculus OX=10090 GN=Zbtb14 PE=2 SV=1	1	1	1	1	1	1	1	1	0	0	0	0	1	1	1	1	1	1	1	1	0	1	0	1	1	1	1	1	1	1	1	1	1	1	1	1	1	1	1	0	0	1
Q08943	Q08943	5	5	5	FACT complex subunit SSRP1	Ssrp1	sp|Q08943|SSRP1_MOUSE FACT complex subunit SSRP1 OS=Mus musculus OX=10090 GN=Ssrp1 PE=1 SV=2	1	5	5	5	0	0	0	0	0	0	0	0	3	0	0	0	4	0	0	0	0	0	0	0	3	0	0	0	2	0	0	0	0	0	0	0	3	0	0	0	1	0
Q09014	Q09014	1	1	1	Neutrophil cytosol factor 1	Ncf1	sp|Q09014|NCF1_MOUSE Neutrophil cytosol factor 1 OS=Mus musculus OX=10090 GN=Ncf1 PE=1 SV=3	1	1	1	1	0	0	0	0	0	0	0	0	0	0	0	0	0	0	0	0	0	0	0	0	0	0	0	0	0	0	0	0	0	0	0	0	0	0	1	1	0	1
Q0KK55	Q0KK55	1	1	1	Protein very KIND	Kndc1	sp|Q0KK55|KNDC1_MOUSE Kinase non-catalytic C-lobe domain-containing protein 1 OS=Mus musculus OX=10090 GN=Kndc1 PE=1 SV=2	1	1	1	1	0	0	0	0	0	0	0	0	0	0	0	0	0	0	1	0	0	0	0	0	0	0	0	0	0	0	0	0	0	0	0	0	1	0	0	0	0	0
Q0P678	Q0P678	10	10	10	Zinc finger CCCH domain-containing protein 18	Zc3h18	sp|Q0P678|ZCH18_MOUSE Zinc finger CCCH domain-containing protein 18 OS=Mus musculus OX=10090 GN=Zc3h18 PE=1 SV=1	1	10	10	10	4	2	7	7	8	2	1	6	1	0	2	0	3	6	0	2	3	0	0	0	4	2	1	6	2	0	1	0	1	8	3	4	3	4	6	4	3	3
Q0VBL3	Q0VBL3	8	8	8		Rbm15	sp|Q0VBL3|RBM15_MOUSE RNA-binding protein 15 OS=Mus musculus OX=10090 GN=Rbm15 PE=1 SV=1	1	8	8	8	0	4	0	0	2	2	0	3	2	0	0	0	4	1	1	0	0	0	0	0	1	0	0	2	0	0	0	0	0	2	1	0	3	0	1	1	4	0
Q0VEE6	Q0VEE6	7	7	7	Zinc finger protein 800	Znf800	sp|Q0VEE6|ZN800_MOUSE Zinc finger protein 800 OS=Mus musculus OX=10090 GN=Znf800 PE=1 SV=1	1	7	7	7	7	0	6	5	6	0	4	5	0	2	4	1	0	3	2	1	0	1	2	1	0	4	2	5	0	2	4	5	0	5	5	2	0	0	1	1	0	3
Q14AI6	Q14AI6	1	1	1	RNA pseudouridylate synthase domain-containing protein 3	Rpusd3	sp|Q14AI6|RUSD3_MOUSE Mitochondrial mRNA pseudouridine synthase Rpusd3 OS=Mus musculus OX=10090 GN=Rpusd3 PE=2 SV=1	1	1	1	1	0	1	0	0	0	1	0	0	0	0	0	0	0	0	0	0	1	0	0	0	1	0	0	0	0	0	0	0	0	0	0	0	1	0	0	0	0	0
Q14C51	Q14C51	12	12	12	Pentatricopeptide repeat domain-containing protein 3, mitochondrial	Ptcd3	sp|Q14C51|PTCD3_MOUSE Pentatricopeptide repeat domain-containing protein 3, mitochondrial OS=Mus musculus OX=10090 GN=Ptcd3 PE=1 SV=2	1	12	12	12	3	1	6	7	9	0	2	10	3	0	6	0	5	11	11	0	1	1	0	0	3	8	3	11	1	0	0	0	0	9	3	3	5	3	5	2	2	6
Q14CH7	Q14CH7	5	5	5	Alanine--tRNA ligase, mitochondrial	Aars2	sp|Q14CH7|SYAM_MOUSE Alanine--tRNA ligase, mitochondrial OS=Mus musculus OX=10090 GN=Aars2 PE=1 SV=1	1	5	5	5	0	0	0	0	3	0	0	1	0	0	0	1	0	1	0	0	0	0	0	0	0	0	0	3	0	0	0	0	0	2	1	0	0	0	1	0	0	3
Q14DH7	Q14DH7	8	8	8	Acyl-CoA synthetase short-chain family member 3, mitochondrial	Acss3	sp|Q14DH7|ACSS3_MOUSE Acyl-CoA synthetase short-chain family member 3, mitochondrial OS=Mus musculus OX=10090 GN=Acss3 PE=1 SV=2	1	8	8	8	0	0	0	0	0	3	0	0	0	0	0	0	8	0	0	0	3	0	0	0	7	0	0	0	4	0	0	0	4	0	0	0	3	0	0	0	7	0
Q2TPA8	Q2TPA8	23	23	23	Hydroxysteroid dehydrogenase-like protein 2	Hsdl2	sp|Q2TPA8|HSDL2_MOUSE Hydroxysteroid dehydrogenase-like protein 2 OS=Mus musculus OX=10090 GN=Hsdl2 PE=1 SV=1	1	23	23	23	0	5	0	0	1	10	0	0	11	0	0	0	16	0	0	0	11	0	0	0	14	0	0	0	10	0	0	0	6	0	0	0	9	0	0	0	15	0
Q31125	Q31125	3	3	3	Zinc transporter SLC39A7	Slc39a7	sp|Q31125|S39A7_MOUSE Zinc transporter SLC39A7 OS=Mus musculus OX=10090 GN=Slc39a7 PE=1 SV=2	1	3	3	3	0	1	1	1	0	1	0	1	1	0	0	0	1	0	0	0	2	0	0	0	2	0	0	0	2	0	0	0	1	0	0	0	3	0	0	1	1	0
Q3B7Z2	Q3B7Z2	2	2	2	Oxysterol-binding protein 1	Osbp	sp|Q3B7Z2|OSBP1_MOUSE Oxysterol-binding protein 1 OS=Mus musculus OX=10090 GN=Osbp PE=1 SV=3	1	2	2	2	0	0	0	0	0	0	0	0	0	0	0	0	0	0	0	0	0	0	0	0	0	0	0	0	0	0	0	0	0	0	0	0	2	0	0	0	0	0
Q3KNM2	Q3KNM2	2	2	2	E3 ubiquitin-protein ligase MARCH5	2022-03-05	sp|Q3KNM2|MARH5_MOUSE E3 ubiquitin-protein ligase MARCH5 OS=Mus musculus OX=10090 GN=March5 PE=1 SV=1	1	2	2	2	0	0	0	0	0	0	0	0	2	0	0	0	2	0	0	0	0	0	0	0	0	0	0	0	1	0	0	0	0	0	0	0	2	0	0	0	1	0
Q3TC72	Q3TC72	4	4	4	Fumarylacetoacetate hydrolase domain-containing protein 2A	Fahd2	sp|Q3TC72|FAHD2_MOUSE Fumarylacetoacetate hydrolase domain-containing protein 2A OS=Mus musculus OX=10090 GN=Fahd2 PE=1 SV=1	1	4	4	4	0	1	0	0	0	2	0	0	3	0	0	0	2	0	0	0	3	0	0	0	3	0	0	0	2	0	0	0	1	0	0	0	4	0	0	0	4	0
Q3TDN2	Q3TDN2	6	6	6	FAS-associated factor 2	Faf2	sp|Q3TDN2|FAF2_MOUSE FAS-associated factor 2 OS=Mus musculus OX=10090 GN=Faf2 PE=1 SV=2	1	6	6	6	0	1	1	2	1	0	0	2	3	0	1	0	4	1	1	0	1	0	0	0	2	0	0	0	2	0	0	0	0	0	0	1	3	0	0	0	1	0
Q3TDQ1	Q3TDQ1	13	13	13	Dolichyl-diphosphooligosaccharide--protein glycosyltransferase subunit STT3B	Stt3b	sp|Q3TDQ1|STT3B_MOUSE Dolichyl-diphosphooligosaccharide--protein glycosyltransferase subunit STT3B OS=Mus musculus OX=10090 GN=Stt3b PE=1 SV=2	1	13	13	13	2	4	6	4	8	5	0	10	4	3	5	3	9	10	9	1	5	0	0	0	5	0	2	5	2	0	1	0	2	7	5	3	2	2	3	3	8	6
Q3TEA8	Q3TEA8	39	39	39	Heterochromatin protein 1-binding protein 3	Hp1bp3	sp|Q3TEA8|HP1B3_MOUSE Heterochromatin protein 1-binding protein 3 OS=Mus musculus OX=10090 GN=Hp1bp3 PE=1 SV=1	1	39	39	39	27	10	31	34	35	12	26	34	14	21	31	20	10	33	30	14	4	11	7	9	11	27	21	29	7	14	18	22	8	32	31	23	7	25	22	22	12	27
Q3TFK5	Q3TFK5	2	2	2	G patch domain-containing protein 4	Gpatch4	sp|Q3TFK5|GPTC4_MOUSE G patch domain-containing protein 4 OS=Mus musculus OX=10090 GN=Gpatch4 PE=1 SV=1	1	2	2	2	1	0	0	2	1	0	0	1	0	0	0	0	0	0	1	0	0	0	0	0	0	0	0	1	0	0	0	0	0	1	1	1	0	1	1	0	0	1
Q3THE2	Q3THE2	12	12	6	Myosin regulatory light chain 12B	Myl12b	sp|Q3THE2|ML12B_MOUSE Myosin regulatory light chain 12B OS=Mus musculus OX=10090 GN=Myl12b PE=1 SV=2	1	12	12	6	11	11	11	12	9	7	10	11	8	10	11	11	8	11	11	8	8	8	8	8	8	8	8	11	7	10	9	10	10	10	10	11	8	9	10	9	7	9
Q3THS6	Q3THS6	6	4	4	S-adenosylmethionine synthase isoform type-2	Mat2a	sp|Q3THS6|METK2_MOUSE S-adenosylmethionine synthase isoform type-2 OS=Mus musculus OX=10090 GN=Mat2a PE=1 SV=2	1	6	4	4	6	3	6	5	4	4	6	3	5	6	6	6	2	4	4	4	4	5	4	5	3	4	5	4	4	6	5	6	5	4	5	5	1	6	6	6	4	5
Q3TIV5	Q3TIV5	8	8	8	Zinc finger CCCH domain-containing protein 15	Zc3h15	sp|Q3TIV5|ZC3HF_MOUSE Zinc finger CCCH domain-containing protein 15 OS=Mus musculus OX=10090 GN=Zc3h15 PE=1 SV=2	1	8	8	8	1	2	0	0	0	3	1	1	1	0	0	0	5	1	0	1	4	0	1	0	5	2	1	1	3	0	1	0	1	1	1	7	5	3	6	1	4	3
Q3TIX9	Q3TIX9	10	10	10	U4/U6.U5 tri-snRNP-associated protein 2	Usp39	sp|Q3TIX9|SNUT2_MOUSE U4/U6.U5 tri-snRNP-associated protein 2 OS=Mus musculus OX=10090 GN=Usp39 PE=1 SV=2	1	10	10	10	8	1	7	6	7	1	0	8	7	0	2	0	6	5	6	0	1	0	0	0	3	3	5	5	1	0	1	2	2	8	5	5	6	5	5	3	5	4
Q3TJZ6	Q3TJZ6	5	5	5	Protein FAM98A	Fam98a	sp|Q3TJZ6|FA98A_MOUSE Protein FAM98A OS=Mus musculus OX=10090 GN=Fam98a PE=1 SV=1	1	5	5	5	0	0	0	0	1	0	0	0	1	0	0	0	1	0	0	0	1	0	0	0	1	0	0	1	1	0	0	0	0	0	0	0	1	0	1	0	1	0
Q3TKT4	Q3TKT4	28	28	17	Transcription activator BRG1	Smarca4	sp|Q3TKT4|SMCA4_MOUSE Transcription activator BRG1 OS=Mus musculus OX=10090 GN=Smarca4 PE=1 SV=1	1	28	28	17	15	4	21	21	23	2	2	22	2	0	7	2	5	17	18	2	0	0	0	0	1	10	11	17	0	0	0	2	0	21	15	22	3	21	20	16	3	19
Q3TL44	Q3TL44	3	3	3	NLR family member X1	Nlrx1	sp|Q3TL44|NLRX1_MOUSE NLR family member X1 OS=Mus musculus OX=10090 GN=Nlrx1 PE=1 SV=1	1	3	3	3	0	0	1	2	1	0	0	1	0	0	1	0	1	2	1	0	0	0	0	0	0	0	0	1	0	0	0	0	0	2	0	1	1	0	0	0	0	1
Q3TLP5	Q3TLP5	9	9	9	Enoyl-CoA hydratase domain-containing protein 2, mitochondrial	Echdc2	sp|Q3TLP5|ECHD2_MOUSE Enoyl-CoA hydratase domain-containing protein 2, mitochondrial OS=Mus musculus OX=10090 GN=Echdc2 PE=1 SV=2	1	9	9	9	1	7	0	0	0	6	0	0	7	0	0	0	7	0	0	0	8	0	0	0	6	0	0	1	7	0	0	0	4	0	0	0	8	0	0	0	7	0
Q3TNA1	Q3TNA1	1	1	1	Xylulose kinase	Xylb	sp|Q3TNA1|XYLB_MOUSE Xylulose kinase OS=Mus musculus OX=10090 GN=Xylb PE=1 SV=1	1	1	1	1	0	0	0	0	0	0	0	0	0	0	0	0	1	0	0	0	0	0	0	0	0	0	0	0	0	0	0	0	0	0	0	0	0	0	0	0	0	0
Q3TRM4	Q3TRM4	9	9	9	Neuropathy target esterase	Pnpla6	sp|Q3TRM4|PLPL6_MOUSE Neuropathy target esterase OS=Mus musculus OX=10090 GN=Pnpla6 PE=1 SV=2	1	9	9	9	2	0	2	5	2	0	0	3	0	0	0	0	0	5	3	1	0	1	0	0	0	0	1	4	0	0	1	0	0	5	1	6	0	1	6	0	0	2
Q3TTL0	Q3TTL0	1	1	1	Uncharacterized protein C3orf38 homolog		sp|Q3TTL0|CC038_MOUSE Uncharacterized protein C3orf38 homolog OS=Mus musculus OX=10090 PE=2 SV=1	1	1	1	1	0	0	1	0	0	0	0	1	0	0	0	0	0	0	0	0	1	0	0	0	0	0	0	1	0	0	0	0	0	0	0	0	0	0	0	0	1	1
Q3TUH1	Q3TUH1	3	3	3	Phosphatidate cytidylyltransferase, mitochondrial	Tamm41	sp|Q3TUH1|TAM41_MOUSE Phosphatidate cytidylyltransferase, mitochondrial OS=Mus musculus OX=10090 GN=Tamm41 PE=1 SV=2	1	3	3	3	2	0	0	3	2	1	0	1	0	0	0	1	0	3	1	0	1	0	0	1	0	1	1	1	0	0	0	0	0	3	2	1	0	1	1	1	0	2
Q3TWW8	Q3TWW8	7	5	5	Serine/arginine-rich splicing factor 6	Srsf6	sp|Q3TWW8|SRSF6_MOUSE Serine/arginine-rich splicing factor 6 OS=Mus musculus OX=10090 GN=Srsf6 PE=1 SV=1	1	7	5	5	0	4	1	1	1	3	0	0	4	0	1	0	6	0	0	0	2	0	0	0	5	0	0	1	3	0	0	0	3	0	0	0	1	0	1	0	4	0
Q3TXT3	Q3TXT3	2	2	2	SOSS complex subunit C	Inip	sp|Q3TXT3|SOSSC_MOUSE SOSS complex subunit C OS=Mus musculus OX=10090 GN=Inip PE=3 SV=1	1	2	2	2	1	2	0	0	1	1	0	1	1	1	1	0	0	0	2	0	0	0	0	0	0	0	1	0	0	0	0	1	1	2	1	1	1	1	1	1	1	1
Q3TZX8	Q3TZX8	4	4	4	Polynucleotide 5-hydroxyl-kinase NOL9	Nol9	sp|Q3TZX8|NOL9_MOUSE Polynucleotide 5-hydroxyl-kinase NOL9 OS=Mus musculus OX=10090 GN=Nol9 PE=1 SV=1	1	4	4	4	2	0	3	3	3	0	1	3	0	0	0	1	0	3	3	0	0	0	0	0	0	1	2	3	0	0	1	1	0	3	1	3	0	2	4	1	0	3
Q3U0V1	Q3U0V1	28	28	25	Far upstream element-binding protein 2	Khsrp	sp|Q3U0V1|FUBP2_MOUSE Far upstream element-binding protein 2 OS=Mus musculus OX=10090 GN=Khsrp PE=1 SV=2	1	28	28	25	2	20	1	1	2	15	2	1	18	1	1	1	18	0	1	1	14	0	1	0	18	0	1	1	13	0	0	0	14	2	1	1	18	2	1	1	18	3
Q3U1G5	Q3U1G5	3	3	3	Interferon-stimulated 20 kDa exonuclease-like 2	Isg20l2	sp|Q3U1G5|I20L2_MOUSE Interferon-stimulated 20 kDa exonuclease-like 2 OS=Mus musculus OX=10090 GN=Isg20l2 PE=1 SV=2	1	3	3	3	2	1	2	2	3	0	2	1	0	2	1	1	0	1	1	0	0	0	0	1	0	1	0	2	0	2	1	1	0	3	3	1	0	1	1	1	0	1
Q3U1J4	Q3U1J4	3	3	3	DNA damage-binding protein 1	Ddb1	sp|Q3U1J4|DDB1_MOUSE DNA damage-binding protein 1 OS=Mus musculus OX=10090 GN=Ddb1 PE=1 SV=2	1	3	3	3	0	0	0	1	0	0	0	0	0	0	0	0	2	2	0	0	0	0	0	0	0	0	0	1	1	0	0	0	0	0	1	0	1	0	0	0	0	0
Q3U276	Q3U276	1	1	1	Succinate dehydrogenase assembly factor 1, mitochondrial	Sdhaf1	sp|Q3U276|SDHF1_MOUSE Succinate dehydrogenase assembly factor 1, mitochondrial OS=Mus musculus OX=10090 GN=Sdhaf1 PE=1 SV=1	1	1	1	1	0	1	0	0	0	1	0	0	0	0	0	0	1	0	0	0	1	0	0	0	1	0	0	0	1	0	0	0	0	0	0	0	0	0	0	0	0	0
Q5DTM8;Q3U319	Q5DTM8;Q3U319	1;1	1;1	1;1	E3 ubiquitin-protein ligase BRE1A;E3 ubiquitin-protein ligase BRE1B	Rnf20;Rnf40	sp|Q5DTM8|BRE1A_MOUSE E3 ubiquitin-protein ligase BRE1A OS=Mus musculus OX=10090 GN=Rnf20 PE=1 SV=2;sp|Q3U319|BRE1B_MOUSE E3 ubiquitin-protein ligase BRE1B OS=Mus musculus OX=10090 GN=Rnf40 PE=1 SV=2	2	1	1	1	0	0	0	0	0	0	0	0	0	0	0	0	0	0	0	0	0	0	0	0	0	0	0	0	0	0	0	0	0	0	0	0	0	0	0	0	0	0
Q3U3R4	Q3U3R4	5	5	5	Lipase maturation factor 1	Lmf1	sp|Q3U3R4|LMF1_MOUSE Lipase maturation factor 1 OS=Mus musculus OX=10090 GN=Lmf1 PE=1 SV=1	1	5	5	5	0	1	0	0	0	1	0	0	2	0	0	0	3	0	0	0	2	0	0	0	1	0	0	0	2	0	0	0	1	0	0	0	2	0	0	0	4	0
Q3U4I7	Q3U4I7	3	3	3	Pyridine nucleotide-disulfide oxidoreductase domain-containing protein 2	Pyroxd2	sp|Q3U4I7|PYRD2_MOUSE Pyridine nucleotide-disulfide oxidoreductase domain-containing protein 2 OS=Mus musculus OX=10090 GN=Pyroxd2 PE=1 SV=3	1	3	3	3	0	0	0	0	0	0	0	0	0	0	0	0	0	0	0	0	0	0	0	0	0	0	0	0	0	0	0	0	0	0	0	1	1	0	1	0	1	1
Q3U7R1	Q3U7R1	5	5	5	Extended synaptotagmin-1	Esyt1	sp|Q3U7R1|ESYT1_MOUSE Extended synaptotagmin-1 OS=Mus musculus OX=10090 GN=Esyt1 PE=1 SV=2	1	5	5	5	0	0	0	0	0	0	0	0	2	0	0	0	2	0	0	0	0	0	0	0	0	0	0	0	0	0	0	0	0	0	0	0	1	0	0	0	2	0
Q3U9G9	Q3U9G9	8	8	8	Lamin-B receptor	Lbr	sp|Q3U9G9|LBR_MOUSE Delta(14)-sterol reductase LBR OS=Mus musculus OX=10090 GN=Lbr PE=1 SV=2	1	8	8	8	3	1	3	5	6	2	1	7	1	1	4	0	3	6	7	0	2	0	0	1	1	3	3	6	1	1	1	3	0	5	4	4	2	3	3	3	1	4
Q3UBX0	Q3UBX0	2	2	2	Transmembrane protein 109	Tmem109	sp|Q3UBX0|TM109_MOUSE Transmembrane protein 109 OS=Mus musculus OX=10090 GN=Tmem109 PE=1 SV=2	1	2	2	2	1	1	0	0	1	1	0	0	2	0	0	0	1	0	0	0	1	0	0	0	2	0	0	0	0	0	0	0	0	0	0	0	0	0	0	0	1	0
Q3UDW8	Q3UDW8	2	2	2	Heparan-alpha-glucosaminide N-acetyltransferase	Hgsnat	sp|Q3UDW8|HGNAT_MOUSE Heparan-alpha-glucosaminide N-acetyltransferase OS=Mus musculus OX=10090 GN=Hgsnat PE=1 SV=2	1	2	2	2	0	0	0	0	0	0	0	1	0	0	0	0	1	0	1	0	0	0	0	0	0	0	0	1	0	0	0	0	0	0	0	0	0	0	1	0	1	0
Q3UEB3	Q3UEB3	9	9	9	Poly(U)-binding-splicing factor PUF60	Puf60	sp|Q3UEB3|PUF60_MOUSE Poly(U)-binding-splicing factor PUF60 OS=Mus musculus OX=10090 GN=Puf60 PE=1 SV=2	1	9	9	9	1	3	0	0	0	0	0	2	5	1	0	1	5	0	0	1	3	1	1	0	7	0	0	1	5	0	0	0	1	0	0	0	6	0	0	0	3	0
Q3UEG6	Q3UEG6	17	17	17	Alanine--glyoxylate aminotransferase 2, mitochondrial	Agxt2	sp|Q3UEG6|AGT2_MOUSE Alanine--glyoxylate aminotransferase 2, mitochondrial OS=Mus musculus OX=10090 GN=Agxt2 PE=1 SV=1	1	17	17	17	0	3	0	0	0	6	0	0	11	0	0	0	15	0	1	0	12	0	0	0	13	0	1	0	12	0	0	0	6	0	0	0	15	0	0	0	14	1
Q3UFF7	Q3UFF7	5	5	5	Lysophospholipase-like protein 1	Lyplal1	sp|Q3UFF7|LYPL1_MOUSE Lysophospholipase-like protein 1 OS=Mus musculus OX=10090 GN=Lyplal1 PE=1 SV=3	1	5	5	5	0	0	0	0	0	2	0	0	3	0	0	0	4	0	0	0	2	0	0	0	2	0	0	0	0	0	0	0	0	0	0	0	2	0	0	0	5	0
Q3UFM5	Q3UFM5	2	2	2	Nucleolar MIF4G domain-containing protein 1	Nom1	sp|Q3UFM5|NOM1_MOUSE Nucleolar MIF4G domain-containing protein 1 OS=Mus musculus OX=10090 GN=Nom1 PE=1 SV=2	1	2	2	2	0	0	0	1	0	0	0	0	0	0	0	0	0	0	1	0	0	0	0	0	0	0	0	0	0	0	0	1	0	1	0	0	0	0	0	0	0	0
Q3UFY8	Q3UFY8	10	10	10	Mitochondrial ribonuclease P protein 1	Trmt10c	sp|Q3UFY8|TM10C_MOUSE tRNA methyltransferase 10 homolog C OS=Mus musculus OX=10090 GN=Trmt10c PE=1 SV=2	1	10	10	10	3	0	5	6	7	0	2	5	0	1	4	1	0	7	7	2	1	0	1	0	1	5	5	6	0	2	3	2	0	5	2	5	1	3	6	2	0	6
Q3UGC7;Q66JS6	Q3UGC7;Q66JS6	4;4	4;4	4;4	Eukaryotic translation initiation factor 3 subunit J-A;Eukaryotic translation initiation factor 3 subunit J-B	Eif3j1;Eif3j2	sp|Q3UGC7|EI3JA_MOUSE Eukaryotic translation initiation factor 3 subunit J-A OS=Mus musculus OX=10090 GN=Eif3j1 PE=2 SV=1;sp|Q66JS6|EI3JB_MOUSE Eukaryotic translation initiation factor 3 subunit J-B OS=Mus musculus OX=10090 GN=Eif3j2 PE=1 SV=1	2	4	4	4	0	1	0	1	0	1	0	0	1	1	0	1	2	0	0	1	0	0	0	0	1	0	0	0	0	0	0	1	0	0	0	0	2	0	0	0	2	0
Q3UGF1	Q3UGF1	2	2	2	WD repeat-containing protein 19	Wdr19	sp|Q3UGF1|WDR19_MOUSE WD repeat-containing protein 19 OS=Mus musculus OX=10090 GN=Wdr19 PE=1 SV=1	1	2	2	2	0	0	0	0	0	0	0	0	0	0	0	0	0	0	0	0	0	0	0	0	0	0	0	2	0	0	0	0	0	1	0	0	0	1	0	1	0	2
Q3UHX2	Q3UHX2	1	1	1	28 kDa heat- and acid-stable phosphoprotein	Pdap1	sp|Q3UHX2|HAP28_MOUSE 28 kDa heat- and acid-stable phosphoprotein OS=Mus musculus OX=10090 GN=Pdap1 PE=1 SV=1	1	1	1	1	0	1	0	0	0	0	0	0	0	0	0	0	0	0	0	0	1	0	0	0	1	1	0	0	1	0	0	0	1	1	0	0	0	0	0	0	0	0
Q3UHX9	Q3UHX9	9	9	9	Putative methyltransferase C9orf114 homolog	D2Wsu81e	sp|Q3UHX9|CI114_MOUSE Putative methyltransferase C9orf114 homolog OS=Mus musculus OX=10090 GN=Spout1 PE=1 SV=1	1	9	9	9	5	0	6	5	8	0	0	6	0	1	3	0	0	4	4	1	0	0	0	0	0	2	1	7	0	0	1	0	0	6	5	6	0	2	4	0	0	4
Q3UIR3	Q3UIR3	9	9	9	E3 ubiquitin-protein ligase DTX3L	Dtx3l	sp|Q3UIR3|DTX3L_MOUSE E3 ubiquitin-protein ligase DTX3L OS=Mus musculus OX=10090 GN=Dtx3l PE=1 SV=1	1	9	9	9	1	1	2	1	2	0	0	1	1	0	0	0	3	1	0	0	3	1	0	0	4	0	0	4	2	0	1	0	1	4	3	3	5	0	2	0	3	0
Q3UIU2	Q3UIU2	7	7	7	NADH dehydrogenase [ubiquinone] 1 beta subcomplex subunit 6	Ndufb6	sp|Q3UIU2|NDUB6_MOUSE NADH dehydrogenase [ubiquinone] 1 beta subcomplex subunit 6 OS=Mus musculus OX=10090 GN=Ndufb6 PE=1 SV=3	1	7	7	7	0	2	1	0	0	2	0	1	1	2	3	1	3	1	2	0	2	0	0	0	2	0	0	0	1	1	0	0	1	0	0	0	5	0	0	0	3	0
Q3UJU9	Q3UJU9	11	11	11	Regulator of microtubule dynamics protein 3	Rmdn3	sp|Q3UJU9|RMD3_MOUSE Regulator of microtubule dynamics protein 3 OS=Mus musculus OX=10090 GN=Rmdn3 PE=1 SV=2	1	11	11	11	1	4	2	2	7	5	0	3	7	0	0	0	10	3	2	1	5	0	0	0	5	1	2	2	5	0	1	0	2	2	3	3	5	1	2	3	7	6
Q3UKJ7	Q3UKJ7	10	10	10	WD40 repeat-containing protein SMU1;WD40 repeat-containing protein SMU1, N-terminally processed	Smu1	sp|Q3UKJ7|SMU1_MOUSE WD40 repeat-containing protein SMU1 OS=Mus musculus OX=10090 GN=Smu1 PE=2 SV=2	1	10	10	10	0	1	0	0	0	0	0	0	5	0	0	0	5	0	0	0	0	0	0	0	3	0	0	0	2	0	0	0	0	1	0	0	7	1	0	0	5	0
Q3ULD5	Q3ULD5	24	24	24	Methylcrotonoyl-CoA carboxylase beta chain, mitochondrial	Mccc2	sp|Q3ULD5|MCCB_MOUSE Methylcrotonoyl-CoA carboxylase beta chain, mitochondrial OS=Mus musculus OX=10090 GN=Mccc2 PE=1 SV=1	1	24	24	24	12	7	12	17	17	10	10	14	12	4	12	0	15	9	15	2	12	0	2	1	14	9	12	9	10	0	9	6	5	13	17	10	16	12	9	1	14	9
Q3UMC0;Q9D3R6	Q3UMC0	4;1	4;1	4;1	Spermatogenesis-associated protein 5	Spata5	sp|Q3UMC0|AFG2H_MOUSE ATPase family protein 2 homolog OS=Mus musculus OX=10090 GN=Spata5 PE=1 SV=2	2	4	4	4	0	1	1	2	2	1	0	0	1	0	1	0	1	1	1	0	1	0	0	0	1	0	0	2	1	0	0	0	1	2	1	0	1	0	1	0	1	0
Q3UMF0	Q3UMF0	4	4	4	Cordon-bleu protein-like 1	Cobll1	sp|Q3UMF0|COBL1_MOUSE Cordon-bleu protein-like 1 OS=Mus musculus OX=10090 GN=Cobll1 PE=1 SV=2	1	4	4	4	0	1	0	0	0	0	0	0	0	0	0	0	0	0	0	0	0	0	0	0	0	0	0	0	0	0	0	0	0	0	0	0	2	0	0	0	1	0
Q3UMU9;Q9JMG7	Q3UMU9	3;1	3;1	3;1	Hepatoma-derived growth factor-related protein 2	Hdgfrp2	sp|Q3UMU9|HDGR2_MOUSE Hepatoma-derived growth factor-related protein 2 OS=Mus musculus OX=10090 GN=Hdgfl2 PE=1 SV=1	2	3	3	3	0	0	0	0	0	0	0	0	2	0	0	0	2	0	0	0	1	0	1	1	2	1	1	0	1	1	0	1	2	0	1	0	2	1	0	0	1	0
Q3UNN8	Q3UNN8	2	2	2	Inactive phospholipase D5	Pld5	sp|Q3UNN8|PLD5_MOUSE Inactive phospholipase D5 OS=Mus musculus OX=10090 GN=Pld5 PE=2 SV=1	1	2	2	2	0	0	0	0	0	0	0	0	0	0	0	0	0	0	0	0	0	0	0	0	0	0	0	0	0	0	0	0	0	0	0	0	2	0	0	0	1	0
Q3UNX5	Q3UNX5	12	12	12	Acyl-coenzyme A synthetase ACSM3, mitochondrial	Acsm3	sp|Q3UNX5|ACSM3_MOUSE Acyl-coenzyme A synthetase ACSM3, mitochondrial OS=Mus musculus OX=10090 GN=Acsm3 PE=1 SV=2	1	12	12	12	0	0	0	0	1	3	1	1	5	1	0	0	8	0	0	0	8	0	0	0	7	0	1	1	6	0	1	0	2	0	0	0	6	0	0	0	9	0
Q3UNZ8	Q3UNZ8	3	3	3	Quinone oxidoreductase-like protein 2		sp|Q3UNZ8|QORL2_MOUSE Quinone oxidoreductase-like protein 2 OS=Mus musculus OX=10090 GN=Cryzl2 PE=1 SV=1	1	3	3	3	0	0	0	0	0	1	0	0	2	0	0	0	2	0	0	0	1	0	0	0	1	0	0	0	1	0	0	0	1	0	0	1	2	0	0	0	2	0
Q3UP75	Q3UP75	5	4	4	UDP-glucuronosyltransferase 3A1	Ugt3a1	sp|Q3UP75|UD3A1_MOUSE UDP-glucuronosyltransferase 3A1 OS=Mus musculus OX=10090 GN=Ugt3a1 PE=1 SV=1	1	5	4	4	0	0	0	0	1	0	0	3	2	0	0	0	1	0	0	0	2	0	1	0	1	0	0	0	1	0	1	0	1	0	0	0	3	1	0	0	5	0
Q3UPF5	Q3UPF5	2	2	2	Zinc finger CCCH-type antiviral protein 1	Zc3hav1	sp|Q3UPF5|ZCCHV_MOUSE Zinc finger CCCH-type antiviral protein 1 OS=Mus musculus OX=10090 GN=Zc3hav1 PE=1 SV=1	1	2	2	2	0	1	0	1	1	1	0	1	0	0	0	0	0	1	0	0	1	0	0	0	1	0	0	1	0	0	0	0	0	1	1	1	1	0	0	0	1	0
Q3UPL0	Q3UPL0	2	2	2	Protein transport protein Sec31A	Sec31a	sp|Q3UPL0|SC31A_MOUSE Protein transport protein Sec31A OS=Mus musculus OX=10090 GN=Sec31a PE=1 SV=2	1	2	2	2	0	0	0	0	0	0	0	0	0	0	0	0	1	0	0	0	0	0	0	0	0	0	0	0	0	0	0	0	0	0	0	0	1	0	0	0	0	0
Q3UQ44	Q3UQ44	87	87	84	Ras GTPase-activating-like protein IQGAP2	Iqgap2	sp|Q3UQ44|IQGA2_MOUSE Ras GTPase-activating-like protein IQGAP2 OS=Mus musculus OX=10090 GN=Iqgap2 PE=1 SV=2	1	87	87	84	62	19	69	69	67	9	26	72	31	31	52	23	44	73	68	25	21	18	9	5	18	35	36	69	25	15	36	28	5	63	58	65	29	59	59	38	18	56
Q3UQU0	Q3UQU0	4	4	4	Bromodomain-containing protein 9	Brd9	sp|Q3UQU0|BRD9_MOUSE Bromodomain-containing protein 9 OS=Mus musculus OX=10090 GN=Brd9 PE=1 SV=1	1	4	4	4	1	0	2	1	2	0	0	1	0	0	1	0	0	2	0	0	0	0	0	0	0	1	0	1	0	0	1	0	0	3	2	0	0	0	1	0	0	2
Q3URE1	Q3URE1	5	5	5	Acyl-CoA synthetase family member 3, mitochondrial	Acsf3	sp|Q3URE1|ACSF3_MOUSE Malonate--CoA ligase ACSF3, mitochondrial OS=Mus musculus OX=10090 GN=Acsf3 PE=1 SV=2	1	5	5	5	0	0	0	0	0	1	0	0	1	0	0	0	3	0	1	0	2	0	0	0	2	0	0	0	1	0	0	1	0	0	0	1	2	0	0	0	3	0
Q3URQ0	Q3URQ0	8	8	8	Testis-expressed sequence 10 protein	Tex10	sp|Q3URQ0|TEX10_MOUSE Testis-expressed protein 10 OS=Mus musculus OX=10090 GN=Tex10 PE=1 SV=1	1	8	8	8	3	0	4	5	6	0	1	5	1	1	2	0	1	6	6	1	0	0	0	1	0	2	3	5	0	0	1	1	0	4	4	3	0	2	3	1	0	2
Q3URS9	Q3URS9	1	1	1	Coiled-coil domain-containing protein 51	Ccdc51	sp|Q3URS9|CCD51_MOUSE Coiled-coil domain-containing protein 51 OS=Mus musculus OX=10090 GN=Ccdc51 PE=1 SV=1	1	1	1	1	0	0	0	0	0	1	0	0	1	0	0	0	1	0	0	0	0	0	0	0	0	0	0	0	0	0	0	0	0	0	0	0	1	0	0	0	1	0
Q3UTJ2	Q3UTJ2	16	16	16	Sorbin and SH3 domain-containing protein 2	Sorbs2	sp|Q3UTJ2|SRBS2_MOUSE Sorbin and SH3 domain-containing protein 2 OS=Mus musculus OX=10090 GN=Sorbs2 PE=1 SV=2	1	16	16	16	0	9	1	0	0	4	0	3	13	0	0	0	10	1	2	0	6	0	0	0	7	0	0	1	6	0	0	0	1	1	0	1	7	0	0	0	4	0
Q3UV17	Q3UV17	10	1	1	Keratin, type II cytoskeletal 2 oral	Krt76	sp|Q3UV17|K22O_MOUSE Keratin, type II cytoskeletal 2 oral OS=Mus musculus OX=10090 GN=Krt76 PE=1 SV=1	1	10	1	1	9	4	7	7	7	4	5	6	6	5	6	6	5	5	6	4	5	5	3	4	5	4	3	6	7	5	4	3	3	7	6	7	3	7	7	9	6	5
Q3UVK0	Q3UVK0	3	3	3	Endoplasmic reticulum metallopeptidase 1	Ermp1	sp|Q3UVK0|ERMP1_MOUSE Endoplasmic reticulum metallopeptidase 1 OS=Mus musculus OX=10090 GN=Ermp1 PE=1 SV=2	1	3	3	3	0	0	0	0	0	0	0	0	0	0	0	1	1	0	0	0	1	0	0	0	0	0	0	0	0	0	0	0	0	0	0	1	0	0	0	0	0	0
Q3UVR3	Q3UVR3	1	1	1	Tau-tubulin kinase 2	Ttbk2	sp|Q3UVR3|TTBK2_MOUSE Tau-tubulin kinase 2 OS=Mus musculus OX=10090 GN=Ttbk2 PE=1 SV=1	1	1	1	1	0	0	0	0	0	0	0	0	0	0	0	0	0	0	0	0	0	0	0	0	1	0	0	0	0	0	0	0	0	0	0	0	1	0	0	0	0	0
Q3UXZ9	Q3UXZ9	3	3	3	Lysine-specific demethylase 5A	Kdm5a	sp|Q3UXZ9|KDM5A_MOUSE Lysine-specific demethylase 5A OS=Mus musculus OX=10090 GN=Kdm5a PE=1 SV=2	1	3	3	3	0	0	2	3	1	0	0	0	0	0	0	0	0	0	1	0	0	0	0	0	0	0	0	1	0	0	0	0	0	2	1	0	0	1	1	0	0	0
Q3UYV9	Q3UYV9	5	5	5	Nuclear cap-binding protein subunit 1	Ncbp1	sp|Q3UYV9|NCBP1_MOUSE Nuclear cap-binding protein subunit 1 OS=Mus musculus OX=10090 GN=Ncbp1 PE=1 SV=2	1	5	5	5	0	0	1	0	1	0	0	2	2	0	2	0	2	1	1	0	0	0	0	0	1	0	0	0	2	0	0	0	0	1	0	0	3	0	0	0	2	1
Q497J1	Q497J1	3	3	3	Lysoplasmalogenase	Tmem86b	sp|Q497J1|TM86B_MOUSE Lysoplasmalogenase OS=Mus musculus OX=10090 GN=Tmem86b PE=2 SV=1	1	3	3	3	2	0	2	2	2	1	0	2	0	0	0	0	1	2	2	0	0	1	0	0	0	1	1	2	0	0	1	0	0	2	2	2	2	3	3	0	1	1
Q497V5	Q497V5	25	25	25	S1 RNA-binding domain-containing protein 1	Srbd1	sp|Q497V5|SRBD1_MOUSE S1 RNA-binding domain-containing protein 1 OS=Mus musculus OX=10090 GN=Srbd1 PE=2 SV=3	1	25	25	25	17	0	19	20	21	0	4	18	3	3	13	1	0	18	15	2	0	2	0	0	1	13	12	19	0	1	8	7	1	22	14	20	3	13	18	13	3	15
Q4FK66	Q4FK66	2	2	2	Pre-mRNA-splicing factor 38A	Prpf38a	sp|Q4FK66|PR38A_MOUSE Pre-mRNA-splicing factor 38A OS=Mus musculus OX=10090 GN=Prpf38a PE=1 SV=1	1	2	2	2	0	1	0	0	0	1	0	0	1	0	0	0	0	0	0	0	0	0	0	0	1	0	0	0	0	0	0	0	0	0	0	0	0	0	0	0	1	0
Q4FZC9	Q4FZC9	1	1	1	Nesprin-3	Syne3	sp|Q4FZC9|SYNE3_MOUSE Nesprin-3 OS=Mus musculus OX=10090 GN=Syne3 PE=1 SV=1	1	1	1	1	1	0	0	1	1	1	0	1	0	0	1	0	0	1	0	0	1	0	0	1	0	1	1	0	0	0	0	1	0	1	1	0	0	0	0	0	0	1
Q4LDG0	Q4LDG0	22	22	22	Bile acyl-CoA synthetase	Slc27a5	sp|Q4LDG0|S27A5_MOUSE Bile acyl-CoA synthetase OS=Mus musculus OX=10090 GN=Slc27a5 PE=1 SV=2	1	22	22	22	16	11	17	17	21	9	10	20	14	12	15	8	19	20	19	11	16	8	8	6	17	17	16	18	14	7	13	9	15	14	13	15	17	13	15	12	12	14
Q4U4S6	Q4U4S6	2	2	2	Xin actin-binding repeat-containing protein 2	Xirp2	sp|Q4U4S6|XIRP2_MOUSE Xin actin-binding repeat-containing protein 2 OS=Mus musculus OX=10090 GN=Xirp2 PE=1 SV=1	1	2	2	2	1	1	0	1	0	1	1	0	1	1	1	1	1	2	2	0	2	0	0	1	1	0	0	0	1	0	0	0	0	1	0	1	0	0	0	1	0	1
Q4VA53	Q4VA53	9	9	9	Sister chromatid cohesion protein PDS5 homolog B	Pds5b	sp|Q4VA53|PDS5B_MOUSE Sister chromatid cohesion protein PDS5 homolog B OS=Mus musculus OX=10090 GN=Pds5b PE=1 SV=1	1	9	9	9	2	2	3	5	4	1	1	6	3	0	1	0	5	5	7	1	0	0	1	0	2	2	2	5	1	0	0	1	0	7	5	4	4	4	6	1	4	5
Q4VAA7	Q4VAA7	3	3	3	Sorting nexin-33	Snx33	sp|Q4VAA7|SNX33_MOUSE Sorting nexin-33 OS=Mus musculus OX=10090 GN=Snx33 PE=1 SV=1	1	3	3	3	1	0	2	2	2	0	0	1	0	0	0	0	0	0	0	0	0	0	0	0	0	0	0	2	0	0	0	0	0	2	1	1	0	1	1	0	0	1
Q4VAC9	Q4VAC9	1	1	1	Pleckstrin homology domain-containing family G member 3	Plekhg3	sp|Q4VAC9|PKHG3_MOUSE Pleckstrin homology domain-containing family G member 3 OS=Mus musculus OX=10090 GN=Plekhg3 PE=1 SV=2	1	1	1	1	0	0	0	0	0	0	0	0	0	0	0	0	0	0	0	0	0	0	0	0	0	0	0	0	0	0	0	0	0	0	0	0	1	0	0	0	0	0
Q4VBD2	Q4VBD2	3	3	3	Transmembrane anterior posterior transformation protein 1	Tapt1	sp|Q4VBD2|TAPT1_MOUSE Transmembrane anterior posterior transformation protein 1 OS=Mus musculus OX=10090 GN=Tapt1 PE=1 SV=2	1	3	3	3	0	0	0	0	0	0	0	0	0	0	0	0	2	0	0	0	0	0	0	0	0	0	0	0	1	0	0	0	0	0	0	0	0	0	0	0	1	0
Q4VBE8	Q4VBE8	3	3	3	WD repeat-containing protein 18	Wdr18	sp|Q4VBE8|WDR18_MOUSE WD repeat-containing protein 18 OS=Mus musculus OX=10090 GN=Wdr18 PE=1 SV=1	1	3	3	3	0	0	0	0	0	1	0	0	0	0	0	0	1	0	0	0	0	0	0	0	0	0	0	0	0	0	0	0	0	1	1	0	1	0	0	1	1	0
Q501J6	Q501J6	17	13	13	Probable ATP-dependent RNA helicase DDX17	Ddx17	sp|Q501J6|DDX17_MOUSE Probable ATP-dependent RNA helicase DDX17 OS=Mus musculus OX=10090 GN=Ddx17 PE=1 SV=1	1	17	13	13	2	5	3	5	8	6	0	8	13	0	0	0	14	6	6	0	8	0	1	0	13	1	1	8	10	0	0	1	2	6	3	4	15	2	4	2	13	4
Q505F5	Q505F5	1	1	1	Leucine-rich repeat-containing protein 47	Lrrc47	sp|Q505F5|LRC47_MOUSE Leucine-rich repeat-containing protein 47 OS=Mus musculus OX=10090 GN=Lrrc47 PE=1 SV=1	1	1	1	1	0	0	0	0	0	0	0	0	0	0	0	0	0	0	0	0	0	0	0	0	0	0	0	0	0	0	0	0	0	0	0	0	0	0	0	0	0	0
Q52KI8	Q52KI8	10	10	10	Serine/arginine repetitive matrix protein 1	Srrm1	sp|Q52KI8|SRRM1_MOUSE Serine/arginine repetitive matrix protein 1 OS=Mus musculus OX=10090 GN=Srrm1 PE=1 SV=2	1	10	10	10	3	5	2	4	2	4	1	3	3	2	2	1	4	2	2	1	3	1	1	0	4	2	2	2	3	1	1	1	4	4	4	3	6	4	3	1	5	3
Q566J8	Q566J8	3	3	3	AarF domain-containing protein kinase 4	Adck4	sp|Q566J8|COQ8B_MOUSE Atypical kinase COQ8B, mitochondrial OS=Mus musculus OX=10090 GN=Coq8b PE=1 SV=1	1	3	3	3	0	0	0	0	0	0	0	1	1	0	0	0	0	1	1	0	1	0	0	0	0	0	0	0	0	0	0	0	0	0	0	0	0	0	0	0	0	0
Q569Z5	Q569Z5	5	5	5	Probable ATP-dependent RNA helicase DDX46	Ddx46	sp|Q569Z5|DDX46_MOUSE Probable ATP-dependent RNA helicase DDX46 OS=Mus musculus OX=10090 GN=Ddx46 PE=1 SV=2	1	5	5	5	0	1	0	0	0	0	0	0	0	0	1	0	3	0	0	0	0	0	0	0	1	0	0	0	0	0	0	0	0	0	0	0	3	0	0	0	2	0
Q569Z6	Q569Z6	33	33	33	Thyroid hormone receptor-associated protein 3	Thrap3	sp|Q569Z6|TR150_MOUSE Thyroid hormone receptor-associated protein 3 OS=Mus musculus OX=10090 GN=Thrap3 PE=1 SV=1	1	33	33	33	4	22	6	4	9	16	0	5	20	1	3	2	18	4	4	1	13	3	3	1	17	2	3	6	13	1	3	1	12	6	5	16	19	11	16	13	21	14
Q571F8	Q571F8	22	22	22	Glutaminase liver isoform, mitochondrial	Gls2	sp|Q571F8|GLSL_MOUSE Glutaminase liver isoform, mitochondrial OS=Mus musculus OX=10090 GN=Gls2 PE=1 SV=2	1	22	22	22	0	3	0	1	2	7	1	1	14	1	0	0	20	3	2	0	9	0	1	0	17	0	1	1	9	1	0	0	7	1	1	0	14	0	0	0	12	1
Q5BL07	Q5BL07	21	21	21	Peroxisome biogenesis factor 1	Pex1	sp|Q5BL07|PEX1_MOUSE Peroxisome biogenesis factor 1 OS=Mus musculus OX=10090 GN=Pex1 PE=1 SV=2	1	21	21	21	9	1	14	14	18	0	2	14	3	1	6	1	6	18	15	1	1	0	2	0	0	4	5	13	0	1	3	1	0	16	6	13	1	10	13	9	4	14
Q5BLK4	Q5BLK4	8	8	8	Terminal uridylyltransferase 7	Zcchc6	sp|Q5BLK4|TUT7_MOUSE Terminal uridylyltransferase 7 OS=Mus musculus OX=10090 GN=Tut7 PE=1 SV=3	1	8	8	8	1	0	2	5	2	0	0	0	0	0	0	0	0	3	3	0	0	0	0	0	0	1	0	5	0	0	0	0	0	5	0	2	0	4	4	1	0	2
Q5DU09	Q5DU09	1	1	1	Zinc finger protein 652	Znf652	sp|Q5DU09|ZN652_MOUSE Zinc finger protein 652 OS=Mus musculus OX=10090 GN=Znf652 PE=1 SV=2	1	1	1	1	0	0	0	0	1	0	0	0	0	0	0	0	0	1	1	0	0	0	0	1	0	1	0	1	0	0	0	0	0	1	1	1	0	0	1	0	0	1
Q5F285	Q5F285	1	1	1	Transmembrane protein 256	Tmem256	sp|Q5F285|TM256_MOUSE Transmembrane protein 256 OS=Mus musculus OX=10090 GN=Tmem256 PE=1 SV=1	1	1	1	1	0	1	1	1	0	0	0	0	1	0	0	0	1	0	0	1	1	0	0	0	1	0	0	1	1	0	0	0	1	0	0	0	1	0	0	0	1	0
Q5F2E8	Q5F2E8	13	13	13	Serine/threonine-protein kinase TAO1	Taok1	sp|Q5F2E8|TAOK1_MOUSE Serine/threonine-protein kinase TAO1 OS=Mus musculus OX=10090 GN=Taok1 PE=1 SV=1	1	13	13	13	6	0	8	10	6	1	3	2	0	1	0	0	1	2	4	1	0	0	0	0	0	2	1	9	0	1	4	3	0	5	5	4	0	3	2	0	0	1
Q5F2F2	Q5F2F2	5	5	5	Abhydrolase domain-containing protein 15	Abhd15	sp|Q5F2F2|ABH15_MOUSE Protein ABHD15 OS=Mus musculus OX=10090 GN=Abhd15 PE=1 SV=1	1	5	5	5	2	0	2	4	1	0	1	2	0	0	0	0	0	1	1	0	0	0	0	0	0	0	1	2	1	0	0	0	0	2	1	1	1	1	1	1	0	0
Q5FW57	Q5FW57	18	18	18	Glycine N-acyltransferase-like protein	Gm4952	sp|Q5FW57|GLYAL_MOUSE Glycine N-acyltransferase-like protein OS=Mus musculus OX=10090 GN=Gm4952 PE=1 SV=3	1	18	18	18	0	8	0	0	0	12	0	0	9	0	0	0	12	0	0	1	13	0	0	0	14	0	0	0	11	0	0	0	11	0	1	0	12	0	0	0	13	0
Q5FW60	Q5FW60	10	9	7	Major urinary protein 20	Mup20	sp|Q5FW60|MUP20_MOUSE Major urinary protein 20 OS=Mus musculus OX=10090 GN=Mup20 PE=1 SV=1	1	10	9	7	0	7	0	1	0	1	0	1	9	0	0	0	3	0	0	1	8	0	1	0	4	0	0	0	9	0	0	0	3	0	0	1	8	2	2	0	3	0
Q5HZG4	Q5HZG4	3	3	3	Transcription initiation factor TFIID subunit 3	Taf3	sp|Q5HZG4|TAF3_MOUSE Transcription initiation factor TFIID subunit 3 OS=Mus musculus OX=10090 GN=Taf3 PE=1 SV=2	1	3	3	3	1	0	0	2	1	0	0	1	0	0	0	0	0	1	1	0	0	0	0	0	0	0	0	2	0	0	0	0	0	2	2	0	0	0	0	0	0	1
Q5HZI1	Q5HZI1	6	6	6	Microtubule-associated tumor suppressor 1 homolog	Mtus1	sp|Q5HZI1|MTUS1_MOUSE Microtubule-associated tumor suppressor 1 homolog OS=Mus musculus OX=10090 GN=Mtus1 PE=1 SV=2	1	6	6	6	0	0	0	0	0	0	0	1	1	1	1	2	0	1	0	0	0	0	0	1	0	1	1	0	2	1	1	0	0	2	0	1	0	1	1	1	1	1
Q5M8N4	Q5M8N4	4	4	4	Epimerase family protein SDR39U1	Sdr39u1	sp|Q5M8N4|D39U1_MOUSE Epimerase family protein SDR39U1 OS=Mus musculus OX=10090 GN=Sdr39u1 PE=1 SV=2	1	4	4	4	3	0	3	3	3	0	1	3	2	0	2	1	0	3	3	1	1	0	0	0	1	0	0	1	0	0	0	0	0	1	1	3	1	3	4	3	0	2
Q5PR68	Q5PR68	1	1	1	Centrosomal protein of 112 kDa	Cep112	sp|Q5PR68|CE112_MOUSE Centrosomal protein of 112 kDa OS=Mus musculus OX=10090 GN=Cep112 PE=2 SV=2	1	1	1	1	0	0	0	0	0	1	0	1	0	1	0	0	0	1	1	0	1	0	0	1	1	1	1	0	1	0	1	0	1	0	0	1	0	1	1	1	1	1
Q5RJG1	Q5RJG1	6	6	6	Nucleolar protein 10	Nol10	sp|Q5RJG1|NOL10_MOUSE Nucleolar protein 10 OS=Mus musculus OX=10090 GN=Nol10 PE=2 SV=1	1	6	6	6	0	0	3	2	2	0	0	0	0	0	0	0	0	2	0	0	0	0	0	0	0	0	0	3	0	0	0	0	0	4	4	2	0	0	3	0	0	1
Q5RKZ7	Q5RKZ7	8	8	8	Molybdenum cofactor biosynthesis protein 1;Cyclic pyranopterin monophosphate synthase;Cyclic pyranopterin monophosphate synthase accessory protein	Mocs1	sp|Q5RKZ7|MOCS1_MOUSE Molybdenum cofactor biosynthesis protein 1 OS=Mus musculus OX=10090 GN=Mocs1 PE=1 SV=2	1	8	8	8	1	0	2	0	3	0	0	3	2	0	0	0	4	4	2	0	2	0	0	0	5	1	0	1	3	0	0	0	1	0	2	4	3	1	2	0	2	2
Q5RL79	Q5RL79	2	2	2	Keratinocyte-associated protein 2	Krtcap2	sp|Q5RL79|KTAP2_MOUSE Keratinocyte-associated protein 2 OS=Mus musculus OX=10090 GN=Krtcap2 PE=1 SV=2	1	2	2	2	1	1	1	1	1	1	1	1	2	1	1	1	1	0	0	0	1	0	0	0	1	0	1	0	1	0	0	0	0	0	0	1	2	1	1	1	1	1
Q5SRY7	Q5SRY7	1	1	1	F-box/WD repeat-containing protein 11	Fbxw11	sp|Q5SRY7|FBW1B_MOUSE F-box/WD repeat-containing protein 11 OS=Mus musculus OX=10090 GN=Fbxw11 PE=1 SV=1	1	1	1	1	1	0	1	1	1	0	0	1	1	0	1	0	0	1	1	0	1	0	1	0	0	1	1	1	0	0	1	1	0	1	0	1	1	1	0	1	1	1
Q5SSI6	Q5SSI6	5	5	5	U3 small nucleolar RNA-associated protein 18 homolog	Utp18	sp|Q5SSI6|UTP18_MOUSE U3 small nucleolar RNA-associated protein 18 homolog OS=Mus musculus OX=10090 GN=Utp18 PE=1 SV=1	1	5	5	5	1	0	3	3	4	0	0	3	0	0	1	0	0	4	3	0	0	0	0	0	0	1	1	2	0	0	0	0	0	3	3	2	0	0	1	0	0	1
Q5SSK3	Q5SSK3	14	14	14	Transcription elongation factor, mitochondrial	Tefm	sp|Q5SSK3|TEFM_MOUSE Transcription elongation factor, mitochondrial OS=Mus musculus OX=10090 GN=Tefm PE=1 SV=1	1	14	14	14	5	0	6	7	7	1	6	9	0	4	4	4	6	7	5	2	0	3	3	4	2	6	6	7	2	2	9	7	1	12	9	9	3	5	8	5	1	10
Q5SSZ5;Q8CGB6	Q5SSZ5	4;1	4;1	4;1	Tensin-3	Tns3	sp|Q5SSZ5|TENS3_MOUSE Tensin-3 OS=Mus musculus OX=10090 GN=Tns3 PE=1 SV=1	2	4	4	4	1	1	1	1	1	1	1	1	1	1	2	0	0	2	2	0	0	0	1	1	0	0	2	2	0	1	0	0	0	0	1	1	1	0	0	0	1	0
Q5SU73	Q5SU73	3	3	3	Coilin	Coil	sp|Q5SU73|COIL_MOUSE Coilin OS=Mus musculus OX=10090 GN=Coil PE=1 SV=1	1	3	3	3	1	0	1	1	2	0	1	2	0	1	1	1	1	1	2	1	0	1	0	0	0	0	1	1	0	0	0	1	0	1	0	0	0	1	0	0	0	1
Q5SUF2	Q5SUF2	11	11	11	Luc7-like protein 3	Luc7l3	sp|Q5SUF2|LC7L3_MOUSE Luc7-like protein 3 OS=Mus musculus OX=10090 GN=Luc7l3 PE=1 SV=1	1	11	11	11	2	8	2	2	2	6	2	0	7	2	2	1	8	2	2	0	8	0	0	0	8	1	1	2	5	0	1	1	6	1	0	2	8	2	1	1	10	1
Q5SUS0	Q5SUS0	1	1	1	F-box/WD repeat-containing protein 10	Fbxw10	sp|Q5SUS0|FBW10_MOUSE F-box/WD repeat-containing protein 10 OS=Mus musculus OX=10090 GN=Fbxw10 PE=2 SV=1	1	1	1	1	0	1	0	0	0	0	0	0	0	0	0	0	1	0	0	0	1	0	0	0	0	0	0	0	1	0	0	0	1	0	0	0	0	0	0	0	0	0
Q5SW19	Q5SW19	3	3	3	Clustered mitochondria protein homolog	Cluh	sp|Q5SW19|CLU_MOUSE Clustered mitochondria protein homolog OS=Mus musculus OX=10090 GN=Cluh PE=1 SV=2	1	3	3	3	0	0	0	0	0	0	0	0	0	0	0	0	1	0	0	0	0	0	0	0	0	0	0	0	1	0	0	0	0	0	0	0	2	0	0	0	2	0
Q5SWD9	Q5SWD9	4	4	4	Pre-rRNA-processing protein TSR1 homolog	Tsr1	sp|Q5SWD9|TSR1_MOUSE Pre-rRNA-processing protein TSR1 homolog OS=Mus musculus OX=10090 GN=Tsr1 PE=1 SV=1	1	4	4	4	1	0	1	2	2	0	0	2	0	0	1	0	0	1	1	1	0	0	0	0	0	0	1	1	0	0	0	0	0	1	1	2	0	1	2	0	0	1
Q5SWU9	Q5SWU9	36	36	28	Acetyl-CoA carboxylase 1;Biotin carboxylase	Acaca	sp|Q5SWU9|ACACA_MOUSE Acetyl-CoA carboxylase 1 OS=Mus musculus OX=10090 GN=Acaca PE=1 SV=1	1	36	36	28	6	3	4	35	7	1	2	12	1	0	8	0	3	0	5	0	0	0	0	0	3	1	8	16	1	0	11	2	0	17	20	1	4	0	1	0	2	0
Q5SX39	Q5SX39	29	5	5	Myosin-4	Myh4	sp|Q5SX39|MYH4_MOUSE Myosin-4 OS=Mus musculus OX=10090 GN=Myh4 PE=2 SV=1	1	29	5	5	0	2	0	1	0	1	0	1	4	0	2	0	20	4	2	4	0	5	6	1	1	1	3	1	0	2	0	0	0	0	0	0	1	0	0	0	1	0
Q5SX40	Q5SX40	42	42	11	Myosin-1	Myh1	sp|Q5SX40|MYH1_MOUSE Myosin-1 OS=Mus musculus OX=10090 GN=Myh1 PE=1 SV=1	1	42	42	11	1	3	1	1	1	1	1	2	5	1	3	1	27	5	3	11	1	13	13	5	1	5	8	1	1	3	3	1	0	1	1	1	1	0	0	0	1	0
Q5SYD0;Q5SUA5	Q5SYD0	13;1	13;1	13;1	Unconventional myosin-Id	Myo1d	sp|Q5SYD0|MYO1D_MOUSE Unconventional myosin-Id OS=Mus musculus OX=10090 GN=Myo1d PE=1 SV=1	2	13	13	13	3	0	5	6	5	0	0	4	0	1	2	0	2	7	7	0	0	0	0	0	0	1	1	5	0	0	1	1	0	5	1	5	0	5	4	0	1	0
Q5U458	Q5U458	3	3	3	DnaJ homolog subfamily C member 11	Dnajc11	sp|Q5U458|DJC11_MOUSE DnaJ homolog subfamily C member 11 OS=Mus musculus OX=10090 GN=Dnajc11 PE=1 SV=2	1	3	3	3	0	0	0	0	0	0	0	0	2	0	0	0	3	0	0	0	1	1	1	0	0	0	0	0	0	0	1	0	0	0	0	0	2	0	0	1	0	0
Q5U465	Q5U465	1	1	1	Coiled-coil domain-containing protein 125	Ccdc125	sp|Q5U465|CC125_MOUSE Coiled-coil domain-containing protein 125 OS=Mus musculus OX=10090 GN=Ccdc125 PE=2 SV=2	1	1	1	1	0	0	0	1	0	0	0	0	0	0	0	0	1	0	0	0	0	0	0	0	0	0	0	0	0	0	0	0	0	0	0	0	0	0	0	0	0	0
Q5U4D9	Q5U4D9	1	1	1	THO complex subunit 6 homolog	Thoc6	sp|Q5U4D9|THOC6_MOUSE THO complex subunit 6 homolog OS=Mus musculus OX=10090 GN=Thoc6 PE=1 SV=1	1	1	1	1	0	0	0	0	0	0	0	0	0	0	0	0	0	0	0	0	0	0	0	0	0	0	0	0	0	0	0	0	0	0	0	0	1	0	0	0	1	0
Q5XG71	Q5XG71	16	16	16	Small subunit processome component 20 homolog	Utp20	sp|Q5XG71|UTP20_MOUSE Small subunit processome component 20 homolog OS=Mus musculus OX=10090 GN=Utp20 PE=1 SV=2	1	16	16	16	2	0	9	12	9	0	1	4	0	1	2	0	0	4	5	1	0	1	0	0	0	0	0	11	0	0	0	1	0	12	3	2	0	1	3	0	0	4
Q5XG73	Q5XG73	13	13	13	Acyl-CoA-binding domain-containing protein 5	Acbd5	sp|Q5XG73|ACBD5_MOUSE Acyl-CoA-binding domain-containing protein 5 OS=Mus musculus OX=10090 GN=Acbd5 PE=1 SV=1	1	13	13	13	1	4	3	2	8	6	5	8	8	4	8	3	10	8	9	2	7	2	2	1	4	3	3	7	4	1	3	2	3	6	5	5	9	4	4	4	6	7
Q5XJY4	Q5XJY4	2	2	2	Presenilins-associated rhomboid-like protein, mitochondrial;P-beta	Parl	sp|Q5XJY4|PARL_MOUSE Presenilins-associated rhomboid-like protein, mitochondrial OS=Mus musculus OX=10090 GN=Parl PE=1 SV=1	1	2	2	2	0	0	0	1	1	0	0	2	2	0	0	0	2	2	2	0	0	0	0	0	1	0	0	0	0	0	0	0	0	0	1	0	0	0	0	0	0	0
Q5XJY5	Q5XJY5	10	10	10	Coatomer subunit delta	Arcn1	sp|Q5XJY5|COPD_MOUSE Coatomer subunit delta OS=Mus musculus OX=10090 GN=Arcn1 PE=1 SV=2	1	10	10	10	0	0	0	3	1	0	0	0	2	0	0	0	6	0	0	0	2	0	0	0	3	0	0	2	5	0	0	0	0	1	0	0	8	1	1	0	4	1
Q5XKN4	Q5XKN4	1	1	1	Protein jagunal homolog 1	Jagn1	sp|Q5XKN4|JAGN1_MOUSE Protein jagunal homolog 1 OS=Mus musculus OX=10090 GN=Jagn1 PE=1 SV=2	1	1	1	1	0	1	0	0	0	1	0	0	1	0	0	0	1	0	0	0	1	0	0	0	1	0	0	0	1	0	0	0	1	0	0	0	1	0	0	0	1	0
Q5YD48	Q5YD48	14	14	12	APOBEC1 complementation factor	A1cf	sp|Q5YD48|A1CF_MOUSE APOBEC1 complementation factor OS=Mus musculus OX=10090 GN=A1cf PE=1 SV=2	1	14	14	12	3	7	4	3	6	4	0	2	5	0	1	0	7	4	1	0	5	0	0	0	5	1	1	7	5	0	1	1	3	6	4	3	10	1	4	0	8	4
Q60520	Q60520	8	8	8	Paired amphipathic helix protein Sin3a	Sin3a	sp|Q60520|SIN3A_MOUSE Paired amphipathic helix protein Sin3a OS=Mus musculus OX=10090 GN=Sin3a PE=1 SV=3	1	8	8	8	0	0	2	4	2	0	1	2	0	0	1	0	0	0	2	0	0	1	0	0	1	2	1	4	0	0	0	0	0	7	2	4	1	2	4	2	0	3
Q60590	Q60590	3	3	2	Alpha-1-acid glycoprotein 1	Orm1	sp|Q60590|A1AG1_MOUSE Alpha-1-acid glycoprotein 1 OS=Mus musculus OX=10090 GN=Orm1 PE=1 SV=1	1	3	3	2	0	3	0	0	0	3	0	0	3	0	0	0	2	0	0	0	3	0	0	0	2	0	0	0	3	0	0	0	1	0	0	0	2	0	0	0	2	0
Q60596	Q60596	1	1	1	DNA repair protein XRCC1	Xrcc1	sp|Q60596|XRCC1_MOUSE DNA repair protein XRCC1 OS=Mus musculus OX=10090 GN=Xrcc1 PE=1 SV=2	1	1	1	1	0	1	0	0	0	1	0	0	0	0	0	0	0	0	0	0	0	0	0	0	1	0	0	0	0	0	0	0	0	0	0	0	0	0	0	0	0	0
Q60597	Q60597	29	29	29	2-oxoglutarate dehydrogenase, mitochondrial	Ogdh	sp|Q60597|ODO1_MOUSE 2-oxoglutarate dehydrogenase, mitochondrial OS=Mus musculus OX=10090 GN=Ogdh PE=1 SV=3	1	29	29	29	0	6	0	2	0	7	0	0	21	0	1	0	24	2	1	1	20	0	1	0	19	1	0	1	17	0	1	0	7	0	0	0	18	0	0	0	19	1
Q60598	Q60598	9	9	9	Src substrate cortactin	Cttn	sp|Q60598|SRC8_MOUSE Src substrate cortactin OS=Mus musculus OX=10090 GN=Cttn PE=1 SV=2	1	9	9	9	0	5	0	0	0	1	0	1	4	0	0	1	3	0	0	0	2	1	0	0	3	0	0	1	3	0	0	0	1	0	0	0	3	0	2	0	3	0
Q60605;Q8CI43	Q60605	10;2	10;2	10;2	Myosin light polypeptide 6	Myl6	sp|Q60605|MYL6_MOUSE Myosin light polypeptide 6 OS=Mus musculus OX=10090 GN=Myl6 PE=1 SV=3	2	10	10	10	9	9	10	9	9	7	7	10	8	8	9	9	5	9	10	7	8	6	8	8	8	8	9	9	7	7	8	8	6	9	10	7	6	7	7	7	5	7
Q60641	Q60641	2	2	2	Bile acid receptor	Nr1h4	sp|Q60641|NR1H4_MOUSE Bile acid receptor OS=Mus musculus OX=10090 GN=Nr1h4 PE=1 SV=3	1	2	2	2	1	0	1	1	2	0	0	1	0	0	0	0	1	1	1	0	0	0	0	0	0	0	0	1	0	0	0	0	0	2	0	2	1	2	1	1	0	1
Q60649	Q60649	4	4	4	Caseinolytic peptidase B protein homolog	Clpb	sp|Q60649|CLPB_MOUSE Caseinolytic peptidase B protein homolog OS=Mus musculus OX=10090 GN=Clpb PE=1 SV=1	1	4	4	4	0	0	0	0	1	0	0	0	1	0	0	0	4	0	0	0	1	0	0	0	0	0	0	0	0	0	0	0	0	0	0	0	0	0	1	0	2	0
Q60668	Q60668	13	13	12	Heterogeneous nuclear ribonucleoprotein D0	Hnrnpd	sp|Q60668|HNRPD_MOUSE Heterogeneous nuclear ribonucleoprotein D0 OS=Mus musculus OX=10090 GN=Hnrnpd PE=1 SV=2	1	13	13	12	7	7	6	6	7	6	1	5	10	1	3	1	9	4	4	0	8	0	0	0	11	2	2	5	6	1	1	3	5	5	1	6	10	3	5	6	6	2
Q60692	Q60692	1	1	1	Proteasome subunit beta type-6	Psmb6	sp|Q60692|PSB6_MOUSE Proteasome subunit beta type-6 OS=Mus musculus OX=10090 GN=Psmb6 PE=1 SV=3	1	1	1	1	0	0	0	0	0	0	0	0	0	1	0	0	0	0	0	0	0	0	0	0	0	0	0	1	0	0	0	0	0	1	0	0	1	0	0	0	1	1
Q60715	Q60715	2	2	2	Prolyl 4-hydroxylase subunit alpha-1	P4ha1	sp|Q60715|P4HA1_MOUSE Prolyl 4-hydroxylase subunit alpha-1 OS=Mus musculus OX=10090 GN=P4ha1 PE=1 SV=2	1	2	2	2	0	0	1	0	2	0	0	1	0	0	0	0	0	2	2	0	0	0	0	0	0	0	0	2	0	0	0	0	0	0	0	2	0	0	0	0	0	1
Q60737	Q60737	9	9	9	Casein kinase II subunit alpha	Csnk2a1	sp|Q60737|CSK21_MOUSE Casein kinase II subunit alpha OS=Mus musculus OX=10090 GN=Csnk2a1 PE=1 SV=2	1	9	9	9	0	2	0	5	7	2	1	7	6	0	2	0	9	5	5	0	4	0	0	0	4	0	1	3	3	0	0	0	0	4	3	0	3	0	0	0	4	0
Q60749;Q9WU01	Q60749	8;2	8;2	7;1	KH domain-containing, RNA-binding, signal transduction-associated protein 1	Khdrbs1	sp|Q60749|KHDR1_MOUSE KH domain-containing, RNA-binding, signal transduction-associated protein 1 OS=Mus musculus OX=10090 GN=Khdrbs1 PE=1 SV=2	2	8	8	7	2	3	2	2	4	4	0	3	5	0	2	0	6	3	2	1	4	0	0	0	4	0	0	3	3	0	0	0	4	1	1	2	6	2	2	1	3	1
Q60754	Q60754	1	1	1	Macrophage receptor MARCO	Marco	sp|Q60754|MARCO_MOUSE Macrophage receptor MARCO OS=Mus musculus OX=10090 GN=Marco PE=1 SV=1	1	1	1	1	0	0	0	0	0	0	0	0	0	0	0	0	0	0	0	0	0	1	1	0	0	1	0	1	0	1	0	0	0	0	0	0	0	0	0	0	0	0
Q60759	Q60759	17	17	17	Glutaryl-CoA dehydrogenase, mitochondrial	Gcdh	sp|Q60759|GCDH_MOUSE Glutaryl-CoA dehydrogenase, mitochondrial OS=Mus musculus OX=10090 GN=Gcdh PE=1 SV=2	1	17	17	17	2	9	4	3	4	12	0	3	9	0	1	1	11	5	1	0	12	0	0	0	13	2	0	4	8	0	0	0	12	5	2	3	12	1	3	0	11	1
Q60766	Q60766	6	6	6	Immunity-related GTPase family M protein 1	Irgm1	sp|Q60766|IRGM1_MOUSE Immunity-related GTPase family M protein 1 OS=Mus musculus OX=10090 GN=Irgm1 PE=1 SV=1	1	6	6	6	1	0	2	5	5	0	0	6	3	1	3	0	4	5	4	2	2	1	0	0	1	0	2	3	1	0	0	0	0	2	1	3	4	3	4	1	3	5
Q60864	Q60864	4	4	4	Stress-induced-phosphoprotein 1	Stip1	sp|Q60864|STIP1_MOUSE Stress-induced-phosphoprotein 1 OS=Mus musculus OX=10090 GN=Stip1 PE=1 SV=1	1	4	4	4	0	0	0	0	0	1	0	0	1	0	0	0	1	0	0	0	1	0	0	0	3	0	0	0	2	0	0	0	0	0	0	0	3	0	0	0	2	0
Q60865	Q60865	14	14	14	Caprin-1	Caprin1	sp|Q60865|CAPR1_MOUSE Caprin-1 OS=Mus musculus OX=10090 GN=Caprin1 PE=1 SV=2	1	14	14	14	5	7	3	5	4	5	0	2	4	0	0	0	4	3	1	2	6	0	0	0	6	2	1	5	3	0	0	0	5	7	2	4	10	0	3	1	5	2
Q60870	Q60870	1	1	1	Receptor expression-enhancing protein 5	Reep5	sp|Q60870|REEP5_MOUSE Receptor expression-enhancing protein 5 OS=Mus musculus OX=10090 GN=Reep5 PE=1 SV=1	1	1	1	1	0	1	0	0	0	1	0	0	1	0	0	0	1	0	0	0	1	0	0	0	1	0	0	0	1	0	0	0	1	0	0	0	1	0	0	0	1	0
Q60902	Q60902	1	1	1	Epidermal growth factor receptor substrate 15-like 1	Eps15l1	sp|Q60902|EP15R_MOUSE Epidermal growth factor receptor substrate 15-like 1 OS=Mus musculus OX=10090 GN=Eps15l1 PE=1 SV=3	1	1	1	1	0	1	0	0	0	0	0	0	0	0	0	0	1	0	0	0	0	0	0	0	0	0	0	0	0	0	0	0	0	0	0	0	1	0	0	0	0	0
Q60930	Q60930	9	9	9	Voltage-dependent anion-selective channel protein 2	Vdac2	sp|Q60930|VDAC2_MOUSE Voltage-dependent anion-selective channel protein 2 OS=Mus musculus OX=10090 GN=Vdac2 PE=1 SV=2	1	9	9	9	1	2	1	3	0	2	0	1	8	0	0	0	8	2	1	1	3	0	0	0	5	1	1	1	5	0	0	0	2	1	0	1	5	0	0	0	6	0
Q60931	Q60931	8	8	8	Voltage-dependent anion-selective channel protein 3	Vdac3	sp|Q60931|VDAC3_MOUSE Voltage-dependent anion-selective channel protein 3 OS=Mus musculus OX=10090 GN=Vdac3 PE=1 SV=1	1	8	8	8	1	1	1	1	1	2	0	0	6	0	0	0	5	2	0	0	3	0	0	0	5	0	0	1	3	0	0	0	1	2	0	1	4	1	1	0	4	1
Q60932	Q60932	17	17	17	Voltage-dependent anion-selective channel protein 1	Vdac1	sp|Q60932|VDAC1_MOUSE Voltage-dependent anion-selective channel protein 1 OS=Mus musculus OX=10090 GN=Vdac1 PE=1 SV=3	1	17	17	17	0	8	2	3	1	9	0	0	9	0	0	0	10	0	1	0	8	1	2	0	10	1	0	1	7	0	0	0	6	3	0	0	10	0	0	0	13	1
Q60936	Q60936	17	17	17	Atypical kinase ADCK3, mitochondrial	Adck3	sp|Q60936|COQ8A_MOUSE Atypical kinase COQ8A, mitochondrial OS=Mus musculus OX=10090 GN=Coq8a PE=1 SV=2	1	17	17	17	9	7	9	10	12	10	5	13	9	5	11	6	11	11	13	0	10	2	0	3	14	7	8	6	8	0	4	7	8	10	10	9	12	8	10	9	12	11
Q60953	Q60953	5	5	5	Protein PML	Pml	sp|Q60953|PML_MOUSE Protein PML OS=Mus musculus OX=10090 GN=Pml PE=1 SV=3	1	5	5	5	1	0	0	0	0	0	1	1	1	1	0	0	1	0	1	0	0	0	1	0	1	0	1	0	1	1	0	1	0	0	0	0	3	0	1	0	3	0
Q60960	Q60960	7	7	4	Importin subunit alpha-5;Importin subunit alpha-5, N-terminally processed	Kpna1	sp|Q60960|IMA5_MOUSE Importin subunit alpha-5 OS=Mus musculus OX=10090 GN=Kpna1 PE=1 SV=2	1	7	7	4	2	1	2	2	2	0	2	3	0	0	2	0	3	2	2	2	0	1	0	0	1	3	3	3	0	2	3	1	0	2	3	2	0	1	3	2	0	2
Q60972	Q60972	9	9	6	Histone-binding protein RBBP4	Rbbp4	sp|Q60972|RBBP4_MOUSE Histone-binding protein RBBP4 OS=Mus musculus OX=10090 GN=Rbbp4 PE=1 SV=5	1	9	9	6	3	3	2	2	5	1	0	1	6	0	0	0	6	4	2	0	3	0	0	0	2	1	0	1	2	0	0	0	2	1	2	3	5	1	3	1	8	2
Q60991	Q60991	21	21	21	25-hydroxycholesterol 7-alpha-hydroxylase	Cyp7b1	sp|Q60991|CP7B1_MOUSE Cytochrome P450 7B1 OS=Mus musculus OX=10090 GN=Cyp7b1 PE=1 SV=2	1	21	21	21	1	4	1	5	0	1	0	2	17	0	0	0	1	0	1	2	11	0	0	0	0	0	0	6	16	0	2	0	0	1	0	1	19	2	1	0	0	0
Q61009	Q61009	3	3	3	Scavenger receptor class B member 1	Scarb1	sp|Q61009|SCRB1_MOUSE Scavenger receptor class B member 1 OS=Mus musculus OX=10090 GN=Scarb1 PE=1 SV=1	1	3	3	3	0	1	0	0	1	0	0	0	2	0	0	0	3	0	0	0	1	0	0	0	1	0	0	0	0	0	0	0	0	0	0	0	0	0	0	0	0	0
Q61029	Q61029	4	1	1	Lamina-associated polypeptide 2, isoforms beta/delta/epsilon/gamma	Tmpo	sp|Q61029|LAP2B_MOUSE Lamina-associated polypeptide 2, isoforms beta/delta/epsilon/gamma OS=Mus musculus OX=10090 GN=Tmpo PE=1 SV=4	1	4	1	1	0	2	0	0	0	1	1	0	2	0	0	0	2	1	0	0	1	0	0	0	1	0	0	0	0	0	0	0	1	0	0	0	3	0	0	0	3	0
Q61033	Q61033	9	9	6	Lamina-associated polypeptide 2, isoforms alpha/zeta	Tmpo	sp|Q61033|LAP2A_MOUSE Lamina-associated polypeptide 2, isoforms alpha/zeta OS=Mus musculus OX=10090 GN=Tmpo PE=1 SV=4	1	9	9	6	0	2	0	2	2	1	1	1	1	0	0	1	3	1	0	0	1	0	0	0	0	0	0	1	0	0	0	0	0	0	1	4	3	1	2	0	4	2
Q61102	Q61102	10	10	10	ATP-binding cassette sub-family B member 7, mitochondrial	Abcb7	sp|Q61102|ABCB7_MOUSE ATP-binding cassette sub-family B member 7, mitochondrial OS=Mus musculus OX=10090 GN=Abcb7 PE=1 SV=3	1	10	10	10	1	0	3	4	5	0	0	8	4	0	6	0	6	4	4	0	2	0	0	0	0	1	2	3	2	0	0	0	0	4	0	2	3	3	1	0	2	0
Q61103	Q61103	3	3	3	Zinc finger protein ubi-d4	Dpf2	sp|Q61103|REQU_MOUSE Zinc finger protein ubi-d4 OS=Mus musculus OX=10090 GN=Dpf2 PE=1 SV=1	1	3	3	3	0	0	0	2	0	1	0	1	1	0	1	0	0	1	0	0	0	0	0	0	1	1	1	0	0	0	1	0	1	2	1	2	0	1	2	1	0	2
Q61112	Q61112	2	2	2	45 kDa calcium-binding protein	Sdf4	sp|Q61112|CAB45_MOUSE 45 kDa calcium-binding protein OS=Mus musculus OX=10090 GN=Sdf4 PE=1 SV=1	1	2	2	2	1	0	0	2	2	0	2	2	0	0	1	0	0	1	1	0	0	0	0	0	0	0	1	1	0	0	0	0	0	1	0	1	0	0	0	0	0	0
Q61129	Q61129	2	2	2	Complement factor I;Complement factor I heavy chain;Complement factor I light chain	Cfi	sp|Q61129|CFAI_MOUSE Complement factor I OS=Mus musculus OX=10090 GN=Cfi PE=1 SV=3	1	2	2	2	0	0	0	0	1	0	0	0	1	0	0	0	0	0	0	0	0	0	0	0	0	0	0	0	0	0	0	0	0	0	0	0	2	0	0	0	1	1
Q61136	Q61136	13	13	13	Serine/threonine-protein kinase PRP4 homolog	Prpf4b	sp|Q61136|PRP4B_MOUSE Serine/threonine-protein kinase PRP4 homolog OS=Mus musculus OX=10090 GN=Prpf4b PE=1 SV=3	1	13	13	13	6	3	7	8	9	3	1	9	3	1	3	0	2	7	7	0	1	0	0	0	4	2	2	8	1	0	1	0	1	9	9	8	4	8	8	2	4	9
Q61147	Q61147	13	13	12	Ceruloplasmin	Cp	sp|Q61147|CERU_MOUSE Ceruloplasmin OS=Mus musculus OX=10090 GN=Cp PE=1 SV=2	1	13	13	12	0	3	0	0	0	1	0	0	3	0	0	0	10	0	0	0	6	0	0	0	2	0	0	1	6	0	0	0	0	0	0	0	6	0	0	0	5	0
Q61164	Q61164	6	6	6	Transcriptional repressor CTCF	Ctcf	sp|Q61164|CTCF_MOUSE Transcriptional repressor CTCF OS=Mus musculus OX=10090 GN=Ctcf PE=1 SV=2	1	6	6	6	3	0	4	4	4	0	2	4	2	2	2	2	3	3	3	0	3	0	1	2	2	3	3	3	2	0	2	1	1	4	2	4	1	2	2	1	0	4
Q61171	Q61171	4	4	4	Peroxiredoxin-2	Prdx2	sp|Q61171|PRDX2_MOUSE Peroxiredoxin-2 OS=Mus musculus OX=10090 GN=Prdx2 PE=1 SV=3	1	4	4	4	0	1	0	0	1	1	0	0	3	0	0	0	4	0	0	0	2	0	0	0	4	0	0	0	3	0	0	0	1	1	0	1	1	0	1	1	2	0
Q61176	Q61176	22	22	22	Arginase-1	Arg1	sp|Q61176|ARGI1_MOUSE Arginase-1 OS=Mus musculus OX=10090 GN=Arg1 PE=1 SV=1	1	22	22	22	14	17	15	13	12	15	5	15	13	9	11	2	15	16	13	12	19	9	9	8	16	11	10	17	14	7	8	8	13	11	14	12	11	12	10	11	9	10
Q61191	Q61191	3	3	3	Host cell factor 1;HCF N-terminal chain 1;HCF N-terminal chain 2;HCF N-terminal chain 3;HCF N-terminal chain 4;HCF N-terminal chain 5;HCF N-terminal chain 6;HCF C-terminal chain 1;HCF C-terminal chain 2;HCF C-terminal chain 3;HCF C-terminal chain 4;HCF C-terminal chain 5;HCF C-terminal chain 6	Hcfc1	sp|Q61191|HCFC1_MOUSE Host cell factor 1 OS=Mus musculus OX=10090 GN=Hcfc1 PE=1 SV=2	1	3	3	3	0	1	0	0	0	0	0	0	1	0	0	0	1	0	0	0	0	0	0	0	0	0	0	0	0	0	0	0	0	0	0	0	2	0	0	0	2	0
Q61285	Q61285	21	21	21	ATP-binding cassette sub-family D member 2	Abcd2	sp|Q61285|ABCD2_MOUSE ATP-binding cassette sub-family D member 2 OS=Mus musculus OX=10090 GN=Abcd2 PE=1 SV=1	1	21	21	21	0	1	0	4	18	1	10	10	0	0	2	4	12	18	20	1	0	0	0	0	3	7	8	0	0	0	0	1	0	13	6	2	0	0	2	13	9	16
Q61316	Q61316	3	3	3	Heat shock 70 kDa protein 4	Hspa4	sp|Q61316|HSP74_MOUSE Heat shock 70 kDa protein 4 OS=Mus musculus OX=10090 GN=Hspa4 PE=1 SV=1	1	3	3	3	0	1	0	0	0	0	0	0	0	0	0	0	2	0	0	0	1	0	0	0	1	0	0	0	0	0	0	0	0	0	0	0	1	0	0	0	1	0
Q61335	Q61335	16	16	16	B-cell receptor-associated protein 31	Bcap31	sp|Q61335|BAP31_MOUSE B-cell receptor-associated protein 31 OS=Mus musculus OX=10090 GN=Bcap31 PE=1 SV=4	1	16	16	16	1	8	0	1	0	10	0	0	11	0	1	0	12	0	0	0	10	0	0	1	10	0	0	0	9	0	2	1	9	2	0	0	11	1	1	0	8	0
Q61409	Q61409	5	5	5	cGMP-inhibited 3,5-cyclic phosphodiesterase B	Pde3b	sp|Q61409|PDE3B_MOUSE cGMP-inhibited 3,5-cyclic phosphodiesterase B OS=Mus musculus OX=10090 GN=Pde3b PE=1 SV=2	1	5	5	5	2	0	1	2	2	0	0	2	0	0	0	0	1	2	1	0	1	0	0	0	0	0	0	1	0	0	0	0	0	3	0	1	0	2	2	0	0	0
Q61425	Q61425	23	23	23	Hydroxyacyl-coenzyme A dehydrogenase, mitochondrial	Hadh	sp|Q61425|HCDH_MOUSE Hydroxyacyl-coenzyme A dehydrogenase, mitochondrial OS=Mus musculus OX=10090 GN=Hadh PE=1 SV=2	1	23	23	23	0	13	0	0	1	18	0	1	15	0	0	1	16	1	0	0	17	1	2	0	18	1	3	1	16	1	0	1	18	2	0	1	14	1	1	1	15	0
Q61464	Q61464	15	15	15	Zinc finger protein 638	Znf638	sp|Q61464|ZN638_MOUSE Zinc finger protein 638 OS=Mus musculus OX=10090 GN=Znf638 PE=1 SV=2	1	15	15	15	6	4	8	6	9	2	1	5	5	0	2	0	5	5	4	0	3	0	0	0	1	4	0	9	2	0	1	0	1	10	8	5	4	3	6	2	2	6
Q61466	Q61466	4	2	2	SWI/SNF-related matrix-associated actin-dependent regulator of chromatin subfamily D member 1	Smarcd1	sp|Q61466|SMRD1_MOUSE SWI/SNF-related matrix-associated actin-dependent regulator of chromatin subfamily D member 1 OS=Mus musculus OX=10090 GN=Smarcd1 PE=1 SV=3	1	4	2	2	2	2	3	3	4	0	1	4	1	1	2	0	1	2	1	0	1	0	0	0	2	1	0	3	1	1	0	1	0	4	3	3	1	2	3	1	1	3
Q61495;Q7TSF1	Q61495;Q7TSF1	3;3	3;3	2;2	Desmoglein-1-alpha;Desmoglein-1-beta	Dsg1a;Dsg1b	sp|Q61495|DSG1A_MOUSE Desmoglein-1-alpha OS=Mus musculus OX=10090 GN=Dsg1a PE=2 SV=2;sp|Q7TSF1|DSG1B_MOUSE Desmoglein-1-beta OS=Mus musculus OX=10090 GN=Dsg1b PE=1 SV=1	2	3	3	2	2	1	3	2	3	1	0	1	1	0	1	1	1	2	2	0	1	0	1	1	1	1	1	1	1	1	1	1	1	2	1	3	1	1	3	2	3	1
Q61510	Q61510	4	4	4	E3 ubiquitin/ISG15 ligase TRIM25	Trim25	sp|Q61510|TRI25_MOUSE E3 ubiquitin/ISG15 ligase TRIM25 OS=Mus musculus OX=10090 GN=Trim25 PE=1 SV=2	1	4	4	4	0	1	1	2	1	0	0	0	0	0	0	0	2	0	1	0	1	0	0	0	1	0	0	2	2	0	0	0	0	3	1	1	1	0	1	0	2	1
Q61545	Q61545	6	6	6	RNA-binding protein EWS	Ewsr1	sp|Q61545|EWS_MOUSE RNA-binding protein EWS OS=Mus musculus OX=10090 GN=Ewsr1 PE=1 SV=2	1	6	6	6	2	3	1	1	3	2	0	2	3	0	0	0	3	0	1	0	0	0	1	1	3	1	0	2	2	0	0	1	3	3	1	3	3	3	4	2	6	3
Q61550	Q61550	4	4	4	Double-strand-break repair protein rad21 homolog	Rad21	sp|Q61550|RAD21_MOUSE Double-strand-break repair protein rad21 homolog OS=Mus musculus OX=10090 GN=Rad21 PE=1 SV=3	1	4	4	4	0	1	0	0	0	0	0	0	1	0	0	0	0	0	0	0	0	0	0	0	1	0	0	0	0	0	0	0	0	0	0	0	1	0	0	0	1	0
Q61578	Q61578	8	8	8	NADPH:adrenodoxin oxidoreductase, mitochondrial	Fdxr	sp|Q61578|ADRO_MOUSE NADPH:adrenodoxin oxidoreductase, mitochondrial OS=Mus musculus OX=10090 GN=Fdxr PE=1 SV=1	1	8	8	8	0	1	0	0	0	3	0	0	4	0	0	0	6	0	0	0	4	0	0	0	5	0	0	0	2	0	0	0	1	0	0	0	5	0	0	0	5	0
Q61584	Q61584	2	2	2	Fragile X mental retardation syndrome-related protein 1	Fxr1	sp|Q61584|FXR1_MOUSE Fragile X mental retardation syndrome-related protein 1 OS=Mus musculus OX=10090 GN=Fxr1 PE=1 SV=2	1	2	2	2	0	0	0	0	0	0	0	0	0	0	0	0	0	0	0	0	0	0	0	0	0	0	1	0	2	0	0	0	0	0	0	0	2	0	0	0	0	0
Q61586	Q61586	19	19	19	Glycerol-3-phosphate acyltransferase 1, mitochondrial	Gpam	sp|Q61586|GPAT1_MOUSE Glycerol-3-phosphate acyltransferase 1, mitochondrial OS=Mus musculus OX=10090 GN=Gpam PE=1 SV=2	1	19	19	19	12	2	12	15	15	0	4	15	15	9	12	3	12	16	13	6	4	2	2	1	3	9	7	13	3	0	7	5	0	12	9	15	12	16	14	11	11	13
Q61595	Q61595	3	3	3	Kinectin	Ktn1	sp|Q61595|KTN1_MOUSE Kinectin OS=Mus musculus OX=10090 GN=Ktn1 PE=1 SV=1	1	3	3	3	0	0	1	0	0	0	0	0	0	0	0	0	0	1	1	0	0	0	0	0	0	0	0	0	0	0	0	0	0	0	0	1	0	1	1	0	0	1
Q61598	Q61598	1	1	1	Rab GDP dissociation inhibitor beta	Gdi2	sp|Q61598|GDIB_MOUSE Rab GDP dissociation inhibitor beta OS=Mus musculus OX=10090 GN=Gdi2 PE=1 SV=1	1	1	1	1	0	0	0	0	0	0	0	0	0	0	0	0	0	0	0	0	0	0	0	0	0	0	0	0	0	0	0	0	0	0	0	0	1	0	0	0	0	0
Q61624	Q61624	4	4	4	Zinc finger protein 148	Znf148	sp|Q61624|ZN148_MOUSE Zinc finger protein 148 OS=Mus musculus OX=10090 GN=Znf148 PE=1 SV=2	1	4	4	4	1	0	1	3	2	0	0	3	0	0	0	0	0	2	2	0	0	0	0	0	0	0	0	2	0	0	0	0	0	4	3	2	0	2	2	0	0	2
Q61646	Q61646	8	8	8	Haptoglobin;Haptoglobin alpha chain;Haptoglobin beta chain	Hp	sp|Q61646|HPT_MOUSE Haptoglobin OS=Mus musculus OX=10090 GN=Hp PE=1 SV=1	1	8	8	8	0	1	1	0	0	1	0	1	2	0	0	0	5	1	1	0	5	0	1	0	2	0	0	2	4	1	2	0	1	1	0	0	3	0	0	0	4	0
Q61655	Q61655	1	1	1	ATP-dependent RNA helicase DDX19A	Ddx19a	sp|Q61655|DD19A_MOUSE ATP-dependent RNA helicase DDX19A OS=Mus musculus OX=10090 GN=Ddx19a PE=1 SV=2	1	1	1	1	0	1	0	0	0	0	0	0	0	0	0	0	1	0	0	0	1	0	0	0	1	0	0	0	0	0	0	0	0	0	0	0	0	0	0	0	1	0
Q61656	Q61656	27	27	23	Probable ATP-dependent RNA helicase DDX5	Ddx5	sp|Q61656|DDX5_MOUSE Probable ATP-dependent RNA helicase DDX5 OS=Mus musculus OX=10090 GN=Ddx5 PE=1 SV=2	1	27	27	23	8	18	8	9	14	15	0	14	22	0	2	0	21	13	13	0	17	0	1	0	20	3	2	12	16	0	0	1	14	13	4	13	14	8	10	6	15	13
Q61666	Q61666	5	5	5	Protein HIRA	Hira	sp|Q61666|HIRA_MOUSE Protein HIRA OS=Mus musculus OX=10090 GN=Hira PE=1 SV=3	1	5	5	5	2	0	2	2	3	0	0	3	0	0	0	0	0	2	2	0	0	0	0	0	0	0	1	2	0	0	0	0	0	3	2	3	0	2	3	1	0	2
Q61687	Q61687	1	1	1	Transcriptional regulator ATRX	Atrx	sp|Q61687|ATRX_MOUSE Transcriptional regulator ATRX OS=Mus musculus OX=10090 GN=Atrx PE=1 SV=3	1	1	1	1	0	0	0	0	0	0	0	0	0	0	0	0	1	0	0	0	0	0	0	0	0	0	0	0	0	0	0	0	0	1	0	0	0	0	0	0	0	0
Q61694	Q61694	8	7	6	3 beta-hydroxysteroid dehydrogenase type 5	Hsd3b5	sp|Q61694|3BHS5_MOUSE NADPH-dependent 3-keto-steroid reductase Hsd3b5 OS=Mus musculus OX=10090 GN=Hsd3b5 PE=1 SV=4	1	8	7	6	3	3	5	6	0	0	0	7	6	4	4	0	1	0	0	1	5	1	2	0	1	0	0	5	3	1	4	0	0	0	0	6	8	6	5	0	0	0
Q61703;CON__Q9TRI1	Q61703	11;2	11;2	11;2	Inter-alpha-trypsin inhibitor heavy chain H2	Itih2	sp|Q61703|ITIH2_MOUSE Inter-alpha-trypsin inhibitor heavy chain H2 OS=Mus musculus OX=10090 GN=Itih2 PE=1 SV=1	2	11	11	11	0	0	0	1	2	1	0	0	5	0	0	0	9	1	1	0	0	0	0	0	3	0	1	0	0	0	0	0	1	0	0	0	5	0	0	0	2	0
Q61733	Q61733	7	7	7	28S ribosomal protein S31, mitochondrial	Mrps31	sp|Q61733|RT31_MOUSE 28S ribosomal protein S31, mitochondrial OS=Mus musculus OX=10090 GN=Mrps31 PE=1 SV=1	1	7	7	7	1	1	0	2	3	0	1	1	0	1	0	1	2	2	4	0	1	1	2	2	0	4	2	1	0	1	2	1	0	0	1	0	1	0	2	0	0	1
Q61749	Q61749	7	7	7	Translation initiation factor eIF-2B subunit delta	Eif2b4	sp|Q61749|EI2BD_MOUSE Translation initiation factor eIF-2B subunit delta OS=Mus musculus OX=10090 GN=Eif2b4 PE=1 SV=2	1	7	7	7	3	0	4	3	3	0	0	4	0	0	2	0	0	5	3	3	0	0	0	0	0	0	0	4	0	0	1	0	0	5	2	4	0	3	5	0	0	2
Q61792	Q61792	9	9	9	LIM and SH3 domain protein 1	Lasp1	sp|Q61792|LASP1_MOUSE LIM and SH3 domain protein 1 OS=Mus musculus OX=10090 GN=Lasp1 PE=1 SV=1	1	9	9	9	1	5	2	4	1	4	0	4	7	0	1	0	8	2	2	1	7	1	1	1	5	1	1	2	3	0	1	0	2	2	1	2	8	1	0	0	2	2
Q61823	Q61823	4	4	4	Programmed cell death protein 4	Pdcd4	sp|Q61823|PDCD4_MOUSE Programmed cell death protein 4 OS=Mus musculus OX=10090 GN=Pdcd4 PE=1 SV=1	1	4	4	4	0	0	0	0	0	1	0	0	0	0	0	0	3	0	0	0	1	0	0	0	3	0	0	0	0	0	0	0	1	0	0	0	2	0	0	0	1	0
Q61830	Q61830	2	2	2	Macrophage mannose receptor 1	Mrc1	sp|Q61830|MRC1_MOUSE Macrophage mannose receptor 1 OS=Mus musculus OX=10090 GN=Mrc1 PE=1 SV=2	1	2	2	2	0	0	0	0	0	0	0	0	0	0	0	0	2	0	0	0	0	0	0	0	0	0	0	0	0	0	0	0	0	0	0	0	0	0	0	0	0	0
Q61838;Q6GQT1	Q61838	27;1	27;1	27;1	Alpha-2-macroglobulin;Alpha-2-macroglobulin 165 kDa subunit;Alpha-2-macroglobulin 35 kDa subunit	A2m	sp|Q61838|PZP_MOUSE Pregnancy zone protein OS=Mus musculus OX=10090 GN=Pzp PE=1 SV=3	2	27	27	27	1	10	1	4	4	12	1	3	17	0	1	1	19	7	8	3	18	0	1	0	16	1	1	8	17	1	2	0	7	5	2	4	20	2	3	0	13	3
Q61878	Q61878	1	1	1	Bone marrow proteoglycan;Eosinophil granule major basic protein	Prg2	sp|Q61878|PRG2_MOUSE Bone marrow proteoglycan OS=Mus musculus OX=10090 GN=Prg2 PE=1 SV=1	1	1	1	1	0	0	0	0	1	0	0	0	0	0	0	1	0	0	1	0	0	0	0	0	0	0	0	0	0	0	0	0	0	0	0	0	0	0	0	0	0	0
Q61879;REV__Q8BX05	Q61879	109;1	90;0	84;0	Myosin-10	Myh10	sp|Q61879|MYH10_MOUSE Myosin-10 OS=Mus musculus OX=10090 GN=Myh10 PE=1 SV=2	2	109	90	84	84	31	93	96	55	12	9	93	31	33	74	15	31	95	84	19	15	10	10	3	12	32	24	79	13	13	36	15	7	75	70	77	33	69	75	16	11	31
Q61884	Q61884	1	1	1	Meiosis-specific nuclear structural protein 1	Mns1	sp|Q61884|MNS1_MOUSE Meiosis-specific nuclear structural protein 1 OS=Mus musculus OX=10090 GN=Mns1 PE=1 SV=1	1	1	1	1	0	0	0	0	0	0	0	0	0	0	0	0	0	0	0	0	0	0	0	0	0	0	0	0	0	0	0	0	0	0	0	0	0	1	0	0	0	0
Q61937	Q61937	13	13	13	Nucleophosmin	Npm1	sp|Q61937|NPM_MOUSE Nucleophosmin OS=Mus musculus OX=10090 GN=Npm1 PE=1 SV=1	1	13	13	13	1	11	2	3	3	11	0	5	8	1	2	0	12	3	3	0	8	0	0	0	9	1	2	2	9	0	1	0	11	4	2	3	6	3	4	2	7	2
Q61990;P57722	Q61990	7;2	6;1	6;1	Poly(rC)-binding protein 2	Pcbp2	sp|Q61990|PCBP2_MOUSE Poly(rC)-binding protein 2 OS=Mus musculus OX=10090 GN=Pcbp2 PE=1 SV=1	2	7	6	6	4	3	3	2	3	3	1	3	3	0	2	1	3	4	4	1	3	0	0	0	3	2	1	4	3	0	0	2	3	4	3	4	6	3	4	2	5	2
Q62086	Q62086	7	7	7	Serum paraoxonase/arylesterase 2	Pon2	sp|Q62086|PON2_MOUSE Serum paraoxonase/arylesterase 2 OS=Mus musculus OX=10090 GN=Pon2 PE=1 SV=2	1	7	7	7	0	1	0	0	0	2	0	2	3	0	0	0	5	0	0	0	4	0	0	0	3	0	0	0	2	0	0	0	2	1	0	1	4	0	0	0	2	0
Q62087	Q62087	6	6	6	Serum paraoxonase/lactonase 3	Pon3	sp|Q62087|PON3_MOUSE Serum paraoxonase/lactonase 3 OS=Mus musculus OX=10090 GN=Pon3 PE=1 SV=2	1	6	6	6	0	2	0	0	0	5	0	1	5	0	0	0	5	0	0	0	5	0	0	0	3	0	0	0	4	0	0	0	3	0	0	0	6	0	0	0	6	1
Q62093	Q62093	10	10	10	Serine/arginine-rich splicing factor 2	Srsf2	sp|Q62093|SRSF2_MOUSE Serine/arginine-rich splicing factor 2 OS=Mus musculus OX=10090 GN=Srsf2 PE=1 SV=4	1	10	10	10	1	8	0	0	0	10	1	1	6	0	0	0	8	2	0	0	7	2	0	0	6	1	1	1	7	0	0	0	7	1	2	3	6	1	3	0	6	2
Q62095;Q61496	Q62095	18;1	3;0	3;0	ATP-dependent RNA helicase DDX3Y	Ddx3y	sp|Q62095|DDX3Y_MOUSE ATP-dependent RNA helicase DDX3Y OS=Mus musculus OX=10090 GN=Ddx3y PE=1 SV=2	2	18	3	3	6	6	9	9	10	5	1	9	14	0	3	1	13	10	9	0	9	0	3	1	7	3	5	11	12	0	2	3	3	8	4	10	11	8	9	4	10	8
Q62167;P16381	Q62167;P16381	21;16	20;15	6;1	ATP-dependent RNA helicase DDX3X;Putative ATP-dependent RNA helicase Pl10	Ddx3x;D1Pas1	sp|Q62167|DDX3X_MOUSE ATP-dependent RNA helicase DDX3X OS=Mus musculus OX=10090 GN=Ddx3x PE=1 SV=3;sp|P16381|DDX3L_MOUSE Putative ATP-dependent RNA helicase Pl10 OS=Mus musculus OX=10090 GN=D1Pas1 PE=1 SV=1	2	21	20	6	7	7	11	12	12	9	1	10	17	0	4	1	18	12	12	2	13	1	3	1	10	5	7	13	17	0	3	3	6	10	6	11	14	9	11	4	13	9
Q62186	Q62186	6	6	6	Translocon-associated protein subunit delta	Ssr4	sp|Q62186|SSRD_MOUSE Translocon-associated protein subunit delta OS=Mus musculus OX=10090 GN=Ssr4 PE=1 SV=1	1	6	6	6	2	5	3	4	3	5	0	4	5	3	3	2	4	4	2	0	5	1	0	0	5	1	2	3	4	1	1	2	5	3	2	3	5	2	3	1	5	2
Q62187	Q62187	4	4	4	Transcription termination factor 1	Ttf1	sp|Q62187|TTF1_MOUSE Transcription termination factor 1 OS=Mus musculus OX=10090 GN=Ttf1 PE=1 SV=2	1	4	4	4	2	1	2	4	4	1	1	3	0	1	1	0	1	3	2	0	1	0	0	1	0	0	1	3	0	0	0	0	1	3	2	0	1	1	2	1	1	2
Q62189	Q62189	10	10	10	U1 small nuclear ribonucleoprotein A	Snrpa	sp|Q62189|SNRPA_MOUSE U1 small nuclear ribonucleoprotein A OS=Mus musculus OX=10090 GN=Snrpa PE=1 SV=3	1	10	10	10	2	6	1	3	5	9	2	6	8	4	2	3	8	1	3	1	5	0	0	2	7	2	1	0	5	1	0	3	7	5	2	0	5	0	0	0	6	0
Q62203	Q62203	5	5	5	Splicing factor 3A subunit 2	Sf3a2	sp|Q62203|SF3A2_MOUSE Splicing factor 3A subunit 2 OS=Mus musculus OX=10090 GN=Sf3a2 PE=1 SV=2	1	5	5	5	0	3	1	1	3	5	0	1	5	0	3	1	5	3	2	0	5	0	0	2	4	2	1	0	5	0	2	2	4	3	1	1	4	1	1	2	3	2
Q62241	Q62241	1	1	1	U1 small nuclear ribonucleoprotein C	Snrpc	sp|Q62241|RU1C_MOUSE U1 small nuclear ribonucleoprotein C OS=Mus musculus OX=10090 GN=Snrpc PE=1 SV=1	1	1	1	1	0	0	0	0	0	0	0	0	1	0	0	0	1	0	0	0	1	0	0	0	1	1	0	0	1	0	0	0	1	0	0	0	1	0	0	0	1	0
Q62261	Q62261	37	37	36	Spectrin beta chain, non-erythrocytic 1	Sptbn1	sp|Q62261|SPTB2_MOUSE Spectrin beta chain, non-erythrocytic 1 OS=Mus musculus OX=10090 GN=Sptbn1 PE=1 SV=2	1	37	37	36	2	13	4	5	5	8	1	1	16	0	0	0	27	7	6	0	10	0	1	0	12	0	1	7	9	1	0	0	2	7	2	5	25	0	3	1	11	1
Q62276	Q62276	2	2	2	Mediator of RNA polymerase II transcription subunit 22	Med22	sp|Q62276|MED22_MOUSE Mediator of RNA polymerase II transcription subunit 22 OS=Mus musculus OX=10090 GN=Med22 PE=1 SV=2	1	2	2	2	1	1	0	2	2	0	1	1	0	1	1	0	1	0	1	0	0	0	1	0	0	0	0	1	0	0	2	2	0	2	2	0	0	2	1	0	0	1
Q62311	Q62311	3	3	3	Transcription initiation factor TFIID subunit 6	Taf6	sp|Q62311|TAF6_MOUSE Transcription initiation factor TFIID subunit 6 OS=Mus musculus OX=10090 GN=Taf6 PE=1 SV=1	1	3	3	3	1	0	0	1	1	1	0	1	0	0	0	0	0	1	0	0	0	0	0	0	1	0	1	2	0	0	0	0	0	2	1	1	0	0	0	0	0	0
Q62318	Q62318	6	6	6	Transcription intermediary factor 1-beta	Trim28	sp|Q62318|TIF1B_MOUSE Transcription intermediary factor 1-beta OS=Mus musculus OX=10090 GN=Trim28 PE=1 SV=3	1	6	6	6	5	1	4	4	4	1	0	3	1	1	0	0	3	4	2	0	0	0	0	0	0	0	1	2	0	1	0	0	0	3	2	0	3	1	2	0	1	1
Q62376	Q62376	12	12	12	U1 small nuclear ribonucleoprotein 70 kDa	Snrnp70	sp|Q62376|RU17_MOUSE U1 small nuclear ribonucleoprotein 70 kDa OS=Mus musculus OX=10090 GN=Snrnp70 PE=1 SV=2	1	12	12	12	0	7	0	0	2	8	0	0	7	0	0	0	9	0	0	0	8	0	0	0	9	1	0	2	6	0	0	0	10	0	1	1	10	0	0	0	10	0
Q62417	Q62417	4	4	4	Sorbin and SH3 domain-containing protein 1	Sorbs1	sp|Q62417|SRBS1_MOUSE Sorbin and SH3 domain-containing protein 1 OS=Mus musculus OX=10090 GN=Sorbs1 PE=1 SV=2	1	4	4	4	0	1	0	0	0	1	0	0	2	0	0	0	3	0	0	0	2	0	0	0	2	0	0	0	1	0	0	0	0	0	0	0	1	0	0	0	1	0
Q62425	Q62425	8	8	8	Cytochrome c oxidase subunit NDUFA4	Ndufa4	sp|Q62425|NDUA4_MOUSE Cytochrome c oxidase subunit NDUFA4 OS=Mus musculus OX=10090 GN=Ndufa4 PE=1 SV=2	1	8	8	8	2	2	4	3	4	2	3	5	5	5	5	5	3	5	5	2	4	1	1	2	2	4	3	2	3	2	2	2	3	3	3	3	5	3	4	4	5	6
Q62446	Q62446	7	7	7	Peptidyl-prolyl cis-trans isomerase FKBP3	Fkbp3	sp|Q62446|FKBP3_MOUSE Peptidyl-prolyl cis-trans isomerase FKBP3 OS=Mus musculus OX=10090 GN=Fkbp3 PE=1 SV=2	1	7	7	7	0	4	0	0	0	3	0	0	5	0	0	0	4	0	0	0	5	0	0	0	5	0	0	0	4	0	0	0	4	0	0	0	5	0	0	0	3	0
Q62452;Q6ZQM8	Q62452;Q6ZQM8	18;9	10;1	10;1	UDP-glucuronosyltransferase 1-9;UDP-glucuronosyltransferase 1-7C	Ugt1a9;Ugt1a7c	sp|Q62452|UD19_MOUSE UDP-glucuronosyltransferase 1-9 OS=Mus musculus OX=10090 GN=Ugt1a9 PE=1 SV=3;sp|Q6ZQM8|UD17C_MOUSE UDP-glucuronosyltransferase 1-7C OS=Mus musculus OX=10090 GN=Ugt1a7c PE=1 SV=1	2	18	10	10	1	5	3	2	3	7	0	2	10	0	2	0	12	2	7	0	10	0	0	0	12	0	0	2	8	0	0	0	6	2	1	1	14	1	2	3	15	3
Q62465	Q62465	1	1	1	Synaptic vesicle membrane protein VAT-1 homolog	Vat1	sp|Q62465|VAT1_MOUSE Synaptic vesicle membrane protein VAT-1 homolog OS=Mus musculus OX=10090 GN=Vat1 PE=1 SV=3	1	1	1	1	0	0	0	0	0	0	0	0	0	0	0	0	1	0	0	0	0	0	0	0	0	0	0	0	0	0	0	0	0	0	0	0	0	0	0	0	1	0
Q63836	Q63836	16	1	1	Selenium-binding protein 2	Selenbp2	sp|Q63836|SBP2_MOUSE Selenium-binding protein 2 OS=Mus musculus OX=10090 GN=Selenbp2 PE=1 SV=2	1	16	1	1	0	4	0	2	1	1	0	1	14	0	0	0	11	1	0	0	11	0	0	0	9	0	0	2	8	0	0	0	3	1	0	1	14	1	0	1	6	2
Q63880	Q63880	20	20	11	Carboxylesterase 3A	Ces3a	sp|Q63880|EST3A_MOUSE Carboxylesterase 3A OS=Mus musculus OX=10090 GN=Ces3a PE=1 SV=2	1	20	20	11	4	9	5	6	5	7	2	4	11	2	4	0	10	2	1	3	13	0	0	0	10	2	4	4	11	1	5	0	9	3	2	7	15	5	5	2	15	6
Q63886;P70691	Q63886;P70691	16;8	8;0	8;0	UDP-glucuronosyltransferase 1-1;UDP-glucuronosyltransferase 1-2	Ugt1a1;Ugt1a2	sp|Q63886|UD11_MOUSE UDP-glucuronosyltransferase 1-1 OS=Mus musculus OX=10090 GN=Ugt1a1 PE=1 SV=2;sp|P70691|UD12_MOUSE UDP-glucuronosyltransferase 1-2 OS=Mus musculus OX=10090 GN=Ugt1a2 PE=1 SV=1	2	16	8	8	4	10	8	6	9	10	0	7	9	0	6	1	11	8	9	2	11	1	0	0	11	5	5	6	10	0	1	2	10	6	4	5	14	4	5	4	14	6
Q63918	Q63918	17	17	17	Serum deprivation-response protein	Sdpr	sp|Q63918|CAVN2_MOUSE Caveolae-associated protein 2 OS=Mus musculus OX=10090 GN=Cavin2 PE=1 SV=3	1	17	17	17	11	4	10	13	14	2	11	11	2	10	12	7	2	11	10	3	3	7	7	9	4	11	9	9	4	10	10	12	1	12	12	11	2	12	13	8	2	12
Q64012	Q64012	17	17	17	RNA-binding protein Raly	Raly	sp|Q64012|RALY_MOUSE RNA-binding protein Raly OS=Mus musculus OX=10090 GN=Raly PE=1 SV=3	1	17	17	17	8	5	9	12	15	8	5	13	9	6	9	9	11	14	13	3	2	1	2	2	8	8	6	10	6	3	4	4	5	9	13	12	8	6	11	7	9	11
Q640M1;Q6EJB6	Q640M1	10;2	10;2	10;2	U3 small nucleolar RNA-associated protein 14 homolog A	Utp14a	sp|Q640M1|UT14A_MOUSE U3 small nucleolar RNA-associated protein 14 homolog A OS=Mus musculus OX=10090 GN=Utp14a PE=1 SV=1	2	10	10	10	1	0	1	3	4	0	1	2	0	0	2	1	0	4	1	0	0	0	0	0	0	1	0	2	1	0	0	1	0	6	3	4	1	1	2	1	1	1
Q64105	Q64105	6	6	6	Sepiapterin reductase	Spr	sp|Q64105|SPRE_MOUSE Sepiapterin reductase OS=Mus musculus OX=10090 GN=Spr PE=1 SV=1	1	6	6	6	1	1	0	0	0	1	0	0	1	0	0	0	3	0	0	0	4	0	0	0	4	0	0	0	2	0	0	0	1	0	0	0	1	0	0	0	2	0
Q64133	Q64133	3	3	3	Amine oxidase [flavin-containing] A	Maoa	sp|Q64133|AOFA_MOUSE Amine oxidase [flavin-containing] A OS=Mus musculus OX=10090 GN=Maoa PE=1 SV=3	1	3	3	3	0	0	0	0	0	0	0	0	2	0	0	0	2	0	1	0	0	0	0	0	0	0	0	0	0	1	0	0	0	0	0	0	1	0	0	0	0	0
Q64152	Q64152	5	5	5	Transcription factor BTF3	Btf3	sp|Q64152|BTF3_MOUSE Transcription factor BTF3 OS=Mus musculus OX=10090 GN=Btf3 PE=1 SV=3	1	5	5	5	2	5	2	3	1	3	0	0	1	0	0	0	2	0	0	0	2	0	0	0	2	1	1	1	2	0	0	1	2	1	1	3	2	1	2	0	2	0
Q64176	Q64176	16	12	12	Carboxylesterase 1E	Ces1e	sp|Q64176|EST1E_MOUSE Carboxylesterase 1E OS=Mus musculus OX=10090 GN=Ces1e PE=1 SV=1	1	16	12	12	0	5	0	1	0	6	0	0	7	0	0	0	9	0	0	0	3	0	0	0	8	0	0	0	5	0	0	0	5	1	0	1	14	0	0	0	12	0
Q64213	Q64213	4	4	4	Splicing factor 1	Sf1	sp|Q64213|SF01_MOUSE Splicing factor 1 OS=Mus musculus OX=10090 GN=Sf1 PE=1 SV=6	1	4	4	4	0	2	0	0	0	2	0	0	2	0	0	0	3	0	0	0	0	0	0	0	0	0	0	0	0	0	0	0	1	0	0	0	3	0	0	0	1	0
Q64310	Q64310	4	4	4	Surfeit locus protein 4	Surf4	sp|Q64310|SURF4_MOUSE Surfeit locus protein 4 OS=Mus musculus OX=10090 GN=Surf4 PE=1 SV=1	1	4	4	4	3	2	3	3	3	1	3	4	3	3	3	3	3	4	3	2	3	2	2	3	2	3	3	3	3	3	2	3	2	3	3	2	2	3	1	3	2	2
Q64331	Q64331	1	1	1	Unconventional myosin-VI	Myo6	sp|Q64331|MYO6_MOUSE Unconventional myosin-VI OS=Mus musculus OX=10090 GN=Myo6 PE=1 SV=1	1	1	1	1	0	1	0	0	0	1	0	0	0	0	0	0	1	1	0	0	1	0	0	0	0	0	0	0	0	0	0	0	0	0	0	0	0	0	0	0	0	0
Q64337	Q64337	1	1	1	Sequestosome-1	Sqstm1	sp|Q64337|SQSTM_MOUSE Sequestosome-1 OS=Mus musculus OX=10090 GN=Sqstm1 PE=1 SV=1	1	1	1	1	0	0	0	1	0	0	0	0	0	0	0	0	0	1	0	0	0	0	0	0	0	0	0	1	0	0	0	0	0	1	0	0	0	0	1	0	1	1
Q64374	Q64374	9	9	9	Regucalcin	Rgn	sp|Q64374|RGN_MOUSE Regucalcin OS=Mus musculus OX=10090 GN=Rgn PE=1 SV=1	1	9	9	9	0	6	0	0	0	3	0	0	4	0	0	0	6	1	0	1	6	0	0	0	7	0	0	0	6	0	0	0	3	1	0	0	5	0	0	0	5	0
Q64433	Q64433	25	25	25	10 kDa heat shock protein, mitochondrial	Hspe1	sp|Q64433|CH10_MOUSE 10 kDa heat shock protein, mitochondrial OS=Mus musculus OX=10090 GN=Hspe1 PE=1 SV=2	1	25	25	25	2	18	4	2	3	23	0	1	19	0	3	1	18	3	0	1	21	0	1	1	20	2	5	4	17	0	0	0	22	3	5	2	10	1	1	0	12	1
Q64435	Q64435	19	18	11	UDP-glucuronosyltransferase 1-6	Ugt1a6	sp|Q64435|UD16_MOUSE UDP-glucuronosyltransferase 1-6 OS=Mus musculus OX=10090 GN=Ugt1a6 PE=1 SV=1	1	19	18	11	3	8	5	5	9	7	1	9	13	2	4	0	14	8	7	0	12	1	1	0	11	1	2	6	11	0	1	0	6	5	4	6	17	4	7	3	16	4
Q64442	Q64442	10	10	10	Sorbitol dehydrogenase	Sord	sp|Q64442|DHSO_MOUSE Sorbitol dehydrogenase OS=Mus musculus OX=10090 GN=Sord PE=1 SV=3	1	10	10	10	0	1	0	1	0	2	0	0	6	0	0	0	8	0	0	0	4	0	0	0	7	0	0	0	4	0	0	0	3	0	0	1	5	0	0	0	5	0
Q64458	Q64458	24	20	17	Cytochrome P450 2C29	Cyp2c29	sp|Q64458|CP2CT_MOUSE Cytochrome P450 2C29 OS=Mus musculus OX=10090 GN=Cyp2c29 PE=1 SV=2	1	24	20	17	6	14	10	12	10	12	2	10	21	2	6	4	23	10	11	3	21	0	1	3	17	2	1	11	21	1	6	1	16	9	5	12	19	12	11	3	16	7
Q64459	Q64459	20	20	7	Cytochrome P450 3A11	Cyp3a11	sp|Q64459|CP3AB_MOUSE Cytochrome P450 3A11 OS=Mus musculus OX=10090 GN=Cyp3a11 PE=1 SV=1	1	20	20	7	5	9	7	8	10	7	2	13	12	4	7	3	14	10	9	3	12	3	2	2	11	3	3	10	8	2	4	2	5	9	7	6	13	5	5	4	13	5
Q64464	Q64464	17	17	17	Cytochrome P450 3A13	Cyp3a13	sp|Q64464|CP3AD_MOUSE Cytochrome P450 3A13 OS=Mus musculus OX=10090 GN=Cyp3a13 PE=1 SV=1	1	17	17	17	4	5	4	7	8	7	0	7	10	1	2	0	10	6	6	1	7	0	0	0	5	1	1	9	11	1	3	0	3	4	3	4	12	3	4	2	9	5
Q64471	Q64471	4	4	4	Glutathione S-transferase theta-1	Gstt1	sp|Q64471|GSTT1_MOUSE Glutathione S-transferase theta-1 OS=Mus musculus OX=10090 GN=Gstt1 PE=1 SV=4	1	4	4	4	0	0	0	0	0	0	0	1	1	0	0	0	2	1	0	0	2	0	0	0	2	0	0	0	0	0	0	0	0	0	0	0	1	0	0	0	2	0
Q6ZWY9;Q64478;Q64525;P10854	Q6ZWY9;Q64478;Q64525;P10854	17;17;16;16	17;17;16;16	2;2;2;2	Histone H2B type 1-C/E/G;Histone H2B type 1-H;Histone H2B type 2-B;Histone H2B type 1-M	Hist1h2bc;Hist1h2bh;Hist2h2bb;Hist1h2bm	sp|Q6ZWY9|H2B1C_MOUSE Histone H2B type 1-C/E/G OS=Mus musculus OX=10090 GN=Hist1h2bc PE=1 SV=3;sp|Q64478|H2B1H_MOUSE Histone H2B type 1-H OS=Mus musculus OX=10090 GN=Hist1h2bh PE=1 SV=3;sp|Q64525|H2B2B_MOUSE Histone H2B type 2-B OS=Mus musculus OX=10090 GN	4	17	17	2	9	9	14	12	15	12	15	16	9	15	14	16	8	15	15	9	6	7	8	15	10	16	14	10	5	13	14	12	8	10	12	7	5	5	5	5	5	5
Q64481	Q64481	8	2	2	Cytochrome P450 3A16	Cyp3a16	sp|Q64481|CP3AG_MOUSE Cytochrome P450 3A16 OS=Mus musculus OX=10090 GN=Cyp3a16 PE=2 SV=2	1	8	2	2	2	3	3	4	5	2	1	5	5	1	4	1	5	3	3	1	5	1	0	0	5	1	1	4	2	1	2	1	1	4	2	2	3	3	3	2	5	4
Q64505	Q64505	3	3	3	Cholesterol 7-alpha-monooxygenase	Cyp7a1	sp|Q64505|CP7A1_MOUSE Cytochrome P450 7A1 OS=Mus musculus OX=10090 GN=Cyp7a1 PE=2 SV=2	1	3	3	3	1	1	0	0	1	0	0	0	0	0	0	1	1	0	0	0	2	0	0	0	1	0	0	2	2	0	0	0	0	2	0	0	1	0	1	0	1	0
Q64511	Q64511	80	80	69	DNA topoisomerase 2-beta	Top2b	sp|Q64511|TOP2B_MOUSE DNA topoisomerase 2-beta OS=Mus musculus OX=10090 GN=Top2b PE=1 SV=2	1	80	80	69	52	7	58	60	63	8	35	61	23	20	51	14	31	66	61	17	7	17	9	4	20	44	40	53	13	12	27	36	2	65	58	58	21	50	53	43	22	53
Q64518	Q64518	2	1	1	Sarcoplasmic/endoplasmic reticulum calcium ATPase 3	Atp2a3	sp|Q64518|AT2A3_MOUSE Sarcoplasmic/endoplasmic reticulum calcium ATPase 3 OS=Mus musculus OX=10090 GN=Atp2a3 PE=1 SV=3	1	2	1	1	0	0	0	0	1	0	0	0	1	0	0	0	2	0	0	0	1	0	0	0	1	0	0	1	1	0	0	0	0	1	0	0	1	1	0	0	1	0
Q64521	Q64521	27	27	27	Glycerol-3-phosphate dehydrogenase, mitochondrial	Gpd2	sp|Q64521|GPDM_MOUSE Glycerol-3-phosphate dehydrogenase, mitochondrial OS=Mus musculus OX=10090 GN=Gpd2 PE=1 SV=2	1	27	27	27	0	5	1	1	1	6	0	1	21	0	1	0	23	1	0	0	20	0	0	0	13	0	1	0	13	1	1	1	5	1	0	1	17	0	0	0	19	0
Q64726	Q64726	3	3	3	Zinc-alpha-2-glycoprotein	Azgp1	sp|Q64726|ZA2G_MOUSE Zinc-alpha-2-glycoprotein OS=Mus musculus OX=10090 GN=Azgp1 PE=1 SV=2	1	3	3	3	0	0	0	0	1	0	0	0	0	0	0	0	2	0	0	0	0	0	0	0	0	0	0	0	0	0	0	0	0	0	0	0	2	0	0	0	1	0
Q64727	Q64727	23	23	23	Vinculin	Vcl	sp|Q64727|VINC_MOUSE Vinculin OS=Mus musculus OX=10090 GN=Vcl PE=1 SV=4	1	23	23	23	0	11	1	1	2	8	1	1	17	0	1	2	19	1	1	1	6	0	0	1	10	0	0	0	8	1	0	1	3	0	0	1	15	2	1	2	10	2
Q64FW2	Q64FW2	15	15	15	All-trans-retinol 13,14-reductase	Retsat	sp|Q64FW2|RETST_MOUSE All-trans-retinol 13,14-reductase OS=Mus musculus OX=10090 GN=Retsat PE=1 SV=3	1	15	15	15	1	2	2	3	4	5	0	8	13	1	2	1	15	8	5	0	12	0	0	0	9	0	0	1	7	0	0	0	2	2	0	2	11	0	1	1	9	1
Q66GT5	Q66GT5	9	9	9	Phosphatidylglycerophosphatase and protein-tyrosine phosphatase 1	Ptpmt1	sp|Q66GT5|PTPM1_MOUSE Phosphatidylglycerophosphatase and protein-tyrosine phosphatase 1 OS=Mus musculus OX=10090 GN=Ptpmt1 PE=1 SV=1	1	9	9	9	3	0	4	3	6	1	1	6	2	2	4	5	3	5	4	1	0	1	2	3	1	2	2	4	1	3	3	4	0	3	4	3	2	3	3	3	0	3
Q689Z5;Q7TNB8	Q689Z5;Q7TNB8	2;1	2;1	2;1	Protein strawberry notch homolog 1;Protein strawberry notch homolog 2	Sbno1;Sbno2	sp|Q689Z5|SBNO1_MOUSE Protein strawberry notch homolog 1 OS=Mus musculus OX=10090 GN=Sbno1 PE=1 SV=2;sp|Q7TNB8|SBNO2_MOUSE Protein strawberry notch homolog 2 OS=Mus musculus OX=10090 GN=Sbno2 PE=1 SV=1	2	2	2	2	0	0	0	1	0	0	0	0	0	0	0	1	0	0	0	0	0	0	0	0	0	0	0	0	0	0	0	0	0	0	0	0	0	0	1	0	0	0
Q68FD5	Q68FD5	54	54	54	Clathrin heavy chain 1	Cltc	sp|Q68FD5|CLH1_MOUSE Clathrin heavy chain 1 OS=Mus musculus OX=10090 GN=Cltc PE=1 SV=3	1	54	54	54	0	16	1	2	0	9	0	0	34	0	0	1	37	3	2	1	36	2	0	0	30	0	0	4	38	0	0	0	13	2	0	5	44	2	4	1	34	0
Q68FF9	Q68FF9	3	3	3	3-oxo-5-alpha-steroid 4-dehydrogenase 1	Srd5a1	sp|Q68FF9|S5A1_MOUSE 3-oxo-5-alpha-steroid 4-dehydrogenase 1 OS=Mus musculus OX=10090 GN=Srd5a1 PE=2 SV=2	1	3	3	3	3	0	3	3	3	0	0	3	2	1	3	0	0	2	1	1	0	1	1	0	0	1	2	2	1	2	2	0	0	3	1	2	2	2	3	0	0	0
Q69Z99	Q69Z99	8	8	8	Zinc finger protein 512	Znf512	sp|Q69Z99|ZN512_MOUSE Zinc finger protein 512 OS=Mus musculus OX=10090 GN=Znf512 PE=2 SV=2	1	8	8	8	4	0	5	4	8	0	1	7	0	0	6	0	1	7	5	0	0	0	0	0	1	4	3	5	0	0	0	1	0	7	5	4	1	3	4	3	2	4
Q69ZF3	Q69ZF3	1	1	1	Non-lysosomal glucosylceramidase	Gba2	sp|Q69ZF3|GBA2_MOUSE Non-lysosomal glucosylceramidase OS=Mus musculus OX=10090 GN=Gba2 PE=1 SV=2	1	1	1	1	0	0	0	0	0	0	0	0	0	0	0	0	0	0	0	0	0	0	0	0	0	0	0	0	0	0	0	0	0	0	0	0	1	0	0	0	0	0
Q69ZS7	Q69ZS7	3	3	3	HBS1-like protein	Hbs1l	sp|Q69ZS7|HBS1L_MOUSE HBS1-like protein OS=Mus musculus OX=10090 GN=Hbs1l PE=1 SV=2	1	3	3	3	1	0	2	2	2	0	0	1	0	0	0	0	0	1	2	0	0	0	0	0	0	0	0	1	0	0	0	0	0	1	0	0	1	0	0	0	0	0
Q6A009	Q6A009	5	5	5	E3 ubiquitin-protein ligase listerin	Ltn1	sp|Q6A009|LTN1_MOUSE E3 ubiquitin-protein ligase listerin OS=Mus musculus OX=10090 GN=Ltn1 PE=1 SV=3	1	5	5	5	1	0	1	1	2	0	0	1	0	1	1	0	0	1	1	0	0	0	0	0	0	0	0	3	0	0	0	0	0	1	0	1	1	2	2	1	0	1
Q6A026	Q6A026	7	7	7	Sister chromatid cohesion protein PDS5 homolog A	Pds5a	sp|Q6A026|PDS5A_MOUSE Sister chromatid cohesion protein PDS5 homolog A OS=Mus musculus OX=10090 GN=Pds5a PE=1 SV=3	1	7	7	7	0	1	0	0	0	2	0	1	1	0	0	0	2	0	0	0	0	0	1	1	3	1	1	0	0	1	1	0	0	0	0	0	4	0	0	0	1	0
Q6A065;Q80U49	Q6A065	3;1	3;1	3;1	Centrosomal protein of 170 kDa	Cep170	sp|Q6A065|CE170_MOUSE Centrosomal protein of 170 kDa OS=Mus musculus OX=10090 GN=Cep170 PE=1 SV=2	2	3	3	3	0	0	0	0	0	0	0	0	0	0	0	0	1	0	0	0	0	0	0	0	0	0	0	0	0	0	0	0	0	0	0	1	0	1	0	0	2	0
Q6A068	Q6A068	32	32	32	Cell division cycle 5-like protein	Cdc5l	sp|Q6A068|CDC5L_MOUSE Cell division cycle 5-like protein OS=Mus musculus OX=10090 GN=Cdc5l PE=1 SV=2	1	32	32	32	17	13	21	22	25	16	10	24	9	9	19	7	10	28	24	7	5	2	5	4	7	16	12	21	5	5	13	13	3	24	20	23	6	17	18	14	10	20
Q6A0A2	Q6A0A2	2	2	2	La-related protein 4B	Larp4b	sp|Q6A0A2|LAR4B_MOUSE La-related protein 4B OS=Mus musculus OX=10090 GN=Larp4b PE=1 SV=2	1	2	2	2	0	0	1	1	1	0	0	1	0	0	0	0	1	1	0	0	0	0	0	0	0	0	0	1	0	0	0	0	0	1	0	0	0	0	0	0	0	0
Q6A0A9	Q6A0A9	21	21	21	Constitutive coactivator of PPAR-gamma-like protein 1	FAM120A	sp|Q6A0A9|F120A_MOUSE Constitutive coactivator of PPAR-gamma-like protein 1 OS=Mus musculus OX=10090 GN=FAM120A PE=1 SV=2	1	21	21	21	4	1	8	6	8	1	0	6	3	0	2	0	7	7	5	0	2	0	0	0	4	1	2	5	2	0	0	0	2	8	3	11	8	3	14	6	7	4
Q6AW69	Q6AW69	4	4	4	Cingulin-like protein 1	Cgnl1	sp|Q6AW69|CGNL1_MOUSE Cingulin-like protein 1 OS=Mus musculus OX=10090 GN=Cgnl1 PE=1 SV=2	1	4	4	4	0	1	0	1	0	0	0	0	0	0	0	0	0	2	0	0	0	0	0	0	1	0	0	1	1	0	0	0	0	1	0	0	2	0	0	0	1	0
Q6DFW4	Q6DFW4	30	30	30	Nucleolar protein 58	Nop58	sp|Q6DFW4|NOP58_MOUSE Nucleolar protein 58 OS=Mus musculus OX=10090 GN=Nop58 PE=1 SV=1	1	30	30	30	20	6	19	19	20	7	15	21	8	18	21	12	12	22	20	7	10	7	2	5	10	12	16	23	9	9	11	13	6	22	20	23	8	20	20	19	11	19
Q6DIC0	Q6DIC0	24	13	13	Probable global transcription activator SNF2L2	Smarca2	sp|Q6DIC0|SMCA2_MOUSE Probable global transcription activator SNF2L2 OS=Mus musculus OX=10090 GN=Smarca2 PE=1 SV=1	1	24	13	13	7	3	13	13	17	3	2	16	1	0	6	2	4	13	12	0	1	0	2	0	4	9	9	14	0	1	2	2	1	18	14	17	4	14	15	12	1	17
Q6GQT9	Q6GQT9	29	29	29	Nodal modulator 1	Nomo1	sp|Q6GQT9|NOMO1_MOUSE Nodal modulator 1 OS=Mus musculus OX=10090 GN=Nomo1 PE=1 SV=1	1	29	29	29	0	2	0	2	3	2	0	16	11	0	6	0	17	8	6	0	8	0	0	0	6	0	0	1	4	0	0	0	0	1	0	1	15	1	1	0	12	2
Q6GSS7;Q64523	Q6GSS7;Q64523	13;12	13;12	3;3	Histone H2A type 2-A;Histone H2A type 2-C	Hist2h2aa1;Hist2h2ac	sp|Q6GSS7|H2A2A_MOUSE Histone H2A type 2-A OS=Mus musculus OX=10090 GN=Hist2h2aa1 PE=1 SV=3;sp|Q64523|H2A2C_MOUSE Histone H2A type 2-C OS=Mus musculus OX=10090 GN=Hist2h2ac PE=1 SV=3	2	13	13	3	5	6	9	6	11	5	11	10	6	9	10	11	6	10	10	6	3	5	7	11	7	12	9	7	4	6	8	6	3	9	11	5	4	5	5	6	5	6
Q6IE82	Q6IE82	1	1	1	Protein Jade-3	Jade3	sp|Q6IE82|JADE3_MOUSE Protein Jade-3 OS=Mus musculus OX=10090 GN=Jade3 PE=1 SV=1	1	1	1	1	0	0	0	0	0	0	0	0	0	0	0	0	1	0	0	0	0	0	0	0	0	0	0	1	0	0	0	0	0	0	0	0	0	0	0	0	0	0
Q6IMP4	Q6IMP4	1	1	1	Pannexin-2	Panx2	sp|Q6IMP4|PANX2_MOUSE Pannexin-2 OS=Mus musculus OX=10090 GN=Panx2 PE=1 SV=2	1	1	1	1	0	0	0	0	0	0	0	0	0	0	0	0	0	0	0	0	0	0	0	0	0	0	0	0	0	0	0	0	0	0	0	1	0	1	1	1	0	1
Q6IRU2	Q6IRU2	10	9	9	Tropomyosin alpha-4 chain	Tpm4	sp|Q6IRU2|TPM4_MOUSE Tropomyosin alpha-4 chain OS=Mus musculus OX=10090 GN=Tpm4 PE=1 SV=3	1	10	9	9	8	6	8	9	3	5	2	5	7	8	8	4	5	7	5	1	2	1	4	3	4	2	2	9	3	8	9	6	3	8	6	7	5	6	6	3	4	3
Q6KCD5	Q6KCD5	4	4	4	Nipped-B-like protein	Nipbl	sp|Q6KCD5|NIPBL_MOUSE Nipped-B-like protein OS=Mus musculus OX=10090 GN=Nipbl PE=1 SV=1	1	4	4	4	0	0	0	1	3	0	0	1	1	0	0	0	1	2	1	0	0	0	0	0	1	0	0	2	0	0	0	0	0	3	0	1	0	1	2	0	1	3
Q6NS46	Q6NS46	47	47	47	Protein RRP5 homolog	Pdcd11	sp|Q6NS46|RRP5_MOUSE Protein RRP5 homolog OS=Mus musculus OX=10090 GN=Pdcd11 PE=1 SV=2	1	47	47	47	25	1	34	35	29	1	4	31	3	2	22	2	1	30	27	6	3	3	0	0	2	18	12	34	4	0	11	3	1	35	21	30	4	25	27	15	2	24
Q6NV83	Q6NV83	11	11	11	U2 snRNP-associated SURP motif-containing protein	U2surp	sp|Q6NV83|SR140_MOUSE U2 snRNP-associated SURP motif-containing protein OS=Mus musculus OX=10090 GN=U2surp PE=1 SV=3	1	11	11	11	1	2	3	4	8	1	0	6	6	0	1	0	6	4	3	0	0	0	0	0	4	3	2	5	2	0	0	0	0	8	6	3	4	2	3	1	4	3
Q6NVF9	Q6NVF9	4	4	4	Cleavage and polyadenylation specificity factor subunit 6	Cpsf6	sp|Q6NVF9|CPSF6_MOUSE Cleavage and polyadenylation specificity factor subunit 6 OS=Mus musculus OX=10090 GN=Cpsf6 PE=1 SV=1	1	4	4	4	0	1	0	0	0	3	0	0	2	0	0	0	3	0	1	0	3	0	0	0	3	0	0	0	2	0	0	0	2	0	0	0	2	0	0	0	3	0
Q6NWW9	Q6NWW9	2	2	2	Fibronectin type III domain-containing protein 3B	Fndc3b	sp|Q6NWW9|FND3B_MOUSE Fibronectin type III domain-containing protein 3B OS=Mus musculus OX=10090 GN=Fndc3b PE=1 SV=1	1	2	2	2	0	0	0	0	0	0	0	0	0	0	0	0	0	0	0	0	1	0	0	0	0	0	0	0	0	0	0	0	0	0	0	0	0	0	1	0	0	0
Q6NZF1	Q6NZF1	13	13	13	Zinc finger CCCH domain-containing protein 11A	Zc3h11a	sp|Q6NZF1|ZC11A_MOUSE Zinc finger CCCH domain-containing protein 11A OS=Mus musculus OX=10090 GN=Zc3h11a PE=1 SV=1	1	13	13	13	3	1	1	4	8	3	1	9	3	0	4	0	5	6	6	0	0	0	0	0	4	2	3	3	0	0	1	0	1	8	6	4	0	2	5	1	3	5
Q6NZJ6;Q80XI3	Q6NZJ6	18;2	18;2	18;2	Eukaryotic translation initiation factor 4 gamma 1	Eif4g1	sp|Q6NZJ6|IF4G1_MOUSE Eukaryotic translation initiation factor 4 gamma 1 OS=Mus musculus OX=10090 GN=Eif4g1 PE=1 SV=1	2	18	18	18	1	6	0	3	2	4	0	3	7	0	0	0	10	3	2	0	8	0	0	0	11	0	1	7	11	0	0	0	6	4	1	6	11	2	7	1	6	1
Q6NZQ2	Q6NZQ2	3	3	3		Ddx31	sp|Q6NZQ2|DDX31_MOUSE Probable ATP-dependent RNA helicase DDX31 OS=Mus musculus OX=10090 GN=Ddx31 PE=2 SV=2	1	3	3	3	0	0	2	2	2	0	0	1	0	0	1	0	0	2	2	0	0	0	0	0	0	0	1	1	0	0	0	0	0	3	3	0	0	0	0	0	0	0
Q6P3A8	Q6P3A8	6	6	6	2-oxoisovalerate dehydrogenase subunit beta, mitochondrial	Bckdhb	sp|Q6P3A8|ODBB_MOUSE 2-oxoisovalerate dehydrogenase subunit beta, mitochondrial OS=Mus musculus OX=10090 GN=Bckdhb PE=1 SV=2	1	6	6	6	4	1	4	3	4	1	4	3	2	0	3	1	2	3	3	0	4	1	0	0	2	3	3	3	4	0	0	1	2	4	2	5	3	3	5	4	2	3
Q6P4S8	Q6P4S8	4	4	4	Integrator complex subunit 1	Ints1	sp|Q6P4S8|INT1_MOUSE Integrator complex subunit 1 OS=Mus musculus OX=10090 GN=Ints1 PE=1 SV=2	1	4	4	4	0	0	0	0	0	0	0	1	1	0	0	0	0	1	0	0	0	0	0	0	0	0	0	0	0	0	0	0	0	0	0	0	1	0	0	0	0	0
Q6P4T2	Q6P4T2	92	92	92	U5 small nuclear ribonucleoprotein 200 kDa helicase	Snrnp200	sp|Q6P4T2|U520_MOUSE U5 small nuclear ribonucleoprotein 200 kDa helicase OS=Mus musculus OX=10090 GN=Snrnp200 PE=1 SV=1	1	92	92	92	60	7	70	73	80	5	33	71	43	20	57	13	47	75	70	23	10	9	4	2	34	45	44	73	30	3	33	34	7	79	61	68	42	64	64	54	46	61
Q6P542	Q6P542	32	32	32	ATP-binding cassette sub-family F member 1	Abcf1	sp|Q6P542|ABCF1_MOUSE ATP-binding cassette sub-family F member 1 OS=Mus musculus OX=10090 GN=Abcf1 PE=1 SV=1	1	32	32	32	16	4	19	20	22	3	8	18	5	3	8	4	9	21	20	6	7	6	5	0	3	9	12	22	5	7	8	13	1	21	19	20	6	16	20	12	5	15
Q6P5B0	Q6P5B0	13	13	13	RRP12-like protein	Rrp12	sp|Q6P5B0|RRP12_MOUSE RRP12-like protein OS=Mus musculus OX=10090 GN=Rrp12 PE=1 SV=1	1	13	13	13	6	0	8	9	4	0	2	9	0	2	4	1	0	5	2	2	0	0	2	2	0	3	4	7	0	1	2	1	0	7	4	6	0	5	9	2	0	6
Q6P5D8	Q6P5D8	2	2	2	Structural maintenance of chromosomes flexible hinge domain-containing protein 1	Smchd1	sp|Q6P5D8|SMHD1_MOUSE Structural maintenance of chromosomes flexible hinge domain-containing protein 1 OS=Mus musculus OX=10090 GN=Smchd1 PE=1 SV=2	1	2	2	2	0	0	0	0	0	0	0	0	0	0	0	0	1	0	0	0	0	0	0	0	0	0	0	0	0	0	0	0	0	0	0	0	1	0	0	0	1	0
Q6P5E4	Q6P5E4	37	37	37	UDP-glucose:glycoprotein glucosyltransferase 1	Uggt1	sp|Q6P5E4|UGGG1_MOUSE UDP-glucose:glycoprotein glucosyltransferase 1 OS=Mus musculus OX=10090 GN=Uggt1 PE=1 SV=4	1	37	37	37	0	5	1	0	0	4	0	1	17	0	0	0	21	0	1	1	13	0	1	1	12	1	0	1	16	1	1	0	1	0	0	1	28	0	0	0	20	1
Q6P6M5	Q6P6M5	2	2	2	Peroxisomal membrane protein 11C	Pex11g	sp|Q6P6M5|PX11C_MOUSE Peroxisomal membrane protein 11C OS=Mus musculus OX=10090 GN=Pex11g PE=1 SV=2	1	2	2	2	0	1	0	0	2	1	0	2	2	1	2	0	2	1	1	0	2	0	0	0	1	0	0	0	2	0	0	0	1	0	0	0	2	0	0	0	2	1
Q6P8J7	Q6P8J7	7	7	7	Creatine kinase S-type, mitochondrial	Ckmt2	sp|Q6P8J7|KCRS_MOUSE Creatine kinase S-type, mitochondrial OS=Mus musculus OX=10090 GN=Ckmt2 PE=1 SV=1	1	7	7	7	0	0	0	0	0	0	0	0	2	0	0	0	5	0	0	1	0	0	1	1	0	1	1	0	0	0	0	0	0	0	0	0	1	0	0	0	0	0
Q6P9R1	Q6P9R1	10	10	10	ATP-dependent RNA helicase DDX51	Ddx51	sp|Q6P9R1|DDX51_MOUSE ATP-dependent RNA helicase DDX51 OS=Mus musculus OX=10090 GN=Ddx51 PE=1 SV=1	1	10	10	10	4	0	4	7	6	0	0	3	0	0	3	0	0	4	2	0	0	0	0	0	0	0	0	8	0	0	0	1	0	6	3	5	0	0	4	0	0	1
Q6PA06	Q6PA06	5	5	5	Atlastin-2	Atl2	sp|Q6PA06|ATLA2_MOUSE Atlastin-2 OS=Mus musculus OX=10090 GN=Atl2 PE=1 SV=1	1	5	5	5	0	2	1	0	1	1	0	2	3	0	0	0	1	0	0	0	3	0	0	0	4	0	0	0	2	0	1	0	1	0	0	1	4	0	1	0	4	0
Q6PAL7	Q6PAL7	1	1	1	AT-hook DNA-binding motif-containing protein 1	Ahdc1	sp|Q6PAL7|AHDC1_MOUSE AT-hook DNA-binding motif-containing protein 1 OS=Mus musculus OX=10090 GN=Ahdc1 PE=1 SV=1	1	1	1	1	0	0	0	0	0	0	0	0	0	0	0	0	0	0	0	0	0	0	0	0	0	0	0	0	0	0	0	0	0	1	0	0	0	0	0	0	0	0
Q6PAM1	Q6PAM1	2	2	2	Alpha-taxilin	Txlna	sp|Q6PAM1|TXLNA_MOUSE Alpha-taxilin OS=Mus musculus OX=10090 GN=Txlna PE=1 SV=1	1	2	2	2	0	1	0	1	0	0	0	0	0	0	0	0	2	0	0	0	2	0	0	0	1	0	0	0	1	0	0	0	0	0	0	0	1	0	0	0	0	0
Q6PAQ4	Q6PAQ4	7	7	7	RNA exonuclease 4	Rexo4	sp|Q6PAQ4|REXO4_MOUSE RNA exonuclease 4 OS=Mus musculus OX=10090 GN=Rexo4 PE=2 SV=2	1	7	7	7	4	0	5	6	6	0	5	5	0	3	6	2	0	4	4	1	0	0	1	3	0	4	1	6	1	2	2	5	0	6	4	4	0	5	2	4	0	4
Q6PB66	Q6PB66	39	39	39	Leucine-rich PPR motif-containing protein, mitochondrial	Lrpprc	sp|Q6PB66|LPPRC_MOUSE Leucine-rich PPR motif-containing protein, mitochondrial OS=Mus musculus OX=10090 GN=Lrpprc PE=1 SV=2	1	39	39	39	0	5	0	0	0	6	0	0	23	0	0	0	26	0	0	0	21	1	0	1	25	2	1	0	22	1	0	0	8	0	1	0	30	0	0	0	28	1
Q6PCP5	Q6PCP5	4	4	4	Mitochondrial fission factor	Mff	sp|Q6PCP5|MFF_MOUSE Mitochondrial fission factor OS=Mus musculus OX=10090 GN=Mff PE=1 SV=1	1	4	4	4	0	0	0	0	0	0	0	0	0	0	0	0	0	0	0	0	0	0	0	0	0	0	0	0	0	0	0	0	0	0	0	0	1	0	0	0	0	0
Q6PDG5	Q6PDG5	32	32	25	SWI/SNF complex subunit SMARCC2	Smarcc2	sp|Q6PDG5|SMRC2_MOUSE SWI/SNF complex subunit SMARCC2 OS=Mus musculus OX=10090 GN=Smarcc2 PE=1 SV=2	1	32	32	25	12	7	13	19	16	7	4	16	7	1	8	0	9	13	13	0	2	0	0	1	7	10	11	15	2	0	1	9	4	15	10	22	9	20	21	11	9	23
Q6PDM1	Q6PDM1	2	2	2	Male-specific lethal 1 homolog	Msl1	sp|Q6PDM1|MSL1_MOUSE Male-specific lethal 1 homolog OS=Mus musculus OX=10090 GN=Msl1 PE=1 SV=1	1	2	2	2	0	0	1	0	1	0	0	1	0	0	0	0	0	0	0	0	0	0	0	0	0	0	0	1	0	0	0	0	0	2	2	1	1	1	1	0	1	0
Q6PDM2	Q6PDM2	13	13	13	Serine/arginine-rich splicing factor 1	Srsf1	sp|Q6PDM2|SRSF1_MOUSE Serine/arginine-rich splicing factor 1 OS=Mus musculus OX=10090 GN=Srsf1 PE=1 SV=3	1	13	13	13	0	10	0	0	0	12	0	0	9	0	0	0	11	0	0	0	8	0	0	0	10	0	0	1	8	0	0	0	7	0	0	0	7	0	1	0	10	1
Q6PDQ2	Q6PDQ2	30	30	23	Chromodomain-helicase-DNA-binding protein 4	Chd4	sp|Q6PDQ2|CHD4_MOUSE Chromodomain-helicase-DNA-binding protein 4 OS=Mus musculus OX=10090 GN=Chd4 PE=1 SV=1	1	30	30	23	8	5	14	13	8	2	1	8	3	2	5	0	11	11	10	3	1	1	0	1	4	10	9	12	2	1	4	2	1	18	14	20	11	16	22	4	7	13
Q6PE01	Q6PE01	10	10	10	U5 small nuclear ribonucleoprotein 40 kDa protein	Snrnp40	sp|Q6PE01|SNR40_MOUSE U5 small nuclear ribonucleoprotein 40 kDa protein OS=Mus musculus OX=10090 GN=Snrnp40 PE=1 SV=1	1	10	10	10	5	2	8	8	7	2	1	5	4	0	6	0	4	6	6	2	1	0	0	1	4	5	5	8	2	2	2	4	1	8	7	7	4	7	6	3	3	5
Q6PFR5	Q6PFR5	1	1	1	Transformer-2 protein homolog alpha	Tra2a	sp|Q6PFR5|TRA2A_MOUSE Transformer-2 protein homolog alpha OS=Mus musculus OX=10090 GN=Tra2a PE=1 SV=1	1	1	1	1	0	0	0	0	0	1	0	0	1	0	0	0	1	0	0	0	1	0	0	0	1	0	0	0	1	0	0	0	1	0	0	0	1	0	0	0	1	0
Q6PGC1	Q6PGC1	2	2	2	ATP-dependent RNA helicase Dhx29	Dhx29	sp|Q6PGC1|DHX29_MOUSE ATP-dependent RNA helicase DHX29 OS=Mus musculus OX=10090 GN=Dhx29 PE=1 SV=1	1	2	2	2	0	0	0	0	0	0	0	0	0	0	0	0	0	0	0	0	0	0	0	0	0	0	0	0	0	0	0	0	0	0	0	0	1	0	0	0	0	0
Q6PGF3	Q6PGF3	1	1	1	Mediator of RNA polymerase II transcription subunit 16	Med16	sp|Q6PGF3|MED16_MOUSE Mediator of RNA polymerase II transcription subunit 16 OS=Mus musculus OX=10090 GN=Med16 PE=2 SV=2	1	1	1	1	0	0	0	1	1	0	0	0	0	0	0	0	0	0	0	0	0	0	0	0	0	0	0	0	0	0	0	0	0	0	0	0	0	0	0	0	0	0
Q6PGG6	Q6PGG6	4	4	4	Guanine nucleotide-binding protein-like 3-like protein	Gnl3l	sp|Q6PGG6|GNL3L_MOUSE Guanine nucleotide-binding protein-like 3-like protein OS=Mus musculus OX=10090 GN=Gnl3l PE=1 SV=1	1	4	4	4	3	0	4	4	4	0	0	4	0	0	1	0	1	4	4	0	0	0	0	0	0	0	1	4	0	0	0	0	0	4	3	3	1	2	1	0	0	0
Q6PHN9	Q6PHN9	1	1	1	Ras-related protein Rab-35	Rab35	sp|Q6PHN9|RAB35_MOUSE Ras-related protein Rab-35 OS=Mus musculus OX=10090 GN=Rab35 PE=1 SV=1	1	1	1	1	0	0	0	1	1	0	0	1	0	0	1	0	0	1	0	0	0	0	0	0	0	0	0	1	0	0	0	0	0	1	0	0	0	0	0	0	0	0
Q6PHZ2	Q6PHZ2	1	1	1	Calcium/calmodulin-dependent protein kinase type II subunit delta	Camk2d	sp|Q6PHZ2|KCC2D_MOUSE Calcium/calmodulin-dependent protein kinase type II subunit delta OS=Mus musculus OX=10090 GN=Camk2d PE=1 SV=1	1	1	1	1	0	0	1	0	1	0	0	0	0	0	0	0	0	1	0	0	0	0	0	0	0	0	0	0	0	0	0	0	0	1	0	1	0	0	0	0	0	0
Q6PIJ4	Q6PIJ4	7	7	7	Nuclear factor related to kappa-B-binding protein	Nfrkb	sp|Q6PIJ4|NFRKB_MOUSE Nuclear factor related to kappa-B-binding protein OS=Mus musculus OX=10090 GN=Nfrkb PE=1 SV=1	1	7	7	7	2	0	3	6	6	0	1	1	0	0	0	0	0	3	3	0	0	0	0	0	1	1	1	4	0	0	0	0	0	2	4	5	0	4	4	1	0	3
Q6RI63	Q6RI63	1	1	1	Constitutive coactivator of peroxisome proliferator-activated receptor gamma	Fam120b	sp|Q6RI63|F120B_MOUSE Constitutive coactivator of peroxisome proliferator-activated receptor gamma OS=Mus musculus OX=10090 GN=Fam120b PE=1 SV=1	1	1	1	1	0	1	0	0	0	1	0	0	1	0	0	0	1	0	1	0	1	0	0	0	1	0	0	0	1	0	0	0	1	0	0	0	1	0	0	0	1	0
Q6TCG2	Q6TCG2	6	6	6	Progestin and adipoQ receptor family member 9	Paqr9	sp|Q6TCG2|PAQR9_MOUSE Membrane progesterone receptor epsilon OS=Mus musculus OX=10090 GN=Paqr9 PE=1 SV=2	1	6	6	6	3	3	2	4	4	5	4	4	0	3	2	2	1	3	2	1	3	1	2	2	3	3	3	3	3	2	3	2	1	2	2	2	2	3	3	1	2	4
Q6URW6	Q6URW6	98	88	88	Myosin-14	Myh14	sp|Q6URW6|MYH14_MOUSE Myosin-14 OS=Mus musculus OX=10090 GN=Myh14 PE=1 SV=1	1	98	88	88	59	15	67	79	57	11	7	52	6	7	21	6	10	51	43	6	7	4	3	2	11	17	22	64	6	8	27	13	5	64	58	56	11	51	53	13	10	32
Q6WKZ7	Q6WKZ7	14	14	14	Nostrin	Nostrin	sp|Q6WKZ7|NOSTN_MOUSE Nostrin OS=Mus musculus OX=10090 GN=Nostrin PE=1 SV=2	1	14	14	14	12	0	12	13	12	0	5	9	0	1	4	1	0	8	6	2	0	0	0	0	0	5	4	9	0	0	6	4	0	10	8	9	1	8	8	6	2	8
Q6XVG2	Q6XVG2	22	10	9	Cytochrome P450 2C54	Cyp2c54	sp|Q6XVG2|CP254_MOUSE Cytochrome P450 2C54 OS=Mus musculus OX=10090 GN=Cyp2c54 PE=1 SV=1	1	22	10	9	9	10	9	10	8	8	3	7	17	3	4	4	20	7	7	4	15	2	3	3	16	7	7	10	16	2	10	5	15	9	8	12	16	10	10	4	9	7
Q6ZPE2	Q6ZPE2	7	7	7	Myotubularin-related protein 5	Sbf1	sp|Q6ZPE2|MTMR5_MOUSE Myotubularin-related protein 5 OS=Mus musculus OX=10090 GN=Sbf1 PE=1 SV=2	1	7	7	7	0	0	1	2	1	0	0	0	1	0	0	0	0	0	0	0	0	0	0	0	0	0	0	2	0	0	0	0	0	2	0	2	1	2	5	1	0	0
Q6ZPJ0	Q6ZPJ0	9	9	9	Testis-expressed sequence 2 protein	Tex2	sp|Q6ZPJ0|TEX2_MOUSE Testis-expressed protein 2 OS=Mus musculus OX=10090 GN=Tex2 PE=1 SV=2	1	9	9	9	1	0	2	4	1	0	0	2	0	0	0	0	1	2	1	0	0	0	0	0	0	0	0	5	0	0	0	0	0	4	0	1	1	2	3	0	0	2
Q6ZPL9	Q6ZPL9	1	1	1	ATP-dependent RNA helicase DDX55	Ddx55	sp|Q6ZPL9|DDX55_MOUSE ATP-dependent RNA helicase DDX55 OS=Mus musculus OX=10090 GN=Ddx55 PE=1 SV=2	1	1	1	1	0	0	0	0	1	0	0	0	0	0	0	0	0	0	0	0	0	0	0	0	0	0	0	1	0	0	0	0	0	1	0	1	0	0	1	0	0	0
Q6ZPV2	Q6ZPV2	8	8	8	DNA helicase INO80	Ino80	sp|Q6ZPV2|INO80_MOUSE Chromatin-remodeling ATPase INO80 OS=Mus musculus OX=10090 GN=Ino80 PE=1 SV=2	1	8	8	8	5	0	7	7	8	0	0	7	0	0	1	0	0	6	5	0	0	1	1	0	0	2	3	7	0	1	0	0	0	8	4	5	1	3	5	1	0	4
Q6ZQ38	Q6ZQ38	10	10	10	Cullin-associated NEDD8-dissociated protein 1	Cand1	sp|Q6ZQ38|CAND1_MOUSE Cullin-associated NEDD8-dissociated protein 1 OS=Mus musculus OX=10090 GN=Cand1 PE=1 SV=2	1	10	10	10	0	0	0	0	0	0	0	0	3	0	0	0	8	0	0	1	1	0	0	0	3	0	2	0	1	0	0	0	0	0	0	0	8	0	0	0	5	0
Q6ZQ58	Q6ZQ58	16	16	16	La-related protein 1	Larp1	sp|Q6ZQ58|LARP1_MOUSE La-related protein 1 OS=Mus musculus OX=10090 GN=Larp1 PE=1 SV=3	1	16	16	16	6	9	8	6	9	5	5	7	2	1	3	1	7	8	7	4	5	3	4	5	5	6	5	7	1	4	5	6	2	8	8	10	7	5	6	5	3	6
Q6ZQI3	Q6ZQI3	13	13	13	Malectin	Mlec	sp|Q6ZQI3|MLEC_MOUSE Malectin OS=Mus musculus OX=10090 GN=Mlec PE=1 SV=2	1	13	13	13	0	4	0	0	1	4	0	6	10	0	2	0	9	5	4	1	9	0	0	0	9	0	0	1	9	0	0	0	2	0	0	1	7	0	0	0	11	1
Q6ZWM4	Q6ZWM4	2	2	2	U6 snRNA-associated Sm-like protein LSm8	Lsm8	sp|Q6ZWM4|LSM8_MOUSE U6 snRNA-associated Sm-like protein LSm8 OS=Mus musculus OX=10090 GN=Lsm8 PE=1 SV=3	1	2	2	2	0	2	0	0	0	1	0	0	1	0	0	0	1	0	0	0	1	0	0	0	1	0	0	0	0	0	0	0	1	0	0	0	1	0	0	0	2	0
Q6ZWN5	Q6ZWN5	33	33	33	40S ribosomal protein S9	Rps9	sp|Q6ZWN5|RS9_MOUSE 40S ribosomal protein S9 OS=Mus musculus OX=10090 GN=Rps9 PE=1 SV=3	1	33	33	33	27	22	29	26	32	20	29	28	17	27	27	28	16	31	29	18	21	21	21	22	16	25	23	28	17	24	27	29	14	29	28	21	14	19	19	19	13	21
Q6ZWQ0	Q6ZWQ0	3	3	3	Nesprin-2	Syne2	sp|Q6ZWQ0|SYNE2_MOUSE Nesprin-2 OS=Mus musculus OX=10090 GN=Syne2 PE=1 SV=2	1	3	3	3	1	2	2	1	2	2	1	2	2	1	1	2	0	2	1	0	1	0	1	0	1	1	1	2	1	0	0	1	1	2	1	1	2	1	2	2	0	2
Q6ZWQ7	Q6ZWQ7	3	3	3		Spcs3	sp|Q6ZWQ7|SPCS3_MOUSE Signal peptidase complex subunit 3 OS=Mus musculus OX=10090 GN=Spcs3 PE=1 SV=1	1	3	3	3	0	0	0	0	0	0	0	2	1	1	0	0	2	0	0	0	2	0	0	0	2	0	0	0	2	0	0	0	0	0	0	0	3	0	0	0	3	0
Q6ZWU9	Q6ZWU9	6	6	4	40S ribosomal protein S27	Rps27	sp|Q6ZWU9|RS27_MOUSE 40S ribosomal protein S27 OS=Mus musculus OX=10090 GN=Rps27 PE=1 SV=3	1	6	6	4	5	2	5	5	6	2	4	6	3	4	4	5	3	6	5	4	3	4	4	3	3	3	5	6	5	4	5	4	2	5	6	5	3	4	4	3	2	5
Q6ZWV3;P86048	Q6ZWV3;P86048	13;11	13;11	13;11	60S ribosomal protein L10;60S ribosomal protein L10-like	Rpl10;Rpl10l	sp|Q6ZWV3|RL10_MOUSE 60S ribosomal protein L10 OS=Mus musculus OX=10090 GN=Rpl10 PE=1 SV=3;sp|P86048|RL10L_MOUSE 60S ribosomal protein L10-like OS=Mus musculus OX=10090 GN=Rpl10l PE=2 SV=1	2	13	13	13	12	8	13	13	12	6	12	11	7	10	10	11	9	11	11	11	8	10	9	10	9	12	12	12	9	11	10	12	6	12	10	11	7	11	7	7	7	10
Q6ZWV7	Q6ZWV7	12	12	12	60S ribosomal protein L35	Rpl35	sp|Q6ZWV7|RL35_MOUSE 60S ribosomal protein L35 OS=Mus musculus OX=10090 GN=Rpl35 PE=1 SV=1	1	12	12	12	11	9	10	12	12	8	12	12	8	12	11	11	9	11	12	9	9	10	9	10	8	10	8	9	8	10	10	11	7	9	10	7	4	8	6	7	4	7
Q6ZWX6	Q6ZWX6	21	21	21	Eukaryotic translation initiation factor 2 subunit 1	Eif2s1	sp|Q6ZWX6|IF2A_MOUSE Eukaryotic translation initiation factor 2 subunit 1 OS=Mus musculus OX=10090 GN=Eif2s1 PE=1 SV=3	1	21	21	21	20	5	18	18	17	2	10	13	5	4	10	6	9	16	15	10	7	10	10	9	7	14	15	20	6	9	16	13	1	21	16	14	11	14	14	10	4	12
Q6ZWY3	Q6ZWY3	5	3	3	40S ribosomal protein S27-like	Rps27l	sp|Q6ZWY3|RS27L_MOUSE 40S ribosomal protein S27-like OS=Mus musculus OX=10090 GN=Rps27l PE=1 SV=3	1	5	3	3	5	4	4	5	5	2	4	5	3	3	4	5	4	5	5	4	3	4	3	3	3	3	5	5	4	2	4	5	1	5	5	4	3	4	4	4	3	5
Q70FJ1	Q70FJ1	11	11	10	A-kinase anchor protein 9	Akap9	sp|Q70FJ1|AKAP9_MOUSE A-kinase anchor protein 9 OS=Mus musculus OX=10090 GN=Akap9 PE=1 SV=2	1	11	11	10	0	0	0	1	2	0	0	0	0	0	0	0	1	0	1	0	0	1	1	1	0	0	1	4	0	1	1	0	1	1	0	1	0	0	2	1	0	0
Q70KF4	Q70KF4	1	1	1	Cardiomyopathy-associated protein 5	Cmya5	sp|Q70KF4|CMYA5_MOUSE Cardiomyopathy-associated protein 5 OS=Mus musculus OX=10090 GN=Cmya5 PE=1 SV=2	1	1	1	1	0	1	0	0	0	1	0	0	1	0	0	0	1	0	0	0	1	0	0	0	1	0	0	0	1	0	0	0	1	0	0	0	1	0	0	0	0	0
Q717B2	Q717B2	1	1	1	TD and POZ domain-containing protein 2	Tdpoz2	sp|Q717B2|TDPZ2_MOUSE TD and POZ domain-containing protein 2 OS=Mus musculus OX=10090 GN=Tdpoz2 PE=2 SV=2	1	1	1	1	0	0	0	0	0	0	0	0	0	0	0	0	0	0	1	0	0	1	0	0	0	1	0	0	0	0	1	0	0	0	0	0	0	0	0	0	0	0
Q71KT5	Q71KT5	2	2	2	Delta(14)-sterol reductase	Tm7sf2	sp|Q71KT5|ERG24_MOUSE Delta(14)-sterol reductase TM7SF2 OS=Mus musculus OX=10090 GN=Tm7sf2 PE=1 SV=2	1	2	2	2	0	1	1	1	2	1	0	2	2	1	2	0	1	2	1	0	2	0	0	0	2	0	0	1	2	0	0	0	1	0	0	0	2	0	0	0	2	0
Q71KU9	Q71KU9	5	5	5	Fibrinogen-like protein 1	Fgl1	sp|Q71KU9|FGL1_MOUSE Fibrinogen-like protein 1 OS=Mus musculus OX=10090 GN=Fgl1 PE=1 SV=2	1	5	5	5	0	1	1	2	4	1	0	2	1	0	1	0	3	4	5	0	3	0	0	0	0	0	0	5	1	0	1	0	0	1	0	3	2	1	4	1	4	4
Q71RI9	Q71RI9	12	12	12	Kynurenine--oxoglutarate transaminase 3	Ccbl2	sp|Q71RI9|KAT3_MOUSE Kynurenine--oxoglutarate transaminase 3 OS=Mus musculus OX=10090 GN=Kyat3 PE=1 SV=1	1	12	12	12	1	0	0	0	0	5	0	0	2	0	0	0	8	0	1	0	0	0	0	0	4	1	0	0	0	0	0	0	3	0	0	0	1	0	0	0	9	0
Q76KJ5	Q76KJ5	8	8	8	DNA-directed RNA polymerase I subunit RPA34	Cd3eap	sp|Q76KJ5|RPA34_MOUSE DNA-directed RNA polymerase I subunit RPA34 OS=Mus musculus OX=10090 GN=Cd3eap PE=1 SV=2	1	8	8	8	2	0	6	4	4	0	0	3	0	0	2	0	0	6	2	0	0	0	0	0	0	0	1	2	0	1	0	1	0	4	5	0	1	1	2	1	0	2
Q76M72	Q76M72	1	1	1		Slc22a27	sp|Q76M72|S22AR_MOUSE Solute carrier family 22 member 27 OS=Mus musculus OX=10090 GN=Slc22a27 PE=1 SV=1	1	1	1	1	0	0	0	0	1	0	0	0	0	0	0	0	1	1	1	0	0	0	0	0	0	0	0	0	0	0	0	0	0	1	0	0	0	0	0	0	0	1
Q76MZ3	Q76MZ3	3	3	3	Serine/threonine-protein phosphatase 2A 65 kDa regulatory subunit A alpha isoform	Ppp2r1a	sp|Q76MZ3|2AAA_MOUSE Serine/threonine-protein phosphatase 2A 65 kDa regulatory subunit A alpha isoform OS=Mus musculus OX=10090 GN=Ppp2r1a PE=1 SV=3	1	3	3	3	1	1	0	0	0	0	0	0	2	0	0	0	3	0	0	0	0	0	0	0	1	0	0	0	1	0	0	0	0	0	0	0	3	0	0	0	1	0
Q78IK2	Q78IK2	3	3	3	Up-regulated during skeletal muscle growth protein 5	Usmg5	sp|Q78IK2|ATPMD_MOUSE ATP synthase membrane subunit DAPIT, mitochondrial OS=Mus musculus OX=10090 GN=Atp5md PE=1 SV=1	1	3	3	3	3	2	3	3	3	2	1	3	3	3	3	3	3	3	3	1	2	2	3	2	2	3	3	2	3	2	2	3	3	3	3	3	2	2	3	1	2	1
Q78IK4	Q78IK4	5	5	5	MICOS complex subunit Mic27	Apool	sp|Q78IK4|MIC27_MOUSE MICOS complex subunit Mic27 OS=Mus musculus OX=10090 GN=Apool PE=1 SV=1	1	5	5	5	0	1	0	0	0	0	0	0	4	0	0	0	5	0	0	0	2	0	0	0	3	0	0	0	1	0	0	0	1	0	0	1	4	0	0	0	2	1
Q78JT3	Q78JT3	8	8	8	3-hydroxyanthranilate 3,4-dioxygenase	Haao	sp|Q78JT3|3HAO_MOUSE 3-hydroxyanthranilate 3,4-dioxygenase OS=Mus musculus OX=10090 GN=Haao PE=1 SV=1	1	8	8	8	0	1	0	1	0	1	0	0	2	0	0	1	6	0	0	0	3	0	0	0	6	0	0	0	3	0	0	0	1	0	0	2	6	1	1	1	6	1
Q78KK3	Q78KK3	6	6	6	Solute carrier family 22 member 18	Slc22a18	sp|Q78KK3|S22AI_MOUSE Solute carrier family 22 member 18 OS=Mus musculus OX=10090 GN=Slc22a18 PE=1 SV=2	1	6	6	6	2	1	6	5	6	0	1	6	4	2	5	2	6	6	6	2	5	2	1	0	4	2	2	5	3	0	3	0	0	4	1	4	6	4	5	5	4	5
Q78PY7	Q78PY7	58	58	58	Staphylococcal nuclease domain-containing protein 1	Snd1	sp|Q78PY7|SND1_MOUSE Staphylococcal nuclease domain-containing protein 1 OS=Mus musculus OX=10090 GN=Snd1 PE=1 SV=1	1	58	58	58	4	34	8	7	5	28	0	7	36	1	3	0	42	4	11	0	38	0	1	2	43	0	1	7	40	1	0	1	25	2	4	5	43	1	0	1	38	1
Q791V5	Q791V5	10	10	10	Mitochondrial carrier homolog 2	Mtch2	sp|Q791V5|MTCH2_MOUSE Mitochondrial carrier homolog 2 OS=Mus musculus OX=10090 GN=Mtch2 PE=1 SV=1	1	10	10	10	1	4	4	5	3	5	0	5	9	0	2	0	10	5	3	1	8	0	0	0	8	0	2	1	9	0	0	0	5	2	3	0	8	0	0	0	8	0
Q7M6Y3	Q7M6Y3	4	4	3	Phosphatidylinositol-binding clathrin assembly protein	Picalm	sp|Q7M6Y3|PICAL_MOUSE Phosphatidylinositol-binding clathrin assembly protein OS=Mus musculus OX=10090 GN=Picalm PE=1 SV=1	1	4	4	3	0	1	0	0	0	0	0	0	3	0	0	0	3	0	0	0	1	0	0	0	1	0	0	0	2	0	0	0	0	0	0	0	4	0	0	0	1	1
Q7TMF3	Q7TMF3	7	7	7	NADH dehydrogenase [ubiquinone] 1 alpha subcomplex subunit 12	Ndufa12	sp|Q7TMF3|NDUAC_MOUSE NADH dehydrogenase [ubiquinone] 1 alpha subcomplex subunit 12 OS=Mus musculus OX=10090 GN=Ndufa12 PE=1 SV=2	1	7	7	7	0	3	0	1	1	3	0	5	5	3	2	0	6	3	3	1	4	0	0	0	4	0	1	0	4	0	0	0	3	0	1	0	3	0	1	0	4	0
Q7TMK9	Q7TMK9	15	15	15	Heterogeneous nuclear ribonucleoprotein Q	Syncrip	sp|Q7TMK9|HNRPQ_MOUSE Heterogeneous nuclear ribonucleoprotein Q OS=Mus musculus OX=10090 GN=Syncrip PE=1 SV=2	1	15	15	15	0	7	1	0	2	5	0	1	4	1	1	0	10	1	3	1	7	1	1	1	7	0	0	1	7	2	0	0	5	0	0	3	12	3	3	1	11	2
Q7TMM9;Q9CWF2	Q7TMM9;Q9CWF2	19;17	6;4	5;3	Tubulin beta-2A chain;Tubulin beta-2B chain	Tubb2a;Tubb2b	sp|Q7TMM9|TBB2A_MOUSE Tubulin beta-2A chain OS=Mus musculus OX=10090 GN=Tubb2a PE=1 SV=1;sp|Q9CWF2|TBB2B_MOUSE Tubulin beta-2B chain OS=Mus musculus OX=10090 GN=Tubb2b PE=1 SV=1	2	19	6	5	11	7	13	12	13	5	7	14	7	8	11	5	8	13	12	6	6	5	5	3	8	8	7	9	6	2	6	7	6	16	13	11	7	8	8	6	6	6
Q7TNC4	Q7TNC4	9	9	5	Putative RNA-binding protein Luc7-like 2	Luc7l2	sp|Q7TNC4|LC7L2_MOUSE Putative RNA-binding protein Luc7-like 2 OS=Mus musculus OX=10090 GN=Luc7l2 PE=1 SV=1	1	9	9	5	1	6	2	3	2	7	0	2	5	0	0	0	6	2	2	0	2	0	0	0	5	0	0	3	3	0	0	0	4	3	1	3	5	2	2	2	3	2
Q7TNE1	Q7TNE1	4	4	4	Succinate--hydroxymethylglutarate CoA-transferase	Sugct	sp|Q7TNE1|SUCHY_MOUSE Succinate--hydroxymethylglutarate CoA-transferase OS=Mus musculus OX=10090 GN=Sugct PE=1 SV=2	1	4	4	4	0	0	0	1	1	0	0	0	0	0	2	0	1	0	0	0	1	0	1	0	1	1	0	1	1	0	2	1	0	0	0	0	2	0	0	0	1	0
Q7TNG8	Q7TNG8	14	14	14	Probable D-lactate dehydrogenase, mitochondrial	Ldhd	sp|Q7TNG8|LDHD_MOUSE Probable D-lactate dehydrogenase, mitochondrial OS=Mus musculus OX=10090 GN=Ldhd PE=1 SV=1	1	14	14	14	4	5	4	6	4	5	1	3	7	1	3	0	7	3	2	0	10	0	1	0	10	2	3	6	8	1	0	0	2	5	1	7	8	4	6	2	8	4
Q7TNV0	Q7TNV0	12	12	12	Protein DEK	Dek	sp|Q7TNV0|DEK_MOUSE Protein DEK OS=Mus musculus OX=10090 GN=Dek PE=1 SV=1	1	12	12	12	2	3	3	6	3	2	4	3	6	1	1	1	8	4	5	3	4	2	4	3	4	3	2	3	2	0	1	2	3	5	3	6	7	5	6	5	5	4
Q7TPD0	Q7TPD0	9	9	9	Integrator complex subunit 3	Ints3	sp|Q7TPD0|INT3_MOUSE Integrator complex subunit 3 OS=Mus musculus OX=10090 GN=Ints3 PE=1 SV=2	1	9	9	9	2	2	6	6	8	1	1	4	2	1	4	2	2	6	4	1	0	0	0	0	0	1	3	4	0	0	0	1	1	5	4	4	4	4	5	4	4	5
Q7TPR4;O88990	Q7TPR4	34;6	19;1	17;0	Alpha-actinin-1	Actn1	sp|Q7TPR4|ACTN1_MOUSE Alpha-actinin-1 OS=Mus musculus OX=10090 GN=Actn1 PE=1 SV=1	2	34	19	17	5	11	7	6	3	10	2	4	22	2	1	1	24	3	5	1	18	0	1	0	17	0	0	8	18	1	1	2	10	2	2	4	24	4	4	2	22	1
Q7TPV4	Q7TPV4	81	81	81	Myb-binding protein 1A	Mybbp1a	sp|Q7TPV4|MBB1A_MOUSE Myb-binding protein 1A OS=Mus musculus OX=10090 GN=Mybbp1a PE=1 SV=2	1	81	81	81	49	23	55	53	57	21	46	65	34	39	55	36	33	64	58	34	25	28	25	24	28	41	42	58	27	27	37	38	14	56	58	47	26	43	41	42	29	49
Q7TSC1	Q7TSC1	2	2	2	Protein PRRC2A	Prrc2a	sp|Q7TSC1|PRC2A_MOUSE Protein PRRC2A OS=Mus musculus OX=10090 GN=Prrc2a PE=1 SV=1	1	2	2	2	1	0	1	0	0	0	0	0	0	0	0	0	0	0	0	0	0	0	0	0	0	0	0	0	0	0	0	0	0	0	0	0	0	0	1	0	0	0
Q7TSC3	Q7TSC3	1	1	1	Serine/threonine-protein kinase Nek5	Nek5	sp|Q7TSC3|NEK5_MOUSE Serine/threonine-protein kinase Nek5 OS=Mus musculus OX=10090 GN=Nek5 PE=2 SV=1	1	1	1	1	1	0	1	1	1	0	0	1	0	0	0	0	0	1	1	1	0	1	0	1	0	1	1	1	0	0	1	0	0	1	1	0	0	0	0	0	0	0
Q7TSF0	Q7TSF0	2	1	1	Desmoglein-1-gamma	Dsg1c	sp|Q7TSF0|DSG1C_MOUSE Desmoglein-1-gamma OS=Mus musculus OX=10090 GN=Dsg1c PE=1 SV=1	1	2	1	1	2	0	2	2	2	0	1	1	0	1	2	2	0	2	2	1	1	1	2	2	0	2	2	2	0	2	2	2	0	2	1	1	0	1	1	1	1	1
Q7TT50	Q7TT50	9	9	9	Serine/threonine-protein kinase MRCK beta	Cdc42bpb	sp|Q7TT50|MRCKB_MOUSE Serine/threonine-protein kinase MRCK beta OS=Mus musculus OX=10090 GN=Cdc42bpb PE=1 SV=2	1	9	9	9	0	1	1	2	5	1	0	5	0	0	0	0	4	2	1	0	0	0	0	0	2	1	0	3	0	0	0	0	1	1	0	4	1	1	2	1	0	1
Q80SU7	Q80SU7	4	4	4	Interferon-induced very large GTPase 1	Gvin1	sp|Q80SU7|GVIN1_MOUSE Interferon-induced very large GTPase 1 OS=Mus musculus OX=10090 GN=Gvin1 PE=1 SV=1	1	4	4	4	0	0	1	1	0	0	0	0	0	0	0	0	0	3	2	0	0	0	0	0	0	0	0	1	0	0	0	0	0	0	0	1	0	0	0	0	0	0
Q9EQ21;Q80T19	Q9EQ21;Q80T19	1;1	1;1	1;1	Hepcidin;Hepcidin-2	Hamp;Hamp2	sp|Q9EQ21|HEPC_MOUSE Hepcidin OS=Mus musculus OX=10090 GN=Hamp PE=2 SV=1;sp|Q80T19|HEPC2_MOUSE Hepcidin-2 OS=Mus musculus OX=10090 GN=Hamp2 PE=2 SV=1	2	1	1	1	0	1	0	0	0	0	0	0	0	0	0	0	1	0	0	0	0	0	0	0	0	0	0	0	0	0	0	0	0	0	0	0	1	0	0	0	1	0
Q80TA1	Q80TA1	3	3	3	Ethanolaminephosphotransferase 1	Ept1	sp|Q80TA1|EPT1_MOUSE Ethanolaminephosphotransferase 1 OS=Mus musculus OX=10090 GN=Selenoi PE=2 SV=3	1	3	3	3	1	0	1	1	2	1	1	3	0	0	2	0	0	3	2	1	1	0	0	0	1	0	0	0	0	0	0	0	0	0	0	1	1	0	1	1	0	2
Q80TJ7	Q80TJ7	2	2	2	Histone lysine demethylase PHF8	Phf8	sp|Q80TJ7|PHF8_MOUSE Histone lysine demethylase PHF8 OS=Mus musculus OX=10090 GN=Phf8 PE=1 SV=2	1	2	2	2	1	0	0	0	0	0	0	0	0	0	0	0	0	0	0	0	0	0	0	0	0	0	0	0	0	0	0	0	0	0	1	0	0	0	0	0	0	0
Q80TP3	Q80TP3	5	5	5	E3 ubiquitin-protein ligase UBR5	Ubr5	sp|Q80TP3|UBR5_MOUSE E3 ubiquitin-protein ligase UBR5 OS=Mus musculus OX=10090 GN=Ubr5 PE=1 SV=2	1	5	5	5	0	0	0	2	0	0	0	0	0	1	1	0	1	0	0	0	0	0	0	0	0	0	0	2	0	1	0	0	0	1	0	2	0	0	1	0	0	0
Q80U38	Q80U38	1	1	1	Protein KHNYN	Khnyn	sp|Q80U38|KHNYN_MOUSE Protein KHNYN OS=Mus musculus OX=10090 GN=Khnyn PE=2 SV=2	1	1	1	1	0	0	0	0	0	0	0	0	1	0	0	0	1	0	0	0	1	0	0	0	0	0	0	0	1	0	0	0	0	0	0	0	1	0	0	0	0	0
Q80U63	Q80U63	1	1	1	Mitofusin-2	Mfn2	sp|Q80U63|MFN2_MOUSE Mitofusin-2 OS=Mus musculus OX=10090 GN=Mfn2 PE=1 SV=3	1	1	1	1	0	0	0	0	0	0	0	1	1	0	0	0	0	0	0	0	0	0	0	0	0	0	0	0	0	0	0	0	0	0	0	0	0	0	0	0	0	0
Q80UG1	Q80UG1	5	5	5	Fatty acid desaturase 6	Fads6	sp|Q80UG1|FADS6_MOUSE Fatty acid desaturase 6 OS=Mus musculus OX=10090 GN=Fads6 PE=2 SV=1	1	5	5	5	1	1	1	1	4	0	0	2	1	0	0	0	2	2	0	0	0	0	0	0	0	0	0	1	0	0	0	0	0	1	1	1	0	1	0	1	1	0
Q80UG5	Q80UG5	4	4	4	Septin-9	2022-09-09	sp|Q80UG5|SEPT9_MOUSE Septin-9 OS=Mus musculus OX=10090 GN=Septin9 PE=1 SV=1	1	4	4	4	1	3	0	1	2	1	0	1	1	0	0	0	2	1	0	0	1	0	1	1	1	2	1	1	1	1	0	0	0	2	2	1	1	0	0	0	1	0
Q80UM7	Q80UM7	16	16	16	Mannosyl-oligosaccharide glucosidase	Mogs	sp|Q80UM7|MOGS_MOUSE Mannosyl-oligosaccharide glucosidase OS=Mus musculus OX=10090 GN=Mogs PE=1 SV=1	1	16	16	16	3	5	3	7	10	3	0	6	7	1	3	0	11	8	6	0	5	0	0	0	8	1	0	5	2	0	0	0	2	3	2	5	6	3	4	3	8	5
Q80US4	Q80US4	5	5	5	Actin-related protein 5	Actr5	sp|Q80US4|ARP5_MOUSE Actin-related protein 5 OS=Mus musculus OX=10090 GN=Actr5 PE=1 SV=3	1	5	5	5	0	0	2	3	4	0	0	3	0	0	0	0	0	4	2	0	0	0	0	0	0	1	0	2	0	0	0	0	0	3	2	2	0	1	2	0	0	2
Q80UU9	Q80UU9	3	3	3	Membrane-associated progesterone receptor component 2	Pgrmc2	sp|Q80UU9|PGRC2_MOUSE Membrane-associated progesterone receptor component 2 OS=Mus musculus OX=10090 GN=Pgrmc2 PE=1 SV=2	1	3	3	3	0	2	0	0	0	1	0	2	2	0	0	0	3	0	0	0	2	0	0	0	3	0	0	0	1	0	0	0	1	0	0	0	3	0	0	0	3	0
Q80UW8	Q80UW8	1	1	1	DNA-directed RNA polymerases I, II, and III subunit RPABC1	Polr2e	sp|Q80UW8|RPAB1_MOUSE DNA-directed RNA polymerases I, II, and III subunit RPABC1 OS=Mus musculus OX=10090 GN=Polr2e PE=1 SV=1	1	1	1	1	0	0	0	1	1	0	0	0	0	0	0	0	0	0	0	0	0	0	0	0	0	0	0	1	1	0	0	0	1	1	0	1	0	1	1	0	1	0
Q80UZ2	Q80UZ2	4	4	4	Protein SDA1 homolog	Sdad1	sp|Q80UZ2|SDA1_MOUSE Protein SDA1 homolog OS=Mus musculus OX=10090 GN=Sdad1 PE=1 SV=1	1	4	4	4	0	0	2	2	0	0	0	2	0	0	0	0	0	0	0	0	0	0	0	0	0	0	0	3	0	0	0	0	0	1	0	1	0	1	0	0	0	0
Q80VP2	Q80VP2	1	1	1	Spermatogenesis-associated protein 7 homolog	Spata7	sp|Q80VP2|SPAT7_MOUSE Spermatogenesis-associated protein 7 homolog OS=Mus musculus OX=10090 GN=Spata7 PE=1 SV=1	1	1	1	1	0	1	1	1	1	1	1	1	1	1	1	1	1	1	1	1	1	1	1	1	1	1	1	1	1	1	1	1	1	1	1	0	1	1	1	0	1	1
Q80W54	Q80W54	3	3	3	CAAX prenyl protease 1 homolog	Zmpste24	sp|Q80W54|FACE1_MOUSE CAAX prenyl protease 1 homolog OS=Mus musculus OX=10090 GN=Zmpste24 PE=1 SV=2	1	3	3	3	0	0	0	0	0	1	0	0	2	0	0	0	2	0	0	0	1	0	0	0	1	0	0	0	1	0	0	0	0	0	0	0	3	0	0	0	3	0
Q80WJ7	Q80WJ7	21	21	21	Protein LYRIC	Mtdh	sp|Q80WJ7|LYRIC_MOUSE Protein LYRIC OS=Mus musculus OX=10090 GN=Mtdh PE=1 SV=1	1	21	21	21	10	7	10	11	17	5	7	15	6	5	12	4	10	17	14	8	6	5	8	4	8	9	8	11	7	2	7	6	2	13	13	12	7	11	11	9	10	13
Q80WR5	Q80WR5	1	1	1	UPF0688 protein C1orf174 homolog		sp|Q80WR5|CA174_MOUSE UPF0688 protein C1orf174 homolog OS=Mus musculus OX=10090 PE=1 SV=1	1	1	1	1	0	0	0	0	0	0	0	0	1	0	0	0	0	0	0	0	0	0	0	0	0	0	0	0	0	0	0	0	0	0	0	0	0	0	0	0	0	0
Q80WS3	Q80WS3	5	2	2	rRNA/tRNA 2-O-methyltransferase fibrillarin-like protein 1	Fbll1	sp|Q80WS3|FBLL1_MOUSE rRNA/tRNA 2-O-methyltransferase fibrillarin-like protein 1 OS=Mus musculus OX=10090 GN=Fbll1 PE=1 SV=1	1	5	2	2	4	1	5	4	5	2	3	5	4	2	4	2	1	4	4	3	3	3	3	3	2	4	4	5	2	4	4	2	1	5	4	5	4	4	5	3	4	3
Q80WW9	Q80WW9	7	7	7	DDRGK domain-containing protein 1	Ddrgk1	sp|Q80WW9|DDRGK_MOUSE DDRGK domain-containing protein 1 OS=Mus musculus OX=10090 GN=Ddrgk1 PE=1 SV=2	1	7	7	7	4	4	4	6	4	4	4	4	5	5	6	2	4	3	4	0	5	2	4	2	4	2	3	4	4	2	5	4	2	5	3	3	4	3	4	3	4	5
Q80X19	Q80X19	11	11	11	Collagen alpha-1(XIV) chain	Col14a1	sp|Q80X19|COEA1_MOUSE Collagen alpha-1(XIV) chain OS=Mus musculus OX=10090 GN=Col14a1 PE=1 SV=2	1	11	11	11	0	0	0	0	1	0	0	1	0	0	0	0	8	7	6	0	0	0	0	0	0	1	0	1	0	0	0	0	0	3	0	1	0	0	3	1	1	1
Q80X73	Q80X73	1	1	1	Protein pelota homolog	Pelo	sp|Q80X73|PELO_MOUSE Protein pelota homolog OS=Mus musculus OX=10090 GN=Pelo PE=1 SV=3	1	1	1	1	0	0	0	0	0	0	0	0	0	0	0	0	0	0	0	0	0	0	0	0	0	0	0	0	0	0	0	0	0	0	0	0	0	0	0	0	0	0
Q80X82	Q80X82	10	10	10	Symplekin	Sympk	sp|Q80X82|SYMPK_MOUSE Symplekin OS=Mus musculus OX=10090 GN=Sympk PE=1 SV=1	1	10	10	10	2	0	4	3	3	0	0	3	2	0	0	0	2	4	3	0	0	0	0	0	0	1	0	3	0	0	0	0	0	2	0	7	5	4	4	1	4	3
Q80X85	Q80X85	4	4	4	28S ribosomal protein S7, mitochondrial	Mrps7	sp|Q80X85|RT07_MOUSE 28S ribosomal protein S7, mitochondrial OS=Mus musculus OX=10090 GN=Mrps7 PE=1 SV=1	1	4	4	4	2	2	2	3	3	1	1	2	2	2	3	2	3	3	3	1	3	1	2	2	2	2	2	2	1	1	2	2	0	3	2	1	2	0	2	0	1	1
Q80X90;Q8VHX6	Q80X90	35;2	35;2	34;1	Filamin-B	Flnb	sp|Q80X90|FLNB_MOUSE Filamin-B OS=Mus musculus OX=10090 GN=Flnb PE=1 SV=3	2	35	35	34	0	7	1	2	0	5	0	0	24	0	0	0	27	1	0	0	11	0	0	0	12	1	0	1	15	1	0	0	2	2	1	2	25	2	2	1	12	0
Q80XI6	Q80XI6	2	2	2	Mitogen-activated protein kinase kinase kinase 11	Map3k11	sp|Q80XI6|M3K11_MOUSE Mitogen-activated protein kinase kinase kinase 11 OS=Mus musculus OX=10090 GN=Map3k11 PE=1 SV=1	1	2	2	2	1	1	1	1	1	0	1	1	2	1	1	0	1	1	2	0	0	0	1	0	2	2	1	2	1	1	1	1	2	2	2	1	1	1	1	1	1	1
Q80XL6	Q80XL6	38	38	38	Acyl-CoA dehydrogenase family member 11	Acad11	sp|Q80XL6|ACD11_MOUSE Acyl-CoA dehydrogenase family member 11 OS=Mus musculus OX=10090 GN=Acad11 PE=1 SV=2	1	38	38	38	27	14	26	26	27	19	21	26	21	16	20	19	25	28	29	22	18	18	16	9	21	23	22	25	17	8	19	19	15	28	25	19	21	17	21	16	22	19
Q80XN0	Q80XN0	10	10	10	D-beta-hydroxybutyrate dehydrogenase, mitochondrial	Bdh1	sp|Q80XN0|BDH_MOUSE D-beta-hydroxybutyrate dehydrogenase, mitochondrial OS=Mus musculus OX=10090 GN=Bdh1 PE=1 SV=2	1	10	10	10	4	5	4	5	5	6	3	8	5	4	6	5	5	6	6	2	5	2	1	2	6	3	4	5	5	1	3	4	4	6	5	6	7	6	6	6	7	7
Q80Y14	Q80Y14	3	3	3	Glutaredoxin-related protein 5, mitochondrial	Glrx5	sp|Q80Y14|GLRX5_MOUSE Glutaredoxin-related protein 5, mitochondrial OS=Mus musculus OX=10090 GN=Glrx5 PE=1 SV=2	1	3	3	3	0	2	0	0	0	3	0	0	1	1	0	0	1	0	0	0	1	0	0	0	3	0	0	0	2	0	0	0	2	0	0	0	2	0	0	0	2	0
Q80Y44	Q80Y44	2	2	2	Probable ATP-dependent RNA helicase DDX10	Ddx10	sp|Q80Y44|DDX10_MOUSE Probable ATP-dependent RNA helicase DDX10 OS=Mus musculus OX=10090 GN=Ddx10 PE=1 SV=2	1	2	2	2	0	0	0	0	0	0	0	0	0	0	0	0	0	0	0	0	0	0	0	0	0	0	0	0	0	0	0	0	0	0	0	0	0	0	0	0	0	0
Q80YQ2	Q80YQ2	2	2	2	Mediator of RNA polymerase II transcription subunit 23	Med23	sp|Q80YQ2|MED23_MOUSE Mediator of RNA polymerase II transcription subunit 23 OS=Mus musculus OX=10090 GN=Med23 PE=1 SV=2	1	2	2	2	0	0	1	1	1	0	1	1	0	1	0	0	0	1	1	0	0	1	1	0	0	0	1	1	0	1	0	0	0	0	1	2	0	0	1	0	0	1
Q80YR5	Q80YR5	20	20	15	Scaffold attachment factor B2	Safb2	sp|Q80YR5|SAFB2_MOUSE Scaffold attachment factor B2 OS=Mus musculus OX=10090 GN=Safb2 PE=1 SV=2	1	20	20	15	5	2	3	5	11	3	1	10	5	1	3	0	5	9	8	0	1	0	1	0	3	3	3	9	1	0	1	1	2	7	4	7	5	3	9	2	5	3
Q80YT7	Q80YT7	8	8	8	Myomegalin	Pde4dip	sp|Q80YT7|MYOME_MOUSE Myomegalin OS=Mus musculus OX=10090 GN=Pde4dip PE=1 SV=2	1	8	8	8	1	0	0	0	1	1	0	1	1	0	0	0	1	1	1	0	1	0	0	0	1	0	0	4	0	0	0	0	1	1	1	1	1	0	0	0	1	0
Q80YV2	Q80YV2	3	3	3	Nuclear-interacting partner of ALK	Zc3hc1	sp|Q80YV2|NIPA_MOUSE Nuclear-interacting partner of ALK OS=Mus musculus OX=10090 GN=Zc3hc1 PE=1 SV=1	1	3	3	3	0	1	0	1	0	0	0	0	0	0	0	0	1	1	0	0	0	0	0	0	1	0	0	2	0	0	0	0	0	2	1	1	0	0	0	0	0	0
Q80YV3	Q80YV3	4	4	4	Transformation/transcription domain-associated protein	Trrap	sp|Q80YV3|TRRAP_MOUSE Transformation/transcription domain-associated protein OS=Mus musculus OX=10090 GN=Trrap PE=1 SV=2	1	4	4	4	0	0	0	0	1	0	0	0	0	0	0	0	0	0	0	0	0	0	0	0	0	0	0	0	0	0	0	0	0	1	0	1	0	0	0	0	0	0
Q80Z37	Q80Z37	3	3	3	E3 ubiquitin-protein ligase Topors	Topors	sp|Q80Z37|TOPRS_MOUSE E3 ubiquitin-protein ligase Topors OS=Mus musculus OX=10090 GN=Topors PE=1 SV=1	1	3	3	3	0	0	1	2	1	1	0	2	0	0	0	0	0	1	0	0	0	0	0	1	0	0	0	0	0	0	0	1	1	2	0	2	0	1	1	0	0	2
Q80ZK0	Q80ZK0	3	3	3	28S ribosomal protein S10, mitochondrial	Mrps10	sp|Q80ZK0|RT10_MOUSE 28S ribosomal protein S10, mitochondrial OS=Mus musculus OX=10090 GN=Mrps10 PE=1 SV=1	1	3	3	3	1	0	1	1	2	0	1	2	1	1	2	2	1	2	1	0	1	0	0	1	0	1	0	1	1	0	0	1	0	1	0	1	0	0	1	1	1	1
Q80ZM8	Q80ZM8	1	1	1	Cardiolipin synthase (CMP-forming)	Crls1	sp|Q80ZM8|CRLS1_MOUSE Cardiolipin synthase (CMP-forming) OS=Mus musculus OX=10090 GN=Crls1 PE=1 SV=1	1	1	1	1	0	0	0	0	0	0	0	0	0	0	0	0	1	0	0	0	0	0	0	0	0	0	0	0	0	0	0	0	0	0	0	0	0	0	0	0	0	0
Q80ZS3	Q80ZS3	6	6	6	28S ribosomal protein S26, mitochondrial	Mrps26	sp|Q80ZS3|RT26_MOUSE 28S ribosomal protein S26, mitochondrial OS=Mus musculus OX=10090 GN=Mrps26 PE=1 SV=1	1	6	6	6	5	3	3	2	5	5	5	4	2	5	5	5	2	6	5	0	3	0	2	4	3	5	3	3	1	2	4	4	3	3	3	2	2	1	4	1	2	3
Q810V0	Q810V0	6	6	6	U3 small nucleolar ribonucleoprotein protein MPP10	Mphosph10	sp|Q810V0|MPP10_MOUSE U3 small nucleolar ribonucleoprotein protein MPP10 OS=Mus musculus OX=10090 GN=Mphosph10 PE=1 SV=2	1	6	6	6	3	0	2	4	2	0	0	2	0	0	0	0	0	2	0	0	1	0	0	0	0	0	0	2	0	0	1	1	0	5	4	1	0	0	1	0	0	1
Q811U4	Q811U4	3	3	3	Mitofusin-1	Mfn1	sp|Q811U4|MFN1_MOUSE Mitofusin-1 OS=Mus musculus OX=10090 GN=Mfn1 PE=1 SV=3	1	3	3	3	0	0	0	1	1	0	0	2	0	0	1	0	2	2	2	0	0	0	0	0	0	1	0	1	0	0	0	0	0	1	0	0	0	0	0	0	0	0
Q8BFP9	Q8BFP9	5	5	5	[Pyruvate dehydrogenase (acetyl-transferring)] kinase isozyme 1, mitochondrial	Pdk1	sp|Q8BFP9|PDK1_MOUSE [Pyruvate dehydrogenase (acetyl-transferring)] kinase isozyme 1, mitochondrial OS=Mus musculus OX=10090 GN=Pdk1 PE=1 SV=2	1	5	5	5	0	1	0	0	0	2	0	0	3	0	0	0	5	0	0	0	0	0	0	0	5	0	0	0	1	0	0	0	1	3	0	0	3	0	0	1	3	0
Q8BFQ4	Q8BFQ4	2	2	2	WD repeat-containing protein 82	Wdr82	sp|Q8BFQ4|WDR82_MOUSE WD repeat-containing protein 82 OS=Mus musculus OX=10090 GN=Wdr82 PE=1 SV=1	1	2	2	2	0	0	0	0	0	0	0	1	1	0	0	0	2	1	1	0	0	0	0	0	0	0	0	1	0	0	0	0	0	1	0	0	1	0	0	0	1	0
Q8BFR5	Q8BFR5	23	23	23	Elongation factor Tu, mitochondrial	Tufm	sp|Q8BFR5|EFTU_MOUSE Elongation factor Tu, mitochondrial OS=Mus musculus OX=10090 GN=Tufm PE=1 SV=1	1	23	23	23	16	15	20	19	23	16	15	21	18	9	18	10	19	21	21	15	20	13	7	7	21	19	17	22	19	8	15	13	13	22	20	20	17	19	20	20	18	21
Q8BFZ3	Q8BFZ3	11	1	1	Beta-actin-like protein 2	Actbl2	sp|Q8BFZ3|ACTBL_MOUSE Beta-actin-like protein 2 OS=Mus musculus OX=10090 GN=Actbl2 PE=1 SV=1	1	11	1	1	8	8	8	9	8	8	5	10	8	5	8	8	6	10	10	6	7	6	5	5	7	6	6	7	5	4	6	5	7	8	7	7	6	6	6	6	6	8
Q8BG05	Q8BG05	29	29	28	Heterogeneous nuclear ribonucleoprotein A3	Hnrnpa3	sp|Q8BG05|ROA3_MOUSE Heterogeneous nuclear ribonucleoprotein A3 OS=Mus musculus OX=10090 GN=Hnrnpa3 PE=1 SV=1	1	29	29	28	9	21	11	11	14	21	2	16	24	2	9	0	25	8	10	1	22	1	2	2	23	7	5	14	23	2	1	5	20	10	3	20	20	15	20	18	22	12
Q8BG51	Q8BG51	4	4	4	Mitochondrial Rho GTPase 1	Rhot1	sp|Q8BG51|MIRO1_MOUSE Mitochondrial Rho GTPase 1 OS=Mus musculus OX=10090 GN=Rhot1 PE=1 SV=1	1	4	4	4	0	0	1	2	2	0	0	4	2	0	0	0	3	4	4	0	0	0	0	0	0	0	0	2	0	0	0	0	0	0	0	0	0	0	1	0	2	0
Q8BG81	Q8BG81	5	5	5	Polymerase delta-interacting protein 3	Poldip3	sp|Q8BG81|PDIP3_MOUSE Polymerase delta-interacting protein 3 OS=Mus musculus OX=10090 GN=Poldip3 PE=1 SV=1	1	5	5	5	2	4	2	0	3	4	0	1	0	0	0	0	1	1	0	1	1	1	0	0	3	1	1	2	1	0	0	1	2	2	4	4	1	0	2	0	2	0
Q8BGA5	Q8BGA5	4	4	4	KRR1 small subunit processome component homolog	Krr1	sp|Q8BGA5|KRR1_MOUSE KRR1 small subunit processome component homolog OS=Mus musculus OX=10090 GN=Krr1 PE=2 SV=1	1	4	4	4	4	0	3	4	4	0	0	3	0	0	1	0	0	2	3	0	0	0	0	0	0	1	1	3	0	0	1	0	0	4	2	0	0	0	0	0	0	0
Q8BGA8	Q8BGA8	13	13	13	Acyl-coenzyme A synthetase ACSM5, mitochondrial	Acsm5	sp|Q8BGA8|ACSM5_MOUSE Acyl-coenzyme A synthetase ACSM5, mitochondrial OS=Mus musculus OX=10090 GN=Acsm5 PE=1 SV=1	1	13	13	13	0	2	1	1	1	2	0	1	5	1	1	0	7	1	0	0	6	0	0	0	6	1	1	0	6	0	1	0	3	2	0	0	12	0	0	0	8	0
Q8BGB8	Q8BGB8	2	2	2	Ubiquinone biosynthesis protein COQ4 homolog, mitochondrial	Coq4	sp|Q8BGB8|COQ4_MOUSE Ubiquinone biosynthesis protein COQ4 homolog, mitochondrial OS=Mus musculus OX=10090 GN=Coq4 PE=1 SV=1	1	2	2	2	0	0	0	1	2	0	0	1	0	0	0	0	0	1	1	0	0	0	0	0	0	0	0	1	0	0	0	0	0	1	1	0	0	0	1	1	1	0
Q8BGC4	Q8BGC4	11	11	11	Zinc-binding alcohol dehydrogenase domain-containing protein 2	Zadh2	sp|Q8BGC4|PTGR3_MOUSE Prostaglandin reductase-3 OS=Mus musculus OX=10090 GN=Zadh2 PE=1 SV=1	1	11	11	11	0	2	0	0	0	6	0	0	6	0	0	0	9	0	0	0	8	0	0	0	10	0	0	0	6	0	0	0	2	0	0	0	7	0	0	0	8	0
Q8BGD0	Q8BGD0	1	1	1	Uncharacterized protein C3orf14 homolog		sp|Q8BGD0|CC014_MOUSE Uncharacterized protein C3orf14 homolog OS=Mus musculus OX=10090 PE=2 SV=1	1	1	1	1	0	0	0	0	0	0	0	0	0	0	0	0	0	0	0	0	0	0	0	0	0	0	0	1	0	0	0	0	0	1	0	0	0	0	0	0	0	0
Q8BGD9	Q8BGD9	8	8	8	Eukaryotic translation initiation factor 4B	Eif4b	sp|Q8BGD9|IF4B_MOUSE Eukaryotic translation initiation factor 4B OS=Mus musculus OX=10090 GN=Eif4b PE=1 SV=1	1	8	8	8	0	7	0	1	0	4	0	0	3	0	0	0	5	1	0	0	4	1	1	1	6	0	0	0	4	0	1	1	4	0	0	0	4	0	0	0	3	0
Q8BGG9	Q8BGG9	9	3	3	Acyl-coenzyme A amino acid N-acyltransferase 2	Acnat2	sp|Q8BGG9|ACNT2_MOUSE Acyl-coenzyme A amino acid N-acyltransferase 2 OS=Mus musculus OX=10090 GN=Acnat2 PE=1 SV=1	1	9	3	3	0	2	0	0	0	2	0	0	3	0	0	0	8	0	0	0	5	0	0	0	8	0	0	0	4	0	0	0	2	0	0	0	7	0	0	0	7	1
Q8BGH2	Q8BGH2	5	5	5	Sorting and assembly machinery component 50 homolog	Samm50	sp|Q8BGH2|SAM50_MOUSE Sorting and assembly machinery component 50 homolog OS=Mus musculus OX=10090 GN=Samm50 PE=1 SV=1	1	5	5	5	1	0	2	1	2	0	0	3	2	0	1	0	4	3	3	1	4	0	0	0	2	0	0	2	2	0	0	0	0	1	0	0	3	0	0	1	1	1
Q8BGI5	Q8BGI5	4	4	4	Peroxisome assembly protein 26	Pex26	sp|Q8BGI5|PEX26_MOUSE Peroxisome assembly protein 26 OS=Mus musculus OX=10090 GN=Pex26 PE=1 SV=2	1	4	4	4	1	0	0	0	3	0	0	2	1	0	1	2	1	2	1	0	0	0	0	0	0	0	1	1	2	0	0	0	0	0	0	0	1	0	0	1	1	3
Q8BGS1	Q8BGS1	7	7	7	Band 4.1-like protein 5	Epb41l5	sp|Q8BGS1|E41L5_MOUSE Band 4.1-like protein 5 OS=Mus musculus OX=10090 GN=Epb41l5 PE=1 SV=1	1	7	7	7	2	0	5	5	2	0	0	6	0	0	4	0	0	5	5	0	0	0	0	0	0	0	0	6	0	0	0	0	0	5	3	5	1	4	6	0	0	0
Q8BGS7	Q8BGS7	2	2	2	Choline/ethanolaminephosphotransferase 1	Cept1	sp|Q8BGS7|CEPT1_MOUSE Choline/ethanolaminephosphotransferase 1 OS=Mus musculus OX=10090 GN=Cept1 PE=1 SV=1	1	2	2	2	0	0	0	1	2	0	0	2	1	1	2	1	1	2	2	1	1	1	0	1	1	0	1	1	0	1	0	0	0	1	1	1	1	1	1	1	2	2
Q8BGT5	Q8BGT5	10	10	10	Alanine aminotransferase 2	Gpt2	sp|Q8BGT5|ALAT2_MOUSE Alanine aminotransferase 2 OS=Mus musculus OX=10090 GN=Gpt2 PE=1 SV=1	1	10	10	10	0	3	0	0	1	3	0	0	6	0	0	0	8	2	0	0	7	0	0	0	7	0	0	1	5	0	0	0	1	0	0	0	8	0	1	0	6	0
Q8BGX2	Q8BGX2	2	2	2	Uncharacterized protein C19orf52 homolog		sp|Q8BGX2|TIM29_MOUSE Mitochondrial import inner membrane translocase subunit Tim29 OS=Mus musculus OX=10090 GN=Timm29 PE=1 SV=1	1	2	2	2	0	0	0	0	0	0	0	0	0	0	0	0	0	0	0	0	0	0	0	0	0	0	0	0	0	0	0	0	0	0	0	0	0	0	0	0	0	0
Q8BGY7	Q8BGY7	5	5	5	Protein FAM210A	Fam210a	sp|Q8BGY7|F210A_MOUSE Protein FAM210A OS=Mus musculus OX=10090 GN=Fam210a PE=1 SV=1	1	5	5	5	1	0	0	0	2	0	0	4	4	1	4	0	3	3	3	0	2	0	0	0	3	0	0	0	2	0	0	1	0	1	1	0	1	0	0	0	0	0
Q8BH00	Q8BH00	2	2	2	Aldehyde dehydrogenase family 8 member A1	Aldh8a1	sp|Q8BH00|AL8A1_MOUSE 2-aminomuconic semialdehyde dehydrogenase OS=Mus musculus OX=10090 GN=Aldh8a1 PE=1 SV=1	1	2	2	2	0	0	0	0	0	0	0	0	0	0	0	0	0	1	0	0	0	0	0	0	0	0	0	0	0	0	0	0	0	0	0	0	1	0	0	0	0	0
Q8BH24	Q8BH24	4	4	4	Transmembrane 9 superfamily member 4	Tm9sf4	sp|Q8BH24|TM9S4_MOUSE Transmembrane 9 superfamily member 4 OS=Mus musculus OX=10090 GN=Tm9sf4 PE=1 SV=1	1	4	4	4	0	0	0	0	0	0	0	0	0	0	1	0	2	0	0	0	1	0	0	0	0	0	0	0	1	0	0	0	0	0	0	0	2	0	0	0	2	0
Q8BH35	Q8BH35	1	1	1	Complement component C8 beta chain	C8b	sp|Q8BH35|CO8B_MOUSE Complement component C8 beta chain OS=Mus musculus OX=10090 GN=C8b PE=1 SV=1	1	1	1	1	0	1	1	0	0	0	0	1	0	0	0	0	1	1	1	0	1	0	0	0	0	0	0	1	0	0	0	0	0	0	0	0	1	0	0	0	0	0
Q8BH59	Q8BH59	14	11	11	Calcium-binding mitochondrial carrier protein Aralar1	Slc25a12	sp|Q8BH59|CMC1_MOUSE Calcium-binding mitochondrial carrier protein Aralar1 OS=Mus musculus OX=10090 GN=Slc25a12 PE=1 SV=1	1	14	11	11	3	3	5	5	6	3	0	7	9	2	3	0	10	5	5	0	3	0	0	0	6	2	1	5	6	0	0	0	3	4	4	3	7	1	2	0	6	1
Q8BH86	Q8BH86	5	5	5	UPF0317 protein C14orf159 homolog, mitochondrial		sp|Q8BH86|GLUCM_MOUSE D-glutamate cyclase, mitochondrial OS=Mus musculus OX=10090 GN=Dglucy PE=1 SV=1	1	5	5	5	0	0	0	0	0	1	0	0	1	0	0	0	4	0	0	0	2	0	0	0	2	0	0	0	1	0	0	0	0	0	0	0	1	0	0	0	3	0
Q8BH95	Q8BH95	19	19	19	Enoyl-CoA hydratase, mitochondrial	Echs1	sp|Q8BH95|ECHM_MOUSE Enoyl-CoA hydratase, mitochondrial OS=Mus musculus OX=10090 GN=Echs1 PE=1 SV=1	1	19	19	19	1	13	2	3	2	16	0	1	15	0	0	0	18	0	1	0	17	1	1	0	18	0	3	1	17	1	0	2	15	1	2	2	13	1	0	0	16	0
Q8BHA0	Q8BHA0	1	1	1	INO80 complex subunit C	Ino80c	sp|Q8BHA0|IN80C_MOUSE INO80 complex subunit C OS=Mus musculus OX=10090 GN=Ino80c PE=1 SV=1	1	1	1	1	1	0	1	1	1	0	1	1	0	0	1	0	0	1	1	0	0	0	0	0	0	1	1	1	0	1	0	1	0	1	1	1	0	0	1	0	0	1
Q8BHA3	Q8BHA3	1	1	1	Probable D-tyrosyl-tRNA(Tyr) deacylase 2	Dtd2	sp|Q8BHA3|DTD2_MOUSE D-aminoacyl-tRNA deacylase 2 OS=Mus musculus OX=10090 GN=Dtd2 PE=1 SV=1	1	1	1	1	0	0	0	0	0	0	0	0	0	0	0	0	0	0	0	0	0	0	0	0	0	0	0	0	0	0	0	0	0	0	0	0	1	0	0	0	1	0
Q8BHC4	Q8BHC4	4	4	4	Dephospho-CoA kinase domain-containing protein	Dcakd	sp|Q8BHC4|DCAKD_MOUSE Dephospho-CoA kinase domain-containing protein OS=Mus musculus OX=10090 GN=Dcakd PE=1 SV=1	1	4	4	4	1	0	0	1	2	1	0	2	1	0	1	0	1	1	2	0	1	0	0	0	0	0	0	2	0	0	0	0	0	0	0	0	1	0	0	0	1	0
Q8BHD7	Q8BHD7	11	10	10	Polypyrimidine tract-binding protein 3	Ptbp3	sp|Q8BHD7|PTBP3_MOUSE Polypyrimidine tract-binding protein 3 OS=Mus musculus OX=10090 GN=Ptbp3 PE=1 SV=1	1	11	10	10	0	5	2	2	6	3	0	2	6	0	1	0	9	4	3	0	5	0	0	0	6	1	2	5	5	1	0	0	4	6	5	1	6	1	2	1	7	2
Q8BHE8	Q8BHE8	4	4	4	Uncharacterized protein C2orf47 homolog, mitochondrial		sp|Q8BHE8|MAIP1_MOUSE m-AAA protease-interacting protein 1, mitochondrial OS=Mus musculus OX=10090 GN=Maip1 PE=1 SV=1	1	4	4	4	2	0	3	1	1	0	0	2	1	0	2	0	1	3	2	0	1	0	0	0	1	0	4	4	1	0	0	0	0	2	2	2	3	1	3	1	1	2
Q8BHI7	Q8BHI7	3	3	3	Elongation of very long chain fatty acids protein 5	Elovl5	sp|Q8BHI7|ELOV5_MOUSE Elongation of very long chain fatty acids protein 5 OS=Mus musculus OX=10090 GN=Elovl5 PE=1 SV=1	1	3	3	3	1	1	1	1	1	1	1	2	1	1	2	1	1	1	1	2	1	1	1	1	1	1	2	1	0	1	1	1	0	2	2	1	1	1	1	1	1	1
Q8BHJ9	Q8BHJ9	3	3	3	Pre-mRNA-splicing factor SLU7	Slu7	sp|Q8BHJ9|SLU7_MOUSE Pre-mRNA-splicing factor SLU7 OS=Mus musculus OX=10090 GN=Slu7 PE=1 SV=1	1	3	3	3	0	0	0	1	1	0	0	0	0	0	0	0	0	1	0	0	0	0	0	0	0	0	0	0	0	0	0	0	0	2	0	1	0	1	0	0	0	0
Q8BHN3	Q8BHN3	43	43	43	Neutral alpha-glucosidase AB	Ganab	sp|Q8BHN3|GANAB_MOUSE Neutral alpha-glucosidase AB OS=Mus musculus OX=10090 GN=Ganab PE=1 SV=1	1	43	43	43	1	24	3	2	1	16	2	2	33	1	1	1	31	2	2	0	34	1	0	0	33	0	0	3	32	2	0	0	23	2	1	1	38	2	2	0	34	3
Q8BI72	Q8BI72	3	3	3	CDKN2A-interacting protein	Cdkn2aip	sp|Q8BI72|CARF_MOUSE CDKN2A-interacting protein OS=Mus musculus OX=10090 GN=Cdkn2aip PE=1 SV=1	1	3	3	3	0	2	0	0	0	0	0	1	0	0	0	0	1	0	0	0	0	0	0	0	0	0	0	0	0	0	0	0	0	0	0	0	0	0	0	0	0	0
Q8BI84	Q8BI84	29	29	29	Melanoma inhibitory activity protein 3	Mia3	sp|Q8BI84|TGO1_MOUSE Transport and Golgi organization protein 1 homolog OS=Mus musculus OX=10090 GN=Mia3 PE=1 SV=2	1	29	29	29	3	17	3	4	11	8	1	8	12	0	1	0	19	13	12	1	15	0	0	0	15	0	0	4	5	0	0	0	2	4	4	11	14	7	9	1	11	8
Q8BIG4	Q8BIG4	2	2	2	F-box only protein 28	Fbxo28	sp|Q8BIG4|FBX28_MOUSE F-box only protein 28 OS=Mus musculus OX=10090 GN=Fbxo28 PE=1 SV=1	1	2	2	2	2	0	2	2	1	0	1	2	0	0	0	0	0	1	1	0	0	0	0	0	0	1	1	2	0	0	0	1	0	2	2	2	0	0	2	1	0	2
Q8BIJ6	Q8BIJ6	16	16	16	Isoleucine--tRNA ligase, mitochondrial	Iars2	sp|Q8BIJ6|SYIM_MOUSE Isoleucine--tRNA ligase, mitochondrial OS=Mus musculus OX=10090 GN=Iars2 PE=1 SV=1	1	16	16	16	0	1	1	1	0	2	1	0	6	0	0	1	9	0	1	0	5	0	0	0	6	0	1	0	7	1	0	0	0	0	0	1	8	1	1	1	14	1
Q8BIL5	Q8BIL5	3	3	3	Protein Hook homolog 1	Hook1	sp|Q8BIL5|HOOK1_MOUSE Protein Hook homolog 1 OS=Mus musculus OX=10090 GN=Hook1 PE=1 SV=2	1	3	3	3	0	0	0	0	0	0	0	0	0	0	0	0	0	1	0	0	0	0	0	0	0	0	0	0	0	0	0	0	0	0	0	1	0	0	0	0	0	0
Q8BIQ5;Q8C7E9	Q8BIQ5;Q8C7E9	6;3	6;3	6;3	Cleavage stimulation factor subunit 2;Cleavage stimulation factor subunit 2 tau variant	Cstf2;Cstf2t	sp|Q8BIQ5|CSTF2_MOUSE Cleavage stimulation factor subunit 2 OS=Mus musculus OX=10090 GN=Cstf2 PE=1 SV=2;sp|Q8C7E9|CSTFT_MOUSE Cleavage stimulation factor subunit 2 tau variant OS=Mus musculus OX=10090 GN=Cstf2t PE=1 SV=2	2	6	6	6	0	3	0	0	2	2	0	0	4	0	0	0	2	1	0	0	1	0	0	0	2	0	0	0	2	0	0	0	2	0	0	0	2	0	1	0	2	0
Q8BJ05	Q8BJ05	2	2	2	Zinc finger CCCH domain-containing protein 14	Zc3h14	sp|Q8BJ05|ZC3HE_MOUSE Zinc finger CCCH domain-containing protein 14 OS=Mus musculus OX=10090 GN=Zc3h14 PE=1 SV=1	1	2	2	2	0	2	0	0	0	2	0	0	0	0	0	0	1	0	0	0	0	0	0	0	0	0	0	0	0	0	0	0	1	0	0	0	1	0	0	0	0	0
Q8BJ64	Q8BJ64	28	28	28	Choline dehydrogenase, mitochondrial	Chdh	sp|Q8BJ64|CHDH_MOUSE Choline dehydrogenase, mitochondrial OS=Mus musculus OX=10090 GN=Chdh PE=1 SV=1	1	28	28	28	17	18	19	21	22	17	12	24	18	9	16	9	22	22	23	8	16	4	3	3	22	12	17	17	19	0	10	6	13	21	17	20	18	15	14	14	19	19
Q8BJW6	Q8BJW6	8	8	8	Eukaryotic translation initiation factor 2A;Eukaryotic translation initiation factor 2A, N-terminally processed	Eif2a	sp|Q8BJW6|EIF2A_MOUSE Eukaryotic translation initiation factor 2A OS=Mus musculus OX=10090 GN=Eif2a PE=1 SV=2	1	8	8	8	1	5	0	1	0	4	0	1	3	0	0	0	6	0	0	0	5	0	0	0	5	0	0	0	6	0	0	0	3	0	0	0	6	1	0	0	5	0
Q8BJZ4	Q8BJZ4	6	6	6	28S ribosomal protein S35, mitochondrial	Mrps35	sp|Q8BJZ4|RT35_MOUSE 28S ribosomal protein S35, mitochondrial OS=Mus musculus OX=10090 GN=Mrps35 PE=1 SV=2	1	6	6	6	1	1	2	2	5	0	0	2	1	1	0	2	1	3	3	1	0	0	0	0	0	1	1	1	0	0	0	0	0	0	0	2	0	1	2	2	1	1
Q8BK03	Q8BK03	4	4	4	Protein FAM73B	Fam73b	sp|Q8BK03|MIGA2_MOUSE Mitoguardin 2 OS=Mus musculus OX=10090 GN=Miga2 PE=1 SV=1	1	4	4	4	1	0	2	2	2	0	0	3	0	0	0	0	1	2	2	1	0	0	0	0	0	1	1	2	0	0	0	0	0	2	0	0	0	0	2	1	0	1
Q8BK30	Q8BK30	3	3	3	NADH dehydrogenase [ubiquinone] flavoprotein 3, mitochondrial	Ndufv3	sp|Q8BK30|NDUV3_MOUSE NADH dehydrogenase [ubiquinone] flavoprotein 3, mitochondrial OS=Mus musculus OX=10090 GN=Ndufv3 PE=1 SV=1	1	3	3	3	0	2	0	0	0	2	0	2	2	2	1	0	3	1	1	0	3	0	0	0	2	0	0	0	2	0	0	1	2	0	0	0	1	0	0	0	2	0
Q8BK35	Q8BK35	2	2	2		Gltscr2	sp|Q8BK35|NOP53_MOUSE Ribosome biogenesis protein NOP53 OS=Mus musculus OX=10090 GN=Nop53 PE=1 SV=1	1	2	2	2	1	0	1	2	1	0	1	1	0	0	1	0	0	0	1	0	0	0	0	1	0	0	1	0	0	0	0	1	0	0	1	0	0	0	1	0	0	0
Q8BK48	Q8BK48	20	18	16	Pyrethroid hydrolase Ces2e	Ces2e	sp|Q8BK48|EST2E_MOUSE Pyrethroid hydrolase Ces2e OS=Mus musculus OX=10090 GN=Ces2e PE=1 SV=1	1	20	18	16	0	10	0	0	0	9	0	0	12	0	0	0	11	0	0	0	12	0	0	0	12	0	0	0	11	0	0	0	10	0	0	1	17	0	1	0	17	1
Q8BK67	Q8BK67	1	1	1	Protein RCC2	Rcc2	sp|Q8BK67|RCC2_MOUSE Protein RCC2 OS=Mus musculus OX=10090 GN=Rcc2 PE=1 SV=1	1	1	1	1	0	0	0	0	0	0	0	0	0	0	0	0	1	0	0	0	0	0	0	0	0	0	0	0	0	0	0	0	0	0	0	0	1	0	0	0	1	0
Q8BK72	Q8BK72	3	3	3	28S ribosomal protein S27, mitochondrial	Mrps27	sp|Q8BK72|RT27_MOUSE 28S ribosomal protein S27, mitochondrial OS=Mus musculus OX=10090 GN=Mrps27 PE=1 SV=2	1	3	3	3	0	0	1	1	2	0	0	1	1	0	0	0	3	0	2	0	1	0	0	0	1	0	1	1	1	0	1	0	1	2	0	1	2	0	0	0	1	0
Q8BKE6	Q8BKE6	1	1	1	Cytochrome P450 20A1	Cyp20a1	sp|Q8BKE6|CP20A_MOUSE Cytochrome P450 20A1 OS=Mus musculus OX=10090 GN=Cyp20a1 PE=1 SV=1	1	1	1	1	0	0	0	0	1	0	0	1	0	0	1	0	0	0	1	0	0	0	0	0	0	0	0	0	0	0	0	0	0	0	0	0	0	0	0	0	0	0
Q8BKF1	Q8BKF1	11	11	11	DNA-directed RNA polymerase, mitochondrial	Polrmt	sp|Q8BKF1|RPOM_MOUSE DNA-directed RNA polymerase, mitochondrial OS=Mus musculus OX=10090 GN=Polrmt PE=1 SV=1	1	11	11	11	2	0	4	3	6	0	1	2	1	0	1	1	1	8	6	0	1	1	1	1	0	1	0	8	1	0	1	1	0	5	1	6	0	3	5	3	2	6
Q8BKJ9	Q8BKJ9	2	2	2	NAD-dependent protein deacetylase sirtuin-7	Sirt7	sp|Q8BKJ9|SIR7_MOUSE NAD-dependent protein deacetylase sirtuin-7 OS=Mus musculus OX=10090 GN=Sirt7 PE=1 SV=2	1	2	2	2	0	0	0	0	1	0	0	0	0	0	0	0	0	1	0	0	0	0	0	0	0	0	0	1	0	1	0	1	1	1	1	1	1	1	0	1	0	0
Q8BKS9	Q8BKS9	11	11	11	Pumilio domain-containing protein KIAA0020	Kiaa0020	sp|Q8BKS9|PUM3_MOUSE Pumilio homolog 3 OS=Mus musculus OX=10090 GN=Pum3 PE=1 SV=2	1	11	11	11	8	0	8	9	8	0	0	7	0	0	2	0	2	7	7	1	0	0	0	0	0	2	2	9	0	1	2	2	0	6	5	3	1	2	2	2	0	2
Q8BKT7	Q8BKT7	2	2	2	THO complex subunit 5 homolog	Thoc5	sp|Q8BKT7|THOC5_MOUSE THO complex subunit 5 homolog OS=Mus musculus OX=10090 GN=Thoc5 PE=1 SV=2	1	2	2	2	0	0	0	0	0	0	0	0	1	0	0	0	1	0	0	0	0	0	0	0	0	0	0	0	0	0	0	0	0	0	0	0	2	0	0	0	1	0
Q8BKZ9	Q8BKZ9	4	4	4	Pyruvate dehydrogenase protein X component, mitochondrial	Pdhx	sp|Q8BKZ9|ODPX_MOUSE Pyruvate dehydrogenase protein X component, mitochondrial OS=Mus musculus OX=10090 GN=Pdhx PE=1 SV=1	1	4	4	4	0	1	0	0	0	1	0	0	1	0	0	0	3	0	0	0	1	0	0	0	1	0	0	0	0	0	0	0	1	0	0	0	3	0	0	0	1	0
Q8BL74	Q8BL74	2	2	2	General transcription factor 3C polypeptide 2	Gtf3c2	sp|Q8BL74|TF3C2_MOUSE General transcription factor 3C polypeptide 2 OS=Mus musculus OX=10090 GN=Gtf3c2 PE=2 SV=2	1	2	2	2	0	0	0	1	1	0	0	1	0	0	0	0	0	0	0	0	0	0	0	0	1	0	0	1	0	0	0	0	0	2	1	0	0	0	0	0	0	0
Q8BL97	Q8BL97	6	5	5	Serine/arginine-rich splicing factor 7	Srsf7	sp|Q8BL97|SRSF7_MOUSE Serine/arginine-rich splicing factor 7 OS=Mus musculus OX=10090 GN=Srsf7 PE=1 SV=1	1	6	5	5	1	4	1	1	1	5	1	3	5	1	1	0	5	1	1	0	6	1	0	1	6	1	1	1	6	0	0	1	6	2	0	1	5	1	1	1	5	1
Q8BLF1	Q8BLF1	5	5	5	Neutral cholesterol ester hydrolase 1	Nceh1	sp|Q8BLF1|NCEH1_MOUSE Neutral cholesterol ester hydrolase 1 OS=Mus musculus OX=10090 GN=Nceh1 PE=1 SV=1	1	5	5	5	0	1	1	1	1	1	1	1	2	0	1	1	3	1	1	0	3	1	1	1	3	1	1	1	2	1	1	1	1	0	1	0	3	0	0	0	4	0
Q8BLN5	Q8BLN5	8	8	8	Lanosterol synthase	Lss	sp|Q8BLN5|ERG7_MOUSE Lanosterol synthase OS=Mus musculus OX=10090 GN=Lss PE=1 SV=2	1	8	8	8	0	1	0	0	0	0	0	0	3	0	0	0	3	0	0	0	4	0	0	0	3	0	0	0	2	0	0	0	0	0	0	0	7	0	1	0	5	0
Q8BM55	Q8BM55	10	10	10	Transmembrane protein 214	Tmem214	sp|Q8BM55|TM214_MOUSE Transmembrane protein 214 OS=Mus musculus OX=10090 GN=Tmem214 PE=1 SV=1	1	10	10	10	0	2	0	0	2	0	1	0	6	0	0	0	8	5	3	0	6	0	0	0	7	0	0	3	6	0	0	0	0	3	0	1	5	0	0	0	5	2
Q8BM72	Q8BM72	5	5	5	Heat shock 70 kDa protein 13	Hspa13	sp|Q8BM72|HSP13_MOUSE Heat shock 70 kDa protein 13 OS=Mus musculus OX=10090 GN=Hspa13 PE=1 SV=1	1	5	5	5	0	0	0	0	0	0	0	0	1	0	0	0	0	0	0	1	2	0	0	0	1	1	1	1	1	0	1	0	0	0	0	1	2	0	1	0	0	1
Q8BMA6	Q8BMA6	20	20	20	Signal recognition particle subunit SRP68	Srp68	sp|Q8BMA6|SRP68_MOUSE Signal recognition particle subunit SRP68 OS=Mus musculus OX=10090 GN=Srp68 PE=1 SV=2	1	20	20	20	11	8	14	12	13	7	2	9	7	0	3	2	12	14	10	2	10	0	3	0	9	3	4	12	11	1	6	5	6	10	8	13	11	11	10	2	14	11
Q8BMC4	Q8BMC4	2	2	2	Nucleolar protein 9	Nop9	sp|Q8BMC4|NOP9_MOUSE Nucleolar protein 9 OS=Mus musculus OX=10090 GN=Nop9 PE=1 SV=1	1	2	2	2	1	0	1	0	2	0	0	1	0	0	0	0	0	1	0	0	0	0	0	0	0	0	0	1	0	0	0	0	0	1	1	2	0	0	2	0	0	1
Q8BMF4	Q8BMF4	11	11	11	Dihydrolipoyllysine-residue acetyltransferase component of pyruvate dehydrogenase complex, mitochondrial	Dlat	sp|Q8BMF4|ODP2_MOUSE Dihydrolipoyllysine-residue acetyltransferase component of pyruvate dehydrogenase complex, mitochondrial OS=Mus musculus OX=10090 GN=Dlat PE=1 SV=2	1	11	11	11	1	4	0	0	4	7	0	1	6	0	0	0	6	2	1	0	7	1	0	1	8	0	0	1	5	0	0	0	5	1	1	0	9	1	1	0	8	2
Q8BMK4	Q8BMK4	4	4	4	Cytoskeleton-associated protein 4	Ckap4	sp|Q8BMK4|CKAP4_MOUSE Cytoskeleton-associated protein 4 OS=Mus musculus OX=10090 GN=Ckap4 PE=1 SV=2	1	4	4	4	2	1	1	0	2	1	2	0	0	2	2	0	1	1	2	0	1	1	0	0	1	0	0	0	0	0	0	0	0	0	0	0	0	0	0	0	0	1
Q8BMQ2	Q8BMQ2	5	5	5	General transcription factor 3C polypeptide 4	Gtf3c4	sp|Q8BMQ2|TF3C4_MOUSE General transcription factor 3C polypeptide 4 OS=Mus musculus OX=10090 GN=Gtf3c4 PE=1 SV=2	1	5	5	5	1	0	1	2	5	0	1	2	0	0	1	0	1	2	2	0	0	1	1	1	0	1	0	2	0	0	1	0	0	4	2	3	0	1	4	0	0	1
Q8BMS1	Q8BMS1	72	72	72	Trifunctional enzyme subunit alpha, mitochondrial;Long-chain enoyl-CoA hydratase;Long chain 3-hydroxyacyl-CoA dehydrogenase	Hadha	sp|Q8BMS1|ECHA_MOUSE Trifunctional enzyme subunit alpha, mitochondrial OS=Mus musculus OX=10090 GN=Hadha PE=1 SV=1	1	72	72	72	40	48	56	50	62	51	39	59	35	31	41	36	42	60	61	51	50	41	30	31	52	46	47	53	40	24	38	40	34	60	62	46	28	44	40	39	29	44
111;544112;544113;544114;544115;544116;544117;544118;544119;544120;544121;544122;544123;544124;544125;544126;544127;544128;544129;544130;544131;544132;544133;544134;544135;544136;544137;544138;544139;544140;544141;544142;544143;544144;544145;544146;544147;544148;544149;544150;544151;544152;544153;544154;544155;544156;544157;544158;544159;544160;544161;544162;544163;544164;544165;544166;544167;544…	4823;4824;4825;4826;4827;4828;4829;4830;4831;4832;4833;4834;4835;4836;4837;4838;4839;4840;4841;4842;4843;4844;4845;4846;4847;4848;4849;4850;4851;4852;4853;4854;4855;4856;4857;4858;4859;4860;4861;4862;4863;4864;4865;4866;4867;4868;4869;4870;4871;4872;4873;4874;4875;4876;4877;4878;4879;4880;4881;4882;4883;4884;4885;4886;4887;4888;4889;4890;4891;4892;4893;4894;4895;4896;4897;4898;4899;4900;4901;4902…	4902;4986;10257;10443;10462;14822;19950;19961;19966;39909;49413;49905;49958;51435;51489;51565;78865;79114;79127;79358;79369;79370;87442;87464;92644;93581;93603;101717;101740;101819;101831;130559;130564;136003;138233;138243;142393;147746;153427;155229;155267;158451;159374;159461;164076;183791;193239;201671;201844;206225;206354;208631;222303;222394;224142;241495;244497;256620;256726;259869;275577;2…	1844;1845;1846;1847;1848;1849;1850;1851;1852;1853;1854	191;200;201;215;273;372;443;497;506;622;652	-1
Q8BMS4	Q8BMS4	5	5	5	Ubiquinone biosynthesis O-methyltransferase, mitochondrial	Coq3	sp|Q8BMS4|COQ3_MOUSE Ubiquinone biosynthesis O-methyltransferase, mitochondrial OS=Mus musculus OX=10090 GN=Coq3 PE=1 SV=1	1	5	5	5	0	0	0	0	3	0	0	1	0	0	0	0	2	2	1	0	1	0	0	0	2	0	0	0	0	0	0	0	0	1	0	1	0	0	0	0	0	1
Q8BNI4;Q9D8K3	Q8BNI4	4;1	4;1	4;1	Derlin-2	Derl2	sp|Q8BNI4|DERL2_MOUSE Derlin-2 OS=Mus musculus OX=10090 GN=Derl2 PE=1 SV=2	2	4	4	4	0	0	1	1	2	0	0	2	1	0	2	0	1	1	1	0	0	0	0	0	1	0	2	1	0	0	0	0	0	0	0	0	3	0	0	0	2	0
Q8BP40	Q8BP40	5	5	5	Lysophosphatidic acid phosphatase type 6	Acp6	sp|Q8BP40|PPA6_MOUSE Lysophosphatidic acid phosphatase type 6 OS=Mus musculus OX=10090 GN=Acp6 PE=1 SV=1	1	5	5	5	1	0	0	0	0	0	0	0	1	0	0	0	3	0	0	0	2	0	0	0	3	0	0	0	0	0	0	0	0	0	0	0	4	0	0	0	1	0
Q8BP48	Q8BP48	3	3	3	Methionine aminopeptidase 1	Metap1	sp|Q8BP48|MAP11_MOUSE Methionine aminopeptidase 1 OS=Mus musculus OX=10090 GN=Metap1 PE=1 SV=1	1	3	3	3	0	0	1	1	1	1	0	1	0	0	0	1	3	1	1	0	0	0	0	0	1	0	0	0	1	0	0	0	1	1	1	2	3	0	0	0	0	0
Q8BP67	Q8BP67	17	17	17	60S ribosomal protein L24	Rpl24	sp|Q8BP67|RL24_MOUSE 60S ribosomal protein L24 OS=Mus musculus OX=10090 GN=Rpl24 PE=1 SV=2	1	17	17	17	10	11	12	12	10	9	11	13	8	12	12	11	8	12	12	7	8	6	11	9	7	12	13	12	6	12	11	9	7	12	13	9	3	8	6	5	2	8
Q8BP71;Q9JJ43	Q8BP71	3;1	3;1	3;1	RNA binding protein fox-1 homolog 2	Rbfox2	sp|Q8BP71|RFOX2_MOUSE RNA binding protein fox-1 homolog 2 OS=Mus musculus OX=10090 GN=Rbfox2 PE=1 SV=2	2	3	3	3	1	0	0	1	1	0	0	3	0	0	1	0	0	2	0	0	0	0	0	0	0	1	0	2	0	0	0	0	0	2	2	1	0	0	0	0	0	1
Q8BP92	Q8BP92	6	6	6	Reticulocalbin-2	Rcn2	sp|Q8BP92|RCN2_MOUSE Reticulocalbin-2 OS=Mus musculus OX=10090 GN=Rcn2 PE=1 SV=1	1	6	6	6	5	0	4	6	6	0	4	4	2	2	3	5	2	5	5	0	0	0	2	5	2	4	5	6	2	4	5	5	0	5	3	6	0	5	5	5	1	6
Q8BPS4	Q8BPS4	1	1	1	Integral membrane protein GPR180	Gpr180	sp|Q8BPS4|GP180_MOUSE Integral membrane protein GPR180 OS=Mus musculus OX=10090 GN=Gpr180 PE=1 SV=1	1	1	1	1	0	0	0	0	0	0	0	0	0	0	0	0	0	0	0	0	0	0	0	0	0	0	0	1	0	0	0	0	0	0	0	0	0	0	0	0	0	0
Q8BRF7	Q8BRF7	7	7	7	Sec1 family domain-containing protein 1	Scfd1	sp|Q8BRF7|SCFD1_MOUSE Sec1 family domain-containing protein 1 OS=Mus musculus OX=10090 GN=Scfd1 PE=1 SV=1	1	7	7	7	0	1	0	0	1	1	0	1	3	0	0	0	4	1	0	0	1	0	0	0	2	0	0	1	1	1	0	0	0	0	0	0	4	0	0	0	1	0
Q8BS35	Q8BS35	3	3	3	Alkylglycerol monooxygenase	Agmo	sp|Q8BS35|ALKMO_MOUSE Alkylglycerol monooxygenase OS=Mus musculus OX=10090 GN=Agmo PE=1 SV=1	1	3	3	3	0	0	0	0	1	0	0	0	2	0	0	0	2	1	1	0	1	0	0	0	2	0	0	1	1	0	0	0	1	1	0	3	2	0	1	0	2	1
Q8BSE0	Q8BSE0	5	5	5	Regulator of microtubule dynamics protein 2	Rmdn2	sp|Q8BSE0|RMD2_MOUSE Regulator of microtubule dynamics protein 2 OS=Mus musculus OX=10090 GN=Rmdn2 PE=1 SV=1	1	5	5	5	0	0	0	1	2	1	0	1	1	0	0	0	4	3	1	1	0	0	0	0	1	0	0	1	0	0	0	0	0	2	1	0	4	0	1	0	3	2
Q8BSF4	Q8BSF4	3	3	3	Phosphatidylserine decarboxylase proenzyme;Phosphatidylserine decarboxylase alpha chain;Phosphatidylserine decarboxylase beta chain	Pisd	sp|Q8BSF4|PISD_MOUSE Phosphatidylserine decarboxylase proenzyme, mitochondrial OS=Mus musculus OX=10090 GN=Pisd PE=2 SV=1	1	3	3	3	1	0	1	2	3	1	1	3	1	1	2	1	1	3	3	1	2	1	1	1	1	1	1	1	1	1	1	1	1	1	2	2	2	1	1	1	1	2
Q8BSQ9	Q8BSQ9	21	21	21	Protein polybromo-1	Pbrm1	sp|Q8BSQ9|PB1_MOUSE Protein polybromo-1 OS=Mus musculus OX=10090 GN=Pbrm1 PE=1 SV=4	1	21	21	21	8	0	10	11	15	0	2	13	0	1	4	0	1	14	12	0	0	0	0	0	0	5	5	13	0	0	0	0	0	14	11	13	0	15	12	2	0	13
Q8BSY0	Q8BSY0	24	24	24	Aspartyl/asparaginyl beta-hydroxylase	Asph	sp|Q8BSY0|ASPH_MOUSE Aspartyl/asparaginyl beta-hydroxylase OS=Mus musculus OX=10090 GN=Asph PE=1 SV=1	1	24	24	24	14	4	16	17	13	3	4	20	6	4	11	2	10	19	16	5	7	1	3	1	6	11	9	14	6	0	7	3	0	15	13	18	10	11	15	11	7	16
Q8BT60;P59108;Q1RLL3;Q9Z140;Q8BLR2;Q0VE82;Q8JZW4	Q8BT60	6;1;1;1;1;1;1	6;1;1;1;1;1;1	4;0;0;0;0;0;0	Copine-3	Cpne3	sp|Q8BT60|CPNE3_MOUSE Copine-3 OS=Mus musculus OX=10090 GN=Cpne3 PE=1 SV=2	7	6	6	4	0	1	0	0	1	1	0	0	5	0	0	0	5	1	2	0	5	0	0	1	5	0	0	0	5	0	0	0	1	0	1	0	4	0	1	0	5	0
Q8BTE0	Q8BTE0	2	2	2	Succinate dehydrogenase assembly factor 4, mitochondrial	Sdhaf4	sp|Q8BTE0|SDHF4_MOUSE Succinate dehydrogenase assembly factor 4, mitochondrial OS=Mus musculus OX=10090 GN=Sdhaf4 PE=3 SV=2	1	2	2	2	0	1	0	0	0	1	0	0	0	0	0	0	0	0	0	0	0	0	0	0	0	0	0	0	0	0	0	0	1	0	0	0	0	0	0	0	1	0
Q8BTI8	Q8BTI8	16	16	16	Serine/arginine repetitive matrix protein 2	Srrm2	sp|Q8BTI8|SRRM2_MOUSE Serine/arginine repetitive matrix protein 2 OS=Mus musculus OX=10090 GN=Srrm2 PE=1 SV=3	1	16	16	16	0	12	0	1	2	8	0	3	7	0	0	0	6	2	2	0	5	0	0	0	8	0	0	1	3	0	0	0	7	3	2	2	8	0	3	1	6	1
Q8BTM8	Q8BTM8	33	32	32	Filamin-A	Flna	sp|Q8BTM8|FLNA_MOUSE Filamin-A OS=Mus musculus OX=10090 GN=Flna PE=1 SV=5	1	33	32	32	0	9	1	1	0	3	0	0	17	1	0	1	23	1	0	1	2	1	1	0	5	1	0	1	8	1	1	0	1	0	0	2	15	2	2	1	8	1
Q8BTY8	Q8BTY8	1	1	1	Sec1 family domain-containing protein 2	Scfd2	sp|Q8BTY8|SCFD2_MOUSE Sec1 family domain-containing protein 2 OS=Mus musculus OX=10090 GN=Scfd2 PE=1 SV=1	1	1	1	1	1	0	0	0	1	0	0	1	0	0	0	0	0	0	0	0	0	0	0	0	0	0	0	0	0	0	0	0	0	0	0	0	0	0	0	0	0	0
Q8BU03	Q8BU03	2	2	2	Periodic tryptophan protein 2 homolog	Pwp2	sp|Q8BU03|PWP2_MOUSE Periodic tryptophan protein 2 homolog OS=Mus musculus OX=10090 GN=Pwp2 PE=1 SV=1	1	2	2	2	1	0	0	2	1	0	0	1	0	0	0	0	0	0	0	0	0	0	0	0	0	0	0	2	0	0	0	0	0	1	1	0	0	0	0	0	0	1
Q8BU14	Q8BU14	10	10	10	Translocation protein SEC62	Sec62	sp|Q8BU14|SEC62_MOUSE Translocation protein SEC62 OS=Mus musculus OX=10090 GN=Sec62 PE=1 SV=1	1	10	10	10	5	2	7	8	8	2	3	6	3	1	5	1	4	8	8	3	4	2	0	0	2	4	4	8	2	3	4	4	1	5	5	7	3	6	5	5	3	5
Q8BU33	Q8BU33	3	3	3	Acetolactate synthase-like protein	Ilvbl	sp|Q8BU33|ILVBL_MOUSE Acetolactate synthase-like protein OS=Mus musculus OX=10090 GN=Ilvbl PE=1 SV=1	1	3	3	3	0	0	0	0	0	0	0	0	1	0	0	0	3	0	0	0	0	0	0	0	0	0	0	0	0	0	0	0	0	0	0	0	2	0	0	0	2	0
Q8BU88	Q8BU88	5	5	5	39S ribosomal protein L22, mitochondrial	Mrpl22	sp|Q8BU88|RM22_MOUSE 39S ribosomal protein L22, mitochondrial OS=Mus musculus OX=10090 GN=Mrpl22 PE=1 SV=1	1	5	5	5	2	0	2	2	3	0	0	3	0	3	3	2	1	4	3	0	0	1	1	2	0	3	3	2	1	1	3	2	0	3	4	1	0	0	1	0	0	1
Q8BUK6	Q8BUK6	3	3	3	Protein Hook homolog 3	Hook3	sp|Q8BUK6|HOOK3_MOUSE Protein Hook homolog 3 OS=Mus musculus OX=10090 GN=Hook3 PE=1 SV=2	1	3	3	3	0	0	0	0	0	0	0	0	0	0	0	0	0	1	0	0	0	0	0	0	0	0	0	1	0	0	0	0	0	2	1	1	0	0	0	0	0	0
Q8BUV3	Q8BUV3	1	1	1	Gephyrin;Molybdopterin adenylyltransferase;Molybdopterin molybdenumtransferase	Gphn	sp|Q8BUV3|GEPH_MOUSE Gephyrin OS=Mus musculus OX=10090 GN=Gphn PE=1 SV=2	1	1	1	1	0	1	0	0	0	0	0	0	0	0	0	0	0	0	0	0	0	0	0	0	0	0	0	0	0	0	0	0	0	0	0	0	0	0	0	0	0	0
Q8BV49;Q504N7	Q8BV49;Q504N7	4;2	4;2	4;2	Pyrin and HIN domain-containing protein 1;Pyrin and HIN domain-containing protein 1-like	Pyhin1	sp|Q8BV49|IFIX_MOUSE Pyrin and HIN domain-containing protein 1 OS=Mus musculus OX=10090 GN=Pyhin1 PE=1 SV=1;sp|Q504N7|IFIXL_MOUSE Pyrin and HIN domain-containing protein 1-like OS=Mus musculus OX=10090 PE=2 SV=1	2	4	4	4	1	0	1	2	4	1	0	4	0	0	1	1	1	4	4	0	0	0	0	0	0	0	2	3	0	0	0	0	0	4	4	2	0	3	2	0	1	2
Q8BVI4	Q8BVI4	4	4	4	Dihydropteridine reductase	Qdpr	sp|Q8BVI4|DHPR_MOUSE Dihydropteridine reductase OS=Mus musculus OX=10090 GN=Qdpr PE=1 SV=2	1	4	4	4	0	3	0	0	0	2	0	0	2	0	0	0	3	0	0	0	3	0	0	0	2	0	0	0	2	0	0	0	2	0	0	0	3	0	0	0	3	0
Q8BVK9	Q8BVK9	3	3	3	Sp110 nuclear body protein	Sp110	sp|Q8BVK9|SP110_MOUSE Sp110 nuclear body protein OS=Mus musculus OX=10090 GN=Sp110 PE=1 SV=1	1	3	3	3	1	0	1	1	1	0	1	1	0	0	0	0	0	2	0	0	0	0	0	1	0	0	1	0	0	0	1	0	0	1	0	0	0	0	0	0	0	1
Q8BVP6	Q8BVP6	1	1	1	Ly6/PLAUR domain-containing protein 4	Lypd4	sp|Q8BVP6|LYPD4_MOUSE Ly6/PLAUR domain-containing protein 4 OS=Mus musculus OX=10090 GN=Lypd4 PE=1 SV=1	1	1	1	1	0	0	0	0	0	0	0	0	0	0	0	0	0	0	0	0	0	0	0	0	0	0	0	0	1	0	0	0	0	0	0	0	0	0	0	0	0	0
Q8BVY0	Q8BVY0	26	26	26	Ribosomal L1 domain-containing protein 1	Rsl1d1	sp|Q8BVY0|RL1D1_MOUSE Ribosomal L1 domain-containing protein 1 OS=Mus musculus OX=10090 GN=Rsl1d1 PE=1 SV=1	1	26	26	26	17	5	22	19	19	5	15	19	11	8	17	15	11	21	19	11	4	10	7	7	4	12	8	20	6	6	12	11	1	19	18	14	7	15	14	11	5	15
Q8BW75	Q8BW75	28	28	28	Amine oxidase [flavin-containing] B	Maob	sp|Q8BW75|AOFB_MOUSE Amine oxidase [flavin-containing] B OS=Mus musculus OX=10090 GN=Maob PE=1 SV=4	1	28	28	28	0	6	0	0	0	8	0	0	18	0	0	0	18	2	2	0	12	0	0	0	17	0	0	0	13	0	0	0	10	1	0	0	14	0	0	0	17	1
Q8BWF0	Q8BWF0	12	12	12	Succinate-semialdehyde dehydrogenase, mitochondrial	Aldh5a1	sp|Q8BWF0|SSDH_MOUSE Succinate-semialdehyde dehydrogenase, mitochondrial OS=Mus musculus OX=10090 GN=Aldh5a1 PE=1 SV=1	1	12	12	12	0	6	0	0	1	7	0	0	6	0	0	0	8	0	1	0	9	0	0	0	9	0	0	0	4	1	0	1	3	0	0	0	8	0	0	0	9	0
Q8BWM0	Q8BWM0	5	5	5	Prostaglandin E synthase 2;Prostaglandin E synthase 2 truncated form	Ptges2	sp|Q8BWM0|PGES2_MOUSE Prostaglandin E synthase 2 OS=Mus musculus OX=10090 GN=Ptges2 PE=1 SV=3	1	5	5	5	0	0	0	0	0	1	0	2	3	0	0	0	3	0	0	0	3	0	0	0	3	0	0	0	3	0	0	0	1	0	0	0	4	0	1	0	4	1
Q8BWN8	Q8BWN8	12	7	7	Acyl-coenzyme A thioesterase 4	Acot4	sp|Q8BWN8|ACOT4_MOUSE Peroxisomal succinyl-coenzyme A thioesterase OS=Mus musculus OX=10090 GN=Acot4 PE=1 SV=1	1	12	7	7	0	2	0	0	0	8	0	0	2	0	0	0	8	0	0	0	4	0	0	0	7	0	0	0	1	0	0	0	5	0	0	1	3	0	0	0	8	1
Q8BWQ1;Q80X89;Q6PDD0	Q8BWQ1	21;2;2	20;1;1	20;1;1	UDP-glucuronosyltransferase 2A3	Ugt2a3	sp|Q8BWQ1|UD2A3_MOUSE UDP-glucuronosyltransferase 2A3 OS=Mus musculus OX=10090 GN=Ugt2a3 PE=1 SV=1	3	21	20	20	4	11	7	5	6	11	2	8	14	0	5	1	12	9	7	1	12	0	0	0	14	1	0	5	13	0	0	0	11	4	4	6	14	6	5	4	18	5
Q8BWT1	Q8BWT1	35	35	35	3-ketoacyl-CoA thiolase, mitochondrial	Acaa2	sp|Q8BWT1|THIM_MOUSE 3-ketoacyl-CoA thiolase, mitochondrial OS=Mus musculus OX=10090 GN=Acaa2 PE=1 SV=3	1	35	35	35	22	30	28	25	28	32	16	29	31	15	24	16	31	28	29	20	32	17	15	11	32	24	22	28	32	10	17	19	30	26	27	20	26	22	19	19	30	20
Q8BWW4	Q8BWW4	1	1	1	La-related protein 4	Larp4	sp|Q8BWW4|LARP4_MOUSE La-related protein 4 OS=Mus musculus OX=10090 GN=Larp4 PE=1 SV=2	1	1	1	1	0	0	0	1	1	0	0	0	0	0	0	0	1	0	0	0	1	0	0	0	0	0	0	1	0	0	0	0	0	0	1	1	1	0	0	0	0	0
Q8BWY3	Q8BWY3	9	9	9	Eukaryotic peptide chain release factor subunit 1	Etf1	sp|Q8BWY3|ERF1_MOUSE Eukaryotic peptide chain release factor subunit 1 OS=Mus musculus OX=10090 GN=Etf1 PE=1 SV=4	1	9	9	9	0	1	1	0	1	1	0	0	1	0	0	0	3	0	0	0	2	0	0	0	3	0	0	1	4	0	0	0	1	0	0	0	5	1	0	0	5	0
Q8BX02	Q8BX02	1	1	1	KN motif and ankyrin repeat domain-containing protein 2	Kank2	sp|Q8BX02|KANK2_MOUSE KN motif and ankyrin repeat domain-containing protein 2 OS=Mus musculus OX=10090 GN=Kank2 PE=1 SV=1	1	1	1	1	0	0	0	0	0	0	0	0	0	0	0	0	0	0	0	0	0	0	0	0	0	0	0	0	0	0	0	0	0	0	0	0	0	0	0	0	0	0
Q8BX10	Q8BX10	4	4	4	Serine/threonine-protein phosphatase PGAM5, mitochondrial	Pgam5	sp|Q8BX10|PGAM5_MOUSE Serine/threonine-protein phosphatase PGAM5, mitochondrial OS=Mus musculus OX=10090 GN=Pgam5 PE=1 SV=1	1	4	4	4	0	1	1	2	1	0	0	2	2	0	0	1	0	2	2	0	1	0	1	0	1	1	0	2	1	0	0	0	1	0	1	1	4	2	1	3	1	2
Q8BX90	Q8BX90	1	1	1	Fibronectin type-III domain-containing protein 3A	Fndc3a	sp|Q8BX90|FND3A_MOUSE Fibronectin type-III domain-containing protein 3A OS=Mus musculus OX=10090 GN=Fndc3a PE=1 SV=3	1	1	1	1	0	0	0	0	0	0	0	0	1	0	0	0	1	0	0	0	0	0	0	0	1	0	0	0	0	0	0	0	0	0	0	0	0	0	0	0	0	0
Q8BXA1	Q8BXA1	5	5	5	Golgi integral membrane protein 4	Golim4	sp|Q8BXA1|GOLI4_MOUSE Golgi integral membrane protein 4 OS=Mus musculus OX=10090 GN=Golim4 PE=1 SV=1	1	5	5	5	0	3	0	2	0	3	0	0	2	0	0	0	1	0	0	0	5	1	0	0	2	0	1	1	1	0	1	0	3	2	2	1	2	0	1	0	1	0
Q8BXA5	Q8BXA5	2	2	2	Cleft lip and palate transmembrane protein 1-like protein	Clptm1l	sp|Q8BXA5|CLP1L_MOUSE Cleft lip and palate transmembrane protein 1-like protein OS=Mus musculus OX=10090 GN=Clptm1l PE=1 SV=1	1	2	2	2	0	0	1	0	0	0	0	1	1	0	0	0	0	1	0	0	0	0	0	0	0	0	0	1	1	0	0	0	0	0	0	0	1	0	0	0	0	0
Q8BXV2	Q8BXV2	2	2	2	BRI3-binding protein	Bri3bp	sp|Q8BXV2|BRI3B_MOUSE BRI3-binding protein OS=Mus musculus OX=10090 GN=Bri3bp PE=1 SV=1	1	2	2	2	0	1	1	2	1	1	0	0	2	0	0	0	2	0	0	0	1	0	0	0	1	0	0	0	2	0	0	0	2	0	0	1	2	0	1	0	2	0
Q8BYC6	Q8BYC6	28	28	28	Serine/threonine-protein kinase TAO3	Taok3	sp|Q8BYC6|TAOK3_MOUSE Serine/threonine-protein kinase TAO3 OS=Mus musculus OX=10090 GN=Taok3 PE=1 SV=2	1	28	28	28	21	3	24	23	24	1	17	19	2	10	12	6	5	15	14	7	1	4	7	10	4	14	10	21	2	8	15	15	1	19	19	19	4	17	18	11	6	18
Q8BYL4	Q8BYL4	5	5	5	Tyrosine--tRNA ligase, mitochondrial	Yars2	sp|Q8BYL4|SYYM_MOUSE Tyrosine--tRNA ligase, mitochondrial OS=Mus musculus OX=10090 GN=Yars2 PE=1 SV=2	1	5	5	5	0	0	0	0	0	0	0	1	1	0	0	0	1	1	1	0	1	0	0	1	1	1	1	0	0	0	0	0	0	0	0	0	3	0	0	0	1	0
Q8BYU6	Q8BYU6	6	6	6	Torsin-1A-interacting protein 2	Tor1aip2	sp|Q8BYU6|TOIP2_MOUSE Torsin-1A-interacting protein 2 OS=Mus musculus OX=10090 GN=Tor1aip2 PE=1 SV=1	1	6	6	6	0	3	0	0	0	2	0	0	2	0	0	0	2	0	0	0	1	0	0	0	2	0	0	0	1	0	0	0	1	0	0	0	4	0	0	0	2	0
Q8BZ09	Q8BZ09	5	5	5	Mitochondrial 2-oxodicarboxylate carrier	Slc25a21	sp|Q8BZ09|ODC_MOUSE Mitochondrial 2-oxodicarboxylate carrier OS=Mus musculus OX=10090 GN=Slc25a21 PE=1 SV=1	1	5	5	5	2	0	2	2	3	0	0	2	2	0	2	0	1	4	5	0	1	0	0	0	1	1	2	1	0	0	0	0	0	3	2	1	1	1	2	1	1	1
Q8BZ20	Q8BZ20	2	2	2	Poly [ADP-ribose] polymerase 12	Parp12	sp|Q8BZ20|PAR12_MOUSE Protein mono-ADP-ribosyltransferase PARP12 OS=Mus musculus OX=10090 GN=Parp12 PE=1 SV=3	1	2	2	2	0	0	1	1	1	0	0	1	0	0	0	0	0	1	0	0	0	0	0	0	0	0	0	2	0	0	0	0	0	2	1	1	0	2	2	0	0	1
Q8BZR9	Q8BZR9	1	1	1	Uncharacterized protein C17orf85 homolog		sp|Q8BZR9|NCBP3_MOUSE Nuclear cap-binding protein subunit 3 OS=Mus musculus OX=10090 GN=Ncbp3 PE=1 SV=1	1	1	1	1	0	1	0	0	0	1	0	0	1	0	0	0	1	0	0	0	0	0	0	0	1	0	0	0	0	0	0	0	0	0	0	0	1	0	0	0	1	0
Q8C050	Q8C050	2	2	2	Ribosomal protein S6 kinase alpha-5	Rps6ka5	sp|Q8C050|KS6A5_MOUSE Ribosomal protein S6 kinase alpha-5 OS=Mus musculus OX=10090 GN=Rps6ka5 PE=1 SV=2	1	2	2	2	0	0	0	1	0	0	0	0	0	0	0	0	0	0	0	0	0	0	0	0	0	0	0	1	0	0	0	0	0	0	0	1	1	1	1	1	1	1
Q8C0C0	Q8C0C0	2	2	2	Zinc fingers and homeoboxes protein 2	Zhx2	sp|Q8C0C0|ZHX2_MOUSE Zinc fingers and homeoboxes protein 2 OS=Mus musculus OX=10090 GN=Zhx2 PE=1 SV=1	1	2	2	2	0	0	0	0	0	0	0	0	0	0	0	0	0	0	0	0	0	0	0	0	0	0	0	1	0	0	0	0	0	0	0	0	0	0	0	0	0	0
Q8C0C7	Q8C0C7	16	16	16	Phenylalanine--tRNA ligase alpha subunit	Farsa	sp|Q8C0C7|SYFA_MOUSE Phenylalanine--tRNA ligase alpha subunit OS=Mus musculus OX=10090 GN=Farsa PE=1 SV=1	1	16	16	16	0	8	2	2	1	7	0	1	6	0	0	0	10	1	1	0	9	0	0	0	10	1	0	0	11	0	0	0	7	2	0	4	14	1	0	0	11	1
Q8C0Q2	Q8C0Q2	3	3	3	Zinc fingers and homeoboxes protein 3	Zhx3	sp|Q8C0Q2|ZHX3_MOUSE Zinc fingers and homeoboxes protein 3 OS=Mus musculus OX=10090 GN=Zhx3 PE=1 SV=2	1	3	3	3	0	0	0	0	0	0	0	0	0	0	0	0	0	0	0	0	0	0	0	0	0	0	0	0	0	0	0	0	0	0	1	0	0	0	1	0	0	0
Q8C165	Q8C165	15	15	15	Probable carboxypeptidase PM20D1	Pm20d1	sp|Q8C165|P20D1_MOUSE N-fatty-acyl-amino acid synthase/hydrolase PM20D1 OS=Mus musculus OX=10090 GN=Pm20d1 PE=1 SV=1	1	15	15	15	1	9	0	0	0	12	0	0	12	0	1	0	12	0	0	0	10	0	0	0	10	0	0	0	12	0	0	0	8	0	0	0	13	0	1	0	12	0
Q8C181	Q8C181	3	1	1	Muscleblind-like protein 2	Mbnl2	sp|Q8C181|MBNL2_MOUSE Muscleblind-like protein 2 OS=Mus musculus OX=10090 GN=Mbnl2 PE=2 SV=2	1	3	1	1	0	0	0	0	0	1	0	0	1	0	0	0	2	1	0	0	1	0	0	0	1	0	0	0	0	0	0	0	1	0	0	1	1	1	0	1	2	0
Q8C196;B2RQC6	Q8C196	157;3	157;3	157;3	Carbamoyl-phosphate synthase [ammonia], mitochondrial	Cps1	sp|Q8C196|CPSM_MOUSE Carbamoyl-phosphate synthase [ammonia], mitochondrial OS=Mus musculus OX=10090 GN=Cps1 PE=1 SV=2	2	157	157	157	42	108	55	56	49	112	19	61	115	19	41	15	128	64	51	19	119	15	12	8	128	32	39	48	109	11	20	16	120	53	40	51	96	50	49	34	100	46
483629;483630;483631;483632;483633;483634;483635;483636;483637;483638;483639;483640;483641;483642;483643;483644;483645;483646;483647;483648;483649;483650;483651;483652;483653;483654;483655;483656;483657;483658;483659;483660;483661;483662;483663;483664;483665;483666;483667;483668;483669;483670;483671;483672;483673;483674;483675;483676;483677;483678;483679;483680;483681;483682;483683;483684;483685;…	761;762;763;764;765;766;767;768;769;770;771;772;773;774;775;776;777;778;779;780;781;782;783;784;785;786;787;788;789;790;791;792;793;794;795;796;797;798;799;800;801;802;803;804;805;806;807;808;809;810;811;812;813;814;815;816;817;818;819;6179;6180;6181;6182;6183;6184;7822;7823;7824;7825;7826;7827;7828;7829;7830;7831;7832;7833;7834;7835;7836;7837;7838;7839;7840;7841;7842;7843;7844;7845;7846;7847;784…	814;6182;7843;7995;14734;15121;16984;17061;21004;21021;21053;23185;29322;29332;34002;37085;37100;40050;40055;40064;41831;62363;62479;62483;66543;66558;69008;69033;72273;72296;73260;73302;74673;74684;81773;81781;81783;82252;87485;87491;87638;87675;89132;89158;98161;98216;99109;99117;101159;101190;104555;104615;104646;104980;108300;108675;108681;108717;109694;111140;122998;123057;123080;123430;1235…	1911;1912;1913;1914;1915;1916;1917;1918;1919;1920;1921;1922;1923;1924;1925;1926;1927;1928;1929;1930;1931;1932;1933	56;96;121;179;254;311;313;365;452;462;542;570;585;616;799;862;1076;1139;1148;1178;1209;1283;1312	-1;-1
Q8C1B7	Q8C1B7	2	2	2	Septin-11	2022-09-11	sp|Q8C1B7|SEP11_MOUSE Septin-11 OS=Mus musculus OX=10090 GN=Septin11 PE=1 SV=4	1	2	2	2	0	0	0	0	0	0	0	0	0	0	0	0	1	0	0	0	0	0	0	0	0	0	0	0	0	0	0	0	0	0	0	0	1	0	0	0	1	0
Q8C1E7	Q8C1E7	3	3	3	Transmembrane protein 120A	Tmem120a	sp|Q8C1E7|T120A_MOUSE Transmembrane protein 120A OS=Mus musculus OX=10090 GN=Tmem120a PE=1 SV=1	1	3	3	3	0	0	0	0	1	0	0	3	3	2	2	0	2	3	2	0	1	0	0	0	1	0	0	0	1	0	0	0	0	2	0	0	2	0	0	0	2	1
Q8C1Q6	Q8C1Q6	2	2	2	Small integral membrane protein 4	Smim4	sp|Q8C1Q6|SMIM4_MOUSE Small integral membrane protein 4 OS=Mus musculus OX=10090 GN=Smim4 PE=1 SV=2	1	2	2	2	2	1	2	2	2	1	2	2	1	2	2	2	1	1	2	1	1	1	2	1	1	1	2	1	1	1	1	2	1	1	1	1	0	0	0	1	1	1
Q8C2Q3	Q8C2Q3	17	17	17	RNA-binding protein 14	Rbm14	sp|Q8C2Q3|RBM14_MOUSE RNA-binding protein 14 OS=Mus musculus OX=10090 GN=Rbm14 PE=1 SV=1	1	17	17	17	13	14	11	6	17	11	1	17	12	2	4	2	11	13	11	5	6	1	1	0	10	9	2	14	9	1	1	8	6	13	11	11	12	7	10	12	10	12
Q8C3J5	Q8C3J5	4	4	4	Dedicator of cytokinesis protein 2	Dock2	sp|Q8C3J5|DOCK2_MOUSE Dedicator of cytokinesis protein 2 OS=Mus musculus OX=10090 GN=Dock2 PE=1 SV=3	1	4	4	4	0	0	0	1	2	0	0	1	0	0	0	0	0	3	2	0	0	0	0	0	0	0	0	0	0	0	0	0	0	1	0	0	0	0	0	0	0	0
Q8C3X8	Q8C3X8	6	6	6	Lipase maturation factor 2	Lmf2	sp|Q8C3X8|LMF2_MOUSE Lipase maturation factor 2 OS=Mus musculus OX=10090 GN=Lmf2 PE=1 SV=1	1	6	6	6	0	1	0	1	1	0	0	3	3	0	2	0	2	2	3	0	2	0	0	0	2	0	0	1	2	0	0	0	0	1	0	0	3	0	0	0	2	2
Q8C4J7	Q8C4J7	5	5	5	Transducin beta-like protein 3	Tbl3	sp|Q8C4J7|TBL3_MOUSE Transducin beta-like protein 3 OS=Mus musculus OX=10090 GN=Tbl3 PE=2 SV=1	1	5	5	5	0	0	2	2	1	0	0	2	0	0	0	0	0	3	1	1	0	1	1	1	0	2	1	1	0	1	1	0	0	3	0	1	1	0	0	0	0	0
Q8C5H8	Q8C5H8	16	16	16	NAD kinase 2, mitochondrial	Nadk2	sp|Q8C5H8|NAKD2_MOUSE NAD kinase 2, mitochondrial OS=Mus musculus OX=10090 GN=Nadk2 PE=1 SV=2	1	16	16	16	0	4	0	0	0	8	0	0	8	0	0	0	11	0	0	0	9	0	0	0	12	0	0	0	10	0	0	0	7	0	0	0	9	0	0	0	10	0
Q8C6B9	Q8C6B9	6	6	6	Active regulator of SIRT1	Rps19bp1	sp|Q8C6B9|AROS_MOUSE Active regulator of SIRT1 OS=Mus musculus OX=10090 GN=Rps19bp1 PE=1 SV=1	1	6	6	6	4	0	4	4	4	0	5	3	0	4	4	3	0	2	2	2	0	3	5	4	1	5	6	4	0	5	5	5	0	6	6	2	0	3	2	2	0	2
Q8C7E7	Q8C7E7	7	7	7	Starch-binding domain-containing protein 1	Stbd1	sp|Q8C7E7|STBD1_MOUSE Starch-binding domain-containing protein 1 OS=Mus musculus OX=10090 GN=Stbd1 PE=1 SV=1	1	7	7	7	1	2	1	0	0	0	0	3	1	0	1	0	2	3	2	0	1	0	0	0	0	0	0	4	2	0	1	0	0	2	0	5	3	4	4	1	0	2
Q8C7G5	Q8C7G5	2	2	2	Apolipoprotein A-V	Apoa5	sp|Q8C7G5|APOA5_MOUSE Apolipoprotein A-V OS=Mus musculus OX=10090 GN=Apoa5 PE=1 SV=1	1	2	2	2	0	2	0	0	0	1	0	0	0	0	0	0	1	0	0	0	1	0	0	0	1	0	0	0	0	0	0	0	0	0	0	0	1	0	0	0	0	0
Q8C7H1	Q8C7H1	2	2	2	Methylmalonic aciduria type A homolog, mitochondrial	Mmaa	sp|Q8C7H1|MMAA_MOUSE Methylmalonic aciduria type A homolog, mitochondrial OS=Mus musculus OX=10090 GN=Mmaa PE=1 SV=1	1	2	2	2	0	0	0	0	0	0	0	0	0	0	0	0	1	0	0	0	0	0	0	0	0	0	0	0	0	0	0	0	0	0	0	0	1	0	0	0	1	0
Q8C7Q4	Q8C7Q4	3	3	2	RNA-binding protein 4	Rbm4	sp|Q8C7Q4|RBM4_MOUSE RNA-binding protein 4 OS=Mus musculus OX=10090 GN=Rbm4 PE=1 SV=1	1	3	3	2	2	1	0	2	1	2	0	2	0	1	1	1	2	0	1	0	0	0	0	0	1	0	0	0	0	1	0	0	0	0	0	0	0	1	0	1	0	0
Q8C7V3	Q8C7V3	3	3	3	U3 small nucleolar RNA-associated protein 15 homolog	Utp15	sp|Q8C7V3|UTP15_MOUSE U3 small nucleolar RNA-associated protein 15 homolog OS=Mus musculus OX=10090 GN=Utp15 PE=1 SV=1	1	3	3	3	2	0	2	2	3	0	0	2	0	0	0	0	0	3	2	0	0	0	0	0	0	0	0	2	0	0	0	0	0	3	2	1	0	1	1	0	0	1
Q8C7X2	Q8C7X2	14	14	14	ER membrane protein complex subunit 1	Emc1	sp|Q8C7X2|EMC1_MOUSE ER membrane protein complex subunit 1 OS=Mus musculus OX=10090 GN=Emc1 PE=1 SV=1	1	14	14	14	0	1	0	0	0	2	0	0	10	0	0	0	14	0	0	0	8	0	0	0	7	0	0	0	6	0	0	0	1	0	0	0	8	0	0	0	5	0
Q8C854	Q8C854	7	7	7	Myelin expression factor 2	Myef2	sp|Q8C854|MYEF2_MOUSE Myelin expression factor 2 OS=Mus musculus OX=10090 GN=Myef2 PE=1 SV=1	1	7	7	7	2	2	3	3	3	0	0	5	4	0	1	0	3	1	1	0	1	0	0	0	2	1	1	3	0	0	0	0	1	3	2	5	5	1	5	0	1	1
Q8CAK1	Q8CAK1	4	4	4	Putative transferase CAF17 homolog, mitochondrial	Iba57	sp|Q8CAK1|CAF17_MOUSE Putative transferase CAF17 homolog, mitochondrial OS=Mus musculus OX=10090 GN=Iba57 PE=1 SV=1	1	4	4	4	0	0	0	0	0	1	0	0	0	0	0	0	2	0	0	0	3	0	0	0	3	0	0	0	1	0	0	0	0	0	0	0	1	0	0	0	1	0
Q8CAQ8	Q8CAQ8	30	30	30	MICOS complex subunit Mic60	Immt	sp|Q8CAQ8|MIC60_MOUSE MICOS complex subunit Mic60 OS=Mus musculus OX=10090 GN=Immt PE=1 SV=1	1	30	30	30	3	13	4	12	10	9	1	18	16	2	12	2	24	16	14	6	15	5	2	0	12	5	5	12	3	0	2	1	4	15	7	11	12	8	8	8	8	9
Q8CAS9	Q8CAS9	9	9	9	Poly [ADP-ribose] polymerase 9	Parp9	sp|Q8CAS9|PARP9_MOUSE Protein mono-ADP-ribosyltransferase PARP9 OS=Mus musculus OX=10090 GN=Parp9 PE=1 SV=2	1	9	9	9	1	0	1	2	4	1	0	1	1	0	1	0	1	2	0	0	2	0	0	0	3	1	1	5	3	0	0	0	0	4	2	3	4	0	3	0	1	0
Q8CAY6	Q8CAY6	5	5	5	Acetyl-CoA acetyltransferase, cytosolic	Acat2	sp|Q8CAY6|THIC_MOUSE Acetyl-CoA acetyltransferase, cytosolic OS=Mus musculus OX=10090 GN=Acat2 PE=1 SV=2	1	5	5	5	0	3	0	0	0	2	0	0	1	0	0	0	2	0	0	1	1	0	0	0	2	0	0	0	1	0	0	0	1	0	0	0	2	0	0	0	3	0
Q8CBF3	Q8CBF3	3	3	3	Ephrin type-B receptor 1	Ephb1	sp|Q8CBF3|EPHB1_MOUSE Ephrin type-B receptor 1 OS=Mus musculus OX=10090 GN=Ephb1 PE=1 SV=1	1	3	3	3	1	1	1	1	2	1	0	1	2	1	0	0	1	1	1	0	1	0	0	0	1	0	0	1	1	0	0	0	1	1	1	1	1	1	1	1	2	0
Q8CBG9	Q8CBG9	1	1	1	E3 ubiquitin-protein ligase RNF170	Rnf170	sp|Q8CBG9|RN170_MOUSE E3 ubiquitin-protein ligase RNF170 OS=Mus musculus OX=10090 GN=Rnf170 PE=1 SV=1	1	1	1	1	0	0	0	0	1	0	0	1	0	0	0	0	0	0	0	0	0	0	0	0	0	0	0	0	0	0	0	0	0	0	0	0	0	0	0	0	0	0
Q8CC88	Q8CC88	57	57	57	von Willebrand factor A domain-containing protein 8	Vwa8	sp|Q8CC88|VWA8_MOUSE von Willebrand factor A domain-containing protein 8 OS=Mus musculus OX=10090 GN=Vwa8 PE=1 SV=2	1	57	57	57	20	2	23	23	43	15	9	30	19	1	14	2	29	40	34	9	24	4	2	1	27	23	16	35	18	2	7	2	7	36	21	28	14	16	24	28	26	41
Q8CCF0	Q8CCF0	12	12	12	U4/U6 small nuclear ribonucleoprotein Prp31	Prpf31	sp|Q8CCF0|PRP31_MOUSE U4/U6 small nuclear ribonucleoprotein Prp31 OS=Mus musculus OX=10090 GN=Prpf31 PE=1 SV=3	1	12	12	12	1	5	4	5	4	0	0	4	5	1	1	0	3	3	3	0	0	1	0	0	1	2	2	4	2	0	0	0	0	5	3	11	3	6	7	5	3	4
Q8CCJ3	Q8CCJ3	15	15	15	E3 UFM1-protein ligase 1	Ufl1	sp|Q8CCJ3|UFL1_MOUSE E3 UFM1-protein ligase 1 OS=Mus musculus OX=10090 GN=Ufl1 PE=1 SV=2	1	15	15	15	6	2	8	7	10	2	0	10	3	0	5	0	6	8	3	1	3	0	0	0	1	2	2	10	2	0	1	0	0	8	6	5	4	3	5	1	2	6
Q8CCP0	Q8CCP0	20	20	20	Nuclear export mediator factor Nemf	Nemf	sp|Q8CCP0|NEMF_MOUSE Nuclear export mediator factor Nemf OS=Mus musculus OX=10090 GN=Nemf PE=1 SV=2	1	20	20	20	7	1	13	14	11	0	1	10	0	0	2	1	1	10	9	6	1	4	3	0	0	8	8	18	1	2	8	4	0	15	9	13	0	11	13	3	0	7
Q8CCS6	Q8CCS6	6	6	6	Polyadenylate-binding protein 2	Pabpn1	sp|Q8CCS6|PABP2_MOUSE Polyadenylate-binding protein 2 OS=Mus musculus OX=10090 GN=Pabpn1 PE=1 SV=3	1	6	6	6	0	4	0	0	0	4	0	1	4	0	0	0	4	0	0	0	3	0	0	0	3	0	0	0	3	0	0	0	3	0	0	2	4	0	0	0	4	0
Q8CD10	Q8CD10	4	4	4	Calcium uptake protein 2, mitochondrial	Micu2	sp|Q8CD10|MICU2_MOUSE Calcium uptake protein 2, mitochondrial OS=Mus musculus OX=10090 GN=Micu2 PE=1 SV=2	1	4	4	4	0	0	0	2	3	0	0	0	0	0	0	0	2	1	2	0	0	0	0	0	0	3	0	2	0	0	0	0	0	2	2	0	0	0	0	0	0	0
Q8CE96	Q8CE96	1	1	1	tRNA (adenine(58)-N(1))-methyltransferase non-catalytic subunit TRM6	Trmt6	sp|Q8CE96|TRM6_MOUSE tRNA (adenine(58)-N(1))-methyltransferase non-catalytic subunit TRM6 OS=Mus musculus OX=10090 GN=Trmt6 PE=1 SV=1	1	1	1	1	0	0	0	0	0	0	0	0	0	0	0	0	0	0	0	0	0	0	0	0	0	0	0	0	0	0	0	0	0	0	0	0	1	0	0	0	0	0
Q8CEE7	Q8CEE7	4	4	4	Retinol dehydrogenase 13	Rdh13	sp|Q8CEE7|RDH13_MOUSE Retinol dehydrogenase 13 OS=Mus musculus OX=10090 GN=Rdh13 PE=1 SV=1	1	4	4	4	0	0	0	1	3	0	0	3	1	1	2	1	1	4	3	0	0	0	0	0	0	0	1	0	0	0	1	1	0	1	0	1	0	0	0	0	0	1
Q8CFA2	Q8CFA2	8	8	8	Aminomethyltransferase, mitochondrial	Amt	sp|Q8CFA2|GCST_MOUSE Aminomethyltransferase, mitochondrial OS=Mus musculus OX=10090 GN=Amt PE=1 SV=1	1	8	8	8	0	1	0	0	4	4	0	0	4	0	0	0	8	1	1	0	3	0	0	0	8	0	0	0	3	0	0	0	2	0	0	0	6	0	0	0	6	1
Q8CFI7	Q8CFI7	2	2	2	DNA-directed RNA polymerase II subunit RPB2	Polr2b	sp|Q8CFI7|RPB2_MOUSE DNA-directed RNA polymerase II subunit RPB2 OS=Mus musculus OX=10090 GN=Polr2b PE=1 SV=2	1	2	2	2	0	0	1	0	0	0	0	0	1	0	0	0	0	0	1	0	0	0	0	0	0	0	0	0	0	0	0	0	0	1	0	0	1	1	2	0	0	0
Q8CFJ7	Q8CFJ7	4	4	4	Solute carrier family 25 member 45	Slc25a45	sp|Q8CFJ7|S2545_MOUSE Solute carrier family 25 member 45 OS=Mus musculus OX=10090 GN=Slc25a45 PE=1 SV=1	1	4	4	4	2	0	2	2	3	0	1	3	2	1	1	1	4	3	0	0	1	0	0	0	1	1	0	2	1	0	0	0	1	1	0	1	2	2	1	0	2	1
Q8CFQ3	Q8CFQ3	3	3	3	Intron-binding protein aquarius	Aqr	sp|Q8CFQ3|AQR_MOUSE RNA helicase aquarius OS=Mus musculus OX=10090 GN=Aqr PE=1 SV=2	1	3	3	3	0	0	0	0	0	0	0	0	2	0	0	0	2	1	0	0	0	0	0	0	0	0	0	0	0	0	0	0	0	0	0	1	2	0	0	0	1	0
Q8CFX1	Q8CFX1	25	25	25	GDH/6PGL endoplasmic bifunctional protein;Glucose 1-dehydrogenase;6-phosphogluconolactonase	H6pd	sp|Q8CFX1|G6PE_MOUSE GDH/6PGL endoplasmic bifunctional protein OS=Mus musculus OX=10090 GN=H6pd PE=1 SV=2	1	25	25	25	0	8	0	0	0	2	0	0	16	1	0	2	15	2	0	0	16	0	0	0	15	0	1	0	18	1	0	1	6	1	1	0	20	0	1	0	20	0
Q8CG76	Q8CG76	6	6	6	Aflatoxin B1 aldehyde reductase member 2	Akr7a2	sp|Q8CG76|ARK72_MOUSE Aflatoxin B1 aldehyde reductase member 2 OS=Mus musculus OX=10090 GN=Akr7a2 PE=1 SV=3	1	6	6	6	0	2	0	0	0	2	1	0	5	0	0	0	5	0	0	0	4	0	0	0	4	0	0	0	4	0	0	0	3	0	0	0	5	0	0	0	6	0
Q8CGC6	Q8CGC6	8	8	8	RNA-binding protein 28	Rbm28	sp|Q8CGC6|RBM28_MOUSE RNA-binding protein 28 OS=Mus musculus OX=10090 GN=Rbm28 PE=1 SV=4	1	8	8	8	3	0	3	3	5	0	0	4	2	0	0	0	0	4	2	0	0	0	1	0	0	1	0	4	1	0	1	0	0	4	2	3	0	2	5	2	0	4
Q8CGF5	Q8CGF5	4	4	4	Transmembrane protein 56	Tmem56	sp|Q8CGF5|TLCD4_MOUSE TLC domain-containing protein 4 OS=Mus musculus OX=10090 GN=Tlcd4 PE=2 SV=1	1	4	4	4	1	0	2	3	3	0	1	2	0	0	3	0	1	4	4	1	0	1	0	0	0	1	2	2	0	1	0	0	0	2	0	2	1	1	1	1	1	2
Q8CGF7	Q8CGF7	7	7	7	Transcription elongation regulator 1	Tcerg1	sp|Q8CGF7|TCRG1_MOUSE Transcription elongation regulator 1 OS=Mus musculus OX=10090 GN=Tcerg1 PE=1 SV=2	1	7	7	7	0	3	0	2	1	3	0	1	4	0	0	0	3	0	0	0	2	0	0	0	5	0	0	1	2	0	0	0	1	1	0	1	4	0	0	0	4	0
Q8CGK3	Q8CGK3	27	27	26	Lon protease homolog, mitochondrial	Lonp1	sp|Q8CGK3|LONM_MOUSE Lon protease homolog, mitochondrial OS=Mus musculus OX=10090 GN=Lonp1 PE=1 SV=2	1	27	27	26	2	6	4	7	14	9	1	15	18	0	2	0	22	10	10	1	14	0	0	0	17	2	5	8	17	0	2	0	7	10	3	5	18	6	5	1	18	10
Q8CGZ0	Q8CGZ0	3	3	3	Calcium homeostasis endoplasmic reticulum protein	Cherp	sp|Q8CGZ0|CHERP_MOUSE Calcium homeostasis endoplasmic reticulum protein OS=Mus musculus OX=10090 GN=Cherp PE=1 SV=1	1	3	3	3	1	2	2	1	1	1	1	0	1	0	1	0	1	1	1	0	1	0	1	1	0	2	1	2	2	0	1	1	0	2	2	2	0	0	0	0	1	0
Q8CH18	Q8CH18	13	13	13	Cell division cycle and apoptosis regulator protein 1	Ccar1	sp|Q8CH18|CCAR1_MOUSE Cell division cycle and apoptosis regulator protein 1 OS=Mus musculus OX=10090 GN=Ccar1 PE=1 SV=1	1	13	13	13	0	1	0	0	0	3	0	0	3	0	0	0	7	1	0	0	0	0	0	0	5	1	0	0	2	0	0	0	2	1	1	7	7	3	7	0	3	1
Q8CH25	Q8CH25	31	31	31	SAFB-like transcription modulator	Sltm	sp|Q8CH25|SLTM_MOUSE SAFB-like transcription modulator OS=Mus musculus OX=10090 GN=Sltm PE=1 SV=1	1	31	31	31	17	9	19	21	23	9	7	21	2	4	14	4	10	20	18	4	3	0	4	2	5	16	15	18	1	1	6	10	3	25	20	15	4	12	16	11	4	18
Q8CHG3	Q8CHG3	2	2	2	GRIP and coiled-coil domain-containing protein 2	Gcc2	sp|Q8CHG3|GCC2_MOUSE GRIP and coiled-coil domain-containing protein 2 OS=Mus musculus OX=10090 GN=Gcc2 PE=1 SV=2	1	2	2	2	1	1	1	1	1	1	1	1	1	1	1	1	1	1	1	1	1	1	0	0	1	0	0	0	0	0	0	0	0	1	0	1	0	1	1	1	0	1
Q8CHK3	Q8CHK3	3	3	3	Lysophospholipid acyltransferase 7	Mboat7	sp|Q8CHK3|MBOA7_MOUSE Lysophospholipid acyltransferase 7 OS=Mus musculus OX=10090 GN=Mboat7 PE=1 SV=1	1	3	3	3	0	1	0	0	0	0	0	2	2	0	1	0	2	0	0	0	1	1	0	0	0	0	0	0	1	0	0	0	0	0	0	1	3	0	0	0	2	0
Q8CHP5	Q8CHP5	8	8	8	Partner of Y14 and mago	Wibg	sp|Q8CHP5|PYM1_MOUSE Partner of Y14 and mago OS=Mus musculus OX=10090 GN=Pym1 PE=1 SV=2	1	8	8	8	5	6	5	7	4	6	6	3	4	3	3	3	2	4	5	2	5	4	5	2	6	4	5	5	4	2	5	6	6	3	5	4	3	5	4	3	3	3
Q8CHQ9	Q8CHQ9	10	10	8	Probable N-acetyltransferase CML2	Cml2	sp|Q8CHQ9|NT8F2_MOUSE N-acetyltransferase family 8 member 2 OS=Mus musculus OX=10090 GN=Nat8f2 PE=1 SV=1	1	10	10	8	6	7	7	9	7	8	3	8	8	5	6	2	7	7	8	3	7	1	1	1	8	1	2	8	7	2	4	1	8	6	4	7	7	7	6	6	6	6
Q8CHR6	Q8CHR6	1	1	1	Dihydropyrimidine dehydrogenase [NADP(+)]	Dpyd	sp|Q8CHR6|DPYD_MOUSE Dihydropyrimidine dehydrogenase [NADP(+)] OS=Mus musculus OX=10090 GN=Dpyd PE=1 SV=1	1	1	1	1	0	0	0	0	0	0	0	0	0	0	0	0	1	0	0	0	0	0	0	0	1	0	0	0	0	0	0	0	0	0	0	0	0	0	0	0	0	0
Q8CHS2	Q8CHS2	3	3	3	DnaJ homolog subfamily C member 22	Dnajc22	sp|Q8CHS2|DJC22_MOUSE DnaJ homolog subfamily C member 22 OS=Mus musculus OX=10090 GN=Dnajc22 PE=1 SV=1	1	3	3	3	0	0	0	0	2	0	0	1	0	0	0	0	0	0	0	0	0	0	1	0	0	0	0	1	1	0	0	0	0	1	0	0	1	0	1	0	0	0
Q8CHT0	Q8CHT0	27	27	27	Delta-1-pyrroline-5-carboxylate dehydrogenase, mitochondrial	Aldh4a1	sp|Q8CHT0|AL4A1_MOUSE Delta-1-pyrroline-5-carboxylate dehydrogenase, mitochondrial OS=Mus musculus OX=10090 GN=Aldh4a1 PE=1 SV=3	1	27	27	27	2	16	2	2	6	18	0	3	19	0	2	1	21	4	4	0	18	0	0	1	20	0	2	3	18	0	0	0	17	3	1	2	22	0	2	0	25	7
Q8CHY6	Q8CHY6	9	9	9	Transcriptional repressor p66 alpha	Gatad2a	sp|Q8CHY6|P66A_MOUSE Transcriptional repressor p66 alpha OS=Mus musculus OX=10090 GN=Gatad2a PE=1 SV=2	1	9	9	9	2	2	4	4	4	2	0	4	3	0	2	0	3	2	3	1	0	0	2	1	1	3	2	2	1	0	1	0	1	8	5	7	2	4	6	1	1	7
Q8CI11	Q8CI11	4	4	4	Guanine nucleotide-binding protein-like 3	Gnl3	sp|Q8CI11|GNL3_MOUSE Guanine nucleotide-binding protein-like 3 OS=Mus musculus OX=10090 GN=Gnl3 PE=1 SV=2	1	4	4	4	1	0	2	2	1	0	0	1	0	0	1	0	0	2	1	0	0	0	0	0	0	0	0	2	0	0	1	2	0	3	2	1	0	0	2	0	0	0
Q8CI51	Q8CI51	1	1	1	PDZ and LIM domain protein 5	Pdlim5	sp|Q8CI51|PDLI5_MOUSE PDZ and LIM domain protein 5 OS=Mus musculus OX=10090 GN=Pdlim5 PE=1 SV=4	1	1	1	1	0	0	0	0	0	0	0	0	0	0	0	0	0	0	0	0	0	0	0	0	0	0	0	0	0	0	0	0	0	0	0	1	1	1	0	0	1	0
Q8CI78	Q8CI78	1	1	1	Required for meiotic nuclear division protein 1 homolog	Rmnd1	sp|Q8CI78|RMND1_MOUSE Required for meiotic nuclear division protein 1 homolog OS=Mus musculus OX=10090 GN=Rmnd1 PE=1 SV=1	1	1	1	1	0	0	0	0	1	0	0	1	0	0	0	0	0	0	0	0	0	0	0	0	0	0	0	0	1	0	0	0	0	0	0	0	0	0	0	0	0	0
Q8CIB5	Q8CIB5	2	2	2	Fermitin family homolog 2	Fermt2	sp|Q8CIB5|FERM2_MOUSE Fermitin family homolog 2 OS=Mus musculus OX=10090 GN=Fermt2 PE=1 SV=1	1	2	2	2	0	0	0	0	0	0	0	0	0	0	0	0	2	0	0	0	0	0	0	0	0	0	0	0	0	0	0	0	0	0	0	0	0	0	0	0	0	0
Q8CIE6	Q8CIE6	21	21	21	Coatomer subunit alpha;Xenin;Proxenin	Copa	sp|Q8CIE6|COPA_MOUSE Coatomer subunit alpha OS=Mus musculus OX=10090 GN=Copa PE=1 SV=2	1	21	21	21	7	2	6	8	7	0	0	10	4	0	2	0	15	10	5	1	4	0	0	0	5	0	0	12	11	0	1	0	0	8	2	9	15	13	11	3	8	5
Q8CIH5	Q8CIH5	1	1	1	1-phosphatidylinositol 4,5-bisphosphate phosphodiesterase gamma-2	Plcg2	sp|Q8CIH5|PLCG2_MOUSE 1-phosphatidylinositol 4,5-bisphosphate phosphodiesterase gamma-2 OS=Mus musculus OX=10090 GN=Plcg2 PE=1 SV=1	1	1	1	1	0	0	0	0	0	0	0	0	0	0	0	0	0	0	0	0	0	0	0	0	0	0	0	0	0	0	0	0	0	0	0	0	0	0	0	0	0	0
Q8CIM7	Q8CIM7	29	29	24	Cytochrome P450 2D26	Cyp2d26	sp|Q8CIM7|CP2DQ_MOUSE Cytochrome P450 2D26 OS=Mus musculus OX=10090 GN=Cyp2d26 PE=1 SV=1	1	29	29	24	16	16	15	14	13	17	5	14	23	4	9	2	24	16	14	6	20	5	2	1	22	8	5	14	20	1	10	6	17	15	9	16	22	13	18	10	23	12
Q8CIV2	Q8CIV2	3	3	3	Membralin	Tmem259	sp|Q8CIV2|MBRL_MOUSE Membralin OS=Mus musculus OX=10090 GN=Tmem259 PE=1 SV=2	1	3	3	3	1	0	1	0	2	0	0	2	0	0	0	1	1	1	0	1	0	1	1	0	1	1	0	2	0	1	1	0	0	1	1	2	0	0	1	0	0	2
Q8CJF7	Q8CJF7	24	24	24	Protein ELYS	Ahctf1	sp|Q8CJF7|ELYS_MOUSE Protein ELYS OS=Mus musculus OX=10090 GN=Ahctf1 PE=1 SV=1	1	24	24	24	8	3	9	9	12	4	4	12	2	6	7	2	1	12	10	2	1	1	2	2	3	6	7	9	0	4	3	6	3	18	18	9	3	6	7	5	2	9
Q8JZM0	Q8JZM0	7	7	7	Dimethyladenosine transferase 1, mitochondrial	Tfb1m	sp|Q8JZM0|TFB1M_MOUSE Dimethyladenosine transferase 1, mitochondrial OS=Mus musculus OX=10090 GN=Tfb1m PE=1 SV=1	1	7	7	7	4	1	5	6	6	0	0	5	0	0	2	3	0	7	6	3	0	4	1	1	0	4	4	6	0	1	3	4	0	6	5	5	0	2	5	1	1	3
Q8JZN5	Q8JZN5	17	17	17	Acyl-CoA dehydrogenase family member 9, mitochondrial	Acad9	sp|Q8JZN5|ACAD9_MOUSE Acyl-CoA dehydrogenase family member 9, mitochondrial OS=Mus musculus OX=10090 GN=Acad9 PE=1 SV=2	1	17	17	17	0	1	1	1	3	4	0	1	9	1	0	0	13	3	3	0	5	0	0	0	11	2	0	1	4	0	0	0	0	0	2	1	7	1	0	2	10	0
Q8JZN7	Q8JZN7	2	2	2	Mitochondrial Rho GTPase 2	Rhot2	sp|Q8JZN7|MIRO2_MOUSE Mitochondrial Rho GTPase 2 OS=Mus musculus OX=10090 GN=Rhot2 PE=1 SV=1	1	2	2	2	0	0	0	0	1	0	0	0	1	0	0	0	2	0	0	0	0	0	0	0	0	0	0	1	0	0	0	0	0	0	0	0	0	0	0	0	0	0
Q8JZQ2	Q8JZQ2	7	7	6	AFG3-like protein 2	Afg3l2	sp|Q8JZQ2|AFG32_MOUSE AFG3-like protein 2 OS=Mus musculus OX=10090 GN=Afg3l2 PE=1 SV=1	1	7	7	6	0	1	0	1	1	1	0	2	1	0	1	0	4	1	2	0	0	0	0	0	1	0	0	0	0	0	0	0	0	0	0	0	0	0	1	0	0	0
Q8JZQ9	Q8JZQ9	11	11	11	Eukaryotic translation initiation factor 3 subunit B	Eif3b	sp|Q8JZQ9|EIF3B_MOUSE Eukaryotic translation initiation factor 3 subunit B OS=Mus musculus OX=10090 GN=Eif3b PE=1 SV=1	1	11	11	11	0	3	0	0	0	4	0	0	2	0	0	0	6	1	0	0	4	0	0	0	5	0	0	0	3	0	0	0	3	0	1	0	7	0	0	0	5	0
Q8JZR0	Q8JZR0	25	23	23	Long-chain-fatty-acid--CoA ligase 5	Acsl5	sp|Q8JZR0|ACSL5_MOUSE Long-chain-fatty-acid--CoA ligase 5 OS=Mus musculus OX=10090 GN=Acsl5 PE=1 SV=1	1	25	23	23	19	12	19	19	22	13	17	21	20	12	18	4	19	22	18	8	17	4	4	1	19	11	13	17	18	2	9	9	15	17	14	19	19	16	17	15	20	17
Q8JZS6	Q8JZS6	3	3	3	NEDD4-binding protein 2-like 2	N4bp2l2	sp|Q8JZS6|N42L2_MOUSE NEDD4-binding protein 2-like 2 OS=Mus musculus OX=10090 GN=N4bp2l2 PE=2 SV=2	1	3	3	3	0	0	0	0	1	0	0	0	0	0	0	0	0	0	0	0	0	0	0	0	0	0	0	0	0	0	0	0	0	0	0	1	1	0	0	0	0	0
Q8JZU2	Q8JZU2	9	9	9	Tricarboxylate transport protein, mitochondrial	Slc25a1	sp|Q8JZU2|TXTP_MOUSE Tricarboxylate transport protein, mitochondrial OS=Mus musculus OX=10090 GN=Slc25a1 PE=1 SV=1	1	9	9	9	5	4	7	7	7	3	5	8	6	6	6	7	8	7	7	6	7	4	4	3	6	4	5	7	7	1	5	6	2	6	7	8	7	9	8	7	6	5
Q8JZX4	Q8JZX4	5	5	5	Splicing factor 45	Rbm17	sp|Q8JZX4|SPF45_MOUSE Splicing factor 45 OS=Mus musculus OX=10090 GN=Rbm17 PE=1 SV=1	1	5	5	5	1	2	1	1	2	2	0	3	3	0	0	0	2	2	2	0	0	0	0	0	2	2	0	2	0	0	1	1	2	2	3	2	1	0	1	1	1	2
Q8JZZ0	Q8JZZ0	13	13	12	UDP-glucuronosyltransferase 3A2	Ugt3a2	sp|Q8JZZ0|UD3A2_MOUSE UDP-glucuronosyltransferase 3A2 OS=Mus musculus OX=10090 GN=Ugt3a2 PE=1 SV=2	1	13	13	12	0	6	0	1	1	7	0	5	9	0	1	0	11	0	1	0	10	0	0	0	11	0	1	0	11	0	0	0	8	1	1	1	11	1	0	0	10	0
Q8K003	Q8K003	3	3	3	Translation machinery-associated protein 7	Tma7	sp|Q8K003|TMA7_MOUSE Translation machinery-associated protein 7 OS=Mus musculus OX=10090 GN=Tma7 PE=3 SV=1	1	3	3	3	0	1	1	0	1	2	2	1	2	1	2	2	1	2	2	2	3	1	2	1	1	2	1	0	2	1	2	1	2	0	0	0	1	0	0	1	1	0
Q8K019	Q8K019	9	9	9	Bcl-2-associated transcription factor 1	Bclaf1	sp|Q8K019|BCLF1_MOUSE Bcl-2-associated transcription factor 1 OS=Mus musculus OX=10090 GN=Bclaf1 PE=1 SV=2	1	9	9	9	0	7	0	0	0	7	0	0	5	0	0	0	6	0	0	0	1	0	0	0	7	0	0	0	3	0	0	0	5	0	0	3	4	1	1	1	4	0
Q8K0C4	Q8K0C4	12	12	12	Lanosterol 14-alpha demethylase	Cyp51a1	sp|Q8K0C4|CP51A_MOUSE Lanosterol 14-alpha demethylase OS=Mus musculus OX=10090 GN=Cyp51a1 PE=1 SV=1	1	12	12	12	2	3	2	3	5	2	1	3	6	1	3	0	7	2	3	1	6	2	1	0	6	0	1	4	6	0	1	1	2	1	0	4	9	0	2	2	7	3
Q8K0D5	Q8K0D5	8	8	8	Elongation factor G, mitochondrial	Gfm1	sp|Q8K0D5|EFGM_MOUSE Elongation factor G, mitochondrial OS=Mus musculus OX=10090 GN=Gfm1 PE=1 SV=1	1	8	8	8	0	0	0	0	1	1	0	0	5	0	0	0	7	0	0	0	4	0	0	0	5	0	0	0	3	0	0	0	2	0	0	0	6	0	0	0	6	0
Q8K0E8;CON__P02676	Q8K0E8	21;1	21;1	21;1	Fibrinogen beta chain;Fibrinopeptide B;Fibrinogen beta chain	Fgb	sp|Q8K0E8|FIBB_MOUSE Fibrinogen beta chain OS=Mus musculus OX=10090 GN=Fgb PE=1 SV=1	2	21	21	21	7	4	10	8	8	2	1	10	8	0	6	2	8	9	10	8	11	5	4	0	6	7	5	12	11	0	9	1	1	8	6	11	14	10	9	5	8	7
Q8K0H5	Q8K0H5	3	3	3	Transcription initiation factor TFIID subunit 10	Taf10	sp|Q8K0H5|TAF10_MOUSE Transcription initiation factor TFIID subunit 10 OS=Mus musculus OX=10090 GN=Taf10 PE=1 SV=1	1	3	3	3	0	1	0	1	3	1	1	2	1	1	1	0	1	1	1	0	0	0	0	1	1	2	1	0	1	0	0	2	1	3	2	2	1	0	2	1	1	2
Q8K0L9;Q52KG4	Q8K0L9	13;1	13;1	13;1	Zinc finger and BTB domain-containing protein 20	Zbtb20	sp|Q8K0L9|ZBT20_MOUSE Zinc finger and BTB domain-containing protein 20 OS=Mus musculus OX=10090 GN=Zbtb20 PE=1 SV=1	2	13	13	13	8	1	9	10	9	1	4	9	5	6	8	2	6	10	8	4	0	1	0	1	4	6	6	9	2	1	5	4	1	9	7	9	2	8	10	6	5	8
Q8K0R6	Q8K0R6	3	3	3	Glycolipid transfer protein domain-containing protein 2	Gltpd2	sp|Q8K0R6|GLTD2_MOUSE Glycolipid transfer protein domain-containing protein 2 OS=Mus musculus OX=10090 GN=Gltpd2 PE=1 SV=1	1	3	3	3	0	0	0	0	0	0	0	0	1	0	0	0	0	0	0	0	2	0	0	0	0	0	0	0	0	0	0	0	0	0	0	0	1	0	0	0	0	0
Q8K182	Q8K182	8	8	8	Complement component C8 alpha chain	C8a	sp|Q8K182|CO8A_MOUSE Complement component C8 alpha chain OS=Mus musculus OX=10090 GN=C8a PE=1 SV=1	1	8	8	8	0	3	3	4	0	0	0	1	6	0	0	0	1	0	0	0	5	0	0	0	0	0	0	3	5	0	0	0	0	0	0	2	7	3	5	0	1	0
Q8K190	Q8K190	1	1	1	SAYSvFN domain-containing protein 1	Saysd1	sp|Q8K190|SMDC1_MOUSE SAYSvFN domain-containing protein 1 OS=Mus musculus OX=10090 GN=Saysd1 PE=1 SV=1	1	1	1	1	0	0	0	0	0	0	0	1	0	0	0	0	0	0	0	0	0	0	0	0	0	0	0	0	0	0	0	0	0	0	0	0	1	0	0	0	0	0
Q8K1A5	Q8K1A5	1	1	1	Transmembrane protein 41B	Tmem41b	sp|Q8K1A5|TM41B_MOUSE Transmembrane protein 41B OS=Mus musculus OX=10090 GN=Tmem41b PE=1 SV=1	1	1	1	1	0	0	0	0	0	0	0	1	0	0	0	0	0	0	0	0	1	0	0	0	0	0	0	0	0	0	0	0	0	0	0	0	0	0	0	0	0	1
Q8K1E0	Q8K1E0	1	1	1	Syntaxin-5	Stx5	sp|Q8K1E0|STX5_MOUSE Syntaxin-5 OS=Mus musculus OX=10090 GN=Stx5 PE=1 SV=3	1	1	1	1	0	0	0	0	0	0	0	0	0	0	0	0	1	0	0	0	0	0	0	0	0	0	0	0	0	0	0	0	0	0	0	0	0	0	0	0	0	0
Q8K1R3	Q8K1R3	4	4	4	Polyribonucleotide nucleotidyltransferase 1, mitochondrial	Pnpt1	sp|Q8K1R3|PNPT1_MOUSE Polyribonucleotide nucleotidyltransferase 1, mitochondrial OS=Mus musculus OX=10090 GN=Pnpt1 PE=1 SV=1	1	4	4	4	0	0	0	1	0	0	0	0	1	0	0	0	4	0	0	0	2	0	0	0	2	0	0	0	1	0	0	0	0	0	0	0	1	0	0	0	0	0
Q8K1Y2;Q8BZ03;Q62101	Q8K1Y2;Q8BZ03;Q62101	2;1;1	2;1;1	2;1;1	Serine/threonine-protein kinase D3;Serine/threonine-protein kinase D2;Serine/threonine-protein kinase D1	Prkd3;Prkd2;Prkd1	sp|Q8K1Y2|KPCD3_MOUSE Serine/threonine-protein kinase D3 OS=Mus musculus OX=10090 GN=Prkd3 PE=1 SV=1;sp|Q8BZ03|KPCD2_MOUSE Serine/threonine-protein kinase D2 OS=Mus musculus OX=10090 GN=Prkd2 PE=1 SV=1;sp|Q62101|KPCD1_MOUSE Serine/threonine-protein kinase	3	2	2	2	1	0	0	0	0	0	0	0	0	0	0	0	0	0	0	0	0	0	0	0	1	1	0	0	0	1	0	0	0	0	0	1	0	0	0	0	0	0
Q8K1Z0	Q8K1Z0	8	8	8	Ubiquinone biosynthesis protein COQ9, mitochondrial	Coq9	sp|Q8K1Z0|COQ9_MOUSE Ubiquinone biosynthesis protein COQ9, mitochondrial OS=Mus musculus OX=10090 GN=Coq9 PE=1 SV=1	1	8	8	8	0	6	0	0	0	7	0	0	5	0	0	0	4	1	0	0	5	0	0	0	6	0	0	0	5	0	0	0	7	0	0	0	4	0	0	0	4	0
Q8K202	Q8K202	3	3	3	DNA-directed RNA polymerase I subunit RPA49	Polr1e	sp|Q8K202|RPA49_MOUSE DNA-directed RNA polymerase I subunit RPA49 OS=Mus musculus OX=10090 GN=Polr1e PE=1 SV=2	1	3	3	3	0	0	0	0	1	0	0	0	0	0	1	0	0	1	0	0	0	0	0	0	0	0	0	0	1	0	0	0	0	2	1	0	0	1	0	0	0	0
Q8K215	Q8K215	5	5	5	LYR motif-containing protein 4	Lyrm4	sp|Q8K215|LYRM4_MOUSE LYR motif-containing protein 4 OS=Mus musculus OX=10090 GN=Lyrm4 PE=1 SV=1	1	5	5	5	1	2	0	0	0	4	0	0	2	0	0	0	2	0	0	0	3	0	0	0	2	0	0	0	2	0	0	0	3	0	0	0	3	0	0	0	3	0
[truncated: 986 more rows]
[truncated: 429 more columns]

## Sheet: Processed
Accession	Description	Gene symbol	Oligo1_O1_hm	Oligo1_O2_hm	Oligo1_O3_hm	Oligo1_O4_hm	Oligo2_O1_hm	Oligo2_O2_hm	Oligo2_O3_hm	Oligo2_O4_hm	Oligo1_Y1_hm	Oligo1_Y2_hm	Oligo1_Y3_hm	Oligo1_Y4_hm	Oligo2_Y1_hm	Oligo2_Y2_hm	Oligo2_Y3_hm	Oligo2_Y4_hm	Oligo1_O1_m	Oligo1_O3_m	Oligo1_O4_m	Oligo2_O1_m	Oligo2_O2_m	Oligo2_O3_m	Oligo2_O4_m	Oligo1_Y1_m	Oligo1_Y2_m	Oligo1_Y3_m	Oligo1_Y4_m	Oligo2_Y1_m	Oligo2_Y2_m	Oligo2_Y3_m	Oligo2_Y4_m	Oligo1_O1_u	Oligo1_O2_u	Oligo1_O3_u	Oligo1_O4_u	Oligo2_O1_u	Oligo2_O2_u	Oligo2_O3_u	Oligo2_O4_u	Oligo1_Y1_u	Oligo1_Y2_u	Oligo1_Y3_u	Oligo1_Y4_u	Oligo2_Y1_u	Oligo2_Y2_u	Oligo2_Y3_u	Oligo2_Y4_u
[truncated: 2,198 more rows]
[truncated: 208 more columns]

[truncated: 1 more sheets: Simplified]
