# Supplementary material for: Gene body DNA hydroxymethylation restricts the magnitude of transcriptional changes during aging
Source: Nat Commun. 2024 Jul 28;15:6357. doi: 10.1038/s41467-024-50725-y (PMC11284234; doi:10.1038/s41467-024-50725-y)
Supplement: Supplementary file 11 — Supplementary Dataset 8 [file 41467_2024_50725_MOESM11_ESM.xlsx]

## Sheet: diu_young_v_old_drimseq2_result
	Feature_id	Gene_id	Young	Old	lr	df	pvalue	Adj_pvalue
0	00056748-d587-4b99-b7d1-9ed29904bd1e_ENSMUSG00000073988	ENSMUSG00000073988	0.0317551	0.0423827	0.752347	1	0.385734	0.998732
1	0019219a-2ea2-446f-b629-f5b28bd31192_ENSMUSG00000031444	ENSMUSG00000031444	0.162743	0.154002	0.0301728	1	0.862099	0.998732
2	003023df-1265-4977-817b-5a1ee9f69122-1_ENSMUSG00000031445	ENSMUSG00000031445	0.0998221	0.071869	1.30131	1	0.253974	0.998732
3	003289f0-6c45-416d-bc73-f6435f971f9a_ENSMUSG00000028186	ENSMUSG00000028186	0.00901803	0.00940179	0.0268266	1	0.869898	0.998732
4	0046142b-e322-493f-9108-9d08535565d2_ENSMUSG00000057400	ENSMUSG00000057400	0.00354305	0.00380479	0.0407972	1	0.83993	0.998732
5	00620d3f-3e86-4ec6-acd2-ba36ca98e9cd_ENSMUSG00000059796	ENSMUSG00000059796	0.0407454	0.0553591	0.74021	1	0.389594	0.998732
6	007bde05-4eea-4b18-bc44-3a25241a3897_ENSMUSG00000073842	ENSMUSG00000073842	0.0545119	0.0540212	-0.00136303	1	1	1
7	008499ec-2715-4ddd-8595-8833f2cee6bd_ENSMUSG00000050565	ENSMUSG00000050565	0.580935	0.577542	0.00405648	1	0.949217	0.998732
8	00973425-83b4-4f10-98e2-7ed399652a7e_ENSMUSG00000032554	ENSMUSG00000032554	0.00159161	0.00190012	0.223763	1	0.636187	0.998732
9	009c9117-576c-4235-bc04-31b15bff57d2_ENSMUSG00000066072	ENSMUSG00000066072	0.0474132	0.0442645	0.0349072	1	0.85179	0.998732
10	00a2a603-1fc6-4f93-a387-e93337ece60b_ENSMUSG00000019368	ENSMUSG00000019368	0.354095	0.344258	0.018696	1	0.891242	0.998732
11	00a75f7b-7c99-4099-8b87-2f070cf53965_ENSMUSG00000037266	ENSMUSG00000037266	0.403891	0.276995	6.64975	1	0.009917	0.591837
12	00b049a0-1b6d-4f85-8681-06f600ffa5f3_ENSMUSG00000079015	ENSMUSG00000079015	0.00139149	0.00237457	1.62021	1	0.203063	0.998732
13	00b7592e-7349-4ec4-993b-57657abc388f_ENSMUSG00000026365	ENSMUSG00000026365	0.0246399	0.0120431	3.93055	1	0.0474163	0.943482
14	00b923c9-8bf7-4106-b151-cef64979e8cc_ENSMUSG00000028639	ENSMUSG00000028639	0.0721158	0.0507925	1.85735	1	0.172931	0.998732
15	00bf6ec4-526a-440f-b48b-6376402fc7c9_ENSMUSG00000035242	ENSMUSG00000035242	0.015831	0.0240189	2.17233	1	0.140513	0.998732
16	00e50281-4a4d-4a22-b8b5-762c160e7ba9_ENSMUSG00000029472	ENSMUSG00000029472	0.0581396	0.180329	7.29076	1	0.00693103	0.549141
17	01057994-c922-414f-9ab8-fb840f9ed038_ENSMUSG00000020361	ENSMUSG00000020361	0.0908556	0.120867	0.469388	1	0.493269	0.998732
18	0141bdaf-d1e4-4e87-9fb8-9f5a4ad76f71_ENSMUSG00000055172	ENSMUSG00000055172	0.0249167	0.029529	0.171022	1	0.679205	0.998732
19	0141c770-fac4-4be6-9b0c-bb909f214ebc_ENSMUSG00000016024	ENSMUSG00000016024	0.108189	0.0836497	0.696264	1	0.404042	0.998732
20	0170fe25-6e90-4c1a-b915-050bbeb62efb_ENSMUSG00000068874	ENSMUSG00000068874	0.0285834	0.0193576	0.791818	1	0.373551	0.998732
21	0191d486-d2e4-4a6a-9f59-2078145e2c6c_ENSMUSG00000036570	ENSMUSG00000036570	0.0793423	0.0904231	0.750758	1	0.386236	0.998732
22	0196eba6-4314-4ccd-ba8d-47e814ad9d62_ENSMUSG00000066154	ENSMUSG00000066154	0.00362471	0.0055102	2.75571	1	0.0969079	0.998732
23	01a18267-5230-479d-b80b-b09639806c32_ENSMUSG00000021236	ENSMUSG00000021236	0.425574	0.418659	0.010611	1	0.917955	0.998732
24	01da677d-fa9f-4393-ab60-558db48dc83f_ENSMUSG00000028307	ENSMUSG00000028307	0.00202653	0.00371318	2.86863	1	0.0903219	0.998732
25	01f744bd-aaa4-4378-b6fc-43150bbb1c1c_ENSMUSG00000029695	ENSMUSG00000029695	0.151852	0.103449	2.45496	1	0.117154	0.998732
26	02083c36-032f-4606-bd1a-641f1f45de1d_ENSMUSG00000071177	ENSMUSG00000071177	0.00590389	0.00662993	0.324909	1	0.568672	0.998732
27	02150bbe-5dcc-404d-8794-2c11a6bd5e31_ENSMUSG00000001123	ENSMUSG00000001123	0.0175929	0.0168037	0.0317295	1	0.858623	0.998732
28	021a26d4-5864-4579-81e6-351ceb34b4c1_ENSMUSG00000011831	ENSMUSG00000011831	0.414295	0.399222	0.0356771	1	0.850184	0.998732
29	023b1af1-f689-45c9-8445-9bc05d45ad21_ENSMUSG00000022312	ENSMUSG00000022312	0.0534345	0.0808006	2.392	1	0.121958	0.998732
30	024fb619-2a58-42e3-9588-158fb328f81d_ENSMUSG00000030688	ENSMUSG00000030688	0.00596536	0.0040639	0.606324	1	0.436175	0.998732
31	025c50cf-49dd-4587-8154-9af707e4a225_ENSMUSG00000106918	ENSMUSG00000106918	0.286177	0.269281	0.12249	1	0.726349	0.998732
32	026ebb9b-3446-4453-8009-10a8281e6355_ENSMUSG00000024863	ENSMUSG00000024863	0.0258304	0.0211886	0.48868	1	0.484517	0.998732
33	028b7bbc-c3cd-4bfb-a7e3-439c111e52e1_ENSMUSG00000033831	ENSMUSG00000033831	0.00694696	0.00635323	0.224221	1	0.635843	0.998732
34	029c6132-4361-4521-b780-a620655e923c_ENSMUSG00000040181	ENSMUSG00000040181	0.0379366	0.0693332	2.93367	1	0.0867501	0.998732
35	02a59a44-69e2-410c-9f7f-ce7e8fdefd5f_ENSMUSG00000016382	ENSMUSG00000016382	0.516121	0.565829	0.528264	1	0.467338	0.998732
36	02a60aec-189f-4f8b-8398-fcda6594dbab_ENSMUSG00000073411	ENSMUSG00000073411	0.0447521	0.048333	0.210876	1	0.646082	0.998732
37	02bcfe6b-3275-4df0-9384-787d71090111_ENSMUSG00000021417	ENSMUSG00000021417	0.0268097	0.0428572	1.51958	1	0.217683	0.998732
38	02f3b79c-958f-44c7-accf-586082d9b4e4_ENSMUSG00000029368	ENSMUSG00000029368				1
39	02f69f2d-a65d-4c3f-b8ef-cd7f1b1d28c9_ENSMUSG00000035203	ENSMUSG00000035203	0.114651	0.117925	0.00940684	1	0.922735	0.998732
40	02fbe5b9-d9a1-4a5d-bffc-6e2bea20686a_ENSMUSG00000034088	ENSMUSG00000034088	0.112009	0.0577573	3.08501	1	0.0790168	0.998732
41	030a8588-c944-4b25-950a-2079e5101504_ENSMUSG00000031095	ENSMUSG00000031095	0.417916	0.427326	0.0106853	1	0.917669	0.998732
42	03281442-e4be-4632-a506-ef9c78d4bcef_ENSMUSG00000010064	ENSMUSG00000010064	0.0130211	0.0117305	0.117706	1	0.731536	0.998732
43	03456bd7-93f1-4418-836d-7e22cee0f0bc_ENSMUSG00000030630	ENSMUSG00000030630	0.143519	0.148187	0.125687	1	0.722947	0.998732
44	0346ffcc-8344-4843-aae6-b82f9433a848_ENSMUSG00000021748	ENSMUSG00000021748	0.0591549	0.0556695	0.0460799	1	0.830031	0.998732
45	03580536-f9e0-40cc-a3d9-ec5fbca51cb2_ENSMUSG00000006529	ENSMUSG00000006529	0.042477	0.0414764	0.00880946	1	0.925221	0.998732
46	037d5fac-5148-4e8a-916b-32e381cfbbbe_ENSMUSG00000032014	ENSMUSG00000032014	0.0450402	0.0372011	0.398143	1	0.52805	0.998732
47	03800252-1690-4fdb-a882-b1b6b3d00e9b_ENSMUSG00000026405	ENSMUSG00000026405	0.0780884	0.062534	2.18034	1	0.139784	0.998732
48	03c4897f-0310-4177-8193-a288213e7647_ENSMUSG00000073435	ENSMUSG00000073435	0.246499	0.166014	1.25394	1	0.262801	0.998732
49	03ea662c-60c7-4a3a-9d12-1c7e8fc20685_ENSMUSG00000096688	ENSMUSG00000096688	0.0523328	0.0520056	-0.00260527	1	1	1
50	03fd6836-822d-4367-84c3-507265a9d8fd_ENSMUSG00000094806	ENSMUSG00000094806	0.00842968	0.0101311	0.238992	1	0.624935	0.998732
51	04056e51-8414-4be6-ae4c-94a6ef8b015d_ENSMUSG00000029445	ENSMUSG00000029445	0.00763244	0.00783254	0.00965149	1	0.92174	0.998732
52	041a7eb5-9ef5-49f2-9b4b-179f771a747c_ENSMUSG00000004980	ENSMUSG00000004980	0.0523931	0.0487358	0.0567876	1	0.811647	0.998732
53	0427969a-6825-4f42-89a7-d258459358cb_ENSMUSG00000076441	ENSMUSG00000076441	0.00679134	0.00621024	0.128835	1	0.719643	0.998732
54	0448be0d-0703-419b-b8b2-c429a179957e_ENSMUSG00000029063	ENSMUSG00000029063	0.0719145	0.0778726	0.0446197	1	0.832705	0.998732
55	04501564-d7be-453e-9d4b-2f7432d58cd4_ENSMUSG00000037742	ENSMUSG00000037742	0.0133807	0.0144599	0.164196	1	0.685323	0.998732
56	0477354a-fb9f-4cad-9b99-4420542061ce_ENSMUSG00000029404	ENSMUSG00000029404	0.181906	0.12336	0.760376	1	0.383211	0.998732
57	04916a98-cc99-4331-9e99-577585aa4370_ENSMUSG00000022875	ENSMUSG00000022875	0.00571149	0.00617895	0.0685883	1	0.793403	0.998732
58	04a7424b-0af6-47d3-929c-11c7dcc433f2_ENSMUSG00000025137	ENSMUSG00000025137	0.0638547	0.0507416	0.967503	1	0.325304	0.998732
59	04b72d3d-f247-4b33-b141-7dca9644747e_ENSMUSG00000029716	ENSMUSG00000029716	0.0342587	0.0288429	0.206518	1	0.64951	0.998732
60	04d8c24f-8f57-4995-a4bf-a502082490c7_ENSMUSG00000027187	ENSMUSG00000027187	0.0280151	0.0298221	0.131508	1	0.716873	0.998732
61	04eb6d84-222f-433f-a13f-418d1afc22a4_ENSMUSG00000024194	ENSMUSG00000024194	0.11619	0.106533	0.093966	1	0.759194	0.998732
62	053021cb-a18f-48ba-bc92-e68175255632_ENSMUSG00000021559	ENSMUSG00000021559	0.223331	0.259044	0.173552	1	0.676974	0.998732
63	053749c5-5f21-416b-8fa3-741c3eb7bee0_ENSMUSG00000029102	ENSMUSG00000029102	0.0447133	0.0306028	0.449651	1	0.502501	0.998732
64	0557f53b-e3e6-4140-a3bc-fd4092a62763_ENSMUSG00000031916	ENSMUSG00000031916	0.927257	0.858161	2.59679	1	0.107081	0.998732
65	05742582-1a03-415e-8c15-67e83cb55192_ENSMUSG00000024292	ENSMUSG00000024292	0.226056	0.201079	0.781254	1	0.376758	0.998732
66	057522a6-023e-43c3-b97f-df6a454a8488_ENSMUSG00000021033	ENSMUSG00000021033	0.0671253	0.0638481	0.101155	1	0.750448	0.998732
67	058616eb-e06d-487c-895d-d9ffbde9b615_ENSMUSG00000033898	ENSMUSG00000033898	0.0109226	0.00795	0.663597	1	0.415293	0.998732
68	05aa06f5-bd26-48fe-86dd-dbcb54fc6a98_ENSMUSG00000057666	ENSMUSG00000057666	0.00733227	0.00711427	0.0113379	1	0.915202	0.998732
69	05eefe40-a3e8-437b-9e23-ffb9e8c47d0b_ENSMUSG00000032554	ENSMUSG00000032554	0.00111714	0.00133875	0.165639	1	0.684017	0.998732
70	05fdefe2-4462-491a-b423-088c94937ef1_ENSMUSG00000029368	ENSMUSG00000029368				1
71	0609aa5a-81f2-46fe-9bfd-cf93ba0032c7_ENSMUSG00000024978	ENSMUSG00000024978	0.162328	0.133456	0.38513	1	0.53487	0.998732
72	060a21ac-8d91-449f-897f-78c6dc0a2b42_ENSMUSG00000072849	ENSMUSG00000072849	0.0314361	0.0270031	0.0758822	1	0.782957	0.998732
73	060a654f-57d9-459c-9abe-3c327c1060af_ENSMUSG00000027952	ENSMUSG00000027952	0.0657866	0.0814491	0.488719	1	0.484499	0.998732
74	061390c9-02d9-422e-9cfd-efb1fd0d2a31_ENSMUSG00000037072	ENSMUSG00000037072	0.0172148	0.0237819	0.509591	1	0.475316	0.998732
75	0613bd74-44a6-490e-b650-8ceab835834d_ENSMUSG00000028127	ENSMUSG00000028127	0.0673503	0.0778661	0.19972	1	0.654947	0.998732
76	06563971-577c-4308-ab08-8851e7ff376d_ENSMUSG00000026365	ENSMUSG00000026365	0.0967353	0.114852	1.48345	1	0.223236	0.998732
77	070548f4-c64a-4c33-8f13-3ddce6a8a8dc_ENSMUSG00000021282	ENSMUSG00000021282	0.157895	0.212122	0.83682	1	0.360308	0.998732
78	07175f33-c3c9-4010-9b33-f98000cebaa5_ENSMUSG00000015083	ENSMUSG00000015083	0.0113949	0.0124522	0.0857807	1	0.769611	0.998732
79	071d41a5-e055-433c-904f-8ba8b0c7500b_ENSMUSG00000058135	ENSMUSG00000058135	0.0137051	0.012607	0.16523	1	0.684386	0.998732
80	072bd5bc-d484-4ad2-8dcf-1457e4f4817c_ENSMUSG00000079015	ENSMUSG00000079015	0.00271499	0.00189465	0.856825	1	0.354629	0.998732
81	077ae143-1cf2-4fb5-b0ca-316adb2740a6_ENSMUSG00000037798	ENSMUSG00000037798	0.0307612	0.0278007	0.0928311	1	0.760608	0.998732
82	078c9c74-c9cc-4a82-8b6a-b3c76253d6ec_ENSMUSG00000029368	ENSMUSG00000029368				1
83	078dea32-0860-4902-ac94-e4149a27047c-1_ENSMUSG00000021546	ENSMUSG00000021546	0.223932	0.215871	0.0123241	1	0.911605	0.998732
84	07ee2ec5-f396-4e3a-8da2-93ded4d08c73_ENSMUSG00000003526	ENSMUSG00000003526	0.0524566	0.0509346	0.00512199	1	0.942946	0.998732
85	07fbda4a-179a-477d-b463-2ad5ac1e0677_ENSMUSG00000030630	ENSMUSG00000030630	0.0474998	0.0481201	0.00664474	1	0.935032	0.998732
86	080058ae-2ddd-4ef3-a904-d689721fd14f_12:103817000	12:103817000	0.625297	0.584147	0.771986	1	0.379603	0.998732
87	080409ed-c9de-40d2-9e9a-8e407a904c5b_ENSMUSG00000030744	ENSMUSG00000030744	0.0169178	0.0128419	0.845503	1	0.357827	0.998732
88	081ee6d6-ec88-45c0-8fe6-67c2ed80063c_ENSMUSG00000022875	ENSMUSG00000022875	0.00227829	0.00211813	0.0234156	1	0.878381	0.998732
89	082b6315-61fb-435f-9cf5-5f392407fa2e_ENSMUSG00000038286	ENSMUSG00000038286	0.0776516	0.0757527	0.0109188	1	0.916778	0.998732
90	084a7d25-3c4d-4b36-a73c-3dd282436423_ENSMUSG00000002588	ENSMUSG00000002588	0.00710983	0.00689624	0.00499438	1	0.94366	0.998732
91	084e86ae-51e7-4f22-841b-3e6d9044e820_ENSMUSG00000034088	ENSMUSG00000034088	0.170692	0.157109	0.109319	1	0.740921	0.998732
92	08762412-e0db-4483-a8dc-959603a7ca5f_ENSMUSG00000025479	ENSMUSG00000025479	0.00810863	0.0110125	2.73695	1	0.0980516	0.998732
93	08d4b2bc-1017-4f2e-aba1-6a338ef7b488_ENSMUSG00000005677	ENSMUSG00000005677	0.108208	0.0700033	1.09249	1	0.29592	0.998732
94	08ed87a6-e5c0-437e-a52e-4a0c72192f87_ENSMUSG00000075704	ENSMUSG00000075704	0.4044	0.441449	0.263601	1	0.607657	0.998732
95	08ff75a3-9647-42f9-82d5-32063287fb5f_ENSMUSG00000026839	ENSMUSG00000026839	0.0169649	0.00959929	0.824983	1	0.363727	0.998732
96	091c81ab-ab02-46c5-8de2-8707a7e30386_ENSMUSG00000030057	ENSMUSG00000030057	0.0299651	0.0330348	0.121158	1	0.727782	0.998732
97	091d545f-6090-4bb5-84e6-e7aea4f5f15b_ENSMUSG00000030895	ENSMUSG00000030895	0.00294339	0.00433175	2.51132	1	0.113031	0.998732
98	09363631-da9c-4fc0-9400-0be0d54e0b30_2:22589000	2:22589000	0.016755	0.014808	0.51637	1	0.472394	0.998732
99	0954f695-fbef-421a-8f13-a92906175e63_ENSMUSG00000027249	ENSMUSG00000027249	0.0209376	0.0221488	0.0920583	1	0.761577	0.998732
100	09594108-233b-4d44-9cc0-1602534a6f4f_ENSMUSG00000079015	ENSMUSG00000079015	0.0101547	0.00935736	0.177003	1	0.673961	0.998732
101	095ae5f9-eab1-41ef-a502-4673c107b755_ENSMUSG00000001247	ENSMUSG00000001247	0.12816	0.152291	1.27001	1	0.259765	0.998732
102	0967bbc9-4337-4b3a-999d-935159f29c87_ENSMUSG00000021210	ENSMUSG00000021210	0.0544794	0.0577047	0.196228	1	0.657783	0.998732
103	097e8170-4580-4208-ae2d-e6b816ca0c93_ENSMUSG00000056035	ENSMUSG00000056035	0.0133964	0.0120944	0.194962	1	0.658819	0.998732
104	0982da41-9fd2-47db-9320-c8d51132632c_ENSMUSG00000032038	ENSMUSG00000032038	0.190792	0.194097	0.00610739	1	0.937709	0.998732
105	09a3ffd2-d78f-4023-8509-77c53efbd095_ENSMUSG00000042248	ENSMUSG00000042248	0.0186667	0.017425	0.0388811	1	0.843684	0.998732
106	09a5d831-de4f-444a-bda6-978da0ef7de9_ENSMUSG00000026924	ENSMUSG00000026924	0.601093	0.597369	0.00178179	1	0.96633	1
107	09abb618-d520-4122-81be-00030b98828a_ENSMUSG00000073409	ENSMUSG00000073409	0.335275	0.185796	3.80966	1	0.0509579	0.944437
108	09f2ddff-0d21-40fa-90a6-716a8712c306_ENSMUSG00000006476	ENSMUSG00000006476	0.224568	0.220611	0.00246686	1	0.960387	0.999582
109	09ff17b7-937a-4e4d-bff8-4731bff6ee31_ENSMUSG00000073842	ENSMUSG00000073842	0.0204594	0.0194361	0.00663748	1	0.935068	0.998732
110	0a09118c-2654-44d5-b01f-4fb1aa1fb6c3_ENSMUSG00000029630	ENSMUSG00000029630	0.0159047	0.0219544	0.46335	1	0.496063	0.998732
111	0a1edbb9-c707-414b-bba2-b5381e06a5ac_ENSMUSG00000029716	ENSMUSG00000029716	0.0461172	0.0276902	2.06915	1	0.150306	0.998732
112	0a20eaba-fd66-48f8-ac89-8bffedabe319_ENSMUSG00000079015	ENSMUSG00000079015	0.00403155	0.00408553	0.00235297	1	0.961312	0.999996
113	0a262491-aa0e-4ba7-8998-481a8caabc31_ENSMUSG00000028356	ENSMUSG00000028356	0.0560479	0.0545388	0.12202	1	0.726854	0.998732
114	0a5c317a-190f-4aa8-90e9-b2efdcc7dc80_ENSMUSG00000094806	ENSMUSG00000094806	0.011145	0.00618989	2.29322	1	0.12994	0.998732
115	0a8d4e0a-fabb-41f7-a52c-761f24933665_ENSMUSG00000034024	ENSMUSG00000034024	0.0711141	0.0707303	0.000163466	1	0.989799	1
116	0a9f4a12-3195-4a08-b0a3-7e7ab1d17fd8_ENSMUSG00000061947	ENSMUSG00000061947	0.0389985	0.0448901	0.211446	1	0.645637	0.998732
117	0abd0902-9e68-4df3-8e27-50352604e5dd_ENSMUSG00000025934	ENSMUSG00000025934	0.0305249	0.0346756	0.765949	1	0.381473	0.998732
118	0af6091b-1801-4fa5-a311-412e0720f7c8_ENSMUSG00000057228	ENSMUSG00000057228	0.0789452	0.0705499	0.0773031	1	0.780986	0.998732
119	0b221026-8d4f-4c84-9974-d144d7516b67_ENSMUSG00000026866	ENSMUSG00000026866	0.476552	0.497227	0.317713	1	0.572985	0.998732
120	0b2b05da-5901-4175-9993-a707aee6f9dd_ENSMUSG00000057738	ENSMUSG00000057738	0.261954	0.126008	2.88718	1	0.089287	0.998732
121	0b409e24-a85b-415f-a585-f5238f36a1d9_ENSMUSG00000026405	ENSMUSG00000026405	0.0384863	0.0537458	3.09357	1	0.0786023	0.998732
122	0b7b05de-d54e-4d8e-8041-1a7071ef300c_ENSMUSG00000031722	ENSMUSG00000031722	0.00674592	0.0054698	0.919268	1	0.337667	0.998732
123	0b89cce7-3949-4a2f-9f86-3a444512d226_ENSMUSG00000056035	ENSMUSG00000056035	0.0152419	0.0163837	0.122544	1	0.726292	0.998732
124	0b929ded-7855-4051-8a51-31e162732a6f_ENSMUSG00000072664	ENSMUSG00000072664	0.162012	0.184515	0.278074	1	0.597966	0.998732
125	0c0b5132-0093-4cc8-971c-b92a6c9e4ff9_ENSMUSG00000029368	ENSMUSG00000029368				1
126	0c23f1a6-7f61-42ae-8f3e-ac6aaf107151_ENSMUSG00000027406	ENSMUSG00000027406	0.093677	0.0812728	0.470872	1	0.492586	0.998732
127	0c345349-6be0-4499-ad8a-1169dc83a886_ENSMUSG00000047126	ENSMUSG00000047126	0.204272	0.36446	4.85916	1	0.0274997	0.843499
128	0c6ae2f0-710d-4b23-817d-3cafdeeb6319_ENSMUSG00000040564	ENSMUSG00000040564	0.00149821	0.00144902	0.0120213	1	0.912694	0.998732
129	0c738b71-3f64-4835-9d89-9db25891a07e_ENSMUSG00000033533	ENSMUSG00000033533	0.0483847	0.0180618	8.29751	1	0.00396995	0.485051
130	0c73afc2-b7da-4cf6-a9ea-09b01ff0adce_ENSMUSG00000069922	ENSMUSG00000069922	0.0392005	0.0412266	0.074645	1	0.78469	0.998732
131	0c7a287e-5968-44f0-b8c1-706126aa74c5_ENSMUSG00000024164	ENSMUSG00000024164	0.00646095	0.0055798	0.142626	1	0.705684	0.998732
132	0c7b4ad6-8f1d-48d1-bacf-1ce162d99c49_ENSMUSG00000001155	ENSMUSG00000001155	0.0292085	0.0175646	1.39965	1	0.236782	0.998732
133	0c8344e6-e091-441b-a8b6-7b1938b53cc0_ENSMUSG00000021282	ENSMUSG00000021282	0.605262	0.494949	2.11654	1	0.145715	0.998732
134	0c934051-7688-4a51-b8a2-a7ff03fd6ca8_ENSMUSG00000056973	ENSMUSG00000056973	0.00230777	0.0161394	16.4454	1	5.00728e-05	0.0345788
135	0cb55269-7d8f-4551-9a56-b5dedf8ce79d_ENSMUSG00000073830	ENSMUSG00000073830	0.0246217	0.0288415	0.0235087	1	0.878142	0.998732
136	0cbe4481-767c-463a-b3f0-bbb7b39c7020_ENSMUSG00000025991	ENSMUSG00000025991	0.0274053	0.03027	0.106126	1	0.744599	0.998732
137	0cd36cd8-0b4a-461d-84c3-c872fb6d3f7f_ENSMUSG00000069922	ENSMUSG00000069922	0.0112996	0.0108978	0.00895847	1	0.924593	0.998732
138	0ce19bc6-2b73-4a49-b7b8-216ae4045189_ENSMUSG00000024164	ENSMUSG00000024164	0.0149993	0.0151465	0.00159444	1	0.968149	1
139	0ce2ed3f-bdf8-444d-9a46-a34ad4d0b712_ENSMUSG00000026922	ENSMUSG00000026922	0.0247044	0.0357997	1.13591	1	0.286518	0.998732
140	0d1a2fa1-c3a4-4bab-8779-cc2f0704d396_ENSMUSG00000028470	ENSMUSG00000028470	0.0363287	0.0267986	0.896213	1	0.343799	0.998732
141	0d2007a1-852d-4613-92d0-c03ba49c51f5_ENSMUSG00000037542	ENSMUSG00000037542	0.0272376	0.0251912	0.054811	1	0.814894	0.998732
142	0d40ea28-a08b-4484-b27a-d0fa91b1af9b_ENSMUSG00000021492	ENSMUSG00000021492	0.0220989	0.024291	0.0648046	1	0.799057	0.998732
143	0d4178c8-9f14-4ec1-8350-054c5c88cbda_ENSMUSG00000020051	ENSMUSG00000020051	0.00934801	0.016807	2.95027	1	0.0858631	0.998732
144	0d79a3ee-fbc0-432c-a1ae-f107e9499162_ENSMUSG00000025613	ENSMUSG00000025613	0.169298	0.130599	0.641624	1	0.423123	0.998732
145	0d98bb91-ae6c-4ef1-8527-649a7b54606a_ENSMUSG00000030131	ENSMUSG00000030131	0.0608803	0.0839023	1.25464	1	0.262669	0.998732
146	0dac1e40-96bb-459f-a6c8-304116c9e081_ENSMUSG00000035237	ENSMUSG00000035237	0.03592	0.0369581	0.017748	1	0.894018	0.998732
147	0e0a6fdd-2f5c-47f5-bbf4-7bd8321e7624_ENSMUSG00000028479	ENSMUSG00000028479	0.179121	0.259566	1.96287	1	0.161207	0.998732
148	0e2ae8ca-401c-46e5-9438-2f0b6d93747e-1_ENSMUSG00000021546	ENSMUSG00000021546	0.293054	0.322449	0.230192	1	0.631382	0.998732
149	0e7080e4-66a7-41f1-a056-79720fbb6cab_ENSMUSG00000076441	ENSMUSG00000076441	0.018902	0.020169	0.201278	1	0.653691	0.998732
150	0e7e57e8-198b-463f-9106-4255e7b964a6_ENSMUSG00000030824	ENSMUSG00000030824	0.202238	0.166162	0.597656	1	0.439474	0.998732
151	0eac7825-af07-4b71-b46a-1575687c1d77_ENSMUSG00000029102	ENSMUSG00000029102	0.120623	0.0973128	0.525877	1	0.468345	0.998732
152	0ec20ea6-2524-49c8-82aa-a863f7a7cfe1_ENSMUSG00000090231	ENSMUSG00000090231	0.0095473	0.0123562	0.524464	1	0.468944	0.998732
153	0ef5513d-9b57-4ae3-96b9-b91ae95090fe_ENSMUSG00000033898	ENSMUSG00000033898	0.228907	0.222922	0.136815	1	0.711468	0.998732
154	0f07628a-0fca-474e-a8da-cd4fb3658ec3_ENSMUSG00000007891	ENSMUSG00000007891	0.0453892	0.0623623	1.95974	1	0.161541	0.998732
155	0f36ae82-80fc-451d-98b7-fc0b815a066b_ENSMUSG00000066154	ENSMUSG00000066154	0.00803751	0.00824339	0.0123141	1	0.911641	0.998732
156	0f3b8797-ed56-4ad1-9c86-70825a7c06a8_ENSMUSG00000006522	ENSMUSG00000006522	0.0534669	0.0573042	0.102551	1	0.748789	0.998732
157	0f3bce31-d06c-4f3c-a068-6391867e7c2a_ENSMUSG00000023829	ENSMUSG00000023829	0.0194455	0.0244236	0.38245	1	0.536295	0.998732
158	0f97ab50-7402-4e5f-af3c-df4de9a97d39_ENSMUSG00000024991	ENSMUSG00000024991	0.860975	0.811405	0.678347	1	0.410157	0.998732
159	0fbb443d-2cf3-47d9-b8e3-072dc22946a6_ENSMUSG00000021922	ENSMUSG00000021922	0.00704094	0.00812009	0.193963	1	0.659639	0.998732
160	0fd72e1b-01b9-4350-965e-82cdeb524c54_ENSMUSG00000072704	ENSMUSG00000072704	0.863645	0.93226	5.52475	1	0.0187493	0.7167
161	0fe39dfb-16ae-4d0e-b0b6-ecd98e848828_ENSMUSG00000037798	ENSMUSG00000037798	0.0186783	0.0225468	0.236877	1	0.626471	0.998732
162	0ff57f97-57b4-460d-82ac-00c321294f3b_ENSMUSG00000079563	ENSMUSG00000079563	0.0383289	0.0270342	0.755202	1	0.384834	0.998732
163	1047ae8f-409a-4a4d-bdd0-afd61fcd43ea_ENSMUSG00000022868	ENSMUSG00000022868	0.000688044	0.000692634	0.000237096	1	0.987715	1
164	105e317e-9621-4aa4-bea1-f0c639f385db_ENSMUSG00000025937	ENSMUSG00000025937	0.0966173	0.0741869	0.666003	1	0.414449	0.998732
165	10607627-fa69-4157-a6d9-45b3711f23db_ENSMUSG00000035242	ENSMUSG00000035242	0.0601236	0.0575909	0.070786	1	0.790196	0.998732
166	10800101-6f74-45f1-82a5-2281638b02b3_ENSMUSG00000010047	ENSMUSG00000010047	0.199328	0.114537	1.68686	1	0.194015	0.998732
167	10a91d88-ab73-4fa9-94b2-837cb278461a_ENSMUSG00000059481	ENSMUSG00000059481	0.0388936	0.0405171	0.0634077	1	0.801189	0.998732
168	10ce685b-755d-4fc6-bef6-3f272eb00795_ENSMUSG00000035875	ENSMUSG00000035875	0.0433098	0.0421807	0.00992182	1	0.920655	0.998732
169	10df23c3-a5c5-4733-b9ac-3d3facabfb9d_ENSMUSG00000027513	ENSMUSG00000027513	0.0970181	0.0962741	0.00469075	1	0.945396	0.998732
170	1112ac3d-ad5c-4947-8fcf-5c82dcfca1b3_ENSMUSG00000079015	ENSMUSG00000079015	0.00186065	0.00394804	4.5165	1	0.0335695	0.907564
171	1123af99-cdeb-411b-8543-35500c18d168_ENSMUSG00000032786	ENSMUSG00000032786	0.04311	0.0552295	0.563777	1	0.452743	0.998732
172	11344fca-384e-4336-999c-2513f697a3a5_ENSMUSG00000026866	ENSMUSG00000026866	0.128437	0.10598	0.944975	1	0.331002	0.998732
173	1140c0ec-04f1-4082-9856-8d706a1dc147_ENSMUSG00000030591	ENSMUSG00000030591	0.144355	0.163865	0.350032	1	0.554095	0.998732
174	114ab26c-a033-4bbe-8e37-455e12d446f0_ENSMUSG00000021999	ENSMUSG00000021999	0.0318856	0.0180546	2.44151	1	0.118163	0.998732
175	1154a542-8792-43ac-a925-70f439801d95_ENSMUSG00000010064	ENSMUSG00000010064	0.00650781	0.00817061	0.325464	1	0.568343	0.998732
176	115ba593-b4cc-4659-9ba6-bc9548e5c64d_ENSMUSG00000044005	ENSMUSG00000044005	0.0182025	0.0484772	7.02966	1	0.00801705	0.549141
177	1183f6dd-9e75-488d-893b-814bb236a21f_ENSMUSG00000022546	ENSMUSG00000022546	0.0185191	0.0315423	1.96342	1	0.161148	0.998732
178	11a9b058-aa6a-4e3c-9e88-81b57e77f1e2_ENSMUSG00000009614	ENSMUSG00000009614	0.0308086	0.0443414	1.96	1	0.161513	0.998732
179	11b021fc-cd1f-4896-b489-bd043fb04fe2_ENSMUSG00000067235	ENSMUSG00000067235	0.046013	0.0482233	0.186535	1	0.665816	0.998732
180	11c73637-58a1-4cf8-b2f6-fd3751b9b176_ENSMUSG00000025486	ENSMUSG00000025486	0.0379564	0.0622179	1.1419	1	0.285251	0.998732
181	11f70a82-32ef-4284-b45e-ac13ded91371_ENSMUSG00000028186	ENSMUSG00000028186	0.00187636	0.00427104	3.12187	1	0.077248	0.998732
182	1208ad82-f6d5-42d6-8fae-24f95e355a3f_ENSMUSG00000029810	ENSMUSG00000029810	0.0290859	0.0187531	1.23021	1	0.267366	0.998732
183	121937aa-3fb0-4780-8a45-a4a00fa03d61_ENSMUSG00000078680	ENSMUSG00000078680	0.199942	0.227373	0.646579	1	0.421338	0.998732
184	1225c685-15d4-4cd5-9621-9de5a99bcc35_ENSMUSG00000021492	ENSMUSG00000021492	0.0280394	0.0266959	0.0202545	1	0.886829	0.998732
185	1257da33-8ec9-45a4-895e-93b0407950aa_ENSMUSG00000000326	ENSMUSG00000000326	0.013086	0.0124761	0.0209975	1	0.884786	0.998732
186	12aabb85-ed25-4882-bbf3-60eb007da683_ENSMUSG00000025393	ENSMUSG00000025393	0.00447828	0.00682637	1.09506	1	0.295352	0.998732
187	12af1ad7-fb0b-4a44-b66a-f803880ff0ff_1:24615000	1:24615000	0.0523934	0.031281	1.61678	1	0.203541	0.998732
188	12b9f290-c297-455a-bcfb-aba927462dd2_ENSMUSG00000028356	ENSMUSG00000028356	0.00360359	0.00395046	0.0951844	1	0.757687	0.998732
189	12bc3f34-5dc3-4795-ad19-d2be8d2653d3_ENSMUSG00000029368	ENSMUSG00000029368				1
190	12f16211-3bdb-4069-badf-40ecd5dd13ae_ENSMUSG00000022253	ENSMUSG00000022253	0.404148	0.435344	0.283861	1	0.594182	0.998732
191	12f410d5-f280-4d95-9dd4-f77027e58d74_ENSMUSG00000058207	ENSMUSG00000058207	0.00879604	0.0084443	0.0607965	1	0.805241	0.998732
192	13032b06-36c9-427e-ae6d-fb683f1340cf_ENSMUSG00000060992	ENSMUSG00000060992	0.149718	0.15222	0.00988622	1	0.920797	0.998732
193	130ddb2b-fbab-4f80-bbf9-a050cd31a073_ENSMUSG00000056035	ENSMUSG00000056035	0.0238768	0.025966	0.262974	1	0.608084	0.998732
194	1310c984-f37d-4662-bf37-c0a09a42ba14_ENSMUSG00000024359	ENSMUSG00000024359	0.0934667	0.103484	0.264024	1	0.607369	0.998732
195	13231d25-be69-44c0-b2c4-73965c60fbf8_ENSMUSG00000041560	ENSMUSG00000041560	0.119649	0.0954679	0.525585	1	0.468469	0.998732
196	133a7da2-95fb-4b0a-8231-e1bcd47b77ee_ENSMUSG00000073842	ENSMUSG00000073842	0.0274742	0.0307187	0.0142613	1	0.904942	0.998732
197	1356b697-6fa7-4de4-8512-9f9a1e11aefb_ENSMUSG00000028186	ENSMUSG00000028186	0.00783888	0.00934387	0.425983	1	0.513967	0.998732
198	1371daf8-4ed5-4bd4-9afb-080cd983c3cc_ENSMUSG00000046756	ENSMUSG00000046756	0.544093	0.507375	0.321096	1	0.57095	0.998732
199	1394ccff-28af-41cd-a40c-e1764c4d9bca_ENSMUSG00000036073	ENSMUSG00000036073	0.29487	0.223323	2.30982	1	0.128559	0.998732
200	1397a1ad-13fc-4d10-a781-fa2a10dba217_ENSMUSG00000035540	ENSMUSG00000035540	0.00178798	0.00166741	0.0391901	1	0.843072	0.998732
201	139fb1a6-b935-4d07-a82f-d2ac4da10be4_ENSMUSG00000071178	ENSMUSG00000071178	0.00222604	0.00259836	0.251466	1	0.616045	0.998732
202	13a1338d-6974-4761-8021-cfd5bc518030_ENSMUSG00000025428	ENSMUSG00000025428	0.00794638	0.0100317	0.417378	1	0.518248	0.998732
203	13bb9b8b-af38-40ba-9a83-9fdcc1006d26_ENSMUSG00000032249	ENSMUSG00000032249	0.29425	0.371116	2.57731	1	0.108406	0.998732
204	13cdaf3c-5a35-4064-8c56-7169c15e3526_ENSMUSG00000039783	ENSMUSG00000039783	0.0682937	0.0632486	0.0714328	1	0.789262	0.998732
205	13d78080-773a-47c1-9b97-013a38e51dda_ENSMUSG00000078672	ENSMUSG00000078672	0.0160321	0.011676	0.313634	1	0.575458	0.998732
206	13e6ed58-ed5e-4e04-9b83-8b12acf9af44_ENSMUSG00000072849	ENSMUSG00000072849	0.033137	0.0260025	0.164709	1	0.684857	0.998732
207	13f2f399-66c1-415b-ad5e-224805a62482_ENSMUSG00000024386	ENSMUSG00000024386	0.0619684	0.0566481	0.238883	1	0.625014	0.998732
208	13fa7e23-bcaa-4b4c-acd7-25392f7a58e7_ENSMUSG00000057400	ENSMUSG00000057400	0.00813897	0.00855387	0.0450566	1	0.8319	0.998732
209	13fda699-d9b7-41bd-b53d-caeac25cfaf5_ENSMUSG00000011831	ENSMUSG00000011831	0.585705	0.600778	0.0356771	1	0.850184	0.998732
210	1409f5cf-0e75-43c3-aa33-8904e31deedb_ENSMUSG00000022214	ENSMUSG00000022214	0.0895523	0.109375	0.492903	1	0.482635	0.998732
211	140b62b4-ed47-46f5-a650-63695d086547_ENSMUSG00000034994	ENSMUSG00000034994	0.0255045	0.0241782	0.0513304	1	0.820764	0.998732
212	140bde74-4e0a-40a4-8ed0-7ccbca0559a8_ENSMUSG00000074264	ENSMUSG00000074264	0.110025	0.128539	0.687446	1	0.407035	0.998732
213	140fc745-de2a-4a41-a673-702830259273_ENSMUSG00000020733	ENSMUSG00000020733	0.0569308	0.032181	3.68903	1	0.0547714	0.952391
214	1430fcba-738b-47a2-9a56-1869cb57be1a_ENSMUSG00000026715	ENSMUSG00000026715	0.27917	0.289487	0.149238	1	0.699265	0.998732
215	14402b71-6309-4a89-ad01-5950069c7d0f_ENSMUSG00000054808	ENSMUSG00000054808	0.126643	0.202258	2.32832	1	0.127039	0.998732
216	1493dfaa-24cb-42fa-81f2-48707f47972c_ENSMUSG00000006529	ENSMUSG00000006529	0.60976	0.582542	1.0847	1	0.297649	0.998732
217	14974507-fabd-4e62-83bd-cdca42b5f97c_17:56119000	17:56119000	0.180925	0.256603	4.03618	1	0.0445346	0.928454
218	1507a801-8184-44ca-8712-c27225307964_ENSMUSG00000032349	ENSMUSG00000032349	0.0418385	0.0421556	0.000520644	1	0.981796	1
219	15211632-cb6c-4426-a976-20fa2e3e500d_ENSMUSG00000003809	ENSMUSG00000003809	0.165341	0.152006	0.44193	1	0.506192	0.998732
220	152fea2e-0743-40c3-bb22-ae111c433403_ENSMUSG00000078683	ENSMUSG00000078683	0.0944016	0.145722	1.40935	1	0.235164	0.998732
221	155c21b5-72ad-443b-a63f-6f31e5d17cf2_ENSMUSG00000030359	ENSMUSG00000030359	0.0112857	0.0109064	0.0104667	1	0.918513	0.998732
222	15625c52-f8ea-4843-8440-ca932bc39763_ENSMUSG00000025196	ENSMUSG00000025196	0.0375703	0.0227448	1.40072	1	0.236603	0.998732
223	15646ee9-ee4d-49ad-85c8-563f25bb9839_ENSMUSG00000030382	ENSMUSG00000030382	0.0130284	0.0150857	0.241396	1	0.6232	0.998732
224	15791292-11e8-4201-a13c-c91033c22357_ENSMUSG00000031969	ENSMUSG00000031969	0.207792	0.168605	0.81908	1	0.365449	0.998732
225	1579ea4b-2323-4a56-9ad2-24412463f9ac_ENSMUSG00000055172	ENSMUSG00000055172	0.0203409	0.019043	0.0188206	1	0.890882	0.998732
226	15a5642e-cc1b-4d25-8a16-7e51262d3947_ENSMUSG00000015656	ENSMUSG00000015656	0.0378331	0.0311009	0.952669	1	0.329041	0.998732
227	15e88fd0-15e6-431c-a611-96fe21ea7482_ENSMUSG00000090175	ENSMUSG00000090175	0.139771	0.195021	0.906198	1	0.341125	0.998732
228	15e9d5ab-d72f-458d-ae3c-5237c4231b0f_ENSMUSG00000047728	ENSMUSG00000047728	0.161512	0.17973	0.41801	1	0.517932	0.998732
229	16033542-1fa5-4f03-a568-3f6f9c90cbdd_ENSMUSG00000001670	ENSMUSG00000001670	0.0332566	0.0360315	0.153628	1	0.695092	0.998732
230	160343fd-14b8-4b35-ae8e-4ffce5fe71c2_ENSMUSG00000034135	ENSMUSG00000034135	0.303876	0.427994	2.01811	1	0.155433	0.998732
231	16070e2b-da77-4b44-bb89-eef6344bb1bb_ENSMUSG00000008305	ENSMUSG00000008305	0.51366	0.43817	1.15093	1	0.283355	0.998732
232	160b2325-cc37-4084-afdb-2554b2fd7284_19:4061000	19:4061000	0.043124	0.0626753	0.940916	1	0.332042	0.998732
233	162d0775-b5e2-4f4f-a0d3-0f42ac57ac34_ENSMUSG00000041560	ENSMUSG00000041560	0.273313	0.297157	0.24986	1	0.617174	0.998732
234	1631b5df-7bd9-4099-9d49-6fd95a0fd906_ENSMUSG00000073418	ENSMUSG00000073418	0.0199751	0.0251094	0.335652	1	0.56235	0.998732
235	164a227b-4fcb-4c35-af4e-33c4991e2a37_6:5216000	6:5216000	0.719778	0.690127	0.237518	1	0.626005	0.998732
236	165a7efb-100f-40a4-abba-cbba3b933854_ENSMUSG00000035540	ENSMUSG00000035540	0.00318219	0.00245392	0.880484	1	0.348069	0.998732
237	16acd337-409a-4675-99da-f2d48cb20024_ENSMUSG00000036892	ENSMUSG00000036892	0.1	0.0640303	3.51584	1	0.0607847	0.972547
238	16af5dda-9983-41c5-963d-e3d3c6b7e9c3_ENSMUSG00000023224	ENSMUSG00000023224	0.0187767	0.0197616	0.0292443	1	0.864216	0.998732
239	16bca60c-513c-4f8b-b0bd-055cbdd7464d_ENSMUSG00000036402	ENSMUSG00000036402	0.0993831	0.0860826	0.107592	1	0.742902	0.998732
240	16c6c8a5-fc79-444e-abf8-f84b2f226424_ENSMUSG00000037798	ENSMUSG00000037798	0.101214	0.122471	1.39172	1	0.238114	0.998732
241	1707f22a-d307-4ddb-8c4d-a25e8dad693d_ENSMUSG00000028991	ENSMUSG00000028991	0.345719	0.393138	0.259757	1	0.610287	0.998732
242	17139ead-50ce-40a8-a8cb-acacd8cb8d5a_ENSMUSG00000074129	ENSMUSG00000074129	0.0328428	0.0304864	0.181364	1	0.670203	0.998732
243	17171852-17c1-4049-9eab-b1eb2f611ffa_ENSMUSG00000094806	ENSMUSG00000094806	0.0128041	0.0161522	0.579394	1	0.44655	0.998732
244	171eb4ed-166d-4c79-a5c8-4314fadc7acf_ENSMUSG00000017344	ENSMUSG00000017344	0.0430739	0.0395718	0.398118	1	0.528063	0.998732
245	17500c71-ec61-45da-9296-fcaaa0986fec_ENSMUSG00000027775	ENSMUSG00000027775	0.0996371	0.14222	0.805789	1	0.369368	0.998732
246	175a1ef9-790a-4af8-b493-116e394dd397_ENSMUSG00000002588	ENSMUSG00000002588	0.0157895	0.0134215	0.318451	1	0.57254	0.998732
247	17904b3e-7381-43af-bd55-bc116aceca23_1:161002000	1:161002000	0.564447	0.600143	0.646112	1	0.421506	0.998732
248	17c92cb1-87dc-4c05-813c-b7d44f6a56d1_ENSMUSG00000031725	ENSMUSG00000031725	0.0225448	0.029125	0.707106	1	0.400406	0.998732
249	17d16d62-a0f9-43eb-b41e-4de37ae999c6_ENSMUSG00000028186	ENSMUSG00000028186	0.0080937	0.00580641	1.24843	1	0.263853	0.998732
250	17e6d3e2-9db7-4929-9271-2f9d6cdaec6e_ENSMUSG00000021922	ENSMUSG00000021922	0.00722737	0.00772734	0.0422238	1	0.837194	0.998732
251	17ee97ec-02fb-4764-9ef2-b20f3ff55afb_ENSMUSG00000031594	ENSMUSG00000031594	0.00718087	0.00795879	0.0683051	1	0.793821	0.998732
252	18037895-f277-452d-bd5c-d01cdd658cd4_ENSMUSG00000024665	ENSMUSG00000024665	0.032772	0.0261525	0.891048	1	0.345193	0.998732
253	180e81d5-5091-4f83-b30e-0cbe6ba35369_ENSMUSG00000025155	ENSMUSG00000025155	0.75227	0.811788	1.11594	1	0.290795	0.998732
254	18672115-1f7b-4999-aa9b-5eff60f457b8_ENSMUSG00000058216	ENSMUSG00000058216	0.170548	0.20289	0.357113	1	0.550114	0.998732
255	18678927-3b23-4ecc-a5b0-9dce9f40247f_ENSMUSG00000024150	ENSMUSG00000024150	0.201169	0.175058	0.326022	1	0.568011	0.998732
256	1892b401-c2c0-4f1d-a0c7-35529ab10447_1:24614000	1:24614000	0.0270787	0.0299282	1.14942	1	0.283671	0.998732
257	1898e4c9-54dc-4dc1-a733-4d92baffe155_ENSMUSG00000030895	ENSMUSG00000030895	0.0089089	0.0105134	1.24506	1	0.264498	0.998732
258	18a1072f-20f4-4494-8f41-c35c762ef3a1_ENSMUSG00000037686	ENSMUSG00000037686	0.220755	0.222075	0.000555003	1	0.981205	1
259	18a3ddde-8149-413a-9370-0b5d12f801a0_ENSMUSG00000036503	ENSMUSG00000036503	0.164752	0.178572	0.18963	1	0.663225	0.998732
260	18a3f250-bfef-41b9-93ae-7e30e49362f3_ENSMUSG00000004264	ENSMUSG00000004264	0.226266	0.257411	0.701883	1	0.402152	0.998732
261	18a8d39d-af1d-4773-86b9-7ec0421d073d_ENSMUSG00000022868	ENSMUSG00000022868	0.000670978	0.0013978	4.02338	1	0.0448737	0.928454
262	18bf6a64-c549-446e-bc60-c227cbea6cc4_ENSMUSG00000038412	ENSMUSG00000038412	0.0782503	0.0857065	0.137109	1	0.711173	0.998732
263	18d3a473-c196-4405-a723-7bea8b417ebc_ENSMUSG00000063683	ENSMUSG00000063683	0.0179613	0.0312518	2.58947	1	0.107577	0.998732
264	18d81229-d8cc-4e7e-bd6c-e68d2dabf589_ENSMUSG00000031095	ENSMUSG00000031095	0.582084	0.572674	0.0106853	1	0.917669	0.998732
265	18e30e35-c96a-461a-bae2-67694e5b5572_ENSMUSG00000035540	ENSMUSG00000035540	0.00585811	0.00416062	2.67143	1	0.102164	0.998732
266	18f54ef1-6b27-49ed-b9d2-fea88ff1766a_ENSMUSG00000031445	ENSMUSG00000031445	0.0385818	0.0471025	0.226003	1	0.634503	0.998732
267	19220b7b-5926-4f1e-864a-640cbcf3a05e_ENSMUSG00000032554	ENSMUSG00000032554	0.0033112	0.00463467	1.67761	1	0.195242	0.998732
268	192cda22-4b1c-4c3f-8738-9ecde9bcd9af_ENSMUSG00000056035	ENSMUSG00000056035	0.00841912	0.00701547	0.384482	1	0.535214	0.998732
269	1930893c-afae-4c33-8633-7f1bacd030a9_ENSMUSG00000003809	ENSMUSG00000003809	0.016409	0.0140806	0.125448	1	0.7232	0.998732
270	193c65f6-73b9-4ba0-b19a-c9f2945ddef6_ENSMUSG00000030895	ENSMUSG00000030895	0.000481682	0.000725716	0.532818	1	0.465425	0.998732
271	194f9254-1b64-4386-812a-c986b9f51920_ENSMUSG00000035540	ENSMUSG00000035540	0.00757955	0.00907235	1.24549	1	0.264416	0.998732
272	197ed3a4-3637-4d06-9018-1240e640aa3d_8:24437000	8:24437000	0.725738	0.754647	0.255879	1	0.612966	0.998732
273	19866923-bc63-41fc-8384-863ce7a996fd_ENSMUSG00000026150	ENSMUSG00000026150	0.696304	0.618961	0.330501	1	0.565364	0.998732
274	19b078f5-c6f6-44c1-a539-a065b2b9a604_ENSMUSG00000057228	ENSMUSG00000057228	0.0979891	0.0663281	1.04832	1	0.305895	0.998732
275	19c87f6e-d30c-4e3c-906b-c811d025a2a8_ENSMUSG00000057400	ENSMUSG00000057400	0.0117739	0.0151084	1.81587	1	0.177806	0.998732
276	19d3ff7c-af13-468e-9f46-eee11b519c7d_ENSMUSG00000019173	ENSMUSG00000019173	0.232219	0.221671	0.0966075	1	0.755939	0.998732
277	19ec72d7-da2b-4eee-9424-60336ff7904b_ENSMUSG00000017286	ENSMUSG00000017286	0.116738	0.165894	0.736958	1	0.390637	0.998732
278	1a0b2ddf-ab2d-47d8-abdb-1724f1c8afa1_ENSMUSG00000033831	ENSMUSG00000033831	0.00202252	0.00212793	0.0232006	1	0.878936	0.998732
279	1a15362a-5fb2-4c3c-b01b-c2542c6b3b64_ENSMUSG00000037053	ENSMUSG00000037053	0.017365	0.0156271	0.208193	1	0.648187	0.998732
280	1a284932-68e3-4791-ac59-201542d24f57_ENSMUSG00000037742	ENSMUSG00000037742	0.030365	0.0330436	0.453713	1	0.500577	0.998732
281	1a3e84ad-f778-4292-9aa6-183dd5fad52e_ENSMUSG00000021973	ENSMUSG00000021973	0.166859	0.150441	0.0764424	1	0.782178	0.998732
282	1a5c5cbf-2ef0-4b42-871c-528f07393346_ENSMUSG00000078680	ENSMUSG00000078680	0.0562245	0.03515	1.50447	1	0.219984	0.998732
283	1a62f21a-3352-4f61-8928-b7db3a5a93d1_ENSMUSG00000022868	ENSMUSG00000022868	0.000744333	0.000970223	0.455838	1	0.499575	0.998732
284	1a89a311-2bf2-42e4-b4a5-aa6cedac5ce6_ENSMUSG00000062328	ENSMUSG00000062328	0.0310391	0.0311058	0.000144071	1	0.990423	1
285	1aa80774-c6ee-44b6-af48-9c1cbdb6bf1c_ENSMUSG00000031700	ENSMUSG00000031700	0.05965	0.0884404	1.51453	1	0.218449	0.998732
286	1ac2a75e-348c-4c66-a250-64ade83a6d89_ENSMUSG00000049044	ENSMUSG00000049044	0.155948	0.115938	0.736588	1	0.390756	0.998732
287	1af45418-9fad-4231-bcd8-03bcf18a7f36_ENSMUSG00000078688	ENSMUSG00000078688	0.414851	0.358878	2.45751	1	0.116964	0.998732
288	1b4c36d2-5e40-43cf-a8ed-708e8a7929aa_ENSMUSG00000021033	ENSMUSG00000021033	0.0167587	0.0107805	1.53003	1	0.216107	0.998732
289	1b5bc802-616f-43f7-9530-39795af8e0cd_ENSMUSG00000016534	ENSMUSG00000016534	0.0578362	0.0514006	0.365397	1	0.545524	0.998732
290	1b6607f0-323c-48bb-8f12-7434e36fca4e_ENSMUSG00000013593	ENSMUSG00000013593	0.0343688	0.036492	0.0414643	1	0.838644	0.998732
291	1b77a0af-7096-44a5-8baf-3dbf0b4bf75a_ENSMUSG00000021069	ENSMUSG00000021069	0.0438574	0.0296027	1.31748	1	0.251045	0.998732
292	1b78052b-7d7f-453d-8ed7-6d637387d220_ENSMUSG00000028603	ENSMUSG00000028603	0.00875601	0.012781	0.727434	1	0.393716	0.998732
293	1b7fc01a-0765-4828-b3fd-9355a0dbb50c_ENSMUSG00000028757	ENSMUSG00000028757	0.272515	0.205221	3.98857	1	0.0458098	0.930701
294	1b931313-7a13-4766-8aac-906715692778_ENSMUSG00000022464	ENSMUSG00000022464	0.381878	0.454288	6.23109	1	0.0125526	0.664007
295	1baa9709-2d3b-46ee-a2c9-522d834886af_ENSMUSG00000025934	ENSMUSG00000025934	0.00222037	0.0042429	1.87859	1	0.170494	0.998732
296	1baf066c-8968-41ec-b4d0-ce22bb8b1c41_ENSMUSG00000021922	ENSMUSG00000021922	0.00900129	0.0083807	0.0538405	1	0.81651	0.998732
297	1bba72fc-b436-462c-97e4-01198d0e6eeb_ENSMUSG00000029445	ENSMUSG00000029445	0.0271276	0.0236699	0.901956	1	0.342258	0.998732
298	1bdf2246-c839-4405-8205-573702b9b9ca_ENSMUSG00000031154	ENSMUSG00000031154	0.527713	0.343726	2.89791	1	0.0886944	0.998732
299	1be9d7c3-c1db-405b-b9fe-2977a657d082_ENSMUSG00000035960	ENSMUSG00000035960	0.279587	0.304171	0.0535611	1	0.816979	0.998732
300	1c029b1a-0da5-474f-990b-06d8fb336ad1_ENSMUSG00000033831	ENSMUSG00000033831	0.001136	0.00154497	0.554519	1	0.456477	0.998732
301	1c0a7341-607e-40fe-8ed4-a2fbb32c3249_ENSMUSG00000029368	ENSMUSG00000029368				1
302	1c1374ac-462c-4939-b813-faa04274e8e8_ENSMUSG00000078674	ENSMUSG00000078674	0.05455	0.0595265	0.098186	1	0.754018	0.998732
303	1c19968a-d943-4b05-977b-ee9c2ab1ed73_ENSMUSG00000029368	ENSMUSG00000029368				1
304	1c2f4e77-46da-431d-8682-03e97d1c1b16_ENSMUSG00000027249	ENSMUSG00000027249	0.0200043	0.0166892	0.833547	1	0.361249	0.998732
305	1c37ddb5-7926-4893-b3dc-84295e72a332_ENSMUSG00000039197	ENSMUSG00000039197	0.0238102	0.0188571	0.742398	1	0.388894	0.998732
306	1c518702-1b01-4f00-8b1d-b09219937f35_ENSMUSG00000029716	ENSMUSG00000029716	0.0291989	0.03498	0.234099	1	0.628501	0.998732
307	1c52d457-9cd9-412d-a92b-af99bb46913c_ENSMUSG00000010651	ENSMUSG00000010651	0.0480884	0.0495689	0.0200442	1	0.887414	0.998732
308	1cb03306-c0aa-4ce3-8e0d-b615aa93fe3f_ENSMUSG00000024164	ENSMUSG00000024164	0.0410476	0.0464748	0.769398	1	0.380403	0.998732
309	1cba17e4-4e1b-4258-8660-eae052f1cde2_ENSMUSG00000080268	ENSMUSG00000080268	0.515123	0.509998	0.00654653	1	0.935513	0.998732
310	1ccf72ab-4e99-42ad-92ae-44aa4ac12e70_ENSMUSG00000031446	ENSMUSG00000031446	0.206308	0.266066	0.640602	1	0.423493	0.998732
311	1d014c21-d9b8-4948-81db-3b6d64e387c6_ENSMUSG00000030359	ENSMUSG00000030359	0.0119959	0.01035	0.197245	1	0.656954	0.998732
312	1d15b4c8-80bd-4332-b095-29c11d75e01f_ENSMUSG00000068874	ENSMUSG00000068874	0.0690507	0.0838859	0.658961	1	0.416927	0.998732
313	1d1d7a38-132d-4f60-8fac-03bce96c49da_ENSMUSG00000029630	ENSMUSG00000029630	0.0344365	0.020305	1.78926	1	0.181016	0.998732
314	1d25daf3-e3e5-41a1-a5e4-d08cb26ced94_ENSMUSG00000021794	ENSMUSG00000021794	0.133482	0.131226	0.0221091	1	0.881797	0.998732
315	1d3022d7-2bd2-46bb-b203-d07e57db379e_ENSMUSG00000035540	ENSMUSG00000035540	0.0223299	0.0216537	0.0947729	1	0.758195	0.998732
316	1d543fae-e3f9-4c04-8355-2f207402cb7c_ENSMUSG00000022877	ENSMUSG00000022877	0.0433288	0.0335478	1.78223	1	0.181876	0.998732
317	1d8ceac0-886e-4440-828a-dd225a1c7038_ENSMUSG00000001774	ENSMUSG00000001774	0.32041	0.298793	0.0846853	1	0.771046	0.998732
318	1d8d0b42-5c0e-48cb-874f-aa2dd942f294_ENSMUSG00000036110	ENSMUSG00000036110	0.156569	0.0909442	2.33259	1	0.126691	0.998732
319	1d957352-8cc0-4b5b-8a9c-5626a42fa016_ENSMUSG00000070704	ENSMUSG00000070704	0.0865322	0.0728339	1.33128	1	0.248578	0.998732
320	1d9cba13-17a8-4e1c-b824-a35fff85942b_ENSMUSG00000025151	ENSMUSG00000025151	0.28426	0.274511	0.0227686	1	0.88006	0.998732
321	1dc10782-8338-4d1e-bca8-e7f7e7e2877b_ENSMUSG00000032112	ENSMUSG00000032112	0.164488	0.117927	1.26632	1	0.260457	0.998732
322	1dc25353-2f1d-48a1-b5c2-6517b65f487e_ENSMUSG00000003053	ENSMUSG00000003053	0.0189406	0.0251349	2.83225	1	0.0923886	0.998732
323	1dcf5013-3913-4c9f-af19-40abfcdf80a9_ENSMUSG00000031447	ENSMUSG00000031447	0.0992067	0.0772647	2.27164	1	0.131761	0.998732
324	1e2c1914-ea8f-4959-abe1-276b7614afde_ENSMUSG00000037254	ENSMUSG00000037254	0.039806	0.0300076	1.17737	1	0.277892	0.998732
325	1e447ebb-c7f4-457e-9b50-3c1ac2d21a47_ENSMUSG00000030339	ENSMUSG00000030339	0.139005	0.139379	0.000116099	1	0.991403	1
326	1e4750ec-2146-4606-a5e9-9b0390634c2d_ENSMUSG00000027187	ENSMUSG00000027187	0.022694	0.0220584	0.0202279	1	0.886902	0.998732
327	1e623dcf-418a-438c-8422-b427af2edcd5_ENSMUSG00000000673	ENSMUSG00000000673	0.0454089	0.0422924	0.171318	1	0.678943	0.998732
328	1e73898f-91d6-47cb-b1f2-d262d54de869_ENSMUSG00000024055	ENSMUSG00000024055	0.241369	0.235494	0.0100056	1	0.920322	0.998732
329	1e7ce34c-f29e-4d01-8260-19d34802ac2a_ENSMUSG00000036775	ENSMUSG00000036775	0.146251	0.128688	0.514312	1	0.473278	0.998732
330	1e8879f4-7532-482f-b49b-2fa2107c267b_ENSMUSG00000000326	ENSMUSG00000000326	0.0166575	0.0169576	0.0134379	1	0.907714	0.998732
331	1ea1dddc-7092-43b5-b912-3b0f70883843_ENSMUSG00000062647	ENSMUSG00000062647	0.00725767	0.00965556	0.430896	1	0.511549	0.998732
332	1eb169b1-91ac-4869-ae90-f5462e7eb960_ENSMUSG00000020538	ENSMUSG00000020538	0.161972	0.138347	0.249811	1	0.617208	0.998732
333	1eb476c3-497a-4708-b30a-8eaed70d4f0c_2:28933000	2:28933000	0.826448	0.828653	0.00581232	1	0.939229	0.998732
334	1ebc3b1e-f918-4536-a82e-ada82d16845d_ENSMUSG00000021583	ENSMUSG00000021583	0.918041	0.867781	1.06487	1	0.302107	0.998732
335	1eda8226-8b61-467b-b22a-95ff185218d5_ENSMUSG00000003053	ENSMUSG00000003053	0.0438485	0.0369264	1.99046	1	0.158292	0.998732
336	1ee5a96a-b683-4ba9-80dc-26287e318f9a_ENSMUSG00000025006	ENSMUSG00000025006	0.166699	0.155816	0.0322429	1	0.857496	0.998732
337	1f13ca9a-87a4-4c03-b3bb-c141d52d62e3_ENSMUSG00000066154	ENSMUSG00000066154	0.00658556	0.00771204	0.575219	1	0.448193	0.998732
338	1f213b03-409c-4be3-943e-792648b5bc49_ENSMUSG00000022680	ENSMUSG00000022680	0.325209	0.343656	0.0430941	1	0.835548	0.998732
339	1f2de677-9a23-4e7e-861f-9de9949075fb_ENSMUSG00000020051	ENSMUSG00000020051	0.0189287	0.0228292	0.513667	1	0.473556	0.998732
340	1f4e192a-35fe-42e1-a6ef-59df19aed46b_ENSMUSG00000028186	ENSMUSG00000028186	0.0171797	0.0227251	2.55182	1	0.110167	0.998732
341	1f7e1252-0862-49f4-999e-1bdf4c53ae80_ENSMUSG00000076441	ENSMUSG00000076441	0.0228832	0.0203773	0.726323	1	0.394078	0.998732
342	1f9d9aa4-c1f1-4500-9429-2d3e850eb0dd_ENSMUSG00000026874	ENSMUSG00000026874	0.0999455	0.081453	0.353096	1	0.552366	0.998732
343	1fa42d23-1bec-4c32-8564-597429d3a1f2_ENSMUSG00000058997	ENSMUSG00000058997	0.370499	0.425883	0.999584	1	0.317411	0.998732
344	1fa6920b-ac5c-4598-9f31-a8b5484af940_ENSMUSG00000057400	ENSMUSG00000057400	0.00137956	0.00392526	5.73855	1	0.0165965	0.7167
345	1fd764f8-2d74-48c2-9868-fc81a902c1ee_ENSMUSG00000027249	ENSMUSG00000027249	0.0071377	0.00670664	0.0375322	1	0.846385	0.998732
346	1fee1d18-f439-497f-9f29-3ecdd91623e1_ENSMUSG00000040564	ENSMUSG00000040564	0.00142104	0.00167168	0.298369	1	0.584907	0.998732
347	2000cb27-3a16-4816-bd81-7a833d39fc9b_17:56119000	17:56119000	0.819075	0.743397	4.03618	1	0.0445346	0.928454
348	2035c40b-9d2c-488d-b261-1c97ee6d35ff_ENSMUSG00000071177	ENSMUSG00000071177	0.00294756	0.00273917	0.0578153	1	0.809983	0.998732
349	204cd08d-6cc6-4531-ba5b-8841e95e7148_ENSMUSG00000073842	ENSMUSG00000073842	0.0282133	0.0239692	0.0795908	1	0.777853	0.998732
350	20650c30-e680-4d70-941b-62a04dbe9686_ENSMUSG00000020072	ENSMUSG00000020072	0.0983572	0.0624938	0.960355	1	0.327097	0.998732
351	207bc78b-0854-493f-92a7-09bdb0876dd5_ENSMUSG00000078964	ENSMUSG00000078964	0.810371	0.789462	0.0972338	1	0.755175	0.998732
352	209d9244-38db-4fb1-86c9-420b552788bb_ENSMUSG00000034088	ENSMUSG00000034088	0.206284	0.233464	0.358579	1	0.549296	0.998732
353	20a3b72e-21a8-42e9-8968-ecf3761fe26a_ENSMUSG00000038527	ENSMUSG00000038527	0.567134	0.620734	1.73838	1	0.187344	0.998732
354	20bd46d1-be39-4000-9e25-e024ab0bf4e0_ENSMUSG00000030588	ENSMUSG00000030588	0.175404	0.23816	1.43041	1	0.231698	0.998732
355	20bfe074-0d38-4720-8766-100ece11b204_ENSMUSG00000010914	ENSMUSG00000010914	0.46546	0.596669	2.44296	1	0.118054	0.998732
356	20cfacd9-6b80-4dc2-a680-bcdd227d678b_ENSMUSG00000021340	ENSMUSG00000021340	0.138923	0.244246	2.94498	1	0.086145	0.998732
357	20f7ae11-98bc-471a-9189-aa647dd6829e_ENSMUSG00000025574	ENSMUSG00000025574	0.286183	0.275614	0.022498	1	0.88077	0.998732
358	21522233-3e82-4dc5-b0eb-9e9716c0ab39_ENSMUSG00000028001	ENSMUSG00000028001	0.00759189	0.00818702	0.127947	1	0.72057	0.998732
359	215cb2ec-19bb-43b7-89d2-d5472f9e0d0f_ENSMUSG00000029447	ENSMUSG00000029447	0.470819	0.519825	1.25669	1	0.262279	0.998732
360	216f36eb-dbc8-4217-8943-83a5fd314bdd_ENSMUSG00000020534	ENSMUSG00000020534	0.167011	0.213913	2.25903	1	0.132837	0.998732
361	2190575e-6ad4-4fe8-a620-4b4fbc6767b5_ENSMUSG00000050017	ENSMUSG00000050017	0.752966	0.689678	0.593957	1	0.440893	0.998732
362	21c6cacc-ac7a-4e39-9315-d39dc3ee81f4_ENSMUSG00000066366	ENSMUSG00000066366	0.0146829	0.0164248	0.198509	1	0.655927	0.998732
363	21e8e39d-3590-427d-8e95-1d8b26c31800_ENSMUSG00000017707	ENSMUSG00000017707	0.264167	0.300083	0.900308	1	0.342699	0.998732
364	21f24af1-d6b9-4c90-8efa-31bf37962426_ENSMUSG00000060407	ENSMUSG00000060407	0.0266158	0.0207167	0.69118	1	0.405763	0.998732
365	222866d0-fd25-462a-9814-cd9ad10ad7cf_ENSMUSG00000075486	ENSMUSG00000075486	0.517994	0.505317	0.0376099	1	0.846229	0.998732
366	2282a373-bf48-4bad-a29b-7fb26854a969_ENSMUSG00000066366	ENSMUSG00000066366	0.338309	0.336565	-0.00423906	1	1	1
367	2285fa52-5948-4e35-a30d-ccb93c726dc8_ENSMUSG00000069922	ENSMUSG00000069922	0.00929747	0.013278	0.975982	1	0.323193	0.998732
368	22aaa105-dff9-480b-910c-790faaf45a16_ENSMUSG00000004897	ENSMUSG00000004897	0.163579	0.171783	0.0360534	1	0.849405	0.998732
369	22ab55f7-349a-4850-9eab-d3aba71af5fc_ENSMUSG00000029368	ENSMUSG00000029368				1
370	22bad267-4a09-49da-b2b9-ca3890ba900d_ENSMUSG00000109628	ENSMUSG00000109628	0.322884	0.430773	1.63572	1	0.200913	0.998732
371	22c0f0f3-2a7e-4715-af4d-b0fc75cca8fe_ENSMUSG00000071178	ENSMUSG00000071178	0.00285292	0.00410606	1.9831	1	0.159065	0.998732
372	22e06654-4f4a-422b-98f7-364f8e5737f7_ENSMUSG00000037798	ENSMUSG00000037798	0.0358002	0.0329208	0.074675	1	0.784648	0.998732
373	22f3989f-b473-4d07-952e-a93fffa9591f_ENSMUSG00000021492	ENSMUSG00000021492	0.022977	0.0184041	0.316403	1	0.573777	0.998732
374	231d4588-7f0a-4cc1-ae0b-0f9f8c3fa8b6_ENSMUSG00000021748	ENSMUSG00000021748	0.0366197	0.0453615	0.397024	1	0.52863	0.998732
375	233577b9-b24a-4d8f-9297-0a7a89acecbb_ENSMUSG00000056851	ENSMUSG00000056851	0.0307696	0.0439127	1.05161	1	0.305136	0.998732
376	2349adb0-f076-4bbd-8133-41ed94b617da_ENSMUSG00000003585	ENSMUSG00000003585	0.0356638	0.0300547	0.296901	1	0.585832	0.998732
377	23533cdf-e5f0-4af4-bd1b-b246d555a4f9_ENSMUSG00000028979	ENSMUSG00000028979	0.0180874	0.0409096	3.81114	1	0.0509128	0.944437
378	23ed9da0-78e6-4b21-b7ea-4ea42acf6776_ENSMUSG00000014077	ENSMUSG00000014077	0.123772	0.11554	0.100125	1	0.75168	0.998732
379	23f8a87b-8102-48a8-8111-f3348f27a262_ENSMUSG00000032554	ENSMUSG00000032554	0.00379197	0.00338669	0.171705	1	0.678601	0.998732
380	241fb495-f3fe-4c6a-ab1a-544647f768ee_ENSMUSG00000067235	ENSMUSG00000067235	0.0438947	0.0429602	0.0361835	1	0.849137	0.998732
381	2435dc82-8c29-42f6-a3a6-6d8171179e76_ENSMUSG00000020089	ENSMUSG00000020089	0.0290135	0.0273315	0.0292137	1	0.864287	0.998732
382	245da769-c003-4777-9db2-d00f8dfdc74a_ENSMUSG00000071177	ENSMUSG00000071177	0.00662239	0.00528268	1.14329	1	0.284959	0.998732
383	2467c771-92b7-40bc-a20f-e6cadc64a272_ENSMUSG00000032554	ENSMUSG00000032554	0.000325893	0.0008161	2.19095	1	0.138824	0.998732
384	2472cb85-c900-4305-a1af-1cc721c5ed2e_ENSMUSG00000059908	ENSMUSG00000059908	0.074572	0.0286523	12.8592	1	0.000335828	0.115956
385	247da8be-7fda-48be-953f-9fc1f279ed50_ENSMUSG00000054766	ENSMUSG00000054766	0.837545	0.830852	0.0436139	1	0.834574	0.998732
386	24aa79c9-aadf-4be9-95b5-342fcfaa66af_ENSMUSG00000029445	ENSMUSG00000029445	0.00438323	0.00621199	1.19546	1	0.274231	0.998732
387	24b198f6-82d2-450b-917c-f4b578aaf5f9_ENSMUSG00000059481	ENSMUSG00000059481	0.0122827	0.0157455	0.804127	1	0.369862	0.998732
388	24b8a00b-5398-4375-8e37-54ca89e5c33c_ENSMUSG00000029455	ENSMUSG00000029455	0.0197552	0.0168934	0.678997	1	0.409932	0.998732
389	24bc3246-5236-42af-b685-14d35e833802_ENSMUSG00000033845	ENSMUSG00000033845	0.232383	0.271873	0.845231	1	0.357905	0.998732
390	24c504b4-6bd2-4fd8-ad1e-2d955d39dc2b_ENSMUSG00000076441	ENSMUSG00000076441	0.00304027	0.00286046	0.028499	1	0.865941	0.998732
391	24d886cd-1463-4bea-91d0-d054b27bde2e_ENSMUSG00000069805	ENSMUSG00000069805	0.0349969	0.0315828	0.451859	1	0.501453	0.998732
392	24deed9c-3fa0-4220-a644-c446deb7f9f3_ENSMUSG00000024425	ENSMUSG00000024425	0.0148532	0.0106455	0.487542	1	0.485026	0.998732
393	250a3f20-5fe5-48cc-a1ed-36bc6ef888e2_ENSMUSG00000054619	ENSMUSG00000054619	0.908355	0.91023	0.00890597	1	0.924814	0.998732
394	25107321-70fc-461b-ab26-85c98d1c1cc5_ENSMUSG00000000753	ENSMUSG00000000753	0.0313354	0.0285655	0.117125	1	0.732174	0.998732
395	2540a531-903c-445c-808c-73b5b689a53a_ENSMUSG00000024981	ENSMUSG00000024981	0.0778699	0.0955511	0.616175	1	0.432472	0.998732
396	255a2fae-2462-4dd5-bb06-fabed91d1f6d_ENSMUSG00000110439	ENSMUSG00000110439	0.00837641	0.00819618	0.00315236	1	0.955226	0.999582
397	256d6a4f-003e-414c-906c-5d67950e6693_ENSMUSG00000024292	ENSMUSG00000024292	0.0842897	0.096773	0.396092	1	0.529114	0.998732
398	25907b81-230f-4f51-a1fb-ba550b48b133_ENSMUSG00000100094	ENSMUSG00000100094	0.0880876	0.089087	0.00248219	1	0.960265	0.999582
399	25c6aba4-42d6-4578-bd62-c4355f48b318_ENSMUSG00000058135	ENSMUSG00000058135	0.0092396	0.00914944	0.00156329	1	0.968461	1
400	25cff19d-9126-46a0-bf7b-08ed215d5776_ENSMUSG00000054630	ENSMUSG00000054630	0.0120933	0.0168224	1.37226	1	0.241424	0.998732
401	25da815a-76e9-4fb2-a44b-644e0514dcdc_ENSMUSG00000067212	ENSMUSG00000067212	0.111234	0.122296	0.224474	1	0.635652	0.998732
402	25e21bdd-a276-4ceb-9e2c-10e681e9946f_ENSMUSG00000078566	ENSMUSG00000078566	0.0340053	0.0474715	1.0823	1	0.298184	0.998732
403	260d1d08-8a33-4214-a73e-f3af34e9c186_ENSMUSG00000058135	ENSMUSG00000058135	0.034441	0.0313327	0.531689	1	0.465898	0.998732
404	261430ee-5ad5-4def-bb9a-25135bafda74_ENSMUSG00000062181	ENSMUSG00000062181	0.0335658	0.0236206	0.74334	1	0.388593	0.998732
405	262b79ac-b86b-47d7-8b51-b4d8fbe352ad_ENSMUSG00000023904	ENSMUSG00000023904	0.140254	0.0830273	4.0385	1	0.0444733	0.928454
406	2632305e-8cda-4f06-9d35-efd56dd348f5_ENSMUSG00000028186	ENSMUSG00000028186	0.00409782	0.00578697	0.952687	1	0.329036	0.998732
407	2632caf0-fe0a-4e25-984e-a31c5fe7397c_ENSMUSG00000078686	ENSMUSG00000078686	0.0153103	0.0165836	0.0525629	1	0.818662	0.998732
408	2658bda4-59dd-4979-af9d-116d61df6bbf_ENSMUSG00000004558	ENSMUSG00000004558	0.0505055	0.0529786	0.0547746	1	0.814954	0.998732
409	26860ddc-71be-4e5c-a49c-783c611d810c_ENSMUSG00000032359	ENSMUSG00000032359	0.0450681	0.0508089	0.225882	1	0.634594	0.998732
410	26a77f06-129f-418b-8042-f5730e629d72_ENSMUSG00000024066	ENSMUSG00000024066	0.168765	0.0883605	2.73032	1	0.0984597	0.998732
411	26b9e381-5427-416a-bd40-229c4ef034c4_ENSMUSG00000035443	ENSMUSG00000035443	0.100453	0.114929	0.0647318	1	0.799168	0.998732
412	26becbe3-57c2-4c32-ad4b-32a22433c21d_ENSMUSG00000063229	ENSMUSG00000063229	0.00859699	0.0068254	0.328404	1	0.5666	0.998732
413	26c8cf45-4001-4a77-bd89-aa0f072a4c1b_ENSMUSG00000021996	ENSMUSG00000021996	0.0254107	0.0287779	0.106992	1	0.743595	0.998732
414	26cad921-b745-499c-a28d-8dd84c8f2d93_ENSMUSG00000031446	ENSMUSG00000031446	0.128796	0.197021	1.10264	1	0.293688	0.998732
415	26d06356-3e15-432c-8202-a325276fac37_ENSMUSG00000056851	ENSMUSG00000056851	0.102564	0.0958084	0.112163	1	0.737695	0.998732
416	271f2070-dbd0-45d4-9a43-d42632080a2c_ENSMUSG00000032788	ENSMUSG00000032788	0.17885	0.227686	0.539284	1	0.462729	0.998732
417	275957ac-1682-4b03-9320-9b74890c9732_ENSMUSG00000024785	ENSMUSG00000024785	0.719838	0.620058	5.63984	1	0.0175568	0.7167
418	278e0054-18de-4967-894b-fec660a5aa24_ENSMUSG00000021751	ENSMUSG00000021751	0.152104	0.115852	0.599787	1	0.438659	0.998732
419	279b5c47-0b67-4cea-8b03-26d732871218_ENSMUSG00000015837	ENSMUSG00000015837	0.014583	0.0238373	1.47589	1	0.224419	0.998732
420	27b466e7-964d-4737-8f33-8d7de2acb2b2_ENSMUSG00000027900	ENSMUSG00000027900	0.427332	0.547069	2.08182	1	0.149062	0.998732
421	27b7cafa-f124-4974-97b1-34ce4831aef7_ENSMUSG00000022235	ENSMUSG00000022235	0.119814	0.137458	0.475492	1	0.490471	0.998732
422	27ce3895-9052-45c3-b328-caa80b74b50c_ENSMUSG00000078619	ENSMUSG00000078619	0.267191	0.24678	0.0990572	1	0.752964	0.998732
423	27da4a6c-ba9f-4da9-bee9-71c976a620d1_ENSMUSG00000057278	ENSMUSG00000057278	0.312921	0.286762	0.225338	1	0.635003	0.998732
424	27e40d56-9f1b-4d87-8403-49f210727baa_1:192073000	1:192073000	0.464465	0.545268	2.48463	1	0.114964	0.998732
425	27e92b20-289a-4f05-a7fd-36ef6113a69f_ENSMUSG00000024914	ENSMUSG00000024914	0.11417	0.0923745	0.490231	1	0.483824	0.998732
426	27f3b8df-0160-4ae5-a767-e34007da60ef_ENSMUSG00000022821	ENSMUSG00000022821	0.0378541	0.024081	4.51461	1	0.0336065	0.907564
427	27fac293-bac8-488d-89b1-43541f790b1c_ENSMUSG00000027513	ENSMUSG00000027513	0.00940262	0.0109054	0.147183	1	0.701242	0.998732
428	27fdbb10-9852-47dd-84e4-e6a7ecdeb4a1_ENSMUSG00000032047	ENSMUSG00000032047	0.0172416	0.0301663	2.67646	1	0.101842	0.998732
429	28054df0-cb02-4c21-a850-ec478767f5f0_ENSMUSG00000020585	ENSMUSG00000020585	0.0750953	0.0668224	0.280996	1	0.596049	0.998732
430	2811c3f1-341c-48b0-991b-0cb5fa2864ca_ENSMUSG00000063077	ENSMUSG00000063077	0.857218	0.863901	0.0305514	1	0.861245	0.998732
431	282f7383-3862-4167-b976-db3f65d17dac_ENSMUSG00000045302	ENSMUSG00000045302	0.0793518	0.0919876	0.149062	1	0.699433	0.998732
432	285f2f33-a65f-4f2e-8fa4-8f175895c66a_ENSMUSG00000058076	ENSMUSG00000058076	0.027198	0.0210899	0.395173	1	0.529593	0.998732
433	2864f980-bd6b-4322-be40-bf6010ec0f48_ENSMUSG00000066366	ENSMUSG00000066366	0.0589915	0.0593474	0.00403463	1	0.949353	0.998732
434	28819e18-8675-44b5-a188-aee244c6616e_ENSMUSG00000024194	ENSMUSG00000024194	0.233025	0.176295	1.97957	1	0.159435	0.998732
435	28b60006-612e-4a87-ab33-d81acbce27e4_ENSMUSG00000022587	ENSMUSG00000022587	0.0309812	0.0358915	0.307312	1	0.579334	0.998732
436	290d4fb1-051f-460c-a2dd-d8efa9fb3584_ENSMUSG00000030359	ENSMUSG00000030359	0.0107407	0.0151698	1.23365	1	0.266699	0.998732
437	291653a1-bd8f-4d7d-98bc-1c2f1e51764a_ENSMUSG00000001127	ENSMUSG00000001127	0.13974	0.112384	0.306516	1	0.579826	0.998732
438	291d4cb7-f2d4-46ec-935a-50ab0b4f7a32_ENSMUSG00000073830	ENSMUSG00000073830	0.0818097	0.050664	0.415614	1	0.519134	0.998732
439	293087d4-9b73-4f53-a8fc-3fc6ff002fdc_ENSMUSG00000024863	ENSMUSG00000024863	0.0641207	0.0476155	2.69229	1	0.100835	0.998732
440	2935466d-3e5d-4c94-a2a0-7180e62e7515_ENSMUSG00000030088	ENSMUSG00000030088	0.0478975	0.0744215	4.33781	1	0.0372749	0.924034
441	2941b88b-c465-4c89-881f-6c7d262b2293_ENSMUSG00000035754	ENSMUSG00000035754	0.0787999	0.144395	2.61724	1	0.105708	0.998732
442	2943c7f6-0403-4edc-83f0-aca034c1afb4_ENSMUSG00000026260	ENSMUSG00000026260	0.0693341	0.0414971	2.33657	1	0.126367	0.998732
443	294990c5-907c-4406-a1e9-294c7ac38596_ENSMUSG00000073842	ENSMUSG00000073842	0.0120753	0.00975243	0.0694973	1	0.79207	0.998732
444	299a257b-d1c2-46b9-be91-8a781da61c9a_ENSMUSG00000030236	ENSMUSG00000030236	0.0381812	0.024014	1.90512	1	0.167507	0.998732
445	29db56c1-9145-4542-bf3f-fa97e38b0087_ENSMUSG00000027893	ENSMUSG00000027893	0.406113	0.464353	0.622386	1	0.430162	0.998732
446	29e01b06-af98-4e91-b656-d86b7dbce74f_ENSMUSG00000006304	ENSMUSG00000006304	0.0890449	0.0758687	0.343418	1	0.557863	0.998732
447	29eed1da-e3d6-4f32-9c56-65d48657d0f4_ENSMUSG00000054757	ENSMUSG00000054757	0.125926	0.142132	0.454181	1	0.500356	0.998732
448	29ef7111-cb68-4c89-83fb-38289ea9e206_ENSMUSG00000058952	ENSMUSG00000058952	0.00792795	0.00927984	0.128986	1	0.719485	0.998732
449	29f77cae-6509-4cce-aa49-492c5a556f5b_ENSMUSG00000022551	ENSMUSG00000022551	0.0628851	0.0643052	0.0131303	1	0.908772	0.998732
450	2a245e3d-2477-4d5f-bcc8-1e6ba5b37a32_ENSMUSG00000044786	ENSMUSG00000044786	0.259685	0.190534	1.31508	1	0.251477	0.998732
451	2a4bc7a3-c85a-4870-af6c-4a1cc3e83d34_ENSMUSG00000060613	ENSMUSG00000060613	0.0697215	0.0707634	0.00787765	1	0.929276	0.998732
452	2a5540e7-685e-4fcf-8be7-110a36a598ca_ENSMUSG00000029048	ENSMUSG00000029048	0.382353	0.296297	5.9497	1	0.0147198	0.666921
453	2a80e710-99bb-48bb-8d7a-b1024c099a3a_ENSMUSG00000054757	ENSMUSG00000054757	0.254437	0.271094	0.289451	1	0.590573	0.998732
454	2ab9f613-50e4-4c1c-84a9-00068235ea59_ENSMUSG00000000631	ENSMUSG00000000631	0.310981	0.509319	3.78257	1	0.051789	0.944437
455	2ada096a-2c3b-40fe-bd62-706738a9d918_ENSMUSG00000040374	ENSMUSG00000040374	0.434211	0.549617	2.56823	1	0.109029	0.998732
456	2ae0390e-8b14-49b0-9f77-559635f6c748_ENSMUSG00000003528	ENSMUSG00000003528	0.0225121	0.045939	3.52696	1	0.0603784	0.972547
457	2b19aee0-24c8-4a62-93fc-fe8e5f362d3f_ENSMUSG00000027187	ENSMUSG00000027187	0.0240786	0.027865	0.623202	1	0.42986	0.998732
458	2b1ae91e-e7c6-45bb-9209-627602f03da9_ENSMUSG00000034024	ENSMUSG00000034024	0.128932	0.130118	0.00107804	1	0.973807	1
459	2b243cba-1d20-4c1c-b085-5cfb4a672524_ENSMUSG00000022464	ENSMUSG00000022464	0.0231277	0.0147106	1.15991	1	0.281484	0.998732
460	2b31fb4f-dca3-4602-ab30-a5cc46f4b85f_ENSMUSG00000003429	ENSMUSG00000003429	0.00638785	0.00794552	0.158646	1	0.690406	0.998732
461	2b4cb3f3-cf0f-4edb-bb61-b0458136b1ee_ENSMUSG00000000673	ENSMUSG00000000673	0.0285791	0.0358618	1.24876	1	0.26379	0.998732
462	2b50df57-a740-4b7f-9baf-04e035ce7a90_ENSMUSG00000005677	ENSMUSG00000005677	0.474162	0.509625	0.216635	1	0.641616	0.998732
463	2b52e984-eea5-479c-8d06-34fb1b66cfd9_ENSMUSG00000020349	ENSMUSG00000020349	0.148098	0.200021	0.849084	1	0.356812	0.998732
464	2b5acf38-24fb-49a1-b983-ece8c6856ccf_ENSMUSG00000038704	ENSMUSG00000038704	0.0343283	0.0461833	0.726289	1	0.394089	0.998732
465	2bbab0e1-d719-4513-8996-c7c9080db917_ENSMUSG00000025911	ENSMUSG00000025911	0.219151	0.217858	0.000411048	1	0.983825	1
466	2bd9e2b4-30a9-4b5f-b535-908423fffbf1_ENSMUSG00000033860	ENSMUSG00000033860	0.00194337	0.00257899	0.538712	1	0.462967	0.998732
467	2bf67d6f-3933-4a70-ada1-5a38c02e4232_ENSMUSG00000022877	ENSMUSG00000022877	0.0117684	0.00664772	2.08177	1	0.149067	0.998732
468	2bfaa3a3-9e21-40fe-8e85-e1fbb1e9dc6c_ENSMUSG00000044308	ENSMUSG00000044308	0.916085	0.881982	0.847505	1	0.357259	0.998732
469	2c0f0df6-18a0-4054-b909-f55b3d4a2248_ENSMUSG00000073830	ENSMUSG00000073830	0.25012	0.210429	0.318835	1	0.572308	0.998732
470	2c45c488-da71-41da-a1bf-ebf7b59550b6_ENSMUSG00000025410	ENSMUSG00000025410	0.192422	0.128387	1.7074	1	0.191324	0.998732
471	2c54d06b-66b9-40ae-8025-23e14b1589d7_ENSMUSG00000004980	ENSMUSG00000004980	0.127823	0.127855	-0.00014572	1	1	1
472	2c56a891-444f-40b1-b7e0-17c450de51e2_ENSMUSG00000031767	ENSMUSG00000031767	0.00594156	0.00987384	1.49773	1	0.22102	0.998732
473	2c57192c-1432-42b9-9207-3671d37bc63a_ENSMUSG00000073834	ENSMUSG00000073834	0.0481881	0.053111	0.00592295	1	0.938655	0.998732
474	2c612be6-eee5-4072-940a-5696d7a9bc24_ENSMUSG00000029368	ENSMUSG00000029368				1
475	2c6223c1-bfdb-4e3b-ba85-dd45a85379f5_ENSMUSG00000018677	ENSMUSG00000018677	0.0198995	0.0111305	2.76418	1	0.096396	0.998732
476	2c73e12b-3a4f-42ad-b376-ee88cf0603c8_ENSMUSG00000023224	ENSMUSG00000023224	0.080739	0.0690934	1.15409	1	0.282694	0.998732
477	2c7a2547-23fc-4577-8163-2f841db41903_ENSMUSG00000022536	ENSMUSG00000022536	0.556593	0.482677	0.629555	1	0.427519	0.998732
478	2c7c0e31-c1ca-4b5f-9af8-e963e482f157_ENSMUSG00000029368	ENSMUSG00000029368				1
479	2c7e1929-3d02-47d6-bf43-1ed3deedbe2e_ENSMUSG00000059743	ENSMUSG00000059743	0.0502064	0.0470092	0.140102	1	0.708179	0.998732
480	2c933833-db18-4563-b0b2-59da0ba49eea_ENSMUSG00000078672	ENSMUSG00000078672	0.0123488	0.0167092	0.23414	1	0.628471	0.998732
481	2ca84641-d70d-48f7-bb16-260b2d6bde74_ENSMUSG00000041891	ENSMUSG00000041891	0.159091	0.171569	0.106543	1	0.744115	0.998732
482	2cb7f840-930e-4a66-99bb-d28926494621_ENSMUSG00000073422	ENSMUSG00000073422	0.190334	0.115007	4.63618	1	0.0313046	0.890157
483	2ccc8a73-e3f5-41f3-bdd2-d5243e858f63_ENSMUSG00000027249	ENSMUSG00000027249	0.00308775	0.00381522	0.209987	1	0.646778	0.998732
484	2cd0d4ed-9f16-4132-9f04-1317fd1d5b3a_ENSMUSG00000022445	ENSMUSG00000022445	0.0451725	0.0418324	0.321388	1	0.570775	0.998732
485	2ce3029b-bd57-4bd7-9365-0cb6d613ecf4_ENSMUSG00000019818	ENSMUSG00000019818	0.438994	0.521541	4.59972	1	0.0319772	0.89634
486	2d031375-77ff-4e50-a2b0-6132ecd1d39d_ENSMUSG00000019987	ENSMUSG00000019987	0.0099644	0.0104089	0.0175795	1	0.894519	0.998732
487	2d12d61a-7188-46d8-978c-df712b1cab8a_ENSMUSG00000020884	ENSMUSG00000020884	0.0226654	0.0183788	0.611181	1	0.434343	0.998732
488	2d14098e-fc77-422c-b0c8-b2d398b4fe08_ENSMUSG00000072849	ENSMUSG00000072849	0.109063	0.214614	2.51086	1	0.113064	0.998732
489	2d326eea-41ef-4c3b-9b37-7302f30f0110_ENSMUSG00000029213	ENSMUSG00000029213	0.293046	0.267921	0.0891711	1	0.765234	0.998732
490	2d46b7a2-70ef-4da5-9498-2a674e80f67f_ENSMUSG00000078674	ENSMUSG00000078674	0.345324	0.315048	1.45433	1	0.227835	0.998732
491	2d48eda2-e784-4664-949d-e8e6243bf21d_ENSMUSG00000040466	ENSMUSG00000040466	0.274165	0.265103	0.0902407	1	0.763871	0.998732
492	2d7260e0-0d76-49ce-833a-1c006624be9c_ENSMUSG00000020585	ENSMUSG00000020585	0.0865035	0.0990106	0.511259	1	0.474595	0.998732
493	2d7845a3-52e1-437f-94a9-a3d18f87b878_ENSMUSG00000022868	ENSMUSG00000022868	0.00114211	0.00139277	0.375492	1	0.540026	0.998732
494	2d8ce004-190c-4029-b17c-c0fa52123e89_ENSMUSG00000021922	ENSMUSG00000021922	0.00986737	0.0116726	0.373594	1	0.541052	0.998732
495	2d980013-2b69-4ccf-9d23-26b5d88f1ddf_ENSMUSG00000029445	ENSMUSG00000029445	0.0662683	0.0673814	0.0366435	1	0.848193	0.998732
496	2da4e521-6e78-4b8a-a916-dbd2d1021d56_ENSMUSG00000022875	ENSMUSG00000022875	0.088386	0.0831397	0.656415	1	0.417828	0.998732
497	2db82f87-a332-4718-88af-f89f62163075_ENSMUSG00000066072	ENSMUSG00000066072	0.0591041	0.0507111	0.216311	1	0.641866	0.998732
498	2db88942-eb16-494e-9b3e-ccd3ccc70623_ENSMUSG00000029623	ENSMUSG00000029623	0.105415	0.101711	0.0116525	1	0.914038	0.998732
499	2e12ab10-23de-4b82-9458-fa5cb92bbc31_ENSMUSG00000016534	ENSMUSG00000016534	0.0222063	0.0202319	0.0855253	1	0.769945	0.998732
500	2e1473ce-3deb-4d77-9aa8-94488d248f9f_ENSMUSG00000034120	ENSMUSG00000034120	0.763357	0.755168	0.0184629	1	0.891918	0.998732
501	2e663f25-4988-48fb-9396-681249248d0e_ENSMUSG00000000154	ENSMUSG00000000154	0.0651021	0.061264	0.0328908	1	0.856086	0.998732
502	2e68a68d-95b2-4ecc-82c1-9e06f32b7cd9_ENSMUSG00000022875	ENSMUSG00000022875	0.0044328	0.00370445	0.252219	1	0.615517	0.998732
503	2e699ce4-7d90-4b1e-ba80-6e0b1c87ea00_ENSMUSG00000021922	ENSMUSG00000021922	0.00306433	0.00528065	1.47223	1	0.224995	0.998732
504	2e6b354a-6105-490d-8cc7-65d6fb298286_ENSMUSG00000060073	ENSMUSG00000060073	0.0255416	0.026571	0.0110159	1	0.91641	0.998732
505	2e7a5d43-b651-4995-8a90-fbf568ec6649_ENSMUSG00000057074	ENSMUSG00000057074	0.0375471	0.0577774	1.79102	1	0.180803	0.998732
506	2ea5e032-28ab-4c97-b0c4-2bf0f672c480_12:103894000	12:103894000	0.0255978	0.0402599	3.39826	1	0.065265	0.974042
507	2eb58600-9096-43b2-8d50-82420977c818_ENSMUSG00000003955	ENSMUSG00000003955	0.0305704	0.0622861	2.61642	1	0.105763	0.998732
508	2ec658f3-66d3-4483-bfda-1091aaa10028_ENSMUSG00000037742	ENSMUSG00000037742	0.0178363	0.0201626	0.568371	1	0.450907	0.998732
509	2ec973f2-0d59-40f3-8fe0-b98310e47299_ENSMUSG00000024164	ENSMUSG00000024164	0.0467941	0.0515811	0.533757	1	0.465032	0.998732
510	2ed11e3f-4b92-4e78-9a9a-705dc4e02a57_ENSMUSG00000020766	ENSMUSG00000020766	0.123653	0.0949792	0.975291	1	0.323364	0.998732
511	2ee95d4a-616b-4616-92ca-1010161bb4e6_ENSMUSG00000004207	ENSMUSG00000004207	0.10803	0.0945517	0.383329	1	0.535827	0.998732
512	2f054918-d5f0-4a70-89f1-5abb7c3f3ae8_ENSMUSG00000034994	ENSMUSG00000034994	0.0157051	0.0171648	0.0910247	1	0.762878	0.998732
513	2f4eb18e-fac2-4b32-b120-2b8c69c1bcc3_ENSMUSG00000066154	ENSMUSG00000066154	0.00162024	0.00121807	0.428469	1	0.512741	0.998732
514	2f503185-884f-4318-9fc6-48e99b23702d_ENSMUSG00000072849	ENSMUSG00000072849	0.0123267	0.0142292	0.00417011	1	0.948511	0.998732
515	2f64a164-7ec9-4102-b25a-74c77e269cf1_ENSMUSG00000033898	ENSMUSG00000033898	0.0192727	0.0106371	3.47528	1	0.0622923	0.972547
516	2fe8396a-1d6f-414d-ac7e-2e3068baedc6_ENSMUSG00000028356	ENSMUSG00000028356	0.0334667	0.03256	0.073113	1	0.786857	0.998732
517	2ff7d00a-4b8c-4dae-a794-b9c7cd63563c_ENSMUSG00000029368	ENSMUSG00000029368				1
518	30016902-2bfb-49b6-89aa-a09b45e4210c_ENSMUSG00000035540	ENSMUSG00000035540	0.0398422	0.0437353	1.73105	1	0.188276	0.998732
519	301424b9-35dd-472b-847f-ad36783cd7aa_ENSMUSG00000006522	ENSMUSG00000006522	0.01048	0.0212262	2.86339	1	0.0906161	0.998732
520	301f18ed-a8b2-4846-965e-6ed2e61b942c_ENSMUSG00000038387	ENSMUSG00000038387	0.209482	0.192214	0.113742	1	0.735924	0.998732
521	303ea448-59af-45e5-8cb9-753aa257732c_1:24613000	1:24613000	0.201777	0.198049	0.162467	1	0.686895	0.998732
522	30416c17-ccc3-4fd0-aa52-de27fde14e86_ENSMUSG00000048217	ENSMUSG00000048217	0.244833	0.191149	1.30141	1	0.253956	0.998732
523	3078f195-c6ba-46b2-9872-464e1661c187_ENSMUSG00000028127	ENSMUSG00000028127	0.0983867	0.0837808	0.31688	1	0.573489	0.998732
524	3086467f-7f41-4f8a-af46-3952e2302c03_ENSMUSG00000042747	ENSMUSG00000042747	0.0579272	0.0496367	0.295557	1	0.586681	0.998732
525	308adb0d-e242-4946-b680-6a2f266b60a0_ENSMUSG00000067235	ENSMUSG00000067235	0.0143693	0.0140527	0.0124462	1	0.91117	0.998732
526	30b9c2db-0f8e-49f5-afbe-15d3b6f63dda_ENSMUSG00000028692	ENSMUSG00000028692	0.0283245	0.0449645	2.49719	1	0.114049	0.998732
527	30c59514-0009-42ee-9db4-535afe9915a2_ENSMUSG00000002985	ENSMUSG00000002985	0.00126623	0.00143443	0.0693306	1	0.792314	0.998732
528	30cc1afb-02fa-44ee-9f82-4bf1077c984d_ENSMUSG00000006731	ENSMUSG00000006731	0.145985	0.138756	0.0354746	1	0.850605	0.998732
529	31140f21-2a97-4d1b-9de8-2fca8119ea73_ENSMUSG00000079563	ENSMUSG00000079563	0.0477173	0.0429649	0.0947814	1	0.758184	0.998732
530	31266d6f-ba99-4fcc-81f8-ecbda6eb4134_ENSMUSG00000078673	ENSMUSG00000078673	0.0675395	0.057084	1.05379	1	0.304636	0.998732
531	312b4466-1f20-43c7-bed6-32921c34b63b_ENSMUSG00000037742	ENSMUSG00000037742	0.00600284	0.00571781	0.0271677	1	0.869081	0.998732
532	312e3206-281f-494d-86d3-9fe65f658f42_ENSMUSG00000029810	ENSMUSG00000029810	0.123439	0.116663	0.117437	1	0.731831	0.998732
533	315262f3-b76e-4b9b-99e9-022b5a4033be_ENSMUSG00000033688	ENSMUSG00000033688	0.0416373	0.0324006	0.806174	1	0.369254	0.998732
534	316b7da2-910a-4f73-bead-fcc42cf9acc7_ENSMUSG00000022244	ENSMUSG00000022244	0.0377739	0.0309151	0.196177	1	0.657824	0.998732
535	316cc0c5-56c4-431f-976d-4e713f93c30b_ENSMUSG00000028603	ENSMUSG00000028603	0.0403979	0.0401489	0.000254897	1	0.987262	1
536	31815c09-d227-45fe-82c8-a5a07c41bb5c_ENSMUSG00000027187	ENSMUSG00000027187	0.022012	0.0245762	0.317345	1	0.573208	0.998732
537	318417ad-5eef-4f4b-89e1-e303a0776a89_ENSMUSG00000028011	ENSMUSG00000028011	0.0229735	0.0193965	0.365433	1	0.545504	0.998732
538	3188f752-9ffe-48d6-ae9c-3c5a39b0a951_ENSMUSG00000026878	ENSMUSG00000026878	0.318176	0.382497	1.52824	1	0.216376	0.998732
539	318fda97-cbc8-41ec-9162-a26ceb7bf102_ENSMUSG00000032047	ENSMUSG00000032047	0.0275396	0.0292664	0.0401909	1	0.841108	0.998732
540	319086da-483b-4852-8f72-0075189acfc6_ENSMUSG00000036110	ENSMUSG00000036110	0.63948	0.71875	1.71395	1	0.190474	0.998732
541	319997c5-6243-4594-bcf7-2eea47d736e5_ENSMUSG00000035875	ENSMUSG00000035875	0.0211361	0.0240367	0.114811	1	0.734733	0.998732
542	31b1ca5b-b03b-4eb3-a479-69529f9b7b03_ENSMUSG00000020460	ENSMUSG00000020460	0.0602372	0.0513728	0.62136	1	0.430542	0.998732
543	31b6f62f-a09a-4310-8244-6a943bd0e968_ENSMUSG00000024507	ENSMUSG00000024507	0.0767006	0.0601539	0.818004	1	0.365764	0.998732
544	31bc4e76-1d71-4f43-a495-d33e3e7e214f_ENSMUSG00000055447	ENSMUSG00000055447	0.5525	0.570961	0.0671171	1	0.795581	0.998732
545	31c4d639-34f7-4ca1-8cca-ba9ec27d1971_17:39846000	17:39846000	0.994339	0.994976	0.166229	1	0.683485	0.998732
546	31d4d96f-d7f8-46c9-a5a9-d9c7e7846660_ENSMUSG00000009555	ENSMUSG00000009555	0.39159	0.29244	1.20138	1	0.273046	0.998732
547	31f690d5-cb04-44c9-98a5-1868ad357060_ENSMUSG00000027359	ENSMUSG00000027359	0.0449035	0.0347088	1.65497	1	0.198284	0.998732
548	31fa9473-c27d-45da-a70b-31d452c1d107_ENSMUSG00000025130	ENSMUSG00000025130	0.00664604	0.0109805	1.10189	1	0.293851	0.998732
549	321812f5-ebb6-407b-8c42-8802fbfdb962_ENSMUSG00000058207	ENSMUSG00000058207	0.00557334	0.00655704	0.685343	1	0.407753	0.998732
550	321a6f2c-1187-46aa-8ac1-8a190e40422c_ENSMUSG00000002769	ENSMUSG00000002769	0.00906124	0.00919641	0.0055357	1	0.94069	0.998732
551	32769c97-4e00-4454-9c42-06ffd66d5587_ENSMUSG00000009614	ENSMUSG00000009614	0.0282688	0.0309184	0.0945913	1	0.75842	0.998732
552	327c9c28-e705-4cbc-b3b6-40f4078a8a46_ENSMUSG00000027187	ENSMUSG00000027187	0.0431066	0.0419365	0.0353793	1	0.850803	0.998732
553	329d9e22-dadf-4e2a-a70c-fa563e313705_ENSMUSG00000028466	ENSMUSG00000028466	0.104362	0.133697	0.416852	1	0.518512	0.998732
554	32a1615e-17d9-44a6-9b70-bb9d68fa11a9_ENSMUSG00000000631	ENSMUSG00000000631	0.689019	0.490681	3.78257	1	0.051789	0.944437
555	32a8f201-befe-44cd-a702-329070851765_ENSMUSG00000022546	ENSMUSG00000022546	0.0277778	0.0257012	0.0477526	1	0.827021	0.998732
556	32ad1468-8068-4249-aa5a-1b08fb71f8b2_ENSMUSG00000046329	ENSMUSG00000046329	0.127523	0.0789732	2.78589	1	0.095098	0.998732
557	32c26b51-0f43-44ba-b2eb-e12d9231b5de_ENSMUSG00000024197	ENSMUSG00000024197	0.207086	0.281069	1.09921	1	0.29444	0.998732
558	32eb8db2-0afb-4ca6-8557-7d1ac1820604_ENSMUSG00000014542	ENSMUSG00000014542	0.0419303	0.0819784	3.17012	1	0.074997	0.998732
559	33110f89-7268-4aa1-b41a-b8d74f96e0d3_ENSMUSG00000032554	ENSMUSG00000032554	0.00209677	0.00206409	0.0017554	1	0.96658	1
560	331dde42-6b5c-4074-ad2e-ad316c2786cd_ENSMUSG00000001435	ENSMUSG00000001435	0.0814971	0.0785132	0.0263926	1	0.870945	0.998732
561	336313b0-5684-4e78-bce9-22ae235ef63b_ENSMUSG00000024150	ENSMUSG00000024150	0.13479	0.171427	0.856822	1	0.35463	0.998732
562	33643958-9089-4648-b741-87f510c847e1_ENSMUSG00000027708	ENSMUSG00000027708	0.248633	0.280258	0.250795	1	0.616516	0.998732
563	33c0bc05-b967-4706-b869-1f3c8ecbf475_ENSMUSG00000067235	ENSMUSG00000067235	0.00489258	0.00368212	0.609235	1	0.435076	0.998732
564	33dd77ba-89f8-4131-8ee1-e6f93a278ec6_ENSMUSG00000038527	ENSMUSG00000038527	0.0920254	0.052907	3.42555	1	0.0641949	0.972547
565	33f44724-2e67-4e01-9ac0-d93104cad23e_ENSMUSG00000025903	ENSMUSG00000025903	0.0808381	0.0358043	4.01692	1	0.0450458	0.928454
566	33f8af7f-f978-47cc-ae64-c1ae61a7fcff_ENSMUSG00000026295	ENSMUSG00000026295	0.0186651	0.0267925	0.796081	1	0.372268	0.998732
567	34140f7f-49fb-4137-b858-4537e1fe5f89_ENSMUSG00000052712	ENSMUSG00000052712	0.0609232	0.0894493	0.823204	1	0.364245	0.998732
568	342a3860-b0c8-4da8-a5a2-6d22a64fedb0-1_ENSMUSG00000026491	ENSMUSG00000026491	0.608713	0.589086	0.060675	1	0.805432	0.998732
569	346c229f-1645-48b8-ba9c-515f2b91e4ba_ENSMUSG00000000049	ENSMUSG00000000049	0.0183664	0.0201404	0.2799	1	0.596767	0.998732
570	347f1681-ad6b-448f-933b-3f76674222ac_ENSMUSG00000055681	ENSMUSG00000055681	0.0598377	0.0612944	0.00578451	1	0.939375	0.998732
571	3492f1bb-f043-4ff4-98b4-c832ab5fd2fe_ENSMUSG00000020089	ENSMUSG00000020089	0.0425539	0.0401939	0.0396834	1	0.842101	0.998732
572	34fb916b-ee9e-448e-b27a-a4607477f680_ENSMUSG00000029630	ENSMUSG00000029630	0.0980461	0.129542	2.29929	1	0.129433	0.998732
573	351ffad3-99d3-407e-b8f4-6c3207995b5c_ENSMUSG00000026307	ENSMUSG00000026307	0.121524	0.10524	0.168323	1	0.681606	0.998732
574	35218236-3c22-4a5c-a756-3a2ea6f2d02a_ENSMUSG00000017344	ENSMUSG00000017344	0.0625501	0.061191	0.0392154	1	0.843023	0.998732
575	3527ab09-e811-4db8-bc98-b5518ed63cf5_ENSMUSG00000004789	ENSMUSG00000004789	0.176104	0.202149	0.224727	1	0.635462	0.998732
576	352a6558-8c96-492e-8fde-ca5d515fe706_2:22589000	2:22589000	0.983245	0.985192	0.51637	1	0.472394	0.998732
577	3531f6be-b19b-4370-acce-635b21296a11_ENSMUSG00000038552	ENSMUSG00000038552	0.308	0.277531	0.335728	1	0.562306	0.998732
578	353f8deb-f83f-43f2-84c1-8c56135b9fa1_ENSMUSG00000006529	ENSMUSG00000006529	0.0960969	0.100916	0.093781	1	0.759424	0.998732
579	355ae168-9a74-4996-876d-9807695e2da3_ENSMUSG00000073830	ENSMUSG00000073830	0.21808	0.261958	0.232179	1	0.629913	0.998732
580	3588e11d-f61d-4013-986b-3f836aae9744_ENSMUSG00000006498	ENSMUSG00000006498	0.198413	0.144928	1.33195	1	0.248458	0.998732
581	359c0b8e-88d3-4f59-a932-38e225f81070_ENSMUSG00000025190	ENSMUSG00000025190	0.0450511	0.0395116	0.155018	1	0.693785	0.998732
582	35a6c59e-f5e4-43d4-9a45-c87eea4a0619_ENSMUSG00000026839	ENSMUSG00000026839	0.0450819	0.0310295	1.1436	1	0.284893	0.998732
583	35d3ef84-6a71-4aff-8d35-778eaf689894_ENSMUSG00000029162	ENSMUSG00000029162	0.0122118	0.0100189	0.277631	1	0.598258	0.998732
584	35d7c612-e690-4d31-8455-6a39f33a2738_ENSMUSG00000035875	ENSMUSG00000035875	0.067851	0.0750844	0.236819	1	0.626513	0.998732
585	35edba74-18f7-4985-9239-e89e81dac230_ENSMUSG00000054757	ENSMUSG00000054757	0.0306874	0.0432656	0.891084	1	0.345184	0.998732
586	35f771e1-02cc-4c55-ad6a-6cb9b6dd5a61_ENSMUSG00000029727	ENSMUSG00000029727	0.0298325	0.0324148	0.0481212	1	0.826365	0.998732
587	35fafb36-0e86-458d-8496-d9e4e8884bd2_ENSMUSG00000029368	ENSMUSG00000029368				1
588	364697a1-45e8-49f9-9b84-7f47bc58c754_ENSMUSG00000053012	ENSMUSG00000053012	0.199892	0.157734	0.375772	1	0.539875	0.998732
589	365a35ca-1a3a-4efa-ae86-83afe038d81d_ENSMUSG00000073842	ENSMUSG00000073842	0.0225489	0.0273609	0.0431212	1	0.835497	0.998732
590	366520ba-1b91-4c31-af8a-e84f9759a8ff_ENSMUSG00000073418	ENSMUSG00000073418	0.0478517	0.0451826	0.0439449	1	0.833956	0.998732
591	368bcdee-2482-4517-92bf-c7b96b63b35f_ENSMUSG00000024975	ENSMUSG00000024975	0.838604	0.845341	0.0218041	1	0.882609	0.998732
592	36bc631f-fde8-4507-b02d-d67b72e6b716_ENSMUSG00000021213	ENSMUSG00000021213	0.0590128	0.0381031	1.97982	1	0.15941	0.998732
593	36c340cb-6b0b-4e5a-8a62-37a342b5c599_ENSMUSG00000030168	ENSMUSG00000030168	0.460793	0.453366	0.0413038	1	0.838953	0.998732
594	36c6f695-8056-4ff2-983f-01b4a8dca6ab_ENSMUSG00000015290	ENSMUSG00000015290	0.314926	0.441107	4.58443	1	0.0322638	0.89634
595	36c8587d-7376-4db7-8361-a180e7d3ac57_ENSMUSG00000025651	ENSMUSG00000025651	0.0303714	0.0305002	0.000170835	1	0.989572	1
596	36e0e0b7-5846-40c4-abee-0a696a1dbfd8_ENSMUSG00000021764	ENSMUSG00000021764	0.0776069	0.0637767	0.599991	1	0.438582	0.998732
597	36f68d9e-0c35-4f78-89bc-37eeaa25d3c1_5:5781000	5:5781000	0.88607	0.82633	1.35009	1	0.245263	0.998732
598	370aef06-6413-4889-b155-c780143420c2_ENSMUSG00000026193	ENSMUSG00000026193	0.0709831	0.0348689	3.33382	1	0.0678689	0.981564
599	3745d43d-cd18-4891-8b04-dcd109404061_ENSMUSG00000032018	ENSMUSG00000032018	0.0232431	0.0296028	0.643697	1	0.422375	0.998732
600	376bb162-ef72-475e-bab9-5715e05eb19f_ENSMUSG00000021134	ENSMUSG00000021134	0.225131	0.279428	0.45404	1	0.500423	0.998732
601	37972613-ab19-4b12-8c07-434818311113_ENSMUSG00000039041	ENSMUSG00000039041	0.164424	0.196352	0.704034	1	0.401432	0.998732
602	379ddfcd-708e-4b16-b460-6457e1249b86_ENSMUSG00000078683	ENSMUSG00000078683	0.0135144	0.0291449	1.0465	1	0.306315	0.998732
603	37a1cad1-337e-4dac-afff-bb3fda70a88b_ENSMUSG00000022821	ENSMUSG00000022821	0.165617	0.1692	0.0647086	1	0.799203	0.998732
604	380a67f9-f681-47a2-9ce7-7a4d7aaf90a5_ENSMUSG00000026839	ENSMUSG00000026839	0.0317873	0.0350223	0.0689838	1	0.792822	0.998732
605	380e4dda-8f06-4d6a-8f62-57300aec4b8b_ENSMUSG00000024799	ENSMUSG00000024799	0.0195462	0.0108367	1.80622	1	0.178962	0.998732
606	3834c683-fad6-49f3-bbd3-dd4c0070e370_ENSMUSG00000032399	ENSMUSG00000032399	0.0278012	0.024405	0.292735	1	0.588473	0.998732
607	3853b6ce-a1ec-4efb-9116-e2cc2c4612a0_ENSMUSG00000022875	ENSMUSG00000022875	0.0149697	0.0183472	1.29992	1	0.254228	0.998732
608	38548137-7079-4e23-9478-cf9f0bff5019_ENSMUSG00000069922	ENSMUSG00000069922	0.00677509	0.00887508	0.409808	1	0.522067	0.998732
609	3862d91f-b1b8-44a0-906b-a984d18ffcff_ENSMUSG00000021218	ENSMUSG00000021218	0.0428762	0.0766234	3.65731	1	0.0558236	0.956919
610	387765fa-32b2-4b71-bf73-f4df3d96121b_ENSMUSG00000028356	ENSMUSG00000028356	0.0155955	0.0145534	0.211013	1	0.645975	0.998732
611	387d95fe-0ccb-4269-84c3-9b1ed9fa8b2d_ENSMUSG00000032047	ENSMUSG00000032047	0.153213	0.172392	0.992455	1	0.319143	0.998732
612	389c60a0-f5bf-483c-a647-adc7eea6ac74_ENSMUSG00000070594	ENSMUSG00000070594	0.142039	0.136584	0.00983867	1	0.920987	0.998732
613	38de6bfd-39b6-46d9-a1dc-24333788ee05_ENSMUSG00000038374	ENSMUSG00000038374	0.20282	0.186437	0.114712	1	0.734842	0.998732
614	38fc1275-6d94-47a3-ae51-b30c44e08dd4_ENSMUSG00000056035	ENSMUSG00000056035	0.00462931	0.00444438	0.0109129	1	0.9168	0.998732
615	394571dc-6978-4fe4-acd1-c13acace42a2_ENSMUSG00000020051	ENSMUSG00000020051	0.0235722	0.0257874	0.14261	1	0.7057	0.998732
616	396ce6a4-c576-4e33-a8ef-c0d9e8b79e3a_ENSMUSG00000023224	ENSMUSG00000023224	0.0175327	0.0139032	0.512091	1	0.474235	0.998732
617	398665ea-0d39-4889-889c-1f6263730ab7_ENSMUSG00000019432	ENSMUSG00000019432	0.285686	0.23354	0.689849	1	0.406216	0.998732
618	39aa1c66-81fe-4f2b-8c8e-d726d29d5d0c_ENSMUSG00000023942	ENSMUSG00000023942	0.258621	0.359223	4.47517	1	0.0343907	0.911682
619	39cc79e8-e006-4d9a-b2b6-0f9973fdcf77_ENSMUSG00000078686	ENSMUSG00000078686	0.963091	0.96257	0.00858644	1	0.926171	0.998732
620	39e10942-d950-4386-a373-0ec937f77b0c_ENSMUSG00000022884	ENSMUSG00000022884	0.0915037	0.0801609	0.392536	1	0.53097	0.998732
621	39f8932e-73ad-4caa-993d-e04dd0468976_ENSMUSG00000020102	ENSMUSG00000020102	0.131624	0.266385	4.25147	1	0.0392164	0.926734
622	3a3f4ea0-45fe-4bc5-a33f-6da24f491dd5_ENSMUSG00000026715	ENSMUSG00000026715	0.0788415	0.0602318	1.81585	1	0.177809	0.998732
623	3a439809-7c62-4307-85d3-19f5d3714239_ENSMUSG00000029368	ENSMUSG00000029368				1
624	3a5a6443-656c-4d53-b4c1-0640a4e24907_ENSMUSG00000070644	ENSMUSG00000070644	0.114679	0.1162	0.00459538	1	0.945953	0.998732
625	3a5b6241-78fc-4a8a-9e37-e3b3146a5e1a_ENSMUSG00000004980	ENSMUSG00000004980	0.0987604	0.144212	4.26302	1	0.0389507	0.926734
626	3aaaf67d-9260-461a-9cc3-404aa8a0ab2f_ENSMUSG00000030630	ENSMUSG00000030630	0.0274989	0.0373051	2.15555	1	0.142055	0.998732
627	3ab1f271-0bca-48f9-8901-cb8aad6f4a41_ENSMUSG00000034450	ENSMUSG00000034450	0.0338504	0.0261023	0.582744	1	0.445239	0.998732
628	3acfb6f8-72c2-4eb5-96ce-fa8b46bcc7c7_ENSMUSG00000033022	ENSMUSG00000033022	0.0173138	0.0162782	0.0838267	1	0.772177	0.998732
629	3ad58eac-a0b6-4d7f-93dc-9d24de72a6c3_ENSMUSG00000056851	ENSMUSG00000056851	0.0538457	0.0399201	0.960574	1	0.327042	0.998732
630	3af7002f-6045-41f3-8a31-d523cec9442c_ENSMUSG00000025479	ENSMUSG00000025479	0.0186589	0.0163946	0.921237	1	0.33715	0.998732
631	3b0b8695-45c8-4f70-b7fc-6ea3e3ad56b1_ENSMUSG00000057400	ENSMUSG00000057400	0.0153987	0.0176586	0.679047	1	0.409915	0.998732
632	3b2edeec-eeb3-4437-884e-2c3d86190805_ENSMUSG00000026417	ENSMUSG00000026417	0.0244003	0.0217089	0.0715745	1	0.789058	0.998732
633	3b358b67-2faf-4a86-880b-bce8c22538e2_ENSMUSG00000020372	ENSMUSG00000020372	0.0423712	0.0355795	0.735464	1	0.391118	0.998732
634	3b3f3f78-da36-4004-96f4-0e29e33143a2_ENSMUSG00000049404	ENSMUSG00000049404	0.105036	0.126088	0.471387	1	0.49235	0.998732
635	3b8fa793-d2fe-4300-88bd-5edd832b0e73_ENSMUSG00000040963	ENSMUSG00000040963	0.0596475	0.0237902	8.01882	1	0.00462938	0.486487
636	3b9ff72d-2af6-43c8-a666-ff534e53d97c_ENSMUSG00000027984	ENSMUSG00000027984	0.0263655	0.0278871	0.0211321	1	0.88442	0.998732
637	3bcca32d-8f96-4c4a-b1fc-5b2b33221163_ENSMUSG00000096674	ENSMUSG00000096674	0.00561205	0.00997208	1.74459	1	0.186559	0.998732
638	3c096db8-7083-484b-9465-a9bbf3052103_ENSMUSG00000024164	ENSMUSG00000024164	0.0181505	0.0201973	0.241257	1	0.6233	0.998732
639	3c14b21d-9052-4b2f-b496-d6ac7f012261_ENSMUSG00000058952	ENSMUSG00000058952	0.21322	0.211325	0.0157202	1	0.900223	0.998732
640	3c220606-2abd-479b-8a35-3609e826c830_ENSMUSG00000073830	ENSMUSG00000073830	0.0162727	0.0408321	1.08072	1	0.298535	0.998732
641	3c36857e-3891-45a3-ab44-1559040edeee_ENSMUSG00000063524	ENSMUSG00000063524	0.0342038	0.0391677	0.357814	1	0.549723	0.998732
642	3c81d82f-b123-46fa-a450-16adf6754f78_ENSMUSG00000051355	ENSMUSG00000051355	0.0445521	0.100823	5.51829	1	0.0188187	0.7167
643	3c8e6fc9-ec1d-4db5-baf7-79592bbdd00f_ENSMUSG00000029162	ENSMUSG00000029162	0.0192143	0.0261285	1.30593	1	0.253132	0.998732
644	3caa789c-2d1d-4184-afa2-76efedff2384_ENSMUSG00000025290	ENSMUSG00000025290	0.0170881	0.0256733	2.70537	1	0.100011	0.998732
645	3cea8699-fb98-4f57-820b-cb67354aba8d_ENSMUSG00000078675	ENSMUSG00000078675	0.0291064	0.0359921	0.554562	1	0.45646	0.998732
646	3cf39b39-2d8d-4235-8d61-b42f1b4b92a6_ENSMUSG00000025137	ENSMUSG00000025137	0.0697779	0.0678934	0.0184056	1	0.892084	0.998732
647	3cfaaec7-bb73-4b23-bf93-df9417d52d5c_ENSMUSG00000029152	ENSMUSG00000029152	0.198554	0.188617	0.0728949	1	0.787168	0.998732
648	3d235891-930e-4e8b-b225-2df9e8db094f_ENSMUSG00000073834	ENSMUSG00000073834	0.0552924	0.0911775	0.682915	1	0.408585	0.998732
649	3d6dcf05-8d9d-4535-959f-9ee9f1b23b9c_ENSMUSG00000033379	ENSMUSG00000033379	0.0767281	0.0808966	0.0354442	1	0.850668	0.998732
650	3d7175cc-9aec-4008-a0d4-1f6f27643401_ENSMUSG00000066366	ENSMUSG00000066366	0.0065445	0.0075365	0.146428	1	0.701972	0.998732
651	3d7659eb-d40b-4a4b-8f21-589c575dddd6_ENSMUSG00000026701	ENSMUSG00000026701	0.0209956	0.0290532	2.02539	1	0.15469	0.998732
652	3da86d7c-e83d-4cc3-9e6d-74e652b16b9f_ENSMUSG00000033916	ENSMUSG00000033916	0.764211	0.815306	0.793275	1	0.373112	0.998732
653	3da86f5e-a991-48a4-9297-c3ae5c67685b_ENSMUSG00000024588	ENSMUSG00000024588	0.120097	0.225531	3.49914	1	0.0614008	0.972547
654	3db8f31c-91c1-4f4f-a72c-eefe3997ea8b_ENSMUSG00000066154	ENSMUSG00000066154	0.00290864	0.00367672	0.628328	1	0.427969	0.998732
655	3de89718-8b9d-4c5d-98d3-20673d0482b2_ENSMUSG00000052738	ENSMUSG00000052738	0.0300694	0.0311805	0.0134047	1	0.907828	0.998732
656	3e77b7bf-a985-44b0-bac2-9a349df0303e_ENSMUSG00000032079	ENSMUSG00000032079	0.00766318	0.0129624	3.3944	1	0.0654182	0.974042
657	3ea96f40-7c92-455d-943a-5f6784864919_ENSMUSG00000027937	ENSMUSG00000027937	0.178025	0.152969	0.497845	1	0.480449	0.998732
658	3eada460-9711-4ea6-a224-be41baa19dc6_ENSMUSG00000026473	ENSMUSG00000026473	0.0733319	0.0809675	0.147904	1	0.700547	0.998732
659	3ec6d844-ef55-468e-8005-e1df14f53168_ENSMUSG00000022564	ENSMUSG00000022564	0.121015	0.130739	0.131052	1	0.717344	0.998732
660	3ef6f230-9a8d-4871-b58a-20b2c8d05e9c_ENSMUSG00000030088	ENSMUSG00000030088	0.0153421	0.0172895	0.0815784	1	0.77517	0.998732
661	3f0b543e-3690-446f-b6a4-2871cc537430_ENSMUSG00000022766	ENSMUSG00000022766	0.058525	0.0506258	0.359006	1	0.549059	0.998732
662	3f2547fc-7474-4374-a2ab-73be88be4609_ENSMUSG00000026715	ENSMUSG00000026715	0.0947301	0.0926016	0.0190038	1	0.890355	0.998732
663	3f2548b4-8805-4e25-bb17-6260d533b914_ENSMUSG00000003199	ENSMUSG00000003199	0.174815	0.237457	1.10324	1	0.293556	0.998732
664	3f30ea6f-516f-4d53-ad71-c509ec1f8515_ENSMUSG00000045128	ENSMUSG00000045128	0.00793448	0.00925252	0.103694	1	0.747441	0.998732
665	3f3a2d18-7f40-4cce-9633-1ad83b948ec3_ENSMUSG00000021361	ENSMUSG00000021361	0.0778355	0.0636941	0.648259	1	0.420736	0.998732
666	3f5ca986-973c-4c0e-bb57-d6fa700e28f6_ENSMUSG00000020051	ENSMUSG00000020051	0.0255257	0.0232173	0.148127	1	0.700332	0.998732
667	3fa35be4-512c-40ee-b083-a0daae9d5895_ENSMUSG00000063229	ENSMUSG00000063229	0.0536609	0.0559014	0.0778809	1	0.78019	0.998732
668	3fa7ddc8-102f-49f7-a1e7-831ade064e0d_ENSMUSG00000021577	ENSMUSG00000021577	0.0292158	0.0335249	0.115415	1	0.734062	0.998732
669	3faaf3f9-e00f-4648-a4a7-f089c78cf492_ENSMUSG00000004558	ENSMUSG00000004558	0.0692609	0.063511	0.289261	1	0.590695	0.998732
670	3faf5413-0d09-4678-be90-d06db1695ebb_ENSMUSG00000026864	ENSMUSG00000026864	0.0451134	0.0455174	0.0019231	1	0.965021	1
671	3fb911f3-9590-4892-b192-463f80979700_ENSMUSG00000025127	ENSMUSG00000025127	0.0497513	0.0566667	0.113865	1	0.735786	0.998732
672	4001a89f-915c-468d-ab23-6000ad4d1613_ENSMUSG00000024925	ENSMUSG00000024925	0.387157	0.345766	0.603233	1	0.437347	0.998732
673	40041588-b335-4c21-9d44-a83e0671b5e1_ENSMUSG00000022877	ENSMUSG00000022877	0.0158955	0.0164734	0.0145919	1	0.903852	0.998732
674	403677e5-a5c6-48c8-984f-190c93e836cd_ENSMUSG00000078673	ENSMUSG00000078673	0.146261	0.152818	0.182382	1	0.669334	0.998732
675	403b1f84-2220-4c00-8855-b5d7ca73c669_ENSMUSG00000016194	ENSMUSG00000016194	0.0222049	0.0204624	0.104603	1	0.746375	0.998732
676	4042a1bd-b212-49f9-83cd-30f3b996ca28_ENSMUSG00000000563	ENSMUSG00000000563	0.0930254	0.106792	1.15571	1	0.282358	0.998732
677	4061a37e-54cc-46f7-9059-d3455b204203_ENSMUSG00000032554	ENSMUSG00000032554	0.000775309	0.00103708	0.335176	1	0.562627	0.998732
678	40772eae-f23c-4e2e-898c-922b51f126cf-1_ENSMUSG00000028186	ENSMUSG00000028186	0.0099597	0.0106111	0.0686412	1	0.793326	0.998732
679	40772eae-f23c-4e2e-898c-922b51f126cf_ENSMUSG00000028186	ENSMUSG00000028186	0.0703519	0.0678929	0.151013	1	0.697569	0.998732
680	40a89a1e-74d9-4372-aa33-c8c784c170ed_ENSMUSG00000073422	ENSMUSG00000073422	0.0491013	0.0581527	0.166294	1	0.683427	0.998732
681	40e53aeb-6145-4a3a-b1ce-4b39d7bcf27f_ENSMUSG00000071178	ENSMUSG00000071178	0.0231001	0.0223477	0.105885	1	0.744879	0.998732
682	40e6f8dc-83ce-4452-9278-de51b119986e_ENSMUSG00000027605	ENSMUSG00000027605	0.0315346	0.029525	0.0354618	1	0.850631	0.998732
683	40f33c5a-e19d-432b-81ff-fd2feb6e4108_ENSMUSG00000024665	ENSMUSG00000024665	0.00963225	0.0120553	0.315322	1	0.574433	0.998732
684	40f7df82-9160-402a-a8cc-19542b33dabf_ENSMUSG00000025350	ENSMUSG00000025350	0.901017	0.950367	6.03618	1	0.0140156	0.666921
685	4110d325-422e-408c-be8d-bb74fbfffbd6-1_ENSMUSG00000032018	ENSMUSG00000032018	0.0340491	0.0329594	0.0117665	1	0.91362	0.998732
686	412cbcd9-c026-4205-b90f-07cc1e231a68_ENSMUSG00000062867	ENSMUSG00000062867	0.22584	0.210941	0.0504764	1	0.822236	0.998732
687	415bda73-bd52-4070-baa8-fd5a21ce2c32_ENSMUSG00000029716	ENSMUSG00000029716	0.0392279	0.023924	1.69088	1	0.193484	0.998732
688	416464ba-3203-4c60-a4ea-f435f73a7d7a_ENSMUSG00000032359	ENSMUSG00000032359	0.0765653	0.0630172	0.893334	1	0.344575	0.998732
689	419424cb-9d6d-4db4-855e-09f028135f62_ENSMUSG00000058952	ENSMUSG00000058952	0.0700265	0.0651539	0.230484	1	0.631166	0.998732
690	41d367e4-655b-45da-9ef6-9fc59ec2f805_ENSMUSG00000061032	ENSMUSG00000061032	0.130157	0.0827382	0.57027	1	0.450152	0.998732
691	41e71617-3d69-4f26-bc91-ae7d3de48e63_ENSMUSG00000003464	ENSMUSG00000003464	0.124523	0.0873325	1.17963	1	0.277432	0.998732
692	41fa283d-e06c-4e8b-82ec-23696996c1c8_ENSMUSG00000039653	ENSMUSG00000039653	0.0620657	0.0734022	0.407483	1	0.52325	0.998732
693	4210597f-c445-4dbc-849f-e0c745cb9788_ENSMUSG00000022961	ENSMUSG00000022961	0.0885699	0.117615	0.509115	1	0.475522	0.998732
694	4217befd-0ca6-4d04-8c0d-0fc50b7e31ee_ENSMUSG00000090231	ENSMUSG00000090231	0.0182163	0.0156892	0.277365	1	0.598433	0.998732
695	424886bd-d4fc-4a38-a981-2e62aa6dcefe_ENSMUSG00000028715	ENSMUSG00000028715	0.0395392	0.0271118	0.544373	1	0.460626	0.998732
696	42518d45-4de2-4436-87e1-8702f13638d5_ENSMUSG00000021922	ENSMUSG00000021922	0.0253513	0.0349637	3.84963	1	0.0497569	0.944437
697	4251c63b-e50f-4393-9453-79a581507c8d_ENSMUSG00000022216	ENSMUSG00000022216	0.138265	0.154783	0.438566	1	0.507816	0.998732
698	42571edf-b5db-4ccb-a45c-2cc961180f2a_ENSMUSG00000025137	ENSMUSG00000025137	0.0139489	0.016171	0.0983642	1	0.753802	0.998732
699	4275c2db-bfd5-4fe3-9148-8c5e4c5a0bc6_ENSMUSG00000059518	ENSMUSG00000059518	0.130078	0.0951066	1.23689	1	0.26607	0.998732
700	428989c5-0e88-4c63-9b81-5fef00fc70ad_ENSMUSG00000110439	ENSMUSG00000110439	0.0238254	0.0211508	0.205936	1	0.649972	0.998732
701	429434f3-713f-4b38-9cc0-b50707ebd306_ENSMUSG00000032591	ENSMUSG00000032591	0.0659227	0.054706	0.193733	1	0.659828	0.998732
702	429b46d9-ab74-4185-90e1-a9b3bc89388d_ENSMUSG00000028356	ENSMUSG00000028356	0.016237	0.0162214	1.53696e-05	1	0.996872	1
703	42b2b5ca-b32b-4663-b320-34f8b3ef64c7_ENSMUSG00000031813	ENSMUSG00000031813	0.0938571	0.0651064	1.27095	1	0.259588	0.998732
704	42c2e6e8-1ada-4ab0-8f76-97fda0be2f3a_ENSMUSG00000028959	ENSMUSG00000028959	0.245609	0.143944	1.81864	1	0.177475	0.998732
705	42c71828-28a4-4265-9468-37ddd8cfa276_ENSMUSG00000022841	ENSMUSG00000022841	0.429856	0.438649	0.039234	1	0.842986	0.998732
706	42d62c73-a7c9-45ec-a5b0-0532cb52f1e9_ENSMUSG00000018927	ENSMUSG00000018927	0.307371	0.316224	0.0175601	1	0.894577	0.998732
707	42f20ff5-fce1-4171-bdba-6ede45a54ea4_ENSMUSG00000032249	ENSMUSG00000032249	0.37628	0.245067	8.05472	1	0.00453852	0.486487
708	42fbdb1a-2e97-49dc-be5d-065fa64d927b_ENSMUSG00000028138	ENSMUSG00000028138	0.01355	0.0212932	1.59346	1	0.206832	0.998732
709	4318018e-3e08-401a-997f-031ff759cf80_ENSMUSG00000060459	ENSMUSG00000060459	0.0636364	0.0508929	1.69203	1	0.193333	0.998732
710	438889fc-bd5f-49a7-9050-9df4227c4cd7_ENSMUSG00000074207	ENSMUSG00000074207	0.0150952	0.0126057	0.967763	1	0.325239	0.998732
711	43bb262e-8bb0-4fb7-8a67-e087ae868d8f_ENSMUSG00000024395	ENSMUSG00000024395	0.147134	0.128702	0.132198	1	0.716164	0.998732
712	43bb8003-0cf5-4adb-9921-a1c181c7c269_ENSMUSG00000006529	ENSMUSG00000006529	0.016434	0.0282725	2.34413	1	0.125756	0.998732
713	43db9ed5-cbe1-491a-bb24-15084f1982db_ENSMUSG00000031725	ENSMUSG00000031725	0.0648513	0.0673023	0.0395026	1	0.842456	0.998732
714	43e437c2-b83d-41cc-a980-2f66fc43ebe2_ENSMUSG00000001891	ENSMUSG00000001891	0.169867	0.181909	0.164063	1	0.685443	0.998732
715	43fb025c-9dde-4c6d-ba9c-3ca55b138310_ENSMUSG00000031980	ENSMUSG00000031980	0.0274587	0.0308575	0.220231	1	0.638864	0.998732
716	43fbcf24-b765-4053-a332-98f60ce9b726_ENSMUSG00000010609	ENSMUSG00000010609	0.267093	0.253112	0.24117	1	0.623362	0.998732
717	43ff7935-87df-4742-bdc7-2b1e19238611_ENSMUSG00000059908	ENSMUSG00000059908	0.0374728	0.0472487	0.671576	1	0.412503	0.998732
718	443a1132-bef4-4937-a5b4-2afa7ccae4f0_ENSMUSG00000018171	ENSMUSG00000018171	0.134929	0.19684	3.43467	1	0.0638414	0.972547
719	4446f8c2-48fe-4017-ba9a-60ee370d4417_ENSMUSG00000027559	ENSMUSG00000027559	0.0414189	0.0479517	0.967685	1	0.325258	0.998732
720	444bd6f1-e8f3-4670-a57d-b4e138d8bb44_ENSMUSG00000029368	ENSMUSG00000029368				1
721	445167bf-927c-4905-8cd5-422718257efa_ENSMUSG00000040466	ENSMUSG00000040466	0.048147	0.0357806	0.808004	1	0.368711	0.998732
722	44b1efdf-5d2e-4853-ae1e-1db8fb2c60a6_ENSMUSG00000029368	ENSMUSG00000029368				1
723	44b9ea5a-af2d-4cbf-91fa-92c1022d0208_ENSMUSG00000060703	ENSMUSG00000060703	0.0108984	0.00918452	0.178765	1	0.672437	0.998732
724	44c198ff-21b6-42bc-a63a-18e32ad7870d_ENSMUSG00000028603	ENSMUSG00000028603	0.0104433	0.00804026	0.2962	1	0.586274	0.998732
725	44c5c421-98f9-45f5-a163-360cffd907bf_ENSMUSG00000026193	ENSMUSG00000026193	0.0331213	0.0397073	0.153581	1	0.695136	0.998732
726	44e8056b-4970-4465-937c-4add8d113031_ENSMUSG00000001729	ENSMUSG00000001729	0.209886	0.208149	0.000636873	1	0.979866	1
727	44e82526-a29e-4cdc-aee7-5d3d1fe6b708_ENSMUSG00000000563	ENSMUSG00000000563	0.906975	0.893208	1.15571	1	0.282358	0.998732
728	45743e8a-6d2c-4c15-ad2e-9809754f6e85_ENSMUSG00000061740	ENSMUSG00000061740	0.0419673	0.0587153	0.706983	1	0.400447	0.998732
729	4577698e-5809-43f2-b6fc-a8b4c40eb72a_ENSMUSG00000094793	ENSMUSG00000094793	0.0325399	0.0281288	0.0307376	1	0.860827	0.998732
730	458d06fc-5edb-4fcb-9ca0-cf797cb6cccf_ENSMUSG00000066154	ENSMUSG00000066154	0.000839949	0.000821906	0.00201979	1	0.964154	1
731	459ffccf-f62f-4ef3-893e-471171eb61bb_ENSMUSG00000053644	ENSMUSG00000053644	0.0946122	0.0677181	1.89605	1	0.168521	0.998732
732	45e07f0c-bf43-43f9-83e2-63e3c16a2ddd_ENSMUSG00000029455	ENSMUSG00000029455	0.00450536	0.00459793	0.00280902	1	0.957732	0.999582
733	45e08b29-cd5a-4c61-8401-a8b3428e0ab4_ENSMUSG00000002588	ENSMUSG00000002588	0.0066106	0.00848221	0.374571	1	0.540523	0.998732
734	45e33ec0-3d92-435f-8079-70536043f09f_ENSMUSG00000033860	ENSMUSG00000033860	0.0109699	0.0121143	0.331838	1	0.564579	0.998732
735	45e5f684-ec29-4d11-be93-eea943ff14dd_ENSMUSG00000028603	ENSMUSG00000028603	0.0130464	0.0159313	0.255336	1	0.613342	0.998732
736	45e6c2f4-30aa-4d94-9391-81c6c7d0f8cf_ENSMUSG00000078674	ENSMUSG00000078674	0.0382385	0.0382761	-0.000510627	1	1	1
737	45f0bbe7-8831-4af2-8761-14aaa42ce92e_ENSMUSG00000020777	ENSMUSG00000020777	0.0100817	0.0209223	3.90488	1	0.0481461	0.943482
738	46077669-3866-42f3-8e0e-b5177725274c_ENSMUSG00000014313	ENSMUSG00000014313	0.00471446	0.00326522	0.514603	1	0.473153	0.998732
739	461d4d3f-7f38-4247-b5a0-c9be7df4f74f_ENSMUSG00000005268	ENSMUSG00000005268	0.473946	0.500166	0.271333	1	0.602439	0.998732
740	46547b34-a10c-4934-a42d-63ca4ad23121_ENSMUSG00000024981	ENSMUSG00000024981	0.0468796	0.0460641	0.00215049	1	0.963013	1
741	467b6ce0-5cf6-4332-a895-dd81712264cf_ENSMUSG00000079427	ENSMUSG00000079427	0.394226	0.354529	0.326897	1	0.567492	0.998732
742	46953d9f-7bd0-4a02-b61b-a83821b53a60_ENSMUSG00000031505	ENSMUSG00000031505	0.209454	0.114504	3.88989	1	0.0485776	0.943482
743	4698d608-ebca-4d72-b35d-7342d376ea41_ENSMUSG00000066900	ENSMUSG00000066900	0.433599	0.469163	0.390836	1	0.53186	0.998732
744	46ae7409-8a07-48d5-9e96-38a41b71b8cc_ENSMUSG00000073830	ENSMUSG00000073830	0.143526	0.0845356	0.586055	1	0.443949	0.998732
745	46bbc10f-8830-4919-9b34-fd9646b7add0_ENSMUSG00000036151	ENSMUSG00000036151	0.168469	0.202032	0.33604	1	0.562124	0.998732
746	46c89077-eeb3-4140-aba3-98a4c7b541e4_ENSMUSG00000042102	ENSMUSG00000042102	0.104126	0.115467	0.0961705	1	0.756474	0.998732
747	46d4baa9-5416-43fb-846c-473219fe8969_ENSMUSG00000004364	ENSMUSG00000004364	0.164502	0.180324	0.0837601	1	0.772265	0.998732
748	46e7c305-d28a-41d0-89c8-379e0e200882_ENSMUSG00000041028	ENSMUSG00000041028	0.0759484	0.114608	3.03087	1	0.081694	0.998732
749	46f24fba-cfca-4680-b3f4-29e038545e24_ENSMUSG00000002588	ENSMUSG00000002588	0.0360285	0.0343403	0.0654314	1	0.798109	0.998732
750	470cb90a-4389-43f9-acb9-e4381c075108_ENSMUSG00000022234	ENSMUSG00000022234	0.0475019	0.0355857	0.48583	1	0.485794	0.998732
751	4713ce3b-72fe-4465-b9d9-9e273f6eb142-1_ENSMUSG00000020368	ENSMUSG00000020368	0.713982	0.772659	2.47471	1	0.115691	0.998732
752	471a27b9-05e9-424b-b0ee-f0b102c5abce_ENSMUSG00000027359	ENSMUSG00000027359	0.0134048	0.00621418	3.48081	1	0.0620845	0.972547
753	4722c079-331a-4948-ba86-da851f95b9af_ENSMUSG00000066154	ENSMUSG00000066154	0.00146845	0.00187736	0.369061	1	0.543517	0.998732
754	4725f05e-d958-4a21-9f66-726475537a40_ENSMUSG00000053332	ENSMUSG00000053332	0.0550872	0.0460011	0.413794	1	0.52005	0.998732
755	47319656-386d-4c14-9c27-766bd316d815_ENSMUSG00000059481	ENSMUSG00000059481	0.0217758	0.0275713	1.26871	1	0.260008	0.998732
756	47321341-99a6-434d-8e3b-e01c63c59e6d_ENSMUSG00000001123	ENSMUSG00000001123	0.0340424	0.0246245	2.6967	1	0.100556	0.998732
757	47391adc-a8da-42a8-a174-acdb283ee92b_ENSMUSG00000029260	ENSMUSG00000029260	0.0236259	0.0582756	6.87725	1	0.00872996	0.549141
758	474b4b42-f1ed-4c6d-b841-c3694d4b246d_ENSMUSG00000042118	ENSMUSG00000042118	0.224531	0.214102	0.154188	1	0.694565	0.998732
759	4767d75b-0646-4eb6-8415-70e4760ffc22_ENSMUSG00000059481	ENSMUSG00000059481	0.0495953	0.046875	0.144344	1	0.704	0.998732
760	4767f9e2-08dc-4326-8a10-81b85852e826_ENSMUSG00000001155	ENSMUSG00000001155	0.0329935	0.0254799	0.464051	1	0.495737	0.998732
761	476be756-c0fd-4e0b-9258-86687d7507ee_ENSMUSG00000029445	ENSMUSG00000029445	0.00390983	0.00384273	0.00219721	1	0.962613	1
762	47bb8085-044d-43ce-9354-77db2aeda75c_ENSMUSG00000050017	ENSMUSG00000050017	0.247034	0.310322	0.593957	1	0.440893	0.998732
763	47bf2e97-65ec-4396-a31c-cd501c2df012_ENSMUSG00000042248	ENSMUSG00000042248	0.0130393	0.0127757	0.00257525	1	0.959527	0.999582
764	47cc6daa-e933-4588-b36b-2bf798e3075b_ENSMUSG00000027187	ENSMUSG00000027187	0.0170625	0.017196	0.00127891	1	0.971472	1
765	47ce109d-5fc3-4c3d-ac92-5706768dbab5_ENSMUSG00000001670	ENSMUSG00000001670	0.0315111	0.0189094	4.47085	1	0.0344778	0.911682
766	47e9e64b-4af1-4c04-9c57-3a3dc80c9396_ENSMUSG00000079015	ENSMUSG00000079015	0.0574407	0.0599712	0.326165	1	0.567926	0.998732
767	482221bb-ece0-42f2-bcfe-e4a4039116e5_ENSMUSG00000032018	ENSMUSG00000032018	0.325582	0.306936	0.587844	1	0.443254	0.998732
768	4854f554-f8e6-4c7e-8172-e09f3ad18f04_ENSMUSG00000022323	ENSMUSG00000022323	0.00547782	0.00838354	1.58859	1	0.207528	0.998732
769	48598422-ff5b-435a-bbae-e375c1727d2f_ENSMUSG00000030131	ENSMUSG00000030131	0.0783197	0.0767734	0.00529668	1	0.941983	0.998732
770	486bbbeb-45aa-40e5-a9f3-42300268afaa_ENSMUSG00000000673	ENSMUSG00000000673	0.00839179	0.0171914	4.69907	1	0.0301789	0.873562
771	486cfaf2-f0b6-4817-a080-beff7f111f13_ENSMUSG00000030236	ENSMUSG00000030236	0.0272734	0.030875	0.130005	1	0.718427	0.998732
772	48725494-2ff9-4376-b9a9-6aa2cadc81b5_ENSMUSG00000027248	ENSMUSG00000027248	0.0691839	0.0599133	0.43314	1	0.510452	0.998732
773	48cedcad-ab99-4860-9048-30649599d698_ENSMUSG00000026526	ENSMUSG00000026526	0.0333712	0.0269239	0.335634	1	0.56236	0.998732
774	48da2453-bc8b-4680-bd3e-8d41fe833fb5_ENSMUSG00000110439	ENSMUSG00000110439	0.00431436	0.00813897	1.55259	1	0.212754	0.998732
775	48dfc8b4-1e7d-4f78-bff1-defa25738104_ENSMUSG00000079015	ENSMUSG00000079015	0.00213913	0.00382213	2.79192	1	0.0947408	0.998732
776	4906e0c9-2719-4527-8733-8cfc765918b4_ENSMUSG00000078674	ENSMUSG00000078674	0.0384748	0.0543702	1.53251	1	0.215736	0.998732
777	4907ee8c-34ac-4ec1-836f-f2a2afbf7c56_ENSMUSG00000029368	ENSMUSG00000029368				1
778	491dbd48-0754-42e2-a6a0-fceba33216b2_ENSMUSG00000024645	ENSMUSG00000024645	0.202228	0.200972	0.000321591	1	0.985692	1
779	492f36c3-d296-4c01-b2b9-5b4c22155a80_ENSMUSG00000027673	ENSMUSG00000027673	0.0181169	0.0232696	0.366007	1	0.545189	0.998732
780	494a0390-73fe-480c-8d94-ba34aca54a36_ENSMUSG00000029368	ENSMUSG00000029368				1
781	49540a35-e388-42ae-9fd4-dcb4ec8514f6_ENSMUSG00000096688	ENSMUSG00000096688	0.0555327	0.0579729	0.0418266	1	0.837951	0.998732
782	496c5db1-387e-4353-8540-a623d60481af_ENSMUSG00000044005	ENSMUSG00000044005	0.122694	0.105363	0.719399	1	0.396341	0.998732
783	4974a04b-3937-43cb-9bad-3fc4b884fca4_ENSMUSG00000020048	ENSMUSG00000020048	0.126446	0.129228	0.0394486	1	0.842563	0.998732
784	49cb9b7f-da6f-4dab-8738-568f8b33df57_ENSMUSG00000024048	ENSMUSG00000024048	0.10093	0.0756716	1.00962	1	0.314994	0.998732
785	49dc4bac-d21c-441c-b269-297cd5f676a3_ENSMUSG00000035027	ENSMUSG00000035027	0.0354407	0.0608015	1.91208	1	0.166733	0.998732
786	49e52c8d-2558-4bd7-81a9-5e49dec03738_ENSMUSG00000078680	ENSMUSG00000078680	0.0343289	0.0267389	0.297374	1	0.585534	0.998732
787	49eb1382-cee5-4795-8ea8-0015c5305e90_ENSMUSG00000024990	ENSMUSG00000024990	0.00197927	0.00171692	0.13512	1	0.713182	0.998732
788	49f5357a-c536-4638-8a09-f7f4aed0543a_ENSMUSG00000095041	ENSMUSG00000095041	0.226572	0.280616	0.405293	1	0.524368	0.998732
789	4a2939b8-57ea-4289-8104-3139c6001d93_ENSMUSG00000076441	ENSMUSG00000076441	0.00791372	0.0103145	1.58713	1	0.207736	0.998732
790	4a560d35-a21f-49d9-b16c-82e3f18f275d_ENSMUSG00000068086	ENSMUSG00000068086	0.0265729	0.0332393	0.785387	1	0.375499	0.998732
791	4a74778e-b04a-4660-ada4-81c7a33e0ed6_ENSMUSG00000078672	ENSMUSG00000078672	0.004171	0.00496595	0.0263484	1	0.871052	0.998732
792	4a82ea5a-e4f9-4bec-8bcf-98d642a6afde_ENSMUSG00000040249	ENSMUSG00000040249	0.110899	0.133956	0.267005	1	0.605348	0.998732
793	4a854fb3-5ab9-42cf-9d23-70546c5b2271_ENSMUSG00000060036	ENSMUSG00000060036	0.0201464	0.0137822	1.0256	1	0.311196	0.998732
794	4a9d837b-b442-4ea5-ab07-e13c074dffdb_17:12923000	17:12923000	0.0774098	0.11328	1.50829	1	0.219401	0.998732
795	4ab1b992-c8c0-4bcb-845a-69186197aac7_ENSMUSG00000020777	ENSMUSG00000020777	0.0113831	0.00678302	1.21229	1	0.270879	0.998732
796	4abdf144-7c8b-40d0-bab5-19eef7c0d29b_ENSMUSG00000026405	ENSMUSG00000026405	0.0129418	0.0146292	0.124107	1	0.724622	0.998732
797	4aea45ff-41c7-4790-8d1b-dd00b09b4890_ENSMUSG00000049152	ENSMUSG00000049152	0.0990239	0.102484	0.0213861	1	0.883732	0.998732
798	4af38a76-6709-44cb-b3e6-030d4bdce8b0_ENSMUSG00000028715	ENSMUSG00000028715	0.035539	0.0329257	0.0212111	1	0.884205	0.998732
799	4b24cb13-425b-4d35-a830-e5dc2ceb2b37_ENSMUSG00000022868	ENSMUSG00000022868	0.000519141	0.000880371	1.475	1	0.224559	0.998732
800	4b26d62b-77b9-4716-be8b-de8e24e1e8cb_ENSMUSG00000032437	ENSMUSG00000032437	0.491221	0.391791	2.14982	1	0.142587	0.998732
801	4b2e17f3-225f-42e5-8641-01d4059f569d_ENSMUSG00000002769	ENSMUSG00000002769	0.00899346	0.0100123	0.291337	1	0.589365	0.998732
802	4b376717-c7c4-499d-a0cf-704d264d3b98_ENSMUSG00000022210	ENSMUSG00000022210	0.0569137	0.0349805	1.62109	1	0.20294	0.998732
803	4b4ae915-9358-476d-be55-4184349ad292_ENSMUSG00000073842	ENSMUSG00000073842	0.0754942	0.100489	0.312872	1	0.575923	0.998732
804	4b584459-98df-4883-8d1b-cad2a5e39e66_ENSMUSG00000030654	ENSMUSG00000030654	0.315971	0.359334	1.37288	1	0.241317	0.998732
805	4b5ed175-8c8f-422a-acbc-46c06afb6ac1_ENSMUSG00000042248	ENSMUSG00000042248	0.00850818	0.013301	1.01118	1	0.314621	0.998732
806	4b6a87f4-fcd1-44fe-88c2-20738dd2362d_ENSMUSG00000028186	ENSMUSG00000028186	0.006494	0.00688403	0.0374554	1	0.846541	0.998732
807	4b8682e9-6812-41ce-b0f6-5aeaadcf0cf0_ENSMUSG00000054733	ENSMUSG00000054733	0.0313152	0.0347979	0.0688132	1	0.793073	0.998732
808	4b8b683b-cc95-4c62-a259-fda86c6c1597_ENSMUSG00000061983	ENSMUSG00000061983	0.0766148	0.0646931	0.603574	1	0.437218	0.998732
809	4b8fd8ed-beb0-4b6f-8ce0-bceefd8dd808_ENSMUSG00000052712	ENSMUSG00000052712	0.0686932	0.0573648	0.172749	1	0.67768	0.998732
810	4ba6f47e-0cf7-40fa-b0f5-decd921d4979-1_ENSMUSG00000047638	ENSMUSG00000047638	0.15751	0.107008	1.29652	1	0.254849	0.998732
811	4bb302b3-20e3-4645-921b-3fa1e8a009d8_ENSMUSG00000071177	ENSMUSG00000071177	0.00209503	0.00165457	0.419475	1	0.517199	0.998732
812	4bca5800-1533-4173-9675-bd996ebb7d28_ENSMUSG00000024747	ENSMUSG00000024747	0.0461167	0.0593036	0.777955	1	0.377767	0.998732
813	4be0b645-1208-4fdf-86ae-f1d127e0d0d3_ENSMUSG00000024799	ENSMUSG00000024799	0.0298669	0.0405891	1.18283	1	0.276781	0.998732
814	4bfcffbd-54b1-4343-840c-b3a643ddc6f0_ENSMUSG00000000326	ENSMUSG00000000326	0.0342581	0.0403694	0.162605	1	0.686769	0.998732
815	4c2d499e-d414-409e-aa6c-86a6e5fbd86e_ENSMUSG00000029368	ENSMUSG00000029368				1
816	4c35d6b0-8b14-4574-94c2-97c4056eb854_ENSMUSG00000057400	ENSMUSG00000057400	0.0574346	0.0656004	2.47127	1	0.115944	0.998732
817	4c4ee995-31d1-4282-b047-2ecb1d86e1d1_ENSMUSG00000002996	ENSMUSG00000002996	0.177576	0.246256	0.753443	1	0.385388	0.998732
818	4c6820ae-b549-456e-b119-924596f94990_ENSMUSG00000078683	ENSMUSG00000078683	0.166525	0.171506	0.0176434	1	0.894329	0.998732
819	4c79d471-b5e0-45c4-b695-bb10ea53b9ad_ENSMUSG00000032554	ENSMUSG00000032554	0.000584321	0.00071332	0.118221	1	0.730972	0.998732
820	4cbb5fad-9848-4a8d-bb29-ec0dbc84e7b5_ENSMUSG00000021939	ENSMUSG00000021939	0.0114549	0.0105485	0.0472939	1	0.827841	0.998732
821	4ccff2d4-273a-4fbf-a198-e2469e09991a_ENSMUSG00000056973	ENSMUSG00000056973	0.0269231	0.0353829	1.70232	1	0.191985	0.998732
822	4cdca66a-3e19-4410-8521-565104e3c38f_ENSMUSG00000019987	ENSMUSG00000019987	0.00657816	0.00533319	0.25569	1	0.613097	0.998732
823	4ced78aa-fc68-4e5b-bc1a-aecfe2106a4a_ENSMUSG00000078680	ENSMUSG00000078680	0.0484402	0.0350335	0.666345	1	0.414329	0.998732
824	4cf1ece9-2f3a-42c3-95e1-728a247b045d_ENSMUSG00000026664	ENSMUSG00000026664	0.0216959	0.0213303	0.00814258	1	0.928099	0.998732
825	4d061812-bef5-411d-ab28-3751de074c95_ENSMUSG00000059481	ENSMUSG00000059481	0.00812765	0.0060884	0.53725	1	0.463575	0.998732
826	4d0ad188-466b-48f8-87ab-7b50d03a85b3_ENSMUSG00000053119	ENSMUSG00000053119	0.500407	0.478776	0.161043	1	0.688198	0.998732
827	4d39ba6e-932d-4883-8176-5484d0ddf6c7_ENSMUSG00000090231	ENSMUSG00000090231	0.00491374	0.00652959	0.341863	1	0.558756	0.998732
828	4d424e83-36a4-4c26-836e-140963f8c9b9_ENSMUSG00000015478	ENSMUSG00000015478	0.0947652	0.0963445	0.00189617	1	0.965267	1
829	4d490ba4-fa49-463d-b9cd-f3c6a128ecbb_ENSMUSG00000067212	ENSMUSG00000067212	0.0684245	0.0765557	0.186667	1	0.665705	0.998732
830	4d660dc5-7867-4ef2-8769-43ca02ed001d_ENSMUSG00000069922	ENSMUSG00000069922	0.0100706	0.0135138	0.718391	1	0.396672	0.998732
831	4d87a8bd-fc4d-4233-8eb7-75a6741e3263_ENSMUSG00000021884	ENSMUSG00000021884	0.0484211	0.0352106	1.26578	1	0.26056	0.998732
832	4dabe057-005b-4c2b-9ddf-ca8cc7c36077_ENSMUSG00000022241	ENSMUSG00000022241	0.0887051	0.120627	0.713642	1	0.398237	0.998732
833	4dcf80f8-8d44-4838-bde8-8ff0ea135826_ENSMUSG00000058655	ENSMUSG00000058655	0.18625	0.292768	2.59352	1	0.107302	0.998732
834	4e20db12-5bed-412a-977c-11e0caa3526d_ENSMUSG00000005510	ENSMUSG00000005510	0.0471035	0.0491865	0.0216665	1	0.882978	0.998732
835	4e257977-26b7-4f59-b9c7-37ef3b869efa_ENSMUSG00000022040	ENSMUSG00000022040	0.163676	0.166859	0.021903	1	0.882345	0.998732
836	4e30943c-afa9-43df-afe3-34577ec3eefb_ENSMUSG00000057400	ENSMUSG00000057400	0.0193365	0.0161068	1.29435	1	0.255248	0.998732
837	4e3ec0f7-bbaf-49ed-b853-83dd1fbb7c3e_ENSMUSG00000000154	ENSMUSG00000000154	0.0432373	0.0585967	0.634427	1	0.425736	0.998732
838	4e482ca1-dd54-444f-a346-3c6710b87867_ENSMUSG00000050708	ENSMUSG00000050708	0.00334155	0.00348784	0.0203565	1	0.886546	0.998732
839	4e4ceb9e-3840-4b27-ab5f-d9816c27c356_ENSMUSG00000020538	ENSMUSG00000020538	0.226481	0.219088	0.0219947	1	0.882101	0.998732
840	4e7332d1-b95c-471d-aa91-dbd221273b7b_ENSMUSG00000023829	ENSMUSG00000023829	0.0786645	0.0820928	0.0558607	1	0.813162	0.998732
841	4ec73f6e-6f76-4e65-bef4-2f0bb1d33f03_ENSMUSG00000078672	ENSMUSG00000078672	0.00708941	0.00990253	0.176824	1	0.674117	0.998732
842	4ec880d4-1282-41e9-ac7f-65af2ead0ae4_ENSMUSG00000026839	ENSMUSG00000026839	0.0517203	0.0409942	0.543347	1	0.461049	0.998732
843	4ee807c6-ddbc-4e34-819d-53f3867fc85b_ENSMUSG00000026365	ENSMUSG00000026365	0.0248097	0.0298374	0.409084	1	0.522435	0.998732
844	4f096a59-6634-4a8f-ab14-e4e05e919ef7_ENSMUSG00000026869	ENSMUSG00000026869	0.157142	0.214365	0.649675	1	0.420229	0.998732
845	4f1ac744-184a-4b64-8e2d-7e6d4191ebe1_ENSMUSG00000026176	ENSMUSG00000026176	0.561936	0.568228	0.0180355	1	0.893168	0.998732
846	4f2e3133-7f99-4266-9254-936cd030b982_ENSMUSG00000096688	ENSMUSG00000096688	0.02256	0.024702	0.0556625	1	0.813488	0.998732
847	4f369ddd-a032-4b1c-839c-34d1a76072db_ENSMUSG00000029131	ENSMUSG00000029131	0.160925	0.207271	1.16605	1	0.280215	0.998732
848	4f54b385-69df-4ca0-988a-d267412ecd0f_ENSMUSG00000010064	ENSMUSG00000010064	0.0131447	0.0146084	0.134579	1	0.713731	0.998732
849	4f72659a-20a5-46f0-80d7-815ae425d8ae_ENSMUSG00000073842	ENSMUSG00000073842	0.0361469	0.0357636	-0.00118102	1	1	1
850	4f8298c6-017d-4f4a-a8d7-a7059a1ab6fa_ENSMUSG00000008305	ENSMUSG00000008305	0.0723652	0.095117	0.298947	1	0.584543	0.998732
851	4f86acf5-9179-4867-9948-793fa8fe155b_ENSMUSG00000089847	ENSMUSG00000089847	0.0742407	0.165674	6.99173	1	0.0081887	0.549141
852	4fa1d647-c32d-41a7-a07c-d4e488650436_ENSMUSG00000031271	ENSMUSG00000031271	0.445405	0.459584	0.0241817	1	0.876423	0.998732
853	4fa5174e-aacc-41a6-b442-60ab02d7a1d3_ENSMUSG00000057738	ENSMUSG00000057738	0.259336	0.447125	3.40156	1	0.0651348	0.974042
854	4fc90832-e33a-4f09-993d-35c443b7086f_ENSMUSG00000020402	ENSMUSG00000020402	0.0739642	0.0607738	0.581833	1	0.445595	0.998732
855	4fd31540-ca53-4a06-be38-fa9ee19ab487_ENSMUSG00000029597	ENSMUSG00000029597	0.0160783	0.026016	1.08498	1	0.297586	0.998732
856	4fe6364c-3f6d-41a2-b4cb-bcfe47377464_ENSMUSG00000025004	ENSMUSG00000025004	0.0397908	0.051148	0.563032	1	0.453041	0.998732
857	50061173-f656-4408-89b1-1eddaec6b7bf_ENSMUSG00000036570	ENSMUSG00000036570	0.0171518	0.0288903	2.83357	1	0.0923131	0.998732
858	50089ca1-5e49-4212-9254-796ba07d8491_ENSMUSG00000073418	ENSMUSG00000073418	0.0282298	0.0176072	1.42221	1	0.23304	0.998732
859	500a32f8-fcfb-4157-b74c-8a9afded30af_ENSMUSG00000110439	ENSMUSG00000110439	0.0268281	0.027638	0.0127609	1	0.910059	0.998732
860	5032658e-05ce-4244-9eb9-adfc3837e70b_ENSMUSG00000030088	ENSMUSG00000030088	0.0472306	0.0457866	0.0170136	1	0.896221	0.998732
861	50435bb8-d050-4338-8ba1-44f8c294f13f_ENSMUSG00000054263	ENSMUSG00000054263	0.384442	0.491526	4.24781	1	0.0393009	0.926734
862	505ab719-4e3e-434b-94b8-a25fc2b3bd48_ENSMUSG00000021884	ENSMUSG00000021884	0.0342514	0.0290278	0.264664	1	0.606934	0.998732
863	506b7579-a7da-419a-815e-cf664ca7f8cb_ENSMUSG00000025428	ENSMUSG00000025428	0.0219148	0.0185499	0.48998	1	0.483936	0.998732
864	50709418-3d60-4bd6-be63-21ce1e798999_ENSMUSG00000078675	ENSMUSG00000078675	0.0103974	0.0262778	5.04592	1	0.0246839	0.828657
865	5078bfc3-199e-4cc8-94ab-a87ab6160bb3_ENSMUSG00000069324	ENSMUSG00000069324	0.978839	0.972072	0.435714	1	0.509199	0.998732
866	508ae109-459f-459a-b61f-86c68e664e31_ENSMUSG00000029368	ENSMUSG00000029368				1
867	5098b730-153a-48a3-9a82-ee0ea2fe5a3a_ENSMUSG00000026864	ENSMUSG00000026864	0.0520472	0.0445604	0.515592	1	0.472728	0.998732
868	509b0352-8f6f-4eb6-bfef-6297f561b38c_ENSMUSG00000005514	ENSMUSG00000005514	0.0609508	0.0434529	1.17723	1	0.277921	0.998732
869	50a9b38a-e1f6-4fcc-a4b3-e76fa2e5ecb3_ENSMUSG00000057738	ENSMUSG00000057738	0.47871	0.426867	0.267121	1	0.605269	0.998732
870	50aa0f71-31af-4c07-a549-5fde364a6c36_ENSMUSG00000013858	ENSMUSG00000013858	0.377046	0.282181	2.2466	1	0.133908	0.998732
871	50c62cd4-ed72-4109-a9b7-d19ecfe54c73_ENSMUSG00000038521	ENSMUSG00000038521	0.0480747	0.0603712	0.537034	1	0.463664	0.998732
872	50cd1c57-526e-4a19-9168-e42070123415_ENSMUSG00000094793	ENSMUSG00000094793	0.107323	0.108223	-0.00147261	1	1	1
873	50e84117-f11a-4947-bde4-df204288f2ed_ENSMUSG00000032310	ENSMUSG00000032310	0.0644207	0.0562399	0.616344	1	0.432409	0.998732
874	50ebf6cc-9261-4105-ba7c-c7b74fdd54ec_ENSMUSG00000013662	ENSMUSG00000013662	0.744	0.748427	0.00724678	1	0.93216	0.998732
875	50f0c33e-665f-4ccf-a4d3-5d28ad9d5a2e_ENSMUSG00000036833	ENSMUSG00000036833	0.373092	0.288229	0.583622	1	0.444896	0.998732
876	510a4360-6303-4a60-b562-edbe2f842947_ENSMUSG00000038521	ENSMUSG00000038521	0.0772929	0.0781005	0.00168571	1	0.96725	1
877	510cc632-c40f-4ac2-9268-d21c9cfff6ad_ENSMUSG00000072849	ENSMUSG00000072849	0.0288181	0.033752	0.00978762	1	0.921192	0.998732
878	51230c68-539b-4181-adb5-0bee39fc4dee_ENSMUSG00000066154	ENSMUSG00000066154	0.00310889	0.00326201	0.022367	1	0.881115	0.998732
879	5127167a-64cb-4236-83f3-1e0fc222a6e1_ENSMUSG00000057074	ENSMUSG00000057074	0.135368	0.12538	0.175102	1	0.675617	0.998732
880	51271c24-7d7d-47f8-9e19-362949456580_ENSMUSG00000028684	ENSMUSG00000028684	0.106912	0.111758	0.0219966	1	0.882096	0.998732
881	512a15ee-f8f0-48e2-8dfe-5bf0d72ce947_ENSMUSG00000089678	ENSMUSG00000089678	0.081728	0.139572	2.34521	1	0.125668	0.998732
882	514c6a88-6750-4893-b1c0-829036bf6915_ENSMUSG00000010064	ENSMUSG00000010064	0.0308715	0.030135	0.0154933	1	0.900941	0.998732
883	515352a6-c1bf-4082-9185-f15f91c2f824_ENSMUSG00000028186	ENSMUSG00000028186	0.0152246	0.0119765	1.29542	1	0.255051	0.998732
884	515ffa35-d7f9-4c2d-9dd4-a0e8555f7906_ENSMUSG00000079015	ENSMUSG00000079015	0.184421	0.177186	0.907508	1	0.340777	0.998732
885	51b7ec91-b265-4ecb-9a86-e10638228d45_ENSMUSG00000020402	ENSMUSG00000020402	0.180474	0.193372	0.227559	1	0.63334	0.998732
886	51bd8ae9-599f-4aa6-93a9-ac14019d7ffc_ENSMUSG00000074882	ENSMUSG00000074882	0.0177149	0.0182718	0.00619286	1	0.937275	0.998732
887	51c60777-cf34-4847-b595-9876cbf463f7_ENSMUSG00000021922	ENSMUSG00000021922	0.00355085	0.00586088	1.35486	1	0.24443	0.998732
888	51c6b620-7db8-4a92-bcab-ea3d13e6790f_ENSMUSG00000110439	ENSMUSG00000110439	0.0171612	0.0160716	0.0493421	1	0.824212	0.998732
889	51de00e7-7664-4583-b265-adb7639b79fa_ENSMUSG00000033831	ENSMUSG00000033831	0.00591274	0.0059832	0.00334654	1	0.953869	0.999582
890	51e129cd-2a64-4790-bf35-df9d35417ad5_ENSMUSG00000038776	ENSMUSG00000038776	0.0284838	0.0229246	0.509428	1	0.475387	0.998732
891	51e73756-aa79-4338-836d-2ee7b97e16e9_ENSMUSG00000025980	ENSMUSG00000025980	0.0651266	0.0864865	1.66822	1	0.196498	0.998732
892	51ec7d6d-3b68-46b5-93d4-7376f03deb87_ENSMUSG00000029575	ENSMUSG00000029575	0.808841	0.69426	2.17011	1	0.140716	0.998732
893	5217a844-ee05-4fc7-b8fd-b6651a243a22_ENSMUSG00000027761	ENSMUSG00000027761	0.0102828	0.00531752	2.49863	1	0.113945	0.998732
894	52229af1-b626-4cf6-8059-8ce3a31493a2_ENSMUSG00000015083	ENSMUSG00000015083	0.20925	0.190798	1.89868	1	0.168226	0.998732
895	5229d976-5222-4dfc-9c36-455c751fa2d5_ENSMUSG00000021476	ENSMUSG00000021476	0.110016	0.0976587	0.184215	1	0.667776	0.998732
896	522cd695-1a93-4068-88d5-04bfc5fb12bf_ENSMUSG00000022868	ENSMUSG00000022868	0.00915033	0.00907282	0.00488526	1	0.944277	0.998732
897	5235c2ba-6b30-49c6-9c45-53450ea9ec49_ENSMUSG00000021996	ENSMUSG00000021996	0.0438669	0.0437868	9.06105e-06	1	0.997598	1
898	52622556-769b-451a-9f6a-0535fc3dee72_ENSMUSG00000022037	ENSMUSG00000022037	0.0278657	0.0267905	0.0473969	1	0.827656	0.998732
899	527ef1bd-a375-488a-9f8e-ba353d6eeff3_ENSMUSG00000036402	ENSMUSG00000036402	0.820758	0.79409	0.151443	1	0.69716	0.998732
900	52a3d4cd-332a-446b-8be9-f873944f74da_ENSMUSG00000029368	ENSMUSG00000029368				1
901	52a46bc6-c98b-4774-9061-0946af9210bb_ENSMUSG00000020612	ENSMUSG00000020612	0.423077	0.352941	2.53149	1	0.111595	0.998732
902	52aa1651-9132-4e9b-9fdb-a5f3ecf7a3f4_9:123306000	9:123306000	0.306123	0.273713	0.836238	1	0.360475	0.998732
903	52aec32d-821b-456d-b5bb-69b2d92e4186_ENSMUSG00000032869	ENSMUSG00000032869	0.331965	0.286615	0.414733	1	0.519577	0.998732
904	52bdd6ff-58af-41e6-a517-da16125ae193_ENSMUSG00000044533	ENSMUSG00000044533	0.0110964	0.00690746	2.109	1	0.146435	0.998732
905	52d73cb2-3fe4-4732-a146-7a77d375d9a1_ENSMUSG00000036257	ENSMUSG00000036257	0.466575	0.422382	0.284275	1	0.593913	0.998732
906	52ea9720-91d3-472d-9456-9ed2751618d5_ENSMUSG00000028356	ENSMUSG00000028356	0.0100532	0.0096437	0.0490019	1	0.824809	0.998732
907	532ba0fe-80b8-4864-995a-31255a8edc05-1_ENSMUSG00000022464	ENSMUSG00000022464	0.0140055	0.0154572	0.0475735	1	0.827341	0.998732
908	537e7064-9c78-4160-8b02-399d2df9fca1_ENSMUSG00000032047	ENSMUSG00000032047	0.083062	0.0875142	0.0929415	1	0.76047	0.998732
909	5384923f-6e58-4a40-8d07-ae79e9135068_ENSMUSG00000030895	ENSMUSG00000030895	0.00793602	0.00678028	0.846862	1	0.357442	0.998732
910	5390b7d6-733c-4884-807b-0bffcd096076_ENSMUSG00000001249	ENSMUSG00000001249	0.0285044	0.0295043	0.00986997	1	0.920862	0.998732
911	53980847-3f51-44ae-a28f-f5d361956eb8_ENSMUSG00000032079	ENSMUSG00000032079	0.0250035	0.0360975	5.05089	1	0.0246132	0.828657
912	53b40e64-4b39-4db9-804d-41b1346a00e3_ENSMUSG00000094806	ENSMUSG00000094806	0.0235404	0.0181669	1.06576	1	0.301906	0.998732
913	53bbf580-1db3-448f-a195-1f3489f175f5_ENSMUSG00000078427	ENSMUSG00000078427	0.345204	0.390528	0.4452	1	0.504623	0.998732
914	53f5c62b-3fab-45d9-be81-d4bf0b2e3248_ENSMUSG00000010097	ENSMUSG00000010097	0.842132	0.851333	0.0681828	1	0.794001	0.998732
915	53f9bce4-b794-4489-97ad-9534fa1c0760_ENSMUSG00000055912	ENSMUSG00000055912	0.0898767	0.131658	1.26405	1	0.260887	0.998732
916	542209ec-e94b-4bc8-81cb-e35c2b1502ff_ENSMUSG00000025290	ENSMUSG00000025290	0.0181037	0.0195715	0.0895077	1	0.764804	0.998732
917	5424e66b-1be2-404e-96bf-d6f060c005e9_ENSMUSG00000066366	ENSMUSG00000066366	0.00685917	0.00332637	2.53029	1	0.11168	0.998732
918	542d7847-3403-4571-9a32-a784b59b1b70_ENSMUSG00000027249	ENSMUSG00000027249	0.0117239	0.0117467	1.78467e-05	1	0.996629	1
919	54397521-cdb8-4aa6-ae35-d677e4fcd6d7_ENSMUSG00000004558	ENSMUSG00000004558	0.0596517	0.0514681	0.670641	1	0.412828	0.998732
920	543bb523-66b1-48e8-b536-3efc58a42a61_ENSMUSG00000073834	ENSMUSG00000073834	0.0218901	0.0461989	1.00478	1	0.316157	0.998732
921	546c92a8-0dfb-4ed3-8f33-97aabf61dd27_ENSMUSG00000031938	ENSMUSG00000031938	0.149533	0.142857	0.021185	1	0.884276	0.998732
922	54949f0e-0e3e-490d-9d61-5bb62c811eb7_ENSMUSG00000024357	ENSMUSG00000024357	0.0961657	0.100614	0.00874161	1	0.925509	0.998732
923	549b8ae9-e0b9-41ce-a226-e0a0087e06fc_ENSMUSG00000026365	ENSMUSG00000026365	0.0355795	0.0412528	0.373926	1	0.540872	0.998732
924	549e8ff1-f34f-4110-9055-d34fe859a36b_ENSMUSG00000058799	ENSMUSG00000058799	0.602908	0.546985	0.341493	1	0.558969	0.998732
925	54a897b1-a7c0-49e4-98c7-e87395a9c54f_ENSMUSG00000026664	ENSMUSG00000026664	0.0138905	0.0220752	5.07769	1	0.0242357	0.828657
926	54b0fefe-2844-499d-b7fe-9c14f1d146ea_ENSMUSG00000004264	ENSMUSG00000004264	0.0771691	0.0678452	0.175851	1	0.674963	0.998732
927	54cf1638-2593-41ca-bcd7-2af62438ed64_ENSMUSG00000072849	ENSMUSG00000072849	0.0352903	0.0417294	0.00450404	1	0.946492	0.998732
928	54e0f9f0-2c76-4539-b2f2-d3adf8452718_ENSMUSG00000022037	ENSMUSG00000022037	0.00722705	0.00643341	0.104104	1	0.74696	0.998732
929	551f5d36-4e6b-4a5f-9765-dbd7e5ec8c37_ENSMUSG00000055730	ENSMUSG00000055730	0.0409062	0.0446672	0.0667119	1	0.796186	0.998732
930	556527a9-b79b-468c-b60c-c7b10a9c4f7c_ENSMUSG00000076441	ENSMUSG00000076441	0.0584103	0.0530861	1.32579	1	0.249556	0.998732
931	55b10dba-668a-4f7d-977c-394ba3541691_ENSMUSG00000027597	ENSMUSG00000027597	0.0380837	0.037199	0.0351232	1	0.851338	0.998732
932	55b23049-d524-42d7-8557-484b54822e62_ENSMUSG00000028553	ENSMUSG00000028553	0.0109436	0.0163079	0.88408	1	0.347087	0.998732
933	55bd2e06-ecd1-46b9-a4b6-53bde3f95144_ENSMUSG00000020865	ENSMUSG00000020865	0.321279	0.30654	0.0256122	1	0.872851	0.998732
934	55e774e2-ce26-4ba1-8ef2-1c86f9f6c22c_ENSMUSG00000002949	ENSMUSG00000002949	0.157248	0.212081	0.536313	1	0.463965	0.998732
935	560efd65-5a3a-4a83-927e-42e250b62823_ENSMUSG00000000149	ENSMUSG00000000149	0.124108	0.174853	0.944169	1	0.331208	0.998732
936	56317519-ec90-4fad-bbd3-47eec8448596_ENSMUSG00000032314	ENSMUSG00000032314	0.0314809	0.0279697	0.152026	1	0.696606	0.998732
937	56664f26-6195-4477-b2eb-266a374e5fda_ENSMUSG00000022751	ENSMUSG00000022751	0.174634	0.134503	1.97185	1	0.160251	0.998732
938	5683b443-7ca8-4f3b-a46f-f64eee5aa666_ENSMUSG00000057400	ENSMUSG00000057400	0.0118785	0.0125466	0.0782549	1	0.779676	0.998732
939	5689f3b8-c731-4820-8423-76b555f74694_ENSMUSG00000062270	ENSMUSG00000062270	0.032374	0.033345	0.00512413	1	0.942934	0.998732
940	5690ee88-58e5-47cb-8196-db5d72c85acd_ENSMUSG00000071177	ENSMUSG00000071177	0.00605211	0.0053564	0.320921	1	0.571055	0.998732
941	56ae2342-38c7-4b4b-8901-9f638d2d2ba0_ENSMUSG00000023043	ENSMUSG00000023043	0.0363465	0.042624	0.265284	1	0.606513	0.998732
942	56bffb5a-26ce-4d64-9bc9-4b8f53e1890b_ENSMUSG00000078688	ENSMUSG00000078688	0.109532	0.139619	1.56159	1	0.211433	0.998732
943	56ca96a7-4744-4764-a397-cbfa0a1763a1_ENSMUSG00000041168	ENSMUSG00000041168	0.304231	0.322983	0.191456	1	0.661707	0.998732
944	572f2e84-9d8f-47b7-b15c-62487994a3b8_ENSMUSG00000051154	ENSMUSG00000051154	0.180841	0.1939	0.204127	1	0.65141	0.998732
945	575106a4-8116-4d66-a1cc-6a88e4644364_ENSMUSG00000059481	ENSMUSG00000059481	0.0885337	0.0878299	0.00504352	1	0.943384	0.998732
946	578c6751-a162-4281-a5ad-e5bc2415d6f0_ENSMUSG00000005625	ENSMUSG00000005625	0.0418707	0.0470312	0.102049	1	0.749385	0.998732
947	579ff159-1383-4199-8485-f827e2ef762b_ENSMUSG00000038695	ENSMUSG00000038695	0.479448	0.329887	0.998761	1	0.317611	0.998732
948	58010422-5824-4980-8926-1b29237dc2b7_ENSMUSG00000050708	ENSMUSG00000050708	0.0015083	0.000968908	0.828715	1	0.362644	0.998732
949	5804b0fe-0816-474b-b68d-e3159c9d8d25_ENSMUSG00000078674	ENSMUSG00000078674	0.192112	0.204564	0.171779	1	0.678535	0.998732
950	58097af8-1820-4b73-ad44-0df4625001e0_ENSMUSG00000030382	ENSMUSG00000030382	0.0239798	0.035147	3.38011	1	0.0659877	0.975487
951	580b325b-0e48-4e3c-8c08-f41aa94e2fa5_ENSMUSG00000078681	ENSMUSG00000078681	0.19976	0.166075	0.369178	1	0.543452	0.998732
952	58148fdb-401d-4f00-834b-e77fe522c873_ENSMUSG00000021496	ENSMUSG00000021496	0.097072	0.0723957	0.350319	1	0.553933	0.998732
953	5877b179-9cc7-49cf-872f-c83d05952ad6_ENSMUSG00000026209	ENSMUSG00000026209	0.0916667	0.124184	0.737135	1	0.39058	0.998732
954	58911e5a-c5cd-46af-8de1-482ef91bc1a1_ENSMUSG00000031751	ENSMUSG00000031751	0.0590573	0.0974523	4.44407	1	0.0350227	0.912139
955	58c42780-8b8d-496b-9783-a8657401447f_ENSMUSG00000020053	ENSMUSG00000020053	0.0563038	0.0890225	3.82119	1	0.0506083	0.944437
956	58ee617d-5122-4074-a055-30a836bcf126_ENSMUSG00000032349	ENSMUSG00000032349	0.0942431	0.102315	0.169169	1	0.680852	0.998732
957	58f46ac2-1446-4c2f-9ff0-24695dba9896_ENSMUSG00000010064	ENSMUSG00000010064	0.0109701	0.00857291	0.513445	1	0.473651	0.998732
958	59373cd6-3743-4c9a-9165-6b6242266175_ENSMUSG00000015837	ENSMUSG00000015837	0.0555979	0.0784851	2.69559	1	0.100627	0.998732
959	59633bba-001c-4632-a5ba-f080226614e9_ENSMUSG00000037798	ENSMUSG00000037798	0.0214349	0.0269921	0.408036	1	0.522968	0.998732
960	596ad68e-00d8-4c8f-8ce5-856280866139_ENSMUSG00000021340	ENSMUSG00000021340	0.23019	0.274491	0.37331	1	0.541206	0.998732
961	5973ed71-1c3c-4261-b792-26968f491639_ENSMUSG00000071551	ENSMUSG00000071551	0.626866	0.590278	0.256513	1	0.612526	0.998732
962	597a9711-b29c-4d1e-8a40-5d8396ec5d89_ENSMUSG00000029152	ENSMUSG00000029152	0.061294	0.10405	2.67252	1	0.102094	0.998732
963	5984f1e8-8ca1-456f-8fe8-b460cf2ab345_ENSMUSG00000033831	ENSMUSG00000033831	0.0218064	0.0286246	7.76539	1	0.00532567	0.53634
964	5987a89b-45ad-4622-af43-95fee37051fb_ENSMUSG00000022875	ENSMUSG00000022875	0.045865	0.0609386	8.25982	1	0.00405321	0.485051
965	5989b423-cbbf-48c9-9a72-81a18aae2de4_ENSMUSG00000027187	ENSMUSG00000027187	0.115848	0.115694	-0.000336233	1	1	1
966	59cd5fba-fb57-44b5-ad27-50bd66b01037_ENSMUSG00000042747	ENSMUSG00000042747	0.170526	0.126736	3.30657	1	0.0690032	0.989797
967	59f71484-6eb4-491c-8ad6-e1973bce8873_ENSMUSG00000034171	ENSMUSG00000034171	0.0786066	0.121229	1.83091	1	0.17602	0.998732
968	5a018263-545b-42e2-b21b-2a80fba16051_ENSMUSG00000022875	ENSMUSG00000022875	0.00360158	0.00369232	0.00438387	1	0.94721	0.998732
969	5a55dc34-04b4-4a32-91dd-ceebff7858c9_ENSMUSG00000026201	ENSMUSG00000026201	0.135234	0.107105	0.475894	1	0.490288	0.998732
970	5a5da8b1-a66c-4026-a1b3-e8fbe64a022b_ENSMUSG00000022445	ENSMUSG00000022445	0.00905761	0.00663907	0.91286	1	0.339357	0.998732
971	5a886460-43de-4aa1-9ede-eee67f49aab7_ENSMUSG00000028393	ENSMUSG00000028393	0.201807	0.168409	1.0512	1	0.30523	0.998732
972	5a9abee8-4f65-480c-b985-6d09a3d9dec5_ENSMUSG00000021794	ENSMUSG00000021794	0.010563	0.0137156	0.475491	1	0.490472	0.998732
973	5a9ce3a6-0ce6-4821-b86b-20e47697abb3_ENSMUSG00000020484	ENSMUSG00000020484	0.0655949	0.0869457	1.65542	1	0.198223	0.998732
974	5aac7842-9245-4925-a71d-577a9214b40b_ENSMUSG00000015478	ENSMUSG00000015478	0.0322971	0.0543812	1.12862	1	0.28807	0.998732
975	5ab300d0-de54-48db-8203-a11257b12655_ENSMUSG00000021178	ENSMUSG00000021178	0.0649748	0.0910777	0.765565	1	0.381592	0.998732
976	5acd49f2-75ef-4ba8-ba66-209761a5dc7d_ENSMUSG00000068086	ENSMUSG00000068086	0.0570057	0.0446591	1.59565	1	0.206521	0.998732
977	5adb422a-1742-4d36-8073-deb4faa3825e_ENSMUSG00000024799	ENSMUSG00000024799	0.037223	0.025019	1.76042	1	0.184572	0.998732
978	5b08f7ee-2fa3-44f3-b4fe-423c70ee7ff3_ENSMUSG00000027513	ENSMUSG00000027513	0.00726412	0.0104206	0.786655	1	0.375113	0.998732
979	5b1e0aa9-dff5-4f75-9745-42d4dae6e93d_ENSMUSG00000025137	ENSMUSG00000025137	0.0126286	0.015002	0.121597	1	0.727309	0.998732
980	5b2487a3-8d02-4c8c-86cb-312bf1850559_ENSMUSG00000078683	ENSMUSG00000078683	0.0513002	0.0351366	0.535128	1	0.464459	0.998732
981	5b335126-8b12-475a-95a1-cd0d9394dff7_ENSMUSG00000020017	ENSMUSG00000020017	0.107609	0.0829653	1.59563	1	0.206524	0.998732
982	5b460995-0597-4a6f-a112-832c211a9bf3_ENSMUSG00000024164	ENSMUSG00000024164	0.0114083	0.0199191	5.13067	1	0.0235066	0.828657
983	5b4e5bc7-62f5-47b4-bdac-c25bb52ed6e8_ENSMUSG00000066154	ENSMUSG00000066154	0.00338466	0.00417657	0.562801	1	0.453134	0.998732
984	5b8e1566-f890-486b-a5b5-c9044b2d258a_ENSMUSG00000037580	ENSMUSG00000037580	0.125443	0.135361	0.210112	1	0.64668	0.998732
985	5ba04017-64f7-47bb-acf0-cd65bfc718d4_ENSMUSG00000020017	ENSMUSG00000020017	0.0436661	0.0341001	0.563242	1	0.452957	0.998732
986	5bac62b9-dd84-471f-b942-5a48b2776042_ENSMUSG00000037722	ENSMUSG00000037722	0.376816	0.349232	0.346131	1	0.556312	0.998732
987	5bdea598-45c6-4f7e-aadb-1046538270ae_ENSMUSG00000056973	ENSMUSG00000056973	0.0138463	0.0130356	0.0356561	1	0.850228	0.998732
988	5be089c4-47bc-4457-9278-65fa4131ca05_ENSMUSG00000030630	ENSMUSG00000030630	0.0216307	0.0219664	0.00407324	1	0.949112	0.998732
989	5be192e4-01eb-44f9-9041-2a59455fa51f_ENSMUSG00000006699	ENSMUSG00000006699	0.0457698	0.0617255	0.625713	1	0.428932	0.998732
990	5bebf1c5-ea16-4567-b6f4-b4061a0982f8_ENSMUSG00000021922	ENSMUSG00000021922	0.00370036	0.00442728	0.168374	1	0.681561	0.998732
991	5bf53548-6454-4e1c-9b14-273a3a1a90e8_ENSMUSG00000025991	ENSMUSG00000025991	0.0129981	0.0270485	3.69406	1	0.0546064	0.952391
992	5bf84cbf-da8b-4e0d-bb78-1e2eab0f2b56_ENSMUSG00000002769	ENSMUSG00000002769	0.0101464	0.0115627	0.488008	1	0.484817	0.998732
993	5bfca74e-cb61-4225-9a67-9070e49d566b_ENSMUSG00000016481	ENSMUSG00000016481	0.27798	0.195025	2.46827	1	0.116166	0.998732
994	5bfcc219-45da-404f-9b4a-819e77ad88ab_ENSMUSG00000059208	ENSMUSG00000059208	0.687686	0.607048	0.499293	1	0.479811	0.998732
995	5c303f2a-ed22-49ed-8161-220fe40e84c8_ENSMUSG00000059743	ENSMUSG00000059743	0.0180813	0.0238632	1.03061	1	0.310016	0.998732
996	5c8468c8-497c-4dc5-a8b4-56936623b4ad_ENSMUSG00000030934	ENSMUSG00000030934	0.0419395	0.0347182	0.517086	1	0.472088	0.998732
997	5cafd431-b69a-4413-ad78-dd8182bd5691_ENSMUSG00000071178	ENSMUSG00000071178	0.00355452	0.00325191	0.115858	1	0.73357	0.998732
998	5cbc39b3-5fa5-438f-b5af-8269f262636d_ENSMUSG00000045886	ENSMUSG00000045886	0.22549	0.347369	3.60107	1	0.0577425	0.964057
999	5cc28da2-5487-4b1d-a41c-7702883dda64_ENSMUSG00000000301	ENSMUSG00000000301	0.0231941	0.0280321	0.83785	1	0.360012	0.998732
1000	5cd6b0b6-8f70-487b-9095-bf414bdb6a39_ENSMUSG00000028307	ENSMUSG00000028307	0.00172089	0.0018488	0.0263715	1	0.870996	0.998732
1001	5cf18e09-c6e4-4428-aee1-b32a52b602bd_ENSMUSG00000023456	ENSMUSG00000023456	0.0188735	0.0288991	2.04672	1	0.152534	0.998732
1002	5d1bbe6d-8f24-4237-9f79-13bb6677377e_ENSMUSG00000032518	ENSMUSG00000032518	0.0225552	0.0254801	0.229579	1	0.631836	0.998732
1003	5d34e519-946c-4d56-a696-b64a21947db0_1:24613000	1:24613000	0.0187893	0.022882	1.5654	1	0.210876	0.998732
1004	5d365019-6fb2-46d0-9510-894f075c7ee1_ENSMUSG00000076441	ENSMUSG00000076441	0.00400476	0.00480702	0.367333	1	0.544462	0.998732
1005	5d5ce3ec-3f24-4e4c-a26c-29377b551947_ENSMUSG00000004980	ENSMUSG00000004980	0.0261963	0.0394615	1.23525	1	0.266388	0.998732
1006	5d6db68a-063e-48fc-ba53-37175f6fc2e4_ENSMUSG00000076441	ENSMUSG00000076441	0.0224236	0.0209596	0.249381	1	0.617511	0.998732
1007	5d907a08-84d0-452d-bb5a-a58f70b9333f_ENSMUSG00000020361	ENSMUSG00000020361	0.154522	0.117842	0.558225	1	0.454976	0.998732
1008	5d985675-9c0e-4d15-b597-472d0e4e85c6_ENSMUSG00000028327	ENSMUSG00000028327	0.214288	0.168678	0.480445	1	0.488221	0.998732
1009	5d9e2b41-be57-4a57-b808-476bb04c211d_ENSMUSG00000020719	ENSMUSG00000020719	0.226191	0.239089	0.190932	1	0.662142	0.998732
1010	5db6c946-5b90-4745-baa8-de90c128bbdb_ENSMUSG00000026193	ENSMUSG00000026193	0.116946	0.164154	2.25757	1	0.132963	0.998732
1011	5dc4e82f-77df-4cfb-af30-85f61b0baa16_ENSMUSG00000031751	ENSMUSG00000031751	0.112973	0.118294	0.0594132	1	0.807426	0.998732
1012	5de3ffed-ea6e-40e9-bceb-d0af42bd59da_ENSMUSG00000024966	ENSMUSG00000024966	0.0720936	0.139739	4.43074	1	0.0352972	0.912139
1013	5de49715-2cda-4366-a586-b6c68daef213_ENSMUSG00000028307	ENSMUSG00000028307	0.0550325	0.0565403	0.117691	1	0.731552	0.998732
1014	5de6bb57-756a-4872-87e4-b8381c269afa_ENSMUSG00000005681	ENSMUSG00000005681	0.000941703	0.000974132	0.00859164	1	0.926149	0.998732
1015	5e0e2ec8-4a91-4219-9dee-ca57a4faa630_ENSMUSG00000056050	ENSMUSG00000056050	0.247063	0.305764	0.559477	1	0.454471	0.998732
1016	5e4227e2-601c-4637-9231-7045b564c774_ENSMUSG00000067212	ENSMUSG00000067212	0.0624251	0.0674779	0.0766441	1	0.781898	0.998732
1017	5e5461d1-afae-4122-8884-9f9291754f50_ENSMUSG00000071178	ENSMUSG00000071178	0.00259042	0.00220513	0.275323	1	0.599783	0.998732
1018	5e72da5a-0bb7-4bb1-bb53-0fb983f857cd_ENSMUSG00000022149	ENSMUSG00000022149	0.0418309	0.0429213	0.0115923	1	0.91426	0.998732
1019	5e82273c-5ec0-447d-b44b-28c303966998_ENSMUSG00000022503	ENSMUSG00000022503	0.175601	0.142899	0.398857	1	0.52768	0.998732
1020	5ea01863-8535-434a-834a-16175b0f0213_ENSMUSG00000000673	ENSMUSG00000000673	0.0469136	0.0410026	0.615644	1	0.432671	0.998732
1021	5ea5b65f-992d-4222-a07c-f66c7ffbcd60_ENSMUSG00000004980	ENSMUSG00000004980	0.0349207	0.0487674	1.04412	1	0.306866	0.998732
1022	5eb23504-d7c4-44bf-9c2a-a97223b3e5d7_ENSMUSG00000050708	ENSMUSG00000050708	0.00559012	0.00495743	0.239107	1	0.624852	0.998732
1023	5eb5f156-88b2-499d-84a0-ba811bc1678d_ENSMUSG00000066154	ENSMUSG00000066154	0.00125348	0.0017168	0.539209	1	0.462761	0.998732
1024	5eb9d6ee-69b1-4d9d-8b33-749790d4c656_ENSMUSG00000020051	ENSMUSG00000020051	0.00876863	0.012383	0.869195	1	0.351178	0.998732
1025	5edbcdba-12cd-4bd7-a078-0c0a4cbf7c75_ENSMUSG00000061740	ENSMUSG00000061740	0.224554	0.219231	0.0155665	1	0.900709	0.998732
1026	5ee76e36-81ff-4c11-8fee-78f06a4962b3_ENSMUSG00000073424	ENSMUSG00000073424	0.0870558	0.119907	1.03949	1	0.307941	0.998732
1027	5f1bccf5-c6dc-4646-9245-cdcf7a739bcc_ENSMUSG00000071178	ENSMUSG00000071178	0.00136273	0.00101284	0.473646	1	0.491314	0.998732
1028	5f2ff40c-0c86-4ccb-b200-e511a09d6eb6_ENSMUSG00000022210	ENSMUSG00000022210	0.049384	0.0520385	0.0222589	1	0.8814	0.998732
1029	5f3c245f-4959-4d3b-b6df-ce4e1c519824_ENSMUSG00000022844	ENSMUSG00000022844	0.0669799	0.11288	1.42942	1	0.231859	0.998732
1030	5f59427f-33fa-4ce5-8092-3bd5f6f8758d_ENSMUSG00000010064	ENSMUSG00000010064	0.0105395	0.010112	0.0154204	1	0.901174	0.998732
1031	5f98d6fb-bd4f-4b09-a811-c0a24d3dd613_ENSMUSG00000079015	ENSMUSG00000079015	0.00427158	0.0052356	0.556304	1	0.455753	0.998732
1032	5f9bfb03-b58f-4998-acb1-32c12cb7669c_1:58200000	1:58200000	0.302763	0.292877	0.0172435	1	0.895527	0.998732
1033	5fba9bc3-5a23-4b99-b672-2d0293ed6691_ENSMUSG00000074207	ENSMUSG00000074207	0.00200986	0.00165476	0.149537	1	0.698978	0.998732
1034	5fd72d2d-e00e-4865-b4fe-0d4fd9d19577_ENSMUSG00000039450	ENSMUSG00000039450	0.104326	0.090036	0.626754	1	0.428548	0.998732
1035	5fdc3699-dd8a-4425-b2a8-6dcf2ac6cde6_ENSMUSG00000023944	ENSMUSG00000023944	0.0758322	0.0615949	0.908729	1	0.340452	0.998732
1036	5ff84668-dace-4691-ab71-66b5defeb94b_ENSMUSG00000022323	ENSMUSG00000022323	0.0213093	0.0196422	0.172414	1	0.677975	0.998732
1037	5ff897e8-56f6-479c-93d7-107ad369318d_ENSMUSG00000004558	ENSMUSG00000004558	0.0154652	0.0211266	0.908113	1	0.340616	0.998732
1038	60008474-b8e3-44e7-ae6e-004ab8bdd3f4_ENSMUSG00000010651	ENSMUSG00000010651	0.0149761	0.0134627	0.0716055	1	0.789013	0.998732
1039	602acf9a-1cad-4e13-9e40-18b15336ead4_ENSMUSG00000030895	ENSMUSG00000030895	0.0153392	0.017518	1.36476	1	0.242714	0.998732
1040	602e868e-871c-462c-b81b-ce0ddc362594_ENSMUSG00000078674	ENSMUSG00000078674	0.0412782	0.0620557	2.3999	1	0.121343	0.998732
1041	602efeb3-d8c4-4245-863b-2ee53c6f1f47_ENSMUSG00000029368	ENSMUSG00000029368				1
1042	604be7b1-aa9b-4f58-a84c-0438b05984d3_ENSMUSG00000015714	ENSMUSG00000015714	0.00895852	0.0365784	8.26977	1	0.00403106	0.485051
1043	60563a38-19c1-4a23-86bf-cfb9e0f01dbf_ENSMUSG00000026170	ENSMUSG00000026170	0.0672515	0.0726997	0.105982	1	0.744766	0.998732
1044	6059130d-3782-4ef2-85c9-0e6cb06ebaa2_ENSMUSG00000021922	ENSMUSG00000021922	0.013763	0.0148388	0.101931	1	0.749524	0.998732
1045	605d2624-2d98-40a9-8a48-f3788c210ccf_ENSMUSG00000073842	ENSMUSG00000073842	0.0715711	0.0799369	-0.000252015	1	1	1
1046	6065d761-fb15-4312-b538-26fec4832f3e_ENSMUSG00000063683	ENSMUSG00000063683	0.0313012	0.0439146	1.54774	1	0.21347	0.998732
1047	60730ecb-4b83-4d5f-a588-60177d5093cc_ENSMUSG00000028011	ENSMUSG00000028011	0.109754	0.110218	0.000888324	1	0.976223	1
1048	6074d08c-a70d-4bda-be78-0fb16df6bb45_ENSMUSG00000059481	ENSMUSG00000059481	0.0118877	0.0119403	0.000231033	1	0.987873	1
1049	608750ba-a01b-44d4-9896-9482cfd3718d_ENSMUSG00000084786	ENSMUSG00000084786	0.033029	0.0320524	0.00754229	1	0.930794	0.998732
1050	60a449b4-0f14-4383-b3ea-30b76d3981b9_ENSMUSG00000018574	ENSMUSG00000018574	0.0743808	0.0497369	3.16348	1	0.0753026	0.998732
1051	60e1d764-d16f-4132-89b1-2999bfc918b9_ENSMUSG00000037742	ENSMUSG00000037742	0.00551097	0.00476838	0.211226	1	0.645808	0.998732
1052	613f8d35-36b8-49b2-a43f-d1d438b7aed2_ENSMUSG00000060550	ENSMUSG00000060550	0.153543	0.132558	0.577087	1	0.447456	0.998732
1053	614338ce-10d3-42fc-8497-ef836ccafd82_ENSMUSG00000074656	ENSMUSG00000074656	0.247759	0.217089	0.555551	1	0.456058	0.998732
1054	61764cf3-25cf-42bd-9e63-4b3f10fdbf51_ENSMUSG00000033831	ENSMUSG00000033831	0.000850825	0.0010232	0.146239	1	0.702156	0.998732
1055	61792dbd-fbb8-4526-88c7-78717804b590_ENSMUSG00000029368	ENSMUSG00000029368				1
1056	617f5b58-37fb-4b9f-9b72-8ce0c1d65b06_ENSMUSG00000054733	ENSMUSG00000054733	0.968685	0.965202	0.0688132	1	0.793073	0.998732
1057	6187ee57-b5de-47ce-ab52-dd0c6c382191_ENSMUSG00000030895	ENSMUSG00000030895	0.00563441	0.00426695	1.81058	1	0.178439	0.998732
1058	61c50226-1d38-45e0-9775-2009f04e49ac_ENSMUSG00000037254	ENSMUSG00000037254	0.103032	0.0735431	4.46459	1	0.0346044	0.911682
1059	61e2f755-4726-49cf-bca6-211382a3c992_ENSMUSG00000000326	ENSMUSG00000000326	0.351736	0.38891	1.09893	1	0.2945	0.998732
1060	62261738-c9b6-40b6-9c20-9c4fa43836cc_ENSMUSG00000029810	ENSMUSG00000029810	0.0339226	0.0265133	0.514323	1	0.473274	0.998732
1061	6256a2c3-e16d-4aeb-9dbf-23627113c920_ENSMUSG00000033427	ENSMUSG00000033427	0.0353403	0.0332967	0.0286634	1	0.865559	0.998732
1062	625820d7-1bde-4000-9c67-6a4409143fd4_ENSMUSG00000067212	ENSMUSG00000067212	0.0685456	0.0821109	0.506227	1	0.476777	0.998732
1063	62843a42-6969-4bf1-af1d-e8dd9581145f_ENSMUSG00000020315	ENSMUSG00000020315	0.189826	0.220282	0.194493	1	0.659203	0.998732
1064	629fe359-4999-4ff3-8831-cd28f46ec6d0_ENSMUSG00000029598	ENSMUSG00000029598	0.367248	0.407118	0.392973	1	0.530741	0.998732
1065	62bb78b1-d1fd-4ce7-8558-c73f33aaae1e_ENSMUSG00000020612	ENSMUSG00000020612	0.07265	0.0980394	1.00914	1	0.31511	0.998732
1066	62d371aa-971e-4a22-8496-6f473d2f3c15_ENSMUSG00000076441	ENSMUSG00000076441	0.0247589	0.025051	0.00860436	1	0.926094	0.998732
1067	63045c53-92b8-49a4-870c-39234d304c2d_ENSMUSG00000064294	ENSMUSG00000064294	0.109547	0.102906	0.0280573	1	0.866974	0.998732
1068	63190cc4-f5ca-4a40-9553-40084c915970_ENSMUSG00000022868	ENSMUSG00000022868	0.000656283	0.000665643	0.00101626	1	0.974569	1
1069	631d5f95-3003-4b21-a4bd-2baee369f977_ENSMUSG00000040385	ENSMUSG00000040385	0.0165903	0.0290904	1.54975	1	0.213173	0.998732
1070	637992e5-6221-4097-9883-5b77b9c9d99e_ENSMUSG00000039197	ENSMUSG00000039197	0.0168655	0.0121658	0.981379	1	0.321858	0.998732
1071	63a4bd50-e109-4bad-81cf-e62e24a91591_ENSMUSG00000006378	ENSMUSG00000006378	0.0379428	0.0564839	1.01359	1	0.314044	0.998732
1072	643a6ce2-336d-4eb9-ad74-4e840f0229be_ENSMUSG00000005683	ENSMUSG00000005683	0.0886067	0.118725	0.510211	1	0.475048	0.998732
1073	6451b857-815e-402b-a19c-0c8d69e61aec_ENSMUSG00000027227	ENSMUSG00000027227	0.0194441	0.0149866	0.976554	1	0.323051	0.998732
1074	64881772-b7de-4c49-bcd4-55b16c46b5af_ENSMUSG00000022853	ENSMUSG00000022853	0.157456	0.115991	1.80963	1	0.178553	0.998732
1075	649c97a6-10ec-4fcc-b938-94d902022cf0_17:17345000	17:17345000	0.65029	0.635572	0.0798964	1	0.777438	0.998732
1076	64bc3c9c-9e49-44b4-9f96-b02cc89d9c49_ENSMUSG00000028124	ENSMUSG00000028124	0.131068	0.101626	0.950549	1	0.32958	0.998732
1077	64bfb1a5-a87f-4cf7-8ae7-db9388b2e672_ENSMUSG00000025903	ENSMUSG00000025903	0.0742088	0.0831943	0.116658	1	0.732688	0.998732
1078	64d5b0b1-a3ae-4d70-8e08-4c983d068be8_ENSMUSG00000027513	ENSMUSG00000027513	0.0349934	0.0411625	0.676446	1	0.410813	0.998732
1079	64ddb59d-41d0-4520-84db-33258ee46db6_ENSMUSG00000110439	ENSMUSG00000110439	0.138871	0.143798	0.0987719	1	0.753308	0.998732
1080	64e21914-511b-40ff-835c-23c4a2d9dc19_ENSMUSG00000029597	ENSMUSG00000029597	0.0591016	0.0465219	0.713052	1	0.398433	0.998732
1081	64e77cc7-27f3-42a3-8d9c-9eb40efc9603_ENSMUSG00000066366	ENSMUSG00000066366	0.0351909	0.0421476	1.278	1	0.258271	0.998732
1082	64f4a1d6-8068-4fe6-b413-545043ef9ae7_17:39846000	17:39846000	0.00263649	0.0014428	1.1152	1	0.290955	0.998732
1083	65351050-f1d0-4e23-b252-f0e3e451339f_ENSMUSG00000109350	ENSMUSG00000109350	0.983939	0.98804	1.48324	1	0.223268	0.998732
1084	65352a27-d9e4-4e77-bf1d-b53c973a51cb_ENSMUSG00000056035	ENSMUSG00000056035	0.00364167	0.00579899	1.49012	1	0.222198	0.998732
1085	65ca2a62-1dbb-4171-b78a-a8ca8d099b6f_ENSMUSG00000007891	ENSMUSG00000007891	0.0269345	0.0223117	0.317088	1	0.573363	0.998732
1086	65f0a79d-4651-43da-a0db-83d7779bb457_ENSMUSG00000031173	ENSMUSG00000031173	0.400711	0.452089	5.53027	1	0.0186902	0.7167
1087	65fa9038-bf3f-45f6-9200-46b4571a0786_ENSMUSG00000025393	ENSMUSG00000025393	0.015455	0.0197524	1.18852	1	0.275628	0.998732
1088	6608f01c-82f3-4dbb-b7d5-c078e0cdb7ae_ENSMUSG00000036427	ENSMUSG00000036427	0.668883	0.638907	0.318164	1	0.572713	0.998732
1089	6640c343-34ce-4ebd-90e4-0a6ce9cc9e4a_ENSMUSG00000090231	ENSMUSG00000090231	0.137696	0.132714	0.14598	1	0.702407	0.998732
1090	664e4267-7175-472a-8a13-4a148939a2bf_ENSMUSG00000028798	ENSMUSG00000028798	0.113806	0.137063	0.501334	1	0.478914	0.998732
1091	665fc8ec-8fa9-458a-84b5-a47b543a2e80_ENSMUSG00000096674	ENSMUSG00000096674	0.103856	0.109379	0.212972	1	0.644448	0.998732
1092	666feca4-6691-49fa-8c86-16539683033e_ENSMUSG00000026203	ENSMUSG00000026203	0.357418	0.544096	4.84436	1	0.0277366	0.843499
1093	6676dc86-75b4-4b69-b59f-c0d98d6f0bea_ENSMUSG00000028186	ENSMUSG00000028186	0.0478283	0.0520687	0.612013	1	0.434031	0.998732
1094	66884324-1854-4f99-ab79-44f28cf3c0a1_ENSMUSG00000026365	ENSMUSG00000026365	0.0134663	0.0199944	1.11262	1	0.291513	0.998732
1095	6694604b-9288-4f29-aa93-1bf55d69b5dd_ENSMUSG00000039041	ENSMUSG00000039041	0.0783344	0.0592177	0.585154	1	0.444299	0.998732
1096	66d51206-74da-42f0-8308-b21caebd4795_ENSMUSG00000000049	ENSMUSG00000000049	0.00804142	0.00674648	0.383764	1	0.535595	0.998732
1097	67097dc0-063e-4fd6-956a-533e670be31e_ENSMUSG00000060803	ENSMUSG00000060803	0.00650062	0.0037653	1.76356	1	0.184181	0.998732
1098	6736cade-c12c-4151-9284-973bd04a99f4_ENSMUSG00000023262	ENSMUSG00000023262	0.162162	0.173613	0.0457385	1	0.830652	0.998732
1099	6739894d-3769-4b03-83a3-43c9d58a7a3e_ENSMUSG00000031722	ENSMUSG00000031722	0.00515162	0.00735463	2.63552	1	0.104498	0.998732
1100	6743ae47-9925-4c5e-83cf-1f10604a8cc4_ENSMUSG00000033684	ENSMUSG00000033684	0.0683046	0.100508	3.49032	1	0.0617286	0.972547
1101	674eb6e5-bc0f-46a4-a4fa-b3a8f2a57ba8_ENSMUSG00000067889	ENSMUSG00000067889	0.646503	0.600583	0.390492	1	0.532041	0.998732
1102	67788026-29fe-476e-98c5-2dd8c8b2216e_ENSMUSG00000055447	ENSMUSG00000055447	0.265456	0.243765	0.108978	1	0.74131	0.998732
1103	67a079a6-edcd-4a09-9158-1cb4e3fdbb23_ENSMUSG00000022890	ENSMUSG00000022890	0.0582715	0.0693378	0.557492	1	0.455272	0.998732
1104	67bc9ead-b3c3-4fe7-bd72-381982baade7_ENSMUSG00000033831	ENSMUSG00000033831	0.1252	0.115748	3.45546	1	0.0630431	0.972547
1105	67bf7c3e-5e17-40a6-855a-19d007597fdb_ENSMUSG00000019579	ENSMUSG00000019579	0.153556	0.127359	0.821631	1	0.364704	0.998732
1106	67bf9fe8-bc94-42f8-981a-7561a6c5b00f_ENSMUSG00000032301	ENSMUSG00000032301	0.117291	0.0943569	1.0418	1	0.307403	0.998732
1107	67c1bc1e-81f9-42d6-b225-b48e0e00efda_ENSMUSG00000033860	ENSMUSG00000033860	0.00624731	0.00652711	0.0354205	1	0.850717	0.998732
1108	67ce0c1a-0fc2-48fe-aaef-fa21f5b44e2d_ENSMUSG00000067235	ENSMUSG00000067235	0.0131149	0.0104289	1.08367	1	0.297878	0.998732
1109	67e2d928-0315-478f-a2cf-f774f10628bb_ENSMUSG00000003813	ENSMUSG00000003813	0.252033	0.246154	0.0139429	1	0.906004	0.998732
1110	67e5c277-0fe4-4a56-bbc1-7179a7bbc962_ENSMUSG00000029368	ENSMUSG00000029368				1
1111	67f0b5f0-7d0b-413e-b602-dfc664a72ef3_ENSMUSG00000022323	ENSMUSG00000022323	0.0103265	0.0109655	0.0481245	1	0.826359	0.998732
1112	68014ce2-f9ac-454f-9d01-f3c95aa03e05_ENSMUSG00000030359	ENSMUSG00000030359	0.0131806	0.0160755	0.463322	1	0.496075	0.998732
1113	6830dca6-d0c8-4708-b1a0-9746519823a4_ENSMUSG00000020048	ENSMUSG00000020048	0.0623333	0.0520382	1.11983	1	0.289954	0.998732
1114	683db693-d45a-450b-b98d-dd4c64d19134_ENSMUSG00000017718	ENSMUSG00000017718	0.103175	0.129871	0.479074	1	0.488842	0.998732
1115	687cf019-42bd-49c5-9940-6fe7b5ad3941_ENSMUSG00000028691	ENSMUSG00000028691	0.00278539	0.00395123	0.557123	1	0.455422	0.998732
1116	689b0312-245f-4d6d-8854-12c5da5c0547_ENSMUSG00000015013	ENSMUSG00000015013	0.167341	0.2131	0.683859	1	0.408261	0.998732
1117	68a078c8-7012-4a72-bf80-5ac32855b85f_ENSMUSG00000000301	ENSMUSG00000000301	0.0115939	0.00736065	1.74786	1	0.186146	0.998732
1118	68c93945-97a3-4315-8ed9-5f3cb43927b8_ENSMUSG00000025533	ENSMUSG00000025533	0.0846534	0.108032	2.5852	1	0.107867	0.998732
1119	68e0ad57-edae-4efc-9d64-415d7ed8b8e1_ENSMUSG00000030588	ENSMUSG00000030588	0.513452	0.330089	8.18291	1	0.00422869	0.485051
1120	68f80798-9b69-4819-80c7-c798c5647174_ENSMUSG00000022868	ENSMUSG00000022868	0.0314615	0.0290253	1.48953	1	0.222289	0.998732
1121	68fe6853-c26b-434a-b079-88146b70f1fd_ENSMUSG00000073988	ENSMUSG00000073988	0.0374556	0.0406103	0.0629388	1	0.80191	0.998732
1122	690037bf-7162-4edd-885e-759f84d3703c_ENSMUSG00000003199	ENSMUSG00000003199	0.123851	0.15252	0.293275	1	0.58813	0.998732
1123	6904ce40-7f5a-4c82-ac96-adddb17f93e2_ENSMUSG00000027227	ENSMUSG00000027227	0.00840006	0.0151249	3.21221	1	0.0730907	0.998732
1124	691e518b-3dc5-4b1e-a9d0-d0fdbd7ca8b2_ENSMUSG00000022956	ENSMUSG00000022956	0.00940309	0.0126672	0.483106	1	0.487019	0.998732
1125	6932bb15-8473-4cbe-841e-e3f67b78fb55_ENSMUSG00000055762	ENSMUSG00000055762	0.108601	0.0822235	1.1206	1	0.289789	0.998732
1126	6954bbc1-6259-43c7-9cea-3323ca436483_ENSMUSG00000029368	ENSMUSG00000029368				1
1127	696946ab-418b-452a-a75c-757113ae36ca_ENSMUSG00000003299	ENSMUSG00000003299	0.0989515	0.141077	0.9383	1	0.332716	0.998732
1128	6995921b-66f0-4d55-9b17-50f0121d5847_ENSMUSG00000044749	ENSMUSG00000044749	0.0965282	0.0929867	0.0209576	1	0.884894	0.998732
1129	69c0bfb6-f865-4239-81be-173df2f78209_ENSMUSG00000078672	ENSMUSG00000078672	0.00636449	0.00983061	0.349059	1	0.554646	0.998732
1130	69c97793-4160-433f-9b1f-608bf68f88d6_ENSMUSG00000030359	ENSMUSG00000030359	0.00994822	0.00817797	0.279179	1	0.59724	0.998732
1131	69eb3f0d-e96a-4e5b-848c-980534cb7e40_ENSMUSG00000027282	ENSMUSG00000027282	0.0574914	0.073423	1.22211	1	0.268947	0.998732
1132	6a0ffec2-7b92-4f26-aea4-ab0cb84638f6_ENSMUSG00000015714	ENSMUSG00000015714	0.0590903	0.0696571	0.411666	1	0.521125	0.998732
1133	6a1e991b-ffa2-40d9-ab9e-45ba18806326_ENSMUSG00000025544	ENSMUSG00000025544	0.086743	0.146745	2.41894	1	0.119876	0.998732
1134	6a3986c3-a3c2-4f5b-9d76-4af4589f3b9c_ENSMUSG00000016344	ENSMUSG00000016344	0.0512032	0.0749054	0.776568	1	0.378193	0.998732
1135	6a98538a-febe-4e80-bd34-ce91e7e5ef7c_ENSMUSG00000011096	ENSMUSG00000011096	0.441499	0.366267	0.777048	1	0.378046	0.998732
1136	6aa0b4bd-0365-4a95-9d75-e935577abe51_ENSMUSG00000021794	ENSMUSG00000021794	0.011472	0.0200406	2.73684	1	0.0980587	0.998732
1137	6ab6c8d4-3cfc-44c5-a4ce-9e2fa7f2fa1a_ENSMUSG00000073842	ENSMUSG00000073842	0.041662	0.0337776	0.14818	1	0.700281	0.998732
1138	6ab76970-5bb5-497a-91ba-4c79e7bd943f_ENSMUSG00000054422	ENSMUSG00000054422	0.000956718	0.000517667	1.08547	1	0.297476	0.998732
1139	6ae1f99f-b3d8-47b7-a6ce-a608282fac1b_ENSMUSG00000035278	ENSMUSG00000035278	0.271466	0.33864	1.13052	1	0.287664	0.998732
1140	6ae29294-0251-4a26-80b7-326521da1879_ENSMUSG00000027282	ENSMUSG00000027282	0.0506111	0.0265641	4.67497	1	0.0306052	0.880627
1141	6ae37dfc-d922-43b0-899f-cfd5d46de30a_ENSMUSG00000063683	ENSMUSG00000063683	0.0312391	0.0268944	0.236724	1	0.626583	0.998732
1142	6b061f00-1989-4ae9-84d3-b5f99b2ff804_ENSMUSG00000078675	ENSMUSG00000078675	0.0520593	0.027674	5.42232	1	0.0198809	0.739263
1143	6b087014-311c-4253-952b-7d8b6cd79179_ENSMUSG00000029368	ENSMUSG00000029368				1
1144	6b145cd9-68b6-4462-9876-7a635c88c926_ENSMUSG00000006494	ENSMUSG00000006494	0.0559997	0.0690448	0.233526	1	0.628921	0.998732
1145	6b24889b-4606-4e6f-b88a-08af796bb3c1_ENSMUSG00000071177	ENSMUSG00000071177	0.0027187	0.00319373	0.297877	1	0.585216	0.998732
1146	6b32abe7-55f7-432b-b97c-1e54e738066f_ENSMUSG00000020386	ENSMUSG00000020386	0.0707164	0.053446	1.22046	1	0.26927	0.998732
1147	6b52b0e0-ae88-4bad-9264-cf769f85ca08_ENSMUSG00000020288	ENSMUSG00000020288	0.306219	0.317817	0.0153281	1	0.901468	0.998732
1148	6b5483e5-c239-4e09-a7ec-201836f437f5_ENSMUSG00000003623	ENSMUSG00000003623	0.0229025	0.0366148	2.57954	1	0.108253	0.998732
1149	6b5c090e-a164-4e8a-a0b0-203c10e2f078_ENSMUSG00000030378	ENSMUSG00000030378	0.0593979	0.0615266	-0.00783291	1	1	1
1150	6b7b7113-b7de-4866-903f-ffcd586fe518_ENSMUSG00000029368	ENSMUSG00000029368				1
1151	6b7fc132-eb7e-42bd-8ffb-dea596496c9d_17:39842000	17:39842000	0.898983	0.905041	0.048142	1	0.826328	0.998732
1152	6bac3aad-27ce-4511-8bc5-808485098718_ENSMUSG00000022149	ENSMUSG00000022149	0.0129164	0.0161742	0.307787	1	0.579041	0.998732
1153	6bc2a6df-22b0-4b76-8c47-790113223f83_ENSMUSG00000024039	ENSMUSG00000024039	0.0429638	0.042941	-0.000108891	1	1	1
1154	6bc7f08e-ea8d-4089-9372-89d010ad952b_ENSMUSG00000066366	ENSMUSG00000066366	0.0147812	0.0142773	0.0142652	1	0.904929	0.998732
1155	6bce6a4e-1006-4bc4-8654-b80f0a83ecfb_ENSMUSG00000032018	ENSMUSG00000032018	0.0287041	0.0311397	0.0867612	1	0.768336	0.998732
1156	6bedb893-9d49-411a-a201-10f2a32f3b09_ENSMUSG00000023942	ENSMUSG00000023942	0.109195	0.116504	0.0502935	1	0.822553	0.998732
1157	6c0ea8bd-2efc-40fd-83b9-8525ce4349e3_ENSMUSG00000006522	ENSMUSG00000006522	0.0121176	0.00988124	0.174266	1	0.676348	0.998732
1158	6c10083a-2a5e-4445-98e3-f9e506f0d4cc_ENSMUSG00000022848	ENSMUSG00000022848	0.389081	0.330438	0.386965	1	0.533899	0.998732
1159	6c104edd-fd30-4467-9ac2-721f88008cd9_ENSMUSG00000005312	ENSMUSG00000005312	0.0903222	0.0837679	0.0372746	1	0.846907	0.998732
1160	6c6198f9-88b6-4a45-b7dc-eef4ac4cc066_ENSMUSG00000044005	ENSMUSG00000044005	0.0307772	0.0366073	0.256319	1	0.61266	0.998732
1161	6c8d5066-6933-4817-b3d4-f597bed5679c_ENSMUSG00000004558	ENSMUSG00000004558	0.0417677	0.0605008	3.56613	1	0.0589696	0.969588
1162	6c8e8898-24e2-4327-988a-2dbacf0e08aa_ENSMUSG00000024914	ENSMUSG00000024914	0.17391	0.167731	0.0264364	1	0.870839	0.998732
1163	6c8faef0-26b6-49ec-8e4a-c3a623a70a4b_ENSMUSG00000036402	ENSMUSG00000036402	0.0798593	0.119827	0.97086	1	0.324466	0.998732
1164	6cc6aad1-2b53-48fa-9db1-87903e6dbb58_ENSMUSG00000022884	ENSMUSG00000022884	0.056645	0.0601207	0.0525147	1	0.818744	0.998732
1165	6cca30a9-5b96-4df3-96bc-9ca44dea8382_ENSMUSG00000045886	ENSMUSG00000045886	0.77451	0.652631	3.60107	1	0.0577425	0.964057
1166	6ce4af77-38df-40f7-9ca6-0f8fd594d9dc_ENSMUSG00000023010	ENSMUSG00000023010	0.0187583	0.0181669	0.00909291	1	0.924031	0.998732
1167	6cea2c82-c01a-4858-99f6-b1b8111c0b4c_ENSMUSG00000093674	ENSMUSG00000093674	0.00451723	0.00596721	0.417075	1	0.5184	0.998732
1168	6d123e29-ac5c-42d7-9a35-98517227a389_ENSMUSG00000033228	ENSMUSG00000033228	0.493262	0.583226	1.33118	1	0.248595	0.998732
1169	6d25fae1-c0f2-4a68-ab30-21dc53baf692_ENSMUSG00000056035	ENSMUSG00000056035	0.132184	0.120039	1.92522	1	0.165283	0.998732
1170	6dc52477-48aa-45de-8eba-285a4ef4f853_ENSMUSG00000059908	ENSMUSG00000059908	0.0206825	0.0255116	0.292723	1	0.588481	0.998732
1171	6dd983a4-d578-4720-9a3d-77dcf95d1d96_ENSMUSG00000021922	ENSMUSG00000021922	0.0161329	0.0147154	0.159885	1	0.689262	0.998732
1172	6e0fb8f7-a379-4c04-b14e-f1859f43b86b_ENSMUSG00000022841	ENSMUSG00000022841	0.204727	0.142324	2.11934	1	0.14545	0.998732
1173	6e28f3a0-9593-45bc-b9b8-1d6a56511ea3_ENSMUSG00000039196	ENSMUSG00000039196	0.00295075	0.0032826	0.0671382	1	0.79555	0.998732
1174	6e40e482-ba7a-4ac2-88a0-9cc83f08511e_ENSMUSG00000032314	ENSMUSG00000032314	0.0158857	0.0181132	0.104295	1	0.746735	0.998732
1175	6e429f27-b088-490c-a4b9-57f072eee57f_ENSMUSG00000029162	ENSMUSG00000029162	0.01721	0.0152965	0.144907	1	0.703451	0.998732
1176	6e5bff30-9a7f-48f5-a0da-f869c2097a8f_ENSMUSG00000016481	ENSMUSG00000016481	0.531075	0.526651	0.00181136	1	0.966052	1
1177	6e80336b-f0d7-4ff1-aaab-61a729432b22_ENSMUSG00000018677	ENSMUSG00000018677	0.0752216	0.0550972	3.52121	1	0.0605882	0.972547
1178	6e848b8c-d077-4254-bbaf-f5a679288fb5_ENSMUSG00000076441	ENSMUSG00000076441	0.00251636	0.00338525	0.645994	1	0.421548	0.998732
1179	6e9bb083-c075-40c1-ab14-3c6389d9f175_ENSMUSG00000029467	ENSMUSG00000029467	0.194336	0.281768	0.919881	1	0.337506	0.998732
1180	6e9e60dd-39ab-4fae-9468-a33ad27da6ba_ENSMUSG00000027249	ENSMUSG00000027249	0.0123798	0.0147407	0.56389	1	0.452697	0.998732
1181	6eaa1b52-60ca-42aa-bf4a-67afd630ddd7_ENSMUSG00000066154	ENSMUSG00000066154	0.010164	0.0153154	7.14396	1	0.0075217	0.549141
1182	6eba6157-eaf1-4f3f-befe-7b873e22bcb4_ENSMUSG00000066366	ENSMUSG00000066366	0.179943	0.176144	0.0676891	1	0.794732	0.998732
1183	6edce9cb-db32-4b38-829a-90a54c9c2dc7_ENSMUSG00000069565	ENSMUSG00000069565	0.162642	0.262864	1.74673	1	0.186289	0.998732
1184	6f3f299d-35d8-42d5-9a62-a8c925beeb1d_ENSMUSG00000006301	ENSMUSG00000006301	0.30217	0.268237	0.266413	1	0.605748	0.998732
1185	6f4e228f-6630-40f6-a47d-f5b5380fff3f_ENSMUSG00000006736	ENSMUSG00000006736	0.0421772	0.0284676	1.29814	1	0.254554	0.998732
1186	6f7e3191-78df-47f7-b4c9-8a83bd68b0b9_ENSMUSG00000031722	ENSMUSG00000031722	0.00981479	0.0103957	0.113951	1	0.73569	0.998732
1187	6f90d3ee-5ff8-4a17-a012-1297f2ab2558_ENSMUSG00000025613	ENSMUSG00000025613	0.0614366	0.0808901	0.360596	1	0.548175	0.998732
1188	6f982523-dd44-460b-81f3-e9635dcbff06_ENSMUSG00000030895	ENSMUSG00000030895	0.040911	0.0462962	3.17852	1	0.0746122	0.998732
1189	6f9c7843-a368-493b-a1a7-01e249b26b34_ENSMUSG00000025993	ENSMUSG00000025993	0.28652	0.289915	0.00538769	1	0.941487	0.998732
1190	6fbb07f5-6ee5-4396-9944-3673f3f40d75_ENSMUSG00000029727	ENSMUSG00000029727	0.0288232	0.0209883	0.579599	1	0.44647	0.998732
1191	6fc18361-d312-4430-bb4e-3cf364c6eba3_ENSMUSG00000067235	ENSMUSG00000067235	0.0817407	0.0885217	1.01399	1	0.31395	0.998732
1192	6fc41e4b-2701-4f1c-aaa2-cf2730666ba0_ENSMUSG00000068874	ENSMUSG00000068874	0.0784557	0.0795715	0.00378554	1	0.95094	0.999582
1193	6ff2b697-4b7c-4097-a6ac-8331434564d3_ENSMUSG00000078683	ENSMUSG00000078683	0.276557	0.247012	0.332347	1	0.56428	0.998732
1194	7009c383-67c4-4109-9c19-75f35074c94e_ENSMUSG00000047547	ENSMUSG00000047547	0.183652	0.160401	0.19677	1	0.657341	0.998732
1195	7012820d-fac8-4f63-9723-f693ce5fa594_ENSMUSG00000032554	ENSMUSG00000032554	0.00158741	0.00168484	0.0242814	1	0.876171	0.998732
1196	7015458f-11f0-45c2-93c2-9498089eb071_ENSMUSG00000037254	ENSMUSG00000037254	0.0434109	0.0249491	4.30899	1	0.0379114	0.925575
1197	7035ae58-ce12-4b08-aa13-97c440333bcb_1:24615000	1:24615000	0.947607	0.968719	1.61678	1	0.203541	0.998732
1198	70395401-87b8-4832-8e4d-b6ff23c94b31_ENSMUSG00000005681	ENSMUSG00000005681	0.000442896	0.000427908	0.00458791	1	0.945997	0.998732
1199	70429312-70df-4a85-af27-08a7c9e05b72_ENSMUSG00000015837	ENSMUSG00000015837	0.0196807	0.0176735	0.0728008	1	0.787302	0.998732
1200	70483eb7-4afb-4c18-8b3c-28de1d532a47_ENSMUSG00000062181	ENSMUSG00000062181	0.0319068	0.0445194	0.930232	1	0.334803	0.998732
1201	704c605e-8321-42fa-98e3-4fbddfb7233e_ENSMUSG00000078673	ENSMUSG00000078673	0.0099568	0.00761101	0.381899	1	0.536589	0.998732
1202	7088c3e3-a7b9-42a4-8828-5cf8b4446407_ENSMUSG00000063200	ENSMUSG00000063200	0.134875	0.0777726	3.16307	1	0.0753212	0.998732
1203	70a2124f-41e8-4dc6-8ae6-f92651b18941_ENSMUSG00000024052	ENSMUSG00000024052	0.556935	0.682363	2.02729	1	0.154496	0.998732
1204	70e0d7de-9bc3-45f4-a8d6-679363b3640a_ENSMUSG00000028062	ENSMUSG00000028062	0.0288052	0.0517664	3.11396	1	0.0776239	0.998732
1205	70e536a2-b839-4192-bc60-138cace3fd38_ENSMUSG00000010651	ENSMUSG00000010651	0.0159717	0.0126897	0.338375	1	0.560768	0.998732
1206	710fbf64-15a9-4d30-9d94-b923e817282c_ENSMUSG00000025934	ENSMUSG00000025934	0.0200395	0.0205623	0.0200801	1	0.887314	0.998732
1207	714a4283-1351-4fb0-95e6-314e338f9087_ENSMUSG00000029455	ENSMUSG00000029455	0.0336905	0.0375992	0.657544	1	0.417428	0.998732
1208	714c6d05-5361-49fd-8fd9-e71fc4fc0c83_ENSMUSG00000024997	ENSMUSG00000024997	0.0702364	0.0811002	0.368202	1	0.543986	0.998732
1209	714f7058-4ade-4bef-b8d3-6234653e1546_ENSMUSG00000022821	ENSMUSG00000022821	0.115143	0.126109	0.795985	1	0.372296	0.998732
1210	718715b4-e4c1-495d-a88b-9767c36dc7bd_ENSMUSG00000027875	ENSMUSG00000027875	0.0108312	0.0133965	0.555511	1	0.456075	0.998732
1211	71954000-8ef5-4d54-8270-ef282bde364d_ENSMUSG00000022875	ENSMUSG00000022875	0.0061804	0.00411728	1.63801	1	0.200599	0.998732
1212	71a0b569-0b0a-4b54-8e42-e0ea4671176a_ENSMUSG00000037798	ENSMUSG00000037798	0.0185843	0.0503933	9.69776	1	0.00184493	0.387757
1213	71a66d85-9fa7-42d4-95b8-bcf1a1707889_ENSMUSG00000027605	ENSMUSG00000027605	0.0314998	0.0323432	0.00620951	1	0.937191	0.998732
1214	71c774b4-4103-41bc-985e-2f4e23434cd3_ENSMUSG00000038312	ENSMUSG00000038312	0.195809	0.133315	1.52638	1	0.216656	0.998732
1215	71dc1924-0c6a-4ca8-9819-3241ee8a540e_ENSMUSG00000029368	ENSMUSG00000029368				1
1216	71e970dd-1f16-43c1-a314-1cd8c35b5662_ENSMUSG00000078674	ENSMUSG00000078674	0.0932309	0.0818033	0.544667	1	0.460505	0.998732
1217	72102652-abc2-443f-8e34-daa920d2133f_ENSMUSG00000025812	ENSMUSG00000025812	0.228262	0.3	1.32625	1	0.249473	0.998732
1218	723ad763-699f-4027-bdf5-ed7a8dd6d8e7_ENSMUSG00000074491	ENSMUSG00000074491	0.0797028	0.105945	0.789272	1	0.37432	0.998732
1219	72557b03-cb05-4a33-aa97-cdd24046dcf8_ENSMUSG00000030895	ENSMUSG00000030895	0.000244727	0.000510401	1.12794	1	0.288216	0.998732
1220	7261fa22-58ff-47bc-ac43-04d9f949940e_ENSMUSG00000003053	ENSMUSG00000003053	0.013706	0.0114877	0.647006	1	0.421185	0.998732
1221	72757561-c56b-475b-a396-d0b4f5a00a5b_ENSMUSG00000061808	ENSMUSG00000061808	0.00108856	0.00131524	0.368447	1	0.543852	0.998732
1222	7275f4c2-a53e-4861-877b-336ba4afe0bf_ENSMUSG00000026189	ENSMUSG00000026189	0.0240886	0.0365084	1.54304	1	0.214166	0.998732
1223	727bdd93-578d-469e-b3e1-31997ee0bc1b_ENSMUSG00000074768	ENSMUSG00000074768	0.00674431	0.00579199	0.24268	1	0.622277	0.998732
1224	727c6128-30ec-4bfc-b969-7ec05d35dcd4_ENSMUSG00000022868	ENSMUSG00000022868	0.00105874	0.0012096	0.153528	1	0.695187	0.998732
1225	728d1b56-0657-4184-bc47-041ecdf22647_ENSMUSG00000028356	ENSMUSG00000028356	0.00196605	0.00159794	0.23132	1	0.630547	0.998732
1226	728f7c6e-2fa7-4c6b-99e1-57a11152104c_ENSMUSG00000094793	ENSMUSG00000094793	0.053598	0.0661682	0.180178	1	0.67122	0.998732
1227	7294c1d5-4fa3-4947-941b-b4c9db87c9b0_ENSMUSG00000034994	ENSMUSG00000034994	0.175257	0.20046	2.87903	1	0.08974	0.998732
1228	7299f6ff-ca15-4683-81ae-338c47f905a5_ENSMUSG00000028434	ENSMUSG00000028434	0.459043	0.373077	1.38945	1	0.238498	0.998732
1229	729c66b9-899c-4bbc-acae-342b4d71a313_ENSMUSG00000024424	ENSMUSG00000024424	0.0727564	0.0884361	0.187555	1	0.664959	0.998732
1230	72a72e7f-b526-4673-b21f-6865e30e915d_ENSMUSG00000021241	ENSMUSG00000021241	0.359484	0.286492	1.19228	1	0.274869	0.998732
1231	72ab53a2-89b2-4825-808d-a9dda5b1ace6_ENSMUSG00000072849	ENSMUSG00000072849	0.025615	0.0295477	0.00717043	1	0.932517	0.998732
1232	72ca7666-9dda-4efb-8bae-4e6284389c33_ENSMUSG00000029368	ENSMUSG00000029368				1
1233	72eac2d4-2158-4ddf-8706-eeded276fe2e-1_ENSMUSG00000030688	ENSMUSG00000030688	0.0108678	0.0101239	0.0435735	1	0.834649	0.998732
1234	72eac2d4-2158-4ddf-8706-eeded276fe2e_ENSMUSG00000030688	ENSMUSG00000030688	0.087078	0.0802691	0.4871	1	0.485224	0.998732
1235	72f6fb4e-810c-4539-bc20-22393cd0c9d3_ENSMUSG00000028186	ENSMUSG00000028186	0.00463572	0.00269722	1.76275	1	0.184282	0.998732
1236	7323559b-7669-4b86-8239-6a11e415e700_ENSMUSG00000026272	ENSMUSG00000026272	0.0108167	0.0145432	0.446278	1	0.504108	0.998732
1237	732365f0-6e25-4f2d-b382-071b0a78129e_ENSMUSG00000066366	ENSMUSG00000066366	0.0124766	0.0114937	0.0704884	1	0.790627	0.998732
1238	734e9b33-3150-446f-946c-ffdd47e2c0e9_ENSMUSG00000073418	ENSMUSG00000073418	0.0429619	0.0283007	1.75539	1	0.185201	0.998732
1239	7354a574-c6d3-4a7a-9252-6aac76ea84ea_ENSMUSG00000021576	ENSMUSG00000021576	0.110772	0.123999	0.203218	1	0.652136	0.998732
1240	73695177-538a-45de-82da-139c135126ab_ENSMUSG00000000876	ENSMUSG00000000876	0.575918	0.542034	0.493013	1	0.482586	0.998732
1241	736ad5e3-4297-4d63-a979-05265d92552a_ENSMUSG00000033427	ENSMUSG00000033427	0.0406497	0.0655872	2.57045	1	0.108877	0.998732
1242	737721aa-c054-46eb-8acd-2da7f4e11773_ENSMUSG00000075706	ENSMUSG00000075706	0.0170899	0.0111676	1.55336	1	0.212639	0.998732
1243	7383342a-42ef-42f7-8b7b-1bb1e924f1c2_ENSMUSG00000003623	ENSMUSG00000003623	0.148629	0.156395	0.176573	1	0.674335	0.998732
1244	738523b2-3b6b-490e-8513-254af6a7d313_ENSMUSG00000028179	ENSMUSG00000028179	0.0270205	0.0280079	0.0115496	1	0.914417	0.998732
1245	739c1d2e-0a18-4652-a397-d109bac86b92_2:22588000	2:22588000	0.997322	0.996596	0.650772	1	0.419837	0.998732
1246	739cfccb-a96d-4a65-a40d-e55beac7d31d_12:103894000	12:103894000	0.974402	0.95974	3.39826	1	0.065265	0.974042
1247	73a2f92d-7004-462f-b551-6f303d1a5d2d_ENSMUSG00000024158	ENSMUSG00000024158	0.0132522	0.0152251	0.0636437	1	0.800827	0.998732
1248	73b40f5f-bdf0-489d-95c6-5d4afb2f57a7_ENSMUSG00000030120	ENSMUSG00000030120	0.0384789	0.0441842	0.156655	1	0.692255	0.998732
1249	73e88a96-6c88-4af0-b20c-486280b5e3e2_ENSMUSG00000027248	ENSMUSG00000027248	0.0193664	0.0178631	0.0381516	1	0.845139	0.998732
1250	73f2d91e-c76a-4ff6-b1f0-79056d49f425_ENSMUSG00000036138	ENSMUSG00000036138	0.0634002	0.068213	0.0575289	1	0.810445	0.998732
1251	73f5b94b-618b-43dd-a70b-58e35207d3f2_ENSMUSG00000045636	ENSMUSG00000045636	0.573372	0.634676	0.483477	1	0.486851	0.998732
1252	740b55b7-6f55-4180-ad37-bf15e640dd15_ENSMUSG00000039168	ENSMUSG00000039168	0.110451	0.0859151	1.59517	1	0.206589	0.998732
1253	744e7475-0262-4ad5-849c-39a152f6384c_9:123306000	9:123306000	0.221088	0.200542	0.415796	1	0.519042	0.998732
1254	748c6768-ddfb-43eb-b231-1ca4ab8c09fa_ENSMUSG00000028607	ENSMUSG00000028607	0.24908	0.269128	0.177925	1	0.673163	0.998732
1255	74a561d7-466b-40d2-931b-970971099448_ENSMUSG00000110439	ENSMUSG00000110439	0.0390415	0.0522631	2.40211	1	0.121172	0.998732
1256	74add34d-8b95-451a-be7a-40004ce4c897_ENSMUSG00000025950	ENSMUSG00000025950	0.0229405	0.0290207	0.595958	1	0.440125	0.998732
1257	74c2a060-66e7-4f7f-a044-22fe9e2d9eaf_ENSMUSG00000025393	ENSMUSG00000025393	0.0171708	0.0190575	0.221099	1	0.638204	0.998732
1258	74c34612-e8f9-4986-8614-05f16bad1722_ENSMUSG00000030382	ENSMUSG00000030382	0.0113111	0.0165783	1.60281	1	0.205506	0.998732
1259	75376a88-b532-4079-8a2a-dc5b139d8432_ENSMUSG00000056035	ENSMUSG00000056035	0.00857639	0.00957333	0.164207	1	0.685312	0.998732
1260	753bb46d-24e1-41b1-82ac-1fcec0a76e59_ENSMUSG00000034285	ENSMUSG00000034285	0.0476913	0.0390958	0.272477	1	0.601675	0.998732
1261	7549bc54-ebe1-49cc-b2a7-fd376c85c0ee_ENSMUSG00000062181	ENSMUSG00000062181	0.0939132	0.0987752	0.0572475	1	0.810901	0.998732
1262	758db329-ff73-4c15-9abc-2eaec542e23f_ENSMUSG00000067235	ENSMUSG00000067235	0.016946	0.0169588	-2.23476e-05	1	1	1
1263	75bbaa66-6262-41a6-92f8-1647281d6b4a_ENSMUSG00000028249	ENSMUSG00000028249	0.10419	0.140591	0.480075	1	0.488388	0.998732
1264	76090119-c925-4cc0-a367-a5199df0aece_ENSMUSG00000061947	ENSMUSG00000061947	0.046504	0.0334186	1.12771	1	0.288264	0.998732
1265	762f98a2-0bcf-40dc-bd88-36c975cd170e_ENSMUSG00000031482	ENSMUSG00000031482	0.299828	0.320227	0.266095	1	0.605963	0.998732
1266	764f9034-09e7-42f3-b253-e25506a6f63c_ENSMUSG00000021069	ENSMUSG00000021069	0.0827501	0.0896915	0.138702	1	0.709575	0.998732
1267	765e3d52-0bc6-4190-824c-3c1562f43cc7_ENSMUSG00000074768	ENSMUSG00000074768	0.0113901	0.0150962	1.65144	1	0.198763	0.998732
1268	76701817-7fcd-47d0-bded-a01b8a12f6a7_ENSMUSG00000071866	ENSMUSG00000071866	0.0426356	0.051983	0.366448	1	0.544947	0.998732
1269	76785799-8ca7-4d21-aa93-a87a8a624469_ENSMUSG00000060459	ENSMUSG00000060459	0.014773	0.0178449	0.324989	1	0.568625	0.998732
1270	76ab5b02-21a5-49e3-b022-16ece08c57e4_ENSMUSG00000051716	ENSMUSG00000051716	0.494228	0.516748	1.06186	1	0.30279	0.998732
1271	76b9e187-a1ce-4a44-b2d3-07539d779ce4_ENSMUSG00000010663	ENSMUSG00000010663	0.0162449	0.0287538	1.4844	1	0.223088	0.998732
1272	76c62d8a-e2bf-4a13-b490-fbabaaa16344_ENSMUSG00000029445	ENSMUSG00000029445	0.0225132	0.0176447	2.27128	1	0.131791	0.998732
1273	76d4df79-c199-4c53-ae7d-71990bc63dee_ENSMUSG00000027605	ENSMUSG00000027605	0.0249467	0.0374667	1.35788	1	0.243904	0.998732
1274	76e3b6c5-41c7-4220-b1ed-9f8ccc3633c6_ENSMUSG00000040706	ENSMUSG00000040706	0.0427493	0.0159427	6.93061	1	0.00847329	0.549141
1275	7738d851-3f82-4815-a1e3-f275e011bcb2_ENSMUSG00000025075	ENSMUSG00000025075	0.105542	0.150412	1.73918	1	0.187243	0.998732
1276	77399361-a274-4172-aeb9-50dead62c4f5_1:161002000	1:161002000	0.107996	0.0707496	1.94063	1	0.1636	0.998732
1277	775a3f4b-b04a-4397-b5cb-f8292ce0bf2f_ENSMUSG00000061887	ENSMUSG00000061887	0.455155	0.520336	0.956524	1	0.328064	0.998732
1278	776a6ce9-7df4-4e89-aea5-f8b3fbbdccf6_ENSMUSG00000029727	ENSMUSG00000029727	0.429199	0.477663	2.05422	1	0.151785	0.998732
1279	778b3c8c-723a-4d70-95f6-d7e9fe07bd5d_ENSMUSG00000039197	ENSMUSG00000039197	0.0396832	0.0346711	0.440943	1	0.506668	0.998732
1280	779460cf-3fa7-4077-b351-1e3d8d3053e5_ENSMUSG00000038224	ENSMUSG00000038224	0.0858725	0.076375	0.899468	1	0.342924	0.998732
1281	77b10a45-cc3e-4c9d-be68-88b2cddaa29a_ENSMUSG00000057400	ENSMUSG00000057400	0.0134612	0.0102177	1.94282	1	0.163363	0.998732
1282	77d7fbd7-29cb-4e51-a26c-87e8e076b00d_ENSMUSG00000029614	ENSMUSG00000029614	0.100859	0.0881877	0.781186	1	0.376779	0.998732
1283	77dc40c0-7c2b-4b69-86e0-84ea5564cb3a_ENSMUSG00000028461	ENSMUSG00000028461	0.13058	0.0827868	2.47035	1	0.116012	0.998732
1284	78094063-1620-4c5b-9af7-b814a0663da9_ENSMUSG00000096688	ENSMUSG00000096688	0.0190985	0.0188816	-0.000742807	1	1	1
1285	780b3dff-ded1-43d0-a137-0524cb0e9dbb_ENSMUSG00000025004	ENSMUSG00000025004	0.0430785	0.0580691	0.860795	1	0.353516	0.998732
1286	782fffc2-03c1-4b30-aff8-e45b59ccda47-1_ENSMUSG00000040213	ENSMUSG00000040213	0.366531	0.341889	0.106535	1	0.744124	0.998732
1287	785ef1af-ef45-4857-98d0-1784b8f98e63_ENSMUSG00000036371	ENSMUSG00000036371	0.139597	0.0962462	2.8591	1	0.0908583	0.998732
1288	7863435e-8452-45ed-b463-4f59670e7dac_ENSMUSG00000028603	ENSMUSG00000028603	0.0160227	0.0195118	0.313706	1	0.575415	0.998732
1289	786e95a0-d75c-48a0-99da-86095c6174de_ENSMUSG00000035875	ENSMUSG00000035875	0.0611346	0.0263073	9.11791	1	0.00253118	0.471852
1290	78805c38-11cc-4c85-8a1c-ed1980ee0781_ENSMUSG00000078672	ENSMUSG00000078672	0.00663413	0.00555869	0.0538551	1	0.816486	0.998732
1291	78ac6bff-a68e-4839-b028-679bbbc8fb4a_ENSMUSG00000006522	ENSMUSG00000006522	0.0832673	0.060032	3.03654	1	0.0814092	0.998732
1292	78b9e690-aaf4-4d40-b3fd-6f200ca3172c_ENSMUSG00000060601	ENSMUSG00000060601	0.343092	0.287685	0.336772	1	0.561698	0.998732
1293	78d5dd60-3e6a-4a77-8c40-8c837379b06e_ENSMUSG00000030630	ENSMUSG00000030630	0.0356617	0.0393763	0.271751	1	0.602159	0.998732
1294	78e817fe-7df2-4952-83ed-53848b487a48_ENSMUSG00000056851	ENSMUSG00000056851	0.0384616	0.0439118	0.164621	1	0.684937	0.998732
1295	79058475-2b56-4800-9363-9838b28cad2d_ENSMUSG00000030382	ENSMUSG00000030382	0.0161567	0.0207589	0.929	1	0.335123	0.998732
1296	7923a983-8525-4efe-840f-c342c198993d_ENSMUSG00000030884	ENSMUSG00000030884	0.0829797	0.121727	3.09737	1	0.0784191	0.998732
1297	79395995-693f-4560-b7a5-b4d043e5789e_ENSMUSG00000024164	ENSMUSG00000024164	0.0559989	0.0432096	3.76491	1	0.0523388	0.944437
1298	79401500-eac5-42e4-a690-ff212d134035_ENSMUSG00000024747	ENSMUSG00000024747	0.050971	0.0409004	0.519919	1	0.470876	0.998732
1299	7972a7ea-fffc-4923-87e6-ce49d45bc26e_ENSMUSG00000068328	ENSMUSG00000068328	0.0782725	0.0966078	0.733699	1	0.391687	0.998732
1300	79a7787b-5c8e-4815-b0ad-5db23a7b9dd7_ENSMUSG00000033860	ENSMUSG00000033860	0.00554607	0.00474386	0.36612	1	0.545127	0.998732
1301	79cb6926-7f11-47e1-b532-6a8bbee2e855_ENSMUSG00000028011	ENSMUSG00000028011	0.00958403	0.00701351	0.493546	1	0.48235	0.998732
1302	79d859ce-3be8-4973-8a9f-afb57479af1b_ENSMUSG00000063897	ENSMUSG00000063897	0.427865	0.348587	1.29112	1	0.255842	0.998732
1303	79d88bf5-2e39-4b35-94f3-ab2afd9ead1f_ENSMUSG00000038286	ENSMUSG00000038286	0.0331146	0.0246473	0.520976	1	0.470426	0.998732
1304	79df0f54-a96d-49b8-af2c-ff5714821e96_ENSMUSG00000030972	ENSMUSG00000030972	0.33471	0.331071	0.00521625	1	0.942424	0.998732
1305	79f81689-c7e5-4ab5-af13-c2869d7f0d77_ENSMUSG00000063229	ENSMUSG00000063229	0.0147558	0.0122708	0.359165	1	0.54897	0.998732
1306	7a4ea09a-a204-4413-baaa-13c261025a1b_ENSMUSG00000031594	ENSMUSG00000031594	0.0752851	0.0790494	0.166883	1	0.682897	0.998732
1307	7a65debc-45f5-43ee-9def-38aef847e505_ENSMUSG00000017344	ENSMUSG00000017344	0.0122235	0.0145362	0.528888	1	0.467075	0.998732
1308	7a6f3cb1-0213-45cc-a337-38d805091799_ENSMUSG00000020777	ENSMUSG00000020777	0.0409827	0.0364224	0.278598	1	0.597621	0.998732
1309	7a725751-2ce8-476c-8ea1-3c828f42c8f4_ENSMUSG00000024164	ENSMUSG00000024164	0.070966	0.0716936	0.00912544	1	0.923896	0.998732
1310	7aeccfa3-1309-4721-ba97-234535d5b383_ENSMUSG00000020283	ENSMUSG00000020283	0.169596	0.168317	0.000716632	1	0.978643	1
1311	7b0e6d52-9942-4b2c-bc3a-8eb00aca59f4_ENSMUSG00000046598	ENSMUSG00000046598	0.0400537	0.0173554	2.77387	1	0.095814	0.998732
1312	7b27d4d3-ac96-46dd-85d2-7f4d6a1e63bf_ENSMUSG00000049152	ENSMUSG00000049152	0.0336296	0.0346108	0.00466499	1	0.945546	0.998732
1313	7b7466dd-d149-49e5-8096-b682f89c8a6b_ENSMUSG00000028603	ENSMUSG00000028603	0.0311761	0.0357212	0.261256	1	0.609258	0.998732
1314	7b910fc0-2dce-4d2e-ad4e-9b3dc9bb427c_1:192073000	1:192073000	0.535535	0.454732	2.48463	1	0.114964	0.998732
1315	7b91e5fd-dc05-4972-a508-7e6cf8180391_ENSMUSG00000089873	ENSMUSG00000089873	0.0706442	0.0392657	0.736556	1	0.390766	0.998732
1316	7b9dc636-f0b8-463e-b5ae-0f475a6e2990_ENSMUSG00000022445	ENSMUSG00000022445	0.00583505	0.00405163	0.78038	1	0.377025	0.998732
1317	7bc158f2-e985-4b57-9133-24f1efe1d811_ENSMUSG00000052974	ENSMUSG00000052974	0.0362259	0.0450412	1.57943	1	0.208843	0.998732
1318	7be5858d-fd4b-4f1c-ae95-1d72266c2319_ENSMUSG00000061130	ENSMUSG00000061130	0.129032	0.186992	1.33437	1	0.248029	0.998732
1319	7c0f0d91-0b36-403e-996a-bdab20525f0c_ENSMUSG00000035540	ENSMUSG00000035540	0.0284342	0.0246305	2.55515	1	0.109935	0.998732
1320	7c2a6848-46f1-45a8-a922-ba74a2787b47_ENSMUSG00000079015	ENSMUSG00000079015	0.00206773	0.00247305	0.220453	1	0.638695	0.998732
1321	7c38a964-a0bf-4410-b370-438f2e05dc79_ENSMUSG00000035041	ENSMUSG00000035041	0.247552	0.290206	0.550088	1	0.458282	0.998732
1322	7c685bcc-55d2-4ee9-9076-b21d5e3731d8_ENSMUSG00000042289	ENSMUSG00000042289	0.081203	0.0957133	0.718352	1	0.396685	0.998732
1323	7c75fef5-0bcb-403f-8056-fb51af6f9246_ENSMUSG00000060538	ENSMUSG00000060538	0.614344	0.692156	0.988014	1	0.320228	0.998732
1324	7ca9d5c1-e39f-44b9-981f-a1be1a217184_ENSMUSG00000034785	ENSMUSG00000034785	0.0447286	0.0369023	0.304485	1	0.581085	0.998732
1325	7cde55ec-f158-426c-abea-eb91310d5f35_ENSMUSG00000022884	ENSMUSG00000022884	0.0544664	0.0440888	0.551265	1	0.457801	0.998732
1326	7cea61a7-1972-4c8a-b3ec-50defa368fca_ENSMUSG00000032554	ENSMUSG00000032554	0.0440333	0.0396431	1.7115	1	0.19079	0.998732
1327	7ceed136-f2ca-430a-b79d-32ec96e21ee5_ENSMUSG00000023367	ENSMUSG00000023367	0.24761	0.209962	2.92508	1	0.0872131	0.998732
1328	7cfc8636-20b2-4246-a88a-d3ffedd45887_ENSMUSG00000061983	ENSMUSG00000061983	0.0371328	0.021331	2.52073	1	0.112359	0.998732
1329	7d2aa2fa-842a-4e4e-9eba-20467a8bcf6d_ENSMUSG00000067274	ENSMUSG00000067274	0.150655	0.158601	0.30569	1	0.580337	0.998732
1330	7d3395c3-1232-4850-8b57-d783131986f3_ENSMUSG00000020051	ENSMUSG00000020051	0.0231519	0.0158781	1.90067	1	0.168004	0.998732
1331	7d464569-5356-4ce4-acdf-44f443aa2b2a_ENSMUSG00000029597	ENSMUSG00000029597	0.0273517	0.0390011	0.933992	1	0.333828	0.998732
1332	7d5da3ea-3c63-4d30-93ef-1998f25bd182_ENSMUSG00000060613	ENSMUSG00000060613	0.0266821	0.0404933	2.73617	1	0.0980997	0.998732
1333	7d636190-85fc-4085-898f-4ab5d12c05a7_ENSMUSG00000042079	ENSMUSG00000042079	0.304558	0.375528	1.4285	1	0.232009	0.998732
1334	7d8b9c4e-c6ef-4fa5-9949-0dc0de6dc42c_ENSMUSG00000032554	ENSMUSG00000032554	0.00527927	0.00496073	0.0717091	1	0.788864	0.998732
1335	7da68da8-92d4-42b4-8ca6-6394dd71619b_ENSMUSG00000024661	ENSMUSG00000024661	0.00652355	0.00432523	1.19931	1	0.27346	0.998732
1336	7e055852-032a-4fe8-8878-1ce92417cce1_ENSMUSG00000031725	ENSMUSG00000031725	0.0132876	0.0306598	6.04308	1	0.0139609	0.666921
1337	7e0fe357-d317-42c0-8ccc-18aa960ba8eb_ENSMUSG00000073842	ENSMUSG00000073842	0.0108989	0.0133626	0.0317011	1	0.858685	0.998732
1338	7e2c48db-2e56-42d0-9ec7-e3671806d269_ENSMUSG00000028409	ENSMUSG00000028409	0.118478	0.142313	0.248264	1	0.6183	0.998732
1339	7e432e4b-fc02-42c4-b580-5bdd616d7dc5_ENSMUSG00000020553	ENSMUSG00000020553	0.137426	0.16704	0.615065	1	0.432887	0.998732
1340	7e55c1e8-9954-4a04-a79f-761e8a389b0c_ENSMUSG00000021477	ENSMUSG00000021477	0.0341286	0.0336149	0.00311904	1	0.955463	0.999582
1341	7e5acd0c-5ca3-49bb-9bcb-dec6d27e23bc_ENSMUSG00000033831	ENSMUSG00000033831	0.0134643	0.0122277	0.500361	1	0.479342	0.998732
1342	7e65ffd0-a244-4576-af7e-a3c4d2ad6cdd_ENSMUSG00000003585	ENSMUSG00000003585	0.0275884	0.0303165	0.0797275	1	0.777667	0.998732
1343	7e7bb978-a40a-4e47-981e-2c423eab61dd_ENSMUSG00000002395	ENSMUSG00000002395	0.898421	0.905502	0.0446436	1	0.832661	0.998732
1344	7ed5c37e-0f7f-4878-8d84-987c15f1b94a_ENSMUSG00000021218	ENSMUSG00000021218	0.141409	0.160226	0.494146	1	0.482084	0.998732
1345	7efcf232-e8ef-49f4-acb7-810888e39101_ENSMUSG00000000673	ENSMUSG00000000673	0.0229796	0.0205019	0.214619	1	0.643171	0.998732
1346	7efd9c5a-e58e-497c-8895-52996704156d_ENSMUSG00000029447	ENSMUSG00000029447	0.424421	0.356187	2.61459	1	0.105885	0.998732
1347	7efe00a7-05ed-4586-b7a5-3091ec46c0f3_ENSMUSG00000021241	ENSMUSG00000021241	0.141692	0.263444	4.54984	1	0.0329218	0.904227
1348	7f05b626-26ee-4ad1-b04c-ab597afacd02_ENSMUSG00000073411	ENSMUSG00000073411	0.0158629	0.0128214	0.483431	1	0.486872	0.998732
1349	7f8cad69-68d7-4cca-b859-8837f725a398_ENSMUSG00000090231	ENSMUSG00000090231	0.0494816	0.0542681	0.335467	1	0.562457	0.998732
1350	7f8dc7de-1e4e-434b-8ddd-72682d0d2040_ENSMUSG00000037071	ENSMUSG00000037071	0.022739	0.0255525	0.389643	1	0.532487	0.998732
1351	7fb3b27a-2663-4abc-bef5-a11a28a0f36b_ENSMUSG00000025393	ENSMUSG00000025393	0.0136443	0.0155898	0.29218	1	0.588827	0.998732
1352	7fbe44a5-9f47-49be-a6b6-589e773b9bbc_ENSMUSG00000020102	ENSMUSG00000020102	0.291583	0.226755	0.832593	1	0.361524	0.998732
1353	7fd9ffcb-5d5a-4ede-91a6-c63907e7e235_ENSMUSG00000078683	ENSMUSG00000078683	0.0379301	0.0456547	0.106409	1	0.74427	0.998732
1354	802a78f7-9728-4160-8b2c-4b652dd3a2b1_ENSMUSG00000025991	ENSMUSG00000025991	0.042896	0.0549928	1.13037	1	0.287697	0.998732
1355	802bfc87-0471-4a48-a4cd-9be70ca4a9a1_ENSMUSG00000039197	ENSMUSG00000039197	0.0148807	0.0231147	2.2519	1	0.13345	0.998732
1356	802de787-db7e-4ad9-9b0b-ac825b4e0535_ENSMUSG00000029716	ENSMUSG00000029716	0.0339639	0.0358211	0.0229243	1	0.879654	0.998732
1357	802e2d61-de69-4301-9db6-c5937b57dd71_ENSMUSG00000025781	ENSMUSG00000025781	0.073245	0.0912839	2.95609	1	0.0855545	0.998732
1358	8032b979-3472-4368-b22a-5fe55a789c46_ENSMUSG00000031299	ENSMUSG00000031299	0.321099	0.360377	0.489577	1	0.484116	0.998732
1359	803d60b8-4e0a-4386-9898-33df5b025ba8_ENSMUSG00000054827	ENSMUSG00000054827	0.0109977	0.0166399	1.25968	1	0.261713	0.998732
1360	803f56cf-2334-4d75-9223-39303768f1f3_ENSMUSG00000072849	ENSMUSG00000072849	0.0267262	0.0316447	0.0166058	1	0.897466	0.998732
1361	8046d542-72e2-4c79-845c-4c6fb48478da_ENSMUSG00000022546	ENSMUSG00000022546	0.0578702	0.046729	0.728317	1	0.393429	0.998732
1362	80590066-0f54-48a7-a7d0-eaa4cb44778f_ENSMUSG00000032554	ENSMUSG00000032554	0.000568844	0.00067913	0.0963524	1	0.756252	0.998732
1363	807b4e5c-5ffb-4fb7-a2e3-017d3eabab78_ENSMUSG00000075704	ENSMUSG00000075704	0.290732	0.246953	0.427536	1	0.5132	0.998732
1364	8083b571-56a7-4403-9b22-a2293d3d8468_ENSMUSG00000029368	ENSMUSG00000029368				1
1365	80849dbb-4a98-46b9-87c8-9f0568f85a47_ENSMUSG00000024425	ENSMUSG00000024425	0.0186994	0.0147378	0.329782	1	0.565787	0.998732
1366	80ab3449-f7ca-4267-8209-73d69a429d35_ENSMUSG00000056973	ENSMUSG00000056973	0.0130772	0.0142768	0.07658	1	0.781987	0.998732
1367	80ba280f-26d1-4296-98ae-fcc26c489c2e_ENSMUSG00000032554	ENSMUSG00000032554	0.00233729	0.00242826	0.0142464	1	0.904992	0.998732
1368	80d4288c-893d-4718-8b43-deb1bfdc7187_ENSMUSG00000026750	ENSMUSG00000026750	0.0203306	0.0192308	0.0118739	1	0.913228	0.998732
1369	80dc4784-050c-499d-9529-93925b0a424d_ENSMUSG00000030895	ENSMUSG00000030895	0.0135901	0.0144545	0.253893	1	0.614347	0.998732
1370	80fa0e52-f8ce-4aa0-99d9-65f33d2d8c26_ENSMUSG00000015890	ENSMUSG00000015890	0.0832952	0.0777378	0.0421347	1	0.837363	0.998732
1371	811ce12f-98d8-41db-a02a-01d6b3302fc8_ENSMUSG00000040181	ENSMUSG00000040181	0.0319151	0.0585163	2.45348	1	0.117265	0.998732
1372	814b6741-bc00-4937-9015-f291225a71a8_ENSMUSG00000029455	ENSMUSG00000029455	0.00977733	0.0113921	0.368655	1	0.543738	0.998732
1373	815edf48-12fd-443a-8613-0c1b32bea4ba_ENSMUSG00000032554	ENSMUSG00000032554	0.0230372	0.0224611	0.0484288	1	0.82582	0.998732
1374	81649943-4000-4093-b80b-e1cd80838092_ENSMUSG00000005681	ENSMUSG00000005681	0.000496683	0.000444346	0.0524778	1	0.818806	0.998732
1375	81901fbc-b21d-4cfd-a23d-b25036fa6bbb_ENSMUSG00000038704	ENSMUSG00000038704	0.0390606	0.0391744	1.87447e-05	1	0.996546	1
1376	819b91ef-f75f-4559-8f6a-fe7268e69189_ENSMUSG00000078964	ENSMUSG00000078964	0.189629	0.210538	0.0972338	1	0.755175	0.998732
1377	819e2722-8eac-4332-a4e7-d19de937d93b_ENSMUSG00000032314	ENSMUSG00000032314	0.0408654	0.0310264	0.983234	1	0.321402	0.998732
1378	81beaae1-f3a6-4aba-ae92-3b6fd8d2a2e4-1_ENSMUSG00000021546	ENSMUSG00000021546	0.191077	0.180057	0.0206939	1	0.885616	0.998732
1379	81e98a5c-71ba-4998-b4b2-3dc619b74bb5_ENSMUSG00000096688	ENSMUSG00000096688	0.0342087	0.0289978	0.173101	1	0.67737	0.998732
1380	81e9e850-8e74-49d4-a000-d2142098079b_ENSMUSG00000029368	ENSMUSG00000029368				1
1381	8203e37d-e94f-4bbb-92b4-635d2db38b46_ENSMUSG00000074207	ENSMUSG00000074207	0.00301734	0.00186685	1.27248	1	0.259302	0.998732
1382	8227c95b-f7f1-4971-917c-e7b61411a2a0_ENSMUSG00000038224	ENSMUSG00000038224	0.0247232	0.0192322	1.05071	1	0.305343	0.998732
1383	822b2654-f5be-42ac-bdeb-5cc8f4fbdf5f_ENSMUSG00000045975	ENSMUSG00000045975	0.787714	0.778123	0.0234575	1	0.878273	0.998732
1384	824b18c3-5ddc-4bce-9672-6b683c9a40b7_ENSMUSG00000027513	ENSMUSG00000027513	0.0629146	0.0667586	0.153249	1	0.695449	0.998732
1385	826d1ab2-7c79-49fb-ac13-573232097820_ENSMUSG00000033533	ENSMUSG00000033533	0.0614474	0.0739596	0.661982	1	0.415861	0.998732
1386	82885297-e9a7-4127-b1e5-b21615dddc2b-1_ENSMUSG00000021546	ENSMUSG00000021546	0.291937	0.281623	0.0253999	1	0.873375	0.998732
1387	828b96c5-2758-4d87-8873-e89e0f565ebb_ENSMUSG00000002767	ENSMUSG00000002767	0.115424	0.108296	0.0388606	1	0.843725	0.998732
1388	82af3565-bedf-4434-a248-732131b3cfa6_1:58200000	1:58200000	0.697237	0.707123	0.0172435	1	0.895527	0.998732
1389	82f5e6b9-2253-4432-8cbf-31184e05e624_ENSMUSG00000030304	ENSMUSG00000030304	0.704412	0.711423	0.00602658	1	0.938122	0.998732
1390	8318c4f4-4fc5-4f14-87ea-46d29e01b88a_ENSMUSG00000025364	ENSMUSG00000025364	0.0267861	0.088738	5.64923	1	0.017463	0.7167
1391	83217472-0963-4197-a895-c8cb87829f5a_ENSMUSG00000025479	ENSMUSG00000025479	0.00318735	0.00283788	0.130185	1	0.718241	0.998732
1392	83324f49-3f6c-4654-9dec-0939552562e9_ENSMUSG00000021711	ENSMUSG00000021711	0.193274	0.169983	0.150705	1	0.697862	0.998732
1393	83488a54-24be-4409-b732-19ab250d91f3_ENSMUSG00000094806	ENSMUSG00000094806	0.221717	0.253909	4.14387	1	0.0417856	0.928454
1394	83652e9d-9d0c-4877-bd2b-16b3a38d3c64_ENSMUSG00000090175	ENSMUSG00000090175	0.0586545	0.110509	1.70784	1	0.191266	0.998732
1395	83a7ed5a-a851-4277-8f96-1f59c707796e_ENSMUSG00000032312	ENSMUSG00000032312	0.149464	0.184324	0.21471	1	0.643101	0.998732
1396	83b99c1f-aaf9-4047-9564-72432ba9a1f2_ENSMUSG00000031645	ENSMUSG00000031645	0.337596	0.229793	1.09281	1	0.29585	0.998732
1397	83fd4837-193d-4a10-8b8e-50cfa71636f5_ENSMUSG00000032418	ENSMUSG00000032418	0.37263	0.441322	3.00822	1	0.0828431	0.998732
1398	8400e99b-e8a2-41eb-9866-2934bbd08734_ENSMUSG00000022040	ENSMUSG00000022040	0.0200888	0.0300753	1.26559	1	0.260596	0.998732
1399	840183e6-4c2d-4980-8f37-237e02a7385b_ENSMUSG00000042747	ENSMUSG00000042747	0.208971	0.204676	0.0240837	1	0.876672	0.998732
1400	84434f51-588a-4579-9d50-250b836fd428_ENSMUSG00000066900	ENSMUSG00000066900	0.306969	0.253533	0.975556	1	0.323298	0.998732
1401	844827fc-848d-4b3d-85fb-5121639b3207_ENSMUSG00000041237	ENSMUSG00000041237	0.885561	0.863333	0.580534	1	0.446103	0.998732
1402	844c9f26-688c-45e2-a7bb-8e69d3b4a2ef_ENSMUSG00000024292	ENSMUSG00000024292	0.0350923	0.0488104	0.997008	1	0.318035	0.998732
1403	8480ef68-632e-463f-b47f-ab30d4d38847_ENSMUSG00000024644	ENSMUSG00000024644	0.360745	0.417892	0.25579	1	0.613027	0.998732
1404	84899a82-157c-4ee0-ac9d-f8fce95a91e7_ENSMUSG00000024646	ENSMUSG00000024646	0.0154428	0.014504	0.0576921	1	0.810182	0.998732
1405	84b48a76-4758-4031-bdf0-557c2ca6237f_ENSMUSG00000057400	ENSMUSG00000057400	0.0301897	0.0291444	0.0813305	1	0.775502	0.998732
1406	84db2c79-e9b9-4e22-b3e0-806d15ebe545_ENSMUSG00000031839	ENSMUSG00000031839	0.308708	0.341307	0.634011	1	0.425888	0.998732
1407	852b796c-a6a7-4b3b-aa6b-ecbae405b0b7_ENSMUSG00000037254	ENSMUSG00000037254	0.033708	0.0380163	0.222869	1	0.636862	0.998732
1408	8533d960-7938-410b-80b6-a0fcff8210df_ENSMUSG00000003623	ENSMUSG00000003623	0.11671	0.130005	0.624883	1	0.429239	0.998732
1409	853c0b9d-7042-4dd2-a6f7-c3b706010428_ENSMUSG00000018677	ENSMUSG00000018677	0.0165857	0.0225074	0.976565	1	0.323048	0.998732
1410	855daed0-be22-4a95-aba0-f553bf8007c6_ENSMUSG00000021492	ENSMUSG00000021492	0.088011	0.069412	1.4204	1	0.233337	0.998732
1411	856a2b0e-c50c-4cec-ac60-3ca8abb793c1_ENSMUSG00000029368	ENSMUSG00000029368				1
1412	8583ba8a-068a-43e4-8a82-d2e7634c1f77_ENSMUSG00000010609	ENSMUSG00000010609	0.115385	0.126557	0.278688	1	0.597562	0.998732
1413	85d2b3cf-4279-4ede-8684-18283f1d27d0_ENSMUSG00000018574	ENSMUSG00000018574	0.0124454	0.0317108	5.28614	1	0.0214959	0.775455
1414	85dc84ce-15b4-453b-8535-3b6dfd552a53_ENSMUSG00000030286	ENSMUSG00000030286	0.171197	0.172832	0.00129027	1	0.971346	1
1415	85e04b0c-bcae-458b-b32f-4edcd6bfebad_ENSMUSG00000003053	ENSMUSG00000003053	0.0225457	0.0266641	1.12589	1	0.288654	0.998732
1416	85ea5889-158a-49d1-8f20-42aa7193e2c0_ENSMUSG00000026277	ENSMUSG00000026277	0.133288	0.218948	1.08963	1	0.296553	0.998732
1417	85ffa3eb-6605-488c-8683-184241c63538_ENSMUSG00000039007	ENSMUSG00000039007	0.105157	0.11789	0.0725968	1	0.787593	0.998732
1418	8600b751-1512-4d84-a925-538c0bf93a70_ENSMUSG00000033860	ENSMUSG00000033860	0.00345169	0.00452963	0.850573	1	0.35639	0.998732
1419	86624e9a-04eb-442a-a45b-cb691097ae40_ENSMUSG00000021999	ENSMUSG00000021999	0.0357533	0.0395615	0.119422	1	0.729662	0.998732
1420	866ec6c6-c94e-404d-9206-a252efb6d925_ENSMUSG00000029368	ENSMUSG00000029368				1
1421	867ac14d-cfeb-4ae5-a46e-fee0d76ca874_ENSMUSG00000023942	ENSMUSG00000023942	0.172414	0.169903	0.0041924	1	0.948374	0.998732
1422	8680cefe-ebd4-49b4-9280-ee04c0518ca0_ENSMUSG00000025613	ENSMUSG00000025613	0.715727	0.737961	0.194874	1	0.65889	0.998732
1423	86ad6c08-fd3b-40a2-95e2-54fae0ee8573_ENSMUSG00000030122	ENSMUSG00000030122	0.0413455	0.0413484	2.26014e-08	1	0.99988	1
1424	86cb42b5-13af-4b28-abe9-79c1202c59ba_ENSMUSG00000030824	ENSMUSG00000030824	0.183785	0.142405	0.894198	1	0.344342	0.998732
1425	86cd7c81-0606-445e-b75b-f34831aaa42a_ENSMUSG00000025410	ENSMUSG00000025410	0.243639	0.223345	0.129736	1	0.718706	0.998732
1426	86d40f4c-c9ca-4bf5-9ea4-9a07e0025fa1_ENSMUSG00000031967	ENSMUSG00000031967	0.285949	0.290466	0.00465067	1	0.94563	0.998732
1427	86e039c6-8a8d-488c-9285-7032e6c26b4c_ENSMUSG00000022961	ENSMUSG00000022961	0.207941	0.154633	1.08625	1	0.297303	0.998732
1428	86f9d952-8841-47df-b97c-f19b345088b0_ENSMUSG00000000581	ENSMUSG00000000581	0.0552593	0.057827	0.0176319	1	0.894363	0.998732
1429	870a9706-17e0-4440-895d-7e493eb31fdb_ENSMUSG00000056851	ENSMUSG00000056851	0.0974355	0.105788	0.167336	1	0.68249	0.998732
1430	8712b926-9b47-4b72-968c-b16d5e9600e5_ENSMUSG00000020248	ENSMUSG00000020248	0.65672	0.587069	1.30275	1	0.253712	0.998732
1431	874d68cd-34f5-499a-ab05-315a3cc642fc_ENSMUSG00000027187	ENSMUSG00000027187	0.0164456	0.0168211	0.0102858	1	0.919218	0.998732
1432	874ef8c2-96bb-4a03-a129-195c8d5e9d5b_ENSMUSG00000030895	ENSMUSG00000030895	0.00178221	0.00257543	1.42016	1	0.233377	0.998732
1433	874fb5e9-8f38-4d9f-8897-6b32fb16a39e_ENSMUSG00000026509	ENSMUSG00000026509	0.203405	0.230069	0.159091	1	0.689995	0.998732
1434	8758e94f-dc49-4da7-a0db-37c63d5ed1d4_ENSMUSG00000013997	ENSMUSG00000013997	0.119525	0.139324	0.283082	1	0.594688	0.998732
1435	875fa9a6-ffe3-4018-b4ce-b2e8c47ca3fd_ENSMUSG00000066154	ENSMUSG00000066154	0.000738687	0.00104037	0.400893	1	0.526628	0.998732
1436	87625387-1626-40ec-be5b-15edda4d1012_ENSMUSG00000031173	ENSMUSG00000031173	0.0156531	0.0231361	1.5444	1	0.213964	0.998732
1437	876e1ec4-fe58-4570-9b14-014b29ce3b12_2:22588000	2:22588000	0.00267783	0.00340362	0.650772	1	0.419837	0.998732
1438	876e6ea0-09d4-4f04-be37-1d378c21ca89_ENSMUSG00000037580	ENSMUSG00000037580	0.202981	0.225686	0.723032	1	0.395151	0.998732
1439	876f9e04-2c24-4da9-a0e2-16f4ab793fdf_ENSMUSG00000024392	ENSMUSG00000024392	0.284634	0.269496	0.00907386	1	0.924111	0.998732
1440	8797716b-c8bf-4ece-9d2e-7b2f53850de9_ENSMUSG00000021238	ENSMUSG00000021238	0.242258	0.253306	0.0685612	1	0.793443	0.998732
1441	87ad5353-64b5-446a-acdf-aa97ed9876e1_ENSMUSG00000110439	ENSMUSG00000110439	0.0423867	0.0470846	0.28973	1	0.590394	0.998732
1442	87d831c9-0734-420c-98e5-df94dbdeff6d_ENSMUSG00000016344	ENSMUSG00000016344	0.106942	0.117184	0.119212	1	0.729891	0.998732
1443	87e25f17-0a72-47fd-8848-84a20fedad8a_ENSMUSG00000039783	ENSMUSG00000039783	0.0465947	0.0499452	0.044972	1	0.832056	0.998732
1444	889068db-05c0-43a7-8533-9d1a4174ce31_ENSMUSG00000027605	ENSMUSG00000027605	0.0242482	0.0233533	0.00895851	1	0.924593	0.998732
1445	889cf31b-f960-477f-a646-b8fceff92e32_ENSMUSG00000004897	ENSMUSG00000004897	0.0985097	0.109586	0.0988128	1	0.753259	0.998732
1446	88a5b0fb-12ab-4fee-a79c-ceb53cd9399f_ENSMUSG00000042118	ENSMUSG00000042118	0.0329151	0.0504051	1.903	1	0.167743	0.998732
1447	88c14b63-6c81-4303-ab3c-43321533bbec_ENSMUSG00000096688	ENSMUSG00000096688	0.0606776	0.0488854	0.595323	1	0.440368	0.998732
1448	88f595ef-f494-4725-8d41-c6db0ffa8ae9_ENSMUSG00000002769	ENSMUSG00000002769	0.00154156	0.00233883	0.885943	1	0.346579	0.998732
1449	89042f2e-fd67-41f2-beb7-f88adde35f76_ENSMUSG00000064145	ENSMUSG00000064145	0.799099	0.88735	2.09463	1	0.147818	0.998732
1450	89108c62-53c4-47c3-a715-aa07e0721176_ENSMUSG00000024164	ENSMUSG00000024164	0.0114955	0.0155706	1.36567	1	0.242557	0.998732
1451	8918ebde-317d-4eef-98b1-e2bfa50e006b_ENSMUSG00000026272	ENSMUSG00000026272	0.0249752	0.0388496	2.45123	1	0.117433	0.998732
1452	892a31a5-73a0-49c4-b7cf-3a70c8d20c6a_ENSMUSG00000026238	ENSMUSG00000026238	0.109966	0.0637396	1.35618	1	0.244201	0.998732
1453	8944d9d5-7c81-4d1b-9369-8ba68b56884c_7:19696000	7:19696000	0.071161	0.11182	2.87208	1	0.0901281	0.998732
1454	895089ae-e9f5-457e-a181-d5879e62467e_ENSMUSG00000029368	ENSMUSG00000029368				1
1455	8980c7a1-01c8-48e7-8013-96ee4a492e97_ENSMUSG00000020538	ENSMUSG00000020538	0.214071	0.233842	0.115225	1	0.734273	0.998732
1456	89948180-4d67-4b33-be31-6d4c19582300_ENSMUSG00000028568	ENSMUSG00000028568	0.183896	0.166275	0.135853	1	0.712439	0.998732
1457	89dc40ec-9c56-456b-b2de-5a95bc4b7bd3_ENSMUSG00000024066	ENSMUSG00000024066	0.0861819	0.109183	0.282211	1	0.595255	0.998732
1458	89dcff7a-f8b0-4845-b279-d8d2c1465cd3_ENSMUSG00000004040	ENSMUSG00000004040	0.183421	0.179809	0.00338671	1	0.953593	0.999582
1459	8a6187f6-6c3d-4c0b-8411-31b3576fa280_ENSMUSG00000026365	ENSMUSG00000026365	0.316212	0.317443	0.00368961	1	0.951565	0.999582
1460	8a7bfea6-414e-42e9-9422-73861bcadc66_ENSMUSG00000019428	ENSMUSG00000019428	0.0728654	0.104875	3.14325	1	0.0762417	0.998732
1461	8a8f9433-e93b-4f2f-8018-f211b92f5019_ENSMUSG00000025934	ENSMUSG00000025934	0.00814168	0.00911327	0.160136	1	0.689031	0.998732
1462	8aa169ad-70a1-486e-87ec-b3c497c69f0d_ENSMUSG00000029247	ENSMUSG00000029247	0.580645	0.616667	0.494054	1	0.482124	0.998732
1463	8aa4643c-49a1-43fa-8988-7c523f10d70d_ENSMUSG00000024164	ENSMUSG00000024164	0.00575591	0.00388757	0.806995	1	0.36901	0.998732
1464	8ac3fba4-967c-43b6-acbd-912fd821c310_ENSMUSG00000109628	ENSMUSG00000109628	0.243979	0.242006	3.53138e-05	1	0.995259	1
1465	8acd8a4b-4e19-45d9-b51a-e84e59290988_ENSMUSG00000010064	ENSMUSG00000010064	0.0995061	0.0951113	0.184471	1	0.667558	0.998732
1466	8b1aeb97-8ce7-47a9-b210-92862f27c31e_ENSMUSG00000020609	ENSMUSG00000020609	0.0150093	0.0189651	1.0328	1	0.309502	0.998732
1467	8b2b1d27-e3c0-45cd-b624-cc043ce34e65_ENSMUSG00000024587	ENSMUSG00000024587	0.285095	0.34963	1.04415	1	0.306858	0.998732
1468	8b44361b-e07f-4e25-b78b-9514432b6a09_ENSMUSG00000048234	ENSMUSG00000048234	0.169885	0.177052	0.01651	1	0.89776	0.998732
1469	8b5ec065-5326-4a63-b168-94fca677ab09_ENSMUSG00000061232	ENSMUSG00000061232	0.0435656	0.0452405	0.108593	1	0.741752	0.998732
1470	8b764023-fcdc-4084-93f9-997244b3ad43_ENSMUSG00000010663	ENSMUSG00000010663	0.13338	0.180019	3.33261	1	0.0679189	0.981564
1471	8b7fc4ed-cf54-4b16-9e91-857be27c8d41_ENSMUSG00000031708	ENSMUSG00000031708	0.0279358	0.0297166	0.0437751	1	0.834273	0.998732
1472	8bc60191-e07a-4e0b-a09b-4157dd5c4d7a_ENSMUSG00000016921	ENSMUSG00000016921	0.200351	0.192089	0.0142867	1	0.904858	0.998732
1473	8bee731c-43b1-4382-b1bd-62939f943aca_ENSMUSG00000031672	ENSMUSG00000031672	0.0431998	0.0441683	0.00698416	1	0.933397	0.998732
1474	8bf491f9-7132-4186-8c9d-debefc8db932_ENSMUSG00000066154	ENSMUSG00000066154	0.0231366	0.0224157	0.0991915	1	0.752802	0.998732
1475	8bf89a73-ecee-4bda-84f5-5d004e86e886_ENSMUSG00000094793	ENSMUSG00000094793	0.191765	0.17225	0.0774198	1	0.780825	0.998732
1476	8c03372f-dc89-4fef-bdd6-427e8a26dd1b_ENSMUSG00000078619	ENSMUSG00000078619	0.0730562	0.168992	4.20234	1	0.0403682	0.928454
1477	8c26a6ad-844a-49b5-95ff-8896c78fa411_ENSMUSG00000020777	ENSMUSG00000020777	0.0249506	0.0331176	1.20431	1	0.272462	0.998732
1478	8c426ae0-5a6c-45b8-b432-ef1cfbd53659_ENSMUSG00000109628	ENSMUSG00000109628	0.433137	0.327221	1.5843	1	0.208142	0.998732
1479	8c7ecec8-e235-43cf-908e-aac42aeef4c2_ENSMUSG00000009281	ENSMUSG00000009281	0.00595938	0.00766915	0.499827	1	0.479576	0.998732
1480	8cb24ee2-9c08-49dc-a83a-0fd3046ae088_ENSMUSG00000078974	ENSMUSG00000078974	0.0170625	0.0271348	1.93096	1	0.164653	0.998732
1481	8cb8a6dd-5912-4d64-a520-0dc200131924_ENSMUSG00000089960	ENSMUSG00000089960	0.065864	0.0462292	2.5879	1	0.107683	0.998732
1482	8cba1580-3421-423a-a85b-32af2d4bc387_ENSMUSG00000057400	ENSMUSG00000057400	0.00217157	0.00227806	0.0111005	1	0.916091	0.998732
1483	8cbce14f-f05a-4657-8f63-c5d08c05de69_ENSMUSG00000033475	ENSMUSG00000033475	0.970691	0.970981	0.000747981	1	0.978181	1
1484	8ccdffa0-6170-471b-a3db-f2ecbe7e2186_ENSMUSG00000039958	ENSMUSG00000039958	0.481013	0.548672	0.852961	1	0.355716	0.998732
1485	8cdf54c3-d9b0-4698-8a1f-9a08dd5b8a0e_ENSMUSG00000000049	ENSMUSG00000000049	0.0100231	0.0121927	0.736239	1	0.390868	0.998732
1486	8ce3de24-7eb1-4fe9-9fac-6ae12a68c4ae_ENSMUSG00000036775	ENSMUSG00000036775	0.0342402	0.0301323	0.108979	1	0.741309	0.998732
1487	8cec93d4-7f07-4cd2-bb1f-3c1d4ee34f50_ENSMUSG00000002985	ENSMUSG00000002985	0.00168505	0.00150457	0.064658	1	0.79928	0.998732
1488	8d24d01f-5a57-41fa-8979-5eada0c1c62f_ENSMUSG00000054630	ENSMUSG00000054630	0.0218407	0.0276939	1.24162	1	0.265159	0.998732
1489	8d29ad53-c9d9-4991-b293-efe43a19879a_ENSMUSG00000023944	ENSMUSG00000023944	0.0350373	0.048535	1.29143	1	0.255784	0.998732
1490	8d2a62b5-e28e-428e-8bf0-220a5ba7a1ed_ENSMUSG00000041237	ENSMUSG00000041237	0.0581893	0.0551056	0.0239213	1	0.877085	0.998732
1491	8d3336ef-860a-460a-aacc-2d9f9ebd58ab_ENSMUSG00000015083	ENSMUSG00000015083	0.0139796	0.0154183	0.132887	1	0.715457	0.998732
1492	8d35d760-f6dc-4a30-b74b-d7233c16b1ef_ENSMUSG00000078812	ENSMUSG00000078812	0.0095715	0.0158713	1.15177	1	0.283178	0.998732
1493	8d3e397b-9cc5-4954-b304-f12f5ba84df1_ENSMUSG00000025479	ENSMUSG00000025479	0.00134172	0.00226498	1.53982	1	0.214644	0.998732
1494	8d4459d5-a0d8-456a-aa1b-b24dc7c3d896_ENSMUSG00000029455	ENSMUSG00000029455	0.0114702	0.0130986	0.322626	1	0.570034	0.998732
1495	8d61c7ed-aa6a-44f3-bc3b-b6676f5d39b3_ENSMUSG00000037805	ENSMUSG00000037805	0.220978	0.146746	2.29408	1	0.129868	0.998732
1496	8d782b0e-444e-4218-9f6f-c907cee34c20_ENSMUSG00000024164	ENSMUSG00000024164	0.00672794	0.00622131	0.0436504	1	0.834505	0.998732
1497	8dad5868-f755-4f0f-b5d8-c27e7b2ecf02_ENSMUSG00000022214	ENSMUSG00000022214	0.0746268	0.0937504	0.532902	1	0.465389	0.998732
1498	8db48f4c-c750-4924-8a90-651c72e460ee_ENSMUSG00000019987	ENSMUSG00000019987	0.0290578	0.025392	0.473797	1	0.491246	0.998732
1499	8de679fc-af77-4521-8983-d6ca7f1d6595_ENSMUSG00000066900	ENSMUSG00000066900	0.171441	0.171597	4.10237e-05	1	0.99489	1
1500	8e1fe36f-67e7-4d3b-8259-4dc9df749969_ENSMUSG00000032081	ENSMUSG00000032081	0.0260937	0.0292223	1.31423	1	0.25163	0.998732
1501	8e28f1fa-0f79-4434-870c-518d7b1b47e3_1:24613000	1:24613000	0.773815	0.772753	0.00956338	1	0.922097	0.998732
1502	8e4464f8-e821-4590-99ab-d9a8d6ae1c79_ENSMUSG00000094793	ENSMUSG00000094793	0.123184	0.0785444	1.32059	1	0.250487	0.998732
1503	8e56024a-d18f-4fc6-a4f0-fc8563d742f6_ENSMUSG00000002985	ENSMUSG00000002985	0.00169449	0.00181322	0.0252282	1	0.8738	0.998732
1504	8e66b3bf-76b3-4562-a691-091ac96492d1_ENSMUSG00000066366	ENSMUSG00000066366	0.118098	0.130222	1.30047	1	0.254127	0.998732
1505	8e6b18c4-cee4-4d0d-b530-71408dbbabbf_ENSMUSG00000024039	ENSMUSG00000024039	0.0510386	0.0788112	2.20568	1	0.137503	0.998732
1506	8e76e959-7dd5-4758-8e3a-b954c364e911_ENSMUSG00000029759	ENSMUSG00000029759	0.196239	0.20475	0.028517	1	0.865899	0.998732
1507	8e8695b7-7ebf-4a41-92e4-66588e7c9ed8_ENSMUSG00000027187	ENSMUSG00000027187	0.035187	0.0466472	3.69029	1	0.0547302	0.952391
1508	8e88734e-6abe-4ece-88a1-c5afe46b169c_ENSMUSG00000020376	ENSMUSG00000020376	0.117949	0.0807453	1.91507	1	0.166401	0.998732
1509	8e9d400d-a41e-41e6-94c3-a7e9ea4a76df_ENSMUSG00000006529	ENSMUSG00000006529	0.0169885	0.0150539	0.0848879	1	0.77078	0.998732
1510	8ed2b674-5cda-40dd-b17d-9b6bd668d669_ENSMUSG00000040249	ENSMUSG00000040249	0.0825706	0.155077	2.78509	1	0.0951452	0.998732
1511	8ed528d8-e77f-4ee7-a3f5-753467f9cadc_ENSMUSG00000022323	ENSMUSG00000022323	0.020194	0.0233061	0.554173	1	0.456618	0.998732
1512	8ee0b4e1-5056-4cd4-aa12-8ff0a160c546_ENSMUSG00000020609	ENSMUSG00000020609	0.0230622	0.0231972	0.000862215	1	0.976575	1
1513	8efb3b8a-d9c8-4145-adbd-a19741de7c74_ENSMUSG00000028138	ENSMUSG00000028138	0.0704328	0.0694175	0.00683395	1	0.934116	0.998732
1514	8f4a6ac2-7747-4bd6-86b9-cf451aeb40fb_ENSMUSG00000020534	ENSMUSG00000020534	0.0914594	0.108891	0.50829	1	0.47588	0.998732
1515	8f5621af-4f03-41db-bc34-68771296cdfc_ENSMUSG00000028001	ENSMUSG00000028001	0.00510312	0.00599796	0.41151	1	0.521204	0.998732
1516	8f57f3e7-626c-449b-875d-dd1ee937e4a4_ENSMUSG00000028757	ENSMUSG00000028757	0.0365824	0.0506601	0.75226	1	0.385762	0.998732
1517	8f6fba4f-07c5-4945-ab29-4f13dc80bb26_ENSMUSG00000093930	ENSMUSG00000093930	0.121012	0.143972	0.548779	1	0.458817	0.998732
1518	8f713cd7-ad10-4514-8f94-245dbdd83f11_ENSMUSG00000028715	ENSMUSG00000028715	0.0402702	0.0367484	0.0345127	1	0.852621	0.998732
1519	8f7a3a58-7782-40ab-a94a-a3c1d9d9b96e_ENSMUSG00000032554	ENSMUSG00000032554	0.00109277	0.00139273	0.312778	1	0.575981	0.998732
1520	8fc561d1-4418-4390-a0b2-0e2220ca92c0_ENSMUSG00000042770	ENSMUSG00000042770	0.069619	0.0733783	0.0989125	1	0.753139	0.998732
1521	8fd96203-872e-4a0a-a74e-b6ef526fd0c5_ENSMUSG00000026272	ENSMUSG00000026272	0.0181717	0.0175836	0.00786403	1	0.929337	0.998732
1522	8fe6ab5a-2590-4ad9-8e67-96ef013bd5ea_ENSMUSG00000021210	ENSMUSG00000021210	0.00641135	0.00711793	0.078536	1	0.779291	0.998732
1523	9019492b-8549-4526-9dda-bc1b87f99c6a_ENSMUSG00000024360	ENSMUSG00000024360	0.388476	0.399474	0.035389	1	0.850783	0.998732
1524	902b3419-5e70-4e8b-960b-c894759ef612_ENSMUSG00000026272	ENSMUSG00000026272	0.117532	0.140504	1.83874	1	0.175098	0.998732
1525	90590f0c-df31-45a1-bcf5-5880f1390384_ENSMUSG00000016194	ENSMUSG00000016194	0.00953405	0.00973049	0.00310085	1	0.955592	0.999582
1526	9067dda2-6b57-4144-9b6d-0d52e963108c_ENSMUSG00000000673	ENSMUSG00000000673	0.0101548	0.00821815	0.315244	1	0.57448	0.998732
1527	90bde132-b10c-41a9-9f99-7d7a5f764233_ENSMUSG00000027597	ENSMUSG00000027597	0.00852885	0.0100748	0.423897	1	0.514999	0.998732
1528	90f2977d-172c-49ad-9093-c9648896dad3_ENSMUSG00000078673	ENSMUSG00000078673	0.525308	0.565215	3.42217	1	0.0643266	0.972547
1529	90fc1621-46e4-49ea-98d2-c40a18a23463_ENSMUSG00000072849	ENSMUSG00000072849	0.0380634	0.0364952	0.0144914	1	0.904182	0.998732
1530	910a759a-b2f2-4c25-b4b4-fe64bc8c2ff1_ENSMUSG00000064373	ENSMUSG00000064373	0.00962852	0.0117713	1.00074	1	0.317131	0.998732
1531	9135b6c4-e7f4-4856-9ca7-7ca26055bfd2_ENSMUSG00000033022	ENSMUSG00000033022	0.00347193	0.00418587	0.191582	1	0.661604	0.998732
1532	914befc5-ecea-4061-b1be-002cf8ea8a33_ENSMUSG00000078673	ENSMUSG00000078673	0.064297	0.0572401	0.462026	1	0.496679	0.998732
1533	915b6b82-6524-4ba3-8906-005a1dae2711_ENSMUSG00000064373	ENSMUSG00000064373	0.00245979	0.0025735	0.0131708	1	0.908632	0.998732
1534	915d2313-a31a-4c2d-8fb9-b24749ee9375_ENSMUSG00000059908	ENSMUSG00000059908	0.0496457	0.0602307	0.585275	1	0.444252	0.998732
1535	9177410f-8737-458f-b2c1-dae455b9d07f_ENSMUSG00000017754	ENSMUSG00000017754	0.0876975	0.129985	2.06497	1	0.150718	0.998732
1536	918f9a3c-eb23-4f73-a408-2ec81621373b_ENSMUSG00000027184	ENSMUSG00000027184	0.109054	0.132026	0.293827	1	0.587779	0.998732
1537	91a3b7cf-20e8-41f4-8cca-345e82b5c3d2_10:87930000	10:87930000	0.637144	0.695482	0.959187	1	0.327392	0.998732
1538	91dced7b-1575-44c9-bb2c-0a31fd735fd7_ENSMUSG00000035203	ENSMUSG00000035203	0.363057	0.330187	0.430892	1	0.511552	0.998732
1539	91f5af8a-1fd4-4019-b601-050462d3c0f6_ENSMUSG00000056035	ENSMUSG00000056035	0.00598728	0.00733535	0.40777	1	0.523104	0.998732
1540	91fb6c86-826e-45da-86b8-eb22e40d887a_ENSMUSG00000034994	ENSMUSG00000034994	0.00825263	0.0119012	0.942431	1	0.331653	0.998732
1541	9202d9fa-7386-44b2-aed3-4f5d39a46133_6:5216000	6:5216000	0.280222	0.309873	0.237518	1	0.626005	0.998732
1542	920f7ba1-7099-4086-a684-7af10b1d831a_ENSMUSG00000062908	ENSMUSG00000062908	0.1321	0.137756	0.0311642	1	0.859875	0.998732
1543	9239fd70-6730-4cad-9ef9-35134f253416_ENSMUSG00000022677	ENSMUSG00000022677	0.328726	0.229057	1.51497	1	0.218382	0.998732
1544	923cadad-3d07-4a52-88e1-2a4f518c2e17_ENSMUSG00000028479	ENSMUSG00000028479	0.502752	0.424155	1.2936	1	0.255386	0.998732
1545	926b06fe-3772-4678-8929-b175ad9fe389_ENSMUSG00000074656	ENSMUSG00000074656	0.0389567	0.0520796	0.430617	1	0.511686	0.998732
1546	926ec855-70be-4f96-8f8f-9cb20d605675_ENSMUSG00000029368	ENSMUSG00000029368				1
1547	927a2271-6575-44a5-acbc-153319ec5fd8_ENSMUSG00000029455	ENSMUSG00000029455	0.00395505	0.00727038	2.9604	1	0.085327	0.998732
1548	92c8e686-a515-4a93-8141-6f7301e4ac80_ENSMUSG00000069922	ENSMUSG00000069922	0.0379372	0.0333331	0.402178	1	0.525967	0.998732
1549	92cc440e-ba98-4ff4-a883-3a8cc6386803_ENSMUSG00000030359	ENSMUSG00000030359	0.0069209	0.0189147	9.30298	1	0.00228782	0.460805
1550	92cfc87c-c825-4192-b160-1a600f95faca_ENSMUSG00000035540	ENSMUSG00000035540	0.010469	0.0100487	0.0783178	1	0.77959	0.998732
1551	92d58178-4b0c-4441-9f8e-564364ab900f_ENSMUSG00000067235	ENSMUSG00000067235	0.00318595	0.00443883	0.739654	1	0.389772	0.998732
1552	92dc4ce9-0eca-4ead-8294-f85c2a1a920e_ENSMUSG00000031770	ENSMUSG00000031770	0.0151536	0.0287259	2.53053	1	0.111662	0.998732
1553	92e607ea-d4d7-4d1d-8b21-374ac4b1e007_ENSMUSG00000024158	ENSMUSG00000024158	0.0625905	0.057782	0.0865456	1	0.768616	0.998732
1554	92e73aa1-8ffe-4562-9c0a-b13dfb9b6dea_ENSMUSG00000071177	ENSMUSG00000071177	0.000951133	0.000965605	0.000891122	1	0.976185	1
1555	9301a9e5-dc72-4bef-9b2b-1034e17c5a01_ENSMUSG00000074882	ENSMUSG00000074882	0.0366813	0.0330969	0.139937	1	0.708344	0.998732
1556	931e9e25-64c5-4c7c-b0e9-69c17b23d9c3_ENSMUSG00000064294	ENSMUSG00000064294	0.388283	0.382281	0.0101886	1	0.919599	0.998732
1557	932a7ab9-2e71-48e4-bb12-138b36c6a5e3_ENSMUSG00000029162	ENSMUSG00000029162	0.246506	0.273041	2.14473	1	0.14306	0.998732
1558	93376bb5-ffca-4e58-977c-89e768e33856_ENSMUSG00000074768	ENSMUSG00000074768	0.0119488	0.014507	0.792854	1	0.373238	0.998732
1559	93439149-1ce3-43b0-a1e4-2d633a0c2ee5_ENSMUSG00000024990	ENSMUSG00000024990	0.00249921	0.00239707	0.0152302	1	0.901782	0.998732
1560	934497ad-2e0f-4e66-99c6-b051c320e418_ENSMUSG00000033898	ENSMUSG00000033898	0.151187	0.17113	1.98383	1	0.158988	0.998732
1561	934880f8-b8ef-4f3b-8601-ae86572c6e15_ENSMUSG00000010651	ENSMUSG00000010651	0.00589016	0.00828205	0.344125	1	0.557458	0.998732
1562	934a81b0-070c-42af-90f6-31e059daa48a_ENSMUSG00000070644	ENSMUSG00000070644	0.0307546	0.024014	0.383458	1	0.535758	0.998732
1563	9352faf6-ed42-4dfe-9fba-69b54093ac8b_ENSMUSG00000003809	ENSMUSG00000003809	0.0337059	0.0322683	0.022078	1	0.88188	0.998732
1564	935841dc-8640-41c5-a797-78583113cf6d_ENSMUSG00000026864	ENSMUSG00000026864	0.0567431	0.0743581	2.11915	1	0.145467	0.998732
1565	93cbbe37-248a-4ffd-a334-82c17bd891ef_ENSMUSG00000003623	ENSMUSG00000003623	0.0177865	0.026989	1.5169	1	0.21809	0.998732
1566	93cd410e-de1b-4d6a-8277-5d2f86e3a368_ENSMUSG00000014856	ENSMUSG00000014856	0.163593	0.179267	0.17319	1	0.677293	0.998732
1567	9432c090-36ff-4edc-aae7-a95047a8bcd4_ENSMUSG00000030057	ENSMUSG00000030057	0.0585044	0.0446829	1.51872	1	0.217813	0.998732
1568	943c67fd-7fa9-48e1-9da9-4d55ab237226_ENSMUSG00000021069	ENSMUSG00000021069	0.0391722	0.0477345	0.399675	1	0.527257	0.998732
1569	94415eb7-af75-4485-a5c0-3dfaa4788a8f_ENSMUSG00000072849	ENSMUSG00000072849	0.0219459	0.0164612	0.147157	1	0.701267	0.998732
1570	9461abfe-00c0-4a46-a7a1-a92350b62db6_ENSMUSG00000071177	ENSMUSG00000071177	0.00686238	0.00706608	0.0226832	1	0.880284	0.998732
1571	946948cb-b762-409d-a236-d79980c1f84c_ENSMUSG00000030834	ENSMUSG00000030834	0.385602	0.338366	0.297262	1	0.585604	0.998732
1572	94970ea9-b378-4bc9-aed4-cdec5071ab01_ENSMUSG00000020884	ENSMUSG00000020884	0.0563418	0.0434531	2.34731	1	0.1255	0.998732
1573	94d146e9-827d-49ca-90cf-3966f7ee6f3b_ENSMUSG00000060002	ENSMUSG00000060002	0.041597	0.0298697	0.592491	1	0.441458	0.998732
1574	94d552d2-7309-4191-88b7-5a73af01cf67_ENSMUSG00000025137	ENSMUSG00000025137	0.0278266	0.0229658	0.295515	1	0.586708	0.998732
1575	94fee106-d472-48df-af70-213cf3b9ea28_ENSMUSG00000078680	ENSMUSG00000078680	0.197471	0.224772	0.60604	1	0.436283	0.998732
1576	94ffa433-c373-4d83-b98d-dd884aa0ba64_ENSMUSG00000037071	ENSMUSG00000037071	0.00388862	0.00472905	0.181329	1	0.670233	0.998732
1577	9550ccf7-aa36-4e7d-a8d1-b7df6e4f0838_ENSMUSG00000025283	ENSMUSG00000025283	0.0683035	0.0691056	0.00133016	1	0.970907	1
1578	959cbd52-9259-4b59-8bd5-2838507e2dfd_ENSMUSG00000027249	ENSMUSG00000027249	0.00483082	0.00601591	0.361931	1	0.547436	0.998732
1579	95e7ee4f-0341-4b93-8b47-0f2bb27b4d2d_ENSMUSG00000027523	ENSMUSG00000027523	0.114585	0.109639	0.0585448	1	0.808811	0.998732
1580	95e96a54-2238-416f-bdb1-a72e4c032895_ENSMUSG00000025137	ENSMUSG00000025137	0.0328628	0.0303586	0.0632578	1	0.801419	0.998732
1581	960b7fe4-ba2c-4f8b-8f3a-f84a8a300f13_ENSMUSG00000021922	ENSMUSG00000021922	0.0111313	0.0115908	0.0238194	1	0.877345	0.998732
1582	963db27c-3827-45c1-9237-a1a104cc4573_ENSMUSG00000078672	ENSMUSG00000078672	0.0205428	0.0215721	0.00250751	1	0.960063	0.999582
1583	96519fc3-ded3-4e70-ae73-fc0a4321894e_ENSMUSG00000019872	ENSMUSG00000019872	0.144344	0.128305	0.107275	1	0.743268	0.998732
1584	96529094-1811-465d-ab3b-7ea60929acc2_ENSMUSG00000036278	ENSMUSG00000036278	0.169993	0.182853	0.0653633	1	0.798211	0.998732
1585	96845299-23cd-4a48-bcbc-a543add18036_ENSMUSG00000028466	ENSMUSG00000028466	0.490087	0.383183	2.1191	1	0.145472	0.998732
1586	968f43d5-3712-4056-89c6-88640b140701_ENSMUSG00000022464	ENSMUSG00000022464	0.041684	0.0455256	0.109668	1	0.740523	0.998732
1587	96be66b2-d091-471b-804d-747ebe396d35_ENSMUSG00000028603	ENSMUSG00000028603	0.0176067	0.0288605	2.60119	1	0.106783	0.998732
1588	96da8b28-d000-4a9f-a97f-8ec04329c701_ENSMUSG00000038704	ENSMUSG00000038704	0.0807892	0.0797474	0.00301187	1	0.956234	0.999582
1589	9701c2a0-4f13-496b-9440-d7811f1c6185_ENSMUSG00000016319	ENSMUSG00000016319	0.0232241	0.0208786	0.138895	1	0.709382	0.998732
1590	9702cc9d-3062-4b01-9c88-dfe0ae8c5aa8_ENSMUSG00000027513	ENSMUSG00000027513	0.0135378	0.00968926	0.908036	1	0.340636	0.998732
1591	9703b023-3e2d-4b14-8f4e-5b4278926e34_ENSMUSG00000090231	ENSMUSG00000090231	0.0286951	0.0360551	1.24957	1	0.263635	0.998732
1592	970d8c48-aa03-4d6c-b5aa-d0cba5e52d43_ENSMUSG00000026914	ENSMUSG00000026914	0.155365	0.13871	0.120922	1	0.728036	0.998732
1593	973e0be6-b869-452b-b233-4916cab3d54d_ENSMUSG00000027359	ENSMUSG00000027359	0.0207607	0.0212821	0.00809655	1	0.928302	0.998732
1594	9746af40-79d0-4e6e-a3b0-d399d1082ca4_14:63144000	14:63144000	0.624009	0.643042	0.0720554	1	0.788367	0.998732
1595	97563530-cafb-4992-9639-7c490b2aa272_ENSMUSG00000071178	ENSMUSG00000071178	0.14447	0.143854	0.0104372	1	0.918627	0.998732
1596	976eb1fc-89aa-45d3-8ba0-17ac5d0757e9_11:58117000	11:58117000	0.827856	0.775425	0.956267	1	0.328129	0.998732
1597	97854fc2-8104-4a53-b4ec-0e5a817e2913_ENSMUSG00000039653	ENSMUSG00000039653	0.0837019	0.0671531	0.779663	1	0.377244	0.998732
1598	9788a192-8085-4a68-a830-d6124b307959_ENSMUSG00000071177	ENSMUSG00000071177	0.000934569	0.00116043	0.201864	1	0.653221	0.998732
1599	97ba1569-6290-4499-887e-d1870e3f8e79_ENSMUSG00000035540	ENSMUSG00000035540	0.032736	0.032224	0.0367924	1	0.847888	0.998732
1600	97f22d71-514a-4577-ab34-fe56bdacf385_ENSMUSG00000029368	ENSMUSG00000029368				1
1601	9809e46c-6435-47a0-9297-bfc1b34c73a3_ENSMUSG00000025130	ENSMUSG00000025130	0.0140286	0.0149758	0.033461	1	0.854858	0.998732
1602	981d1567-df10-4092-a724-7efcbbe1eb93_ENSMUSG00000029368	ENSMUSG00000029368				1
1603	981edb25-f8c0-40a7-81ca-b25b925a6507_ENSMUSG00000033831	ENSMUSG00000033831	0.00187877	0.00312841	2.6582	1	0.103017	0.998732
1604	982f5132-4198-4387-91c6-eb44ae9d0a65_ENSMUSG00000066154	ENSMUSG00000066154	0.000886785	0.000614008	0.387286	1	0.53373	0.998732
1605	983a7207-8000-4b39-a400-16065ca0acf8_ENSMUSG00000064373	ENSMUSG00000064373	0.0669961	0.0572366	3.69499	1	0.0545763	0.952391
1606	984af7f6-dcb2-4fe9-adf2-a4352137d4df_ENSMUSG00000078673	ENSMUSG00000078673	0.0384764	0.026126	2.71428	1	0.0994541	0.998732
1607	9869abb7-e9b0-4c6a-bc3d-b0a4cbd4cf7d_ENSMUSG00000025403	ENSMUSG00000025403	0.168649	0.182099	0.174588	1	0.676066	0.998732
1608	987b4373-ef00-440b-b66e-ded320fa587b_ENSMUSG00000022437	ENSMUSG00000022437	0.0928816	0.121094	1.03445	1	0.309115	0.998732
1609	9889b6c6-3ecf-45b2-be61-3636b1ef1e12_ENSMUSG00000078584	ENSMUSG00000078584	0.289773	0.298506	0.0173929	1	0.895078	0.998732
1610	9897ee72-474d-4bb3-978f-068eec7f44d3_ENSMUSG00000025911	ENSMUSG00000025911	0.0935911	0.0791345	0.148744	1	0.699738	0.998732
1611	989d9013-c6d4-45b2-845d-7a75bf28f88e_ENSMUSG00000039128	ENSMUSG00000039128	0.219219	0.178206	0.231895	1	0.630122	0.998732
1612	98a953e6-0fbf-4e66-b050-1a81181842e7_ENSMUSG00000030088	ENSMUSG00000030088	0.0231397	0.0234107	0.000821095	1	0.97714	1
1613	98c6793d-448a-45af-91ba-1ca1ae777957_ENSMUSG00000049044	ENSMUSG00000049044	0.599933	0.516095	1.54349	1	0.2141	0.998732
1614	98e1660a-8728-4055-ac74-a448ddb1e5c1_ENSMUSG00000063882	ENSMUSG00000063882	0.0121352	0.0118779	0.00415442	1	0.948608	0.998732
1615	9903a7cd-fa7c-4ef5-a8de-40f3c9f7bb89_ENSMUSG00000031770	ENSMUSG00000031770	0.019086	0.0195177	0.00316273	1	0.955152	0.999582
1616	9931ea08-def8-49fd-9307-6cf42694fae3_ENSMUSG00000022445	ENSMUSG00000022445	0.00901457	0.0101767	0.168783	1	0.681196	0.998732
1617	994f1cd5-80f9-4939-b210-751b79a83203_ENSMUSG00000022253	ENSMUSG00000022253	0.120645	0.13599	0.14941	1	0.6991	0.998732
1618	9959dac4-12e2-4756-827e-1c3ca23327f9_ENSMUSG00000096688	ENSMUSG00000096688	0.0143351	0.0161415	0.0668797	1	0.795935	0.998732
1619	9960c640-ac3f-4179-b605-0d4e1404a866_ENSMUSG00000001670	ENSMUSG00000001670	0.013926	0.0123345	0.133608	1	0.71472	0.998732
1620	996889fc-4bd6-4ba0-98cd-5cfc9f506c85_ENSMUSG00000025479	ENSMUSG00000025479	0.0298509	0.0266742	1.13187	1	0.287376	0.998732
1621	9977153a-1d31-41d0-857f-fb00050f59f4_ENSMUSG00000070704	ENSMUSG00000070704	0.0575488	0.0547427	0.0773904	1	0.780865	0.998732
1622	999b75d8-5dbf-43f1-91a3-7c1eda6d8f0f_ENSMUSG00000022108	ENSMUSG00000022108	0.0420257	0.0337172	1.31548	1	0.251405	0.998732
1623	99b2471e-7790-41a2-a027-42f12c1003fd_ENSMUSG00000071177	ENSMUSG00000071177	0.00123943	0.00091935	0.382015	1	0.536527	0.998732
1624	99dc406e-431e-44ed-baed-b0a1d6a37e4d_ENSMUSG00000030057	ENSMUSG00000030057	0.0903823	0.0978451	0.254842	1	0.613686	0.998732
1625	9a2e2bd5-3cf0-4c35-a820-c5d59c59d342_ENSMUSG00000073834	ENSMUSG00000073834	0.0504218	0.0643452	0.118737	1	0.730409	0.998732
1626	9a433bb0-32b4-4fe3-bb98-24d75b2b3a09_ENSMUSG00000028691	ENSMUSG00000028691	0.031081	0.0267649	0.80337	1	0.370088	0.998732
1627	9a4cffb3-19c4-44c9-b9a9-c538c400f31b_ENSMUSG00000062181	ENSMUSG00000062181	0.0356558	0.0318568	0.0928461	1	0.76059	0.998732
1628	9a77d4da-16ac-4230-a1b8-2c5db7747416_ENSMUSG00000029368	ENSMUSG00000029368				1
1629	9a7c9076-1c39-4f1d-afd8-7cd3d7d57edf_ENSMUSG00000005268	ENSMUSG00000005268	0.0447044	0.0654861	0.800005	1	0.371092	0.998732
1630	9aac134d-c0a7-444f-90d3-0c7eb6119f11_ENSMUSG00000110439	ENSMUSG00000110439	0.00328489	0.00614076	1.06564	1	0.301932	0.998732
1631	9aaec848-76aa-457e-b9ae-13e060809735_ENSMUSG00000030359	ENSMUSG00000030359	0.00682473	0.00591599	0.103533	1	0.747631	0.998732
1632	9ab59a53-7d55-4964-a5b4-90e95107e9ef_ENSMUSG00000001249	ENSMUSG00000001249	0.0193265	0.0316769	1.75731	1	0.18496	0.998732
1633	9b3155e6-a3ef-4b05-bc31-2f97ecae0298_ENSMUSG00000032554	ENSMUSG00000032554	0.00202057	0.00186653	0.0479749	1	0.826625	0.998732
1634	9b33ee6c-5355-4027-8201-e9e4db69cdaa_ENSMUSG00000028603	ENSMUSG00000028603	0.025448	0.0310922	0.493268	1	0.482473	0.998732
1635	9b3bef6c-2072-4753-83dc-1605304dde6d_ENSMUSG00000053898	ENSMUSG00000053898	0.0356705	0.0264318	1.55585	1	0.212273	0.998732
1636	9b40c31a-5414-44ac-b32a-cefb3212f290_ENSMUSG00000002981	ENSMUSG00000002981	0.0848478	0.0400395	3.3876	1	0.0656884	0.974042
1637	9b471004-b734-497d-99fc-12ebd1deca05_ENSMUSG00000002769	ENSMUSG00000002769	0.00460298	0.0034114	0.968873	1	0.324961	0.998732
1638	9b72725d-e14b-4043-9c3e-788bd2e99d28_ENSMUSG00000056851	ENSMUSG00000056851	0.102564	0.0618768	4.90305	1	0.0268093	0.843499
1639	9b72d7ce-0309-4814-b498-beae22f8925a_ENSMUSG00000051695	ENSMUSG00000051695	0.839702	0.901328	1.81641	1	0.177741	0.998732
1640	9b79b2b2-4da1-4f1e-83af-98fda61d1bbe_ENSMUSG00000073411	ENSMUSG00000073411	0.0385494	0.0300942	1.59946	1	0.205979	0.998732
1641	9b881fec-4ca5-48b5-9444-d845d7a88454_ENSMUSG00000095041	ENSMUSG00000095041	0.367139	0.374552	0.00515933	1	0.942738	0.998732
1642	9b9ea005-ec65-426c-9d91-02d4fd9c0d12_ENSMUSG00000006522	ENSMUSG00000006522	0.0999141	0.101489	0.00996327	1	0.92049	0.998732
1643	9ba017bc-68d4-4b46-b196-63471af1b409_ENSMUSG00000021248	ENSMUSG00000021248	0.276355	0.268413	0.0747175	1	0.784588	0.998732
1644	9bbb6911-9cfc-41b1-9053-718f4ed6d0db_ENSMUSG00000028757	ENSMUSG00000028757	0.226912	0.196833	0.869899	1	0.350983	0.998732
1645	9bbceeae-c2f4-4046-8949-f2ba61c9cd45_ENSMUSG00000078673	ENSMUSG00000078673	0.0115006	0.00988541	0.142062	1	0.70624	0.998732
1646	9bc85926-639a-46ce-8976-e550349db8a5_ENSMUSG00000078674	ENSMUSG00000078674	0.00798403	0.0111162	0.319595	1	0.571851	0.998732
1647	9be339dc-7634-4122-baac-5cfdc5ae65b0_ENSMUSG00000031725	ENSMUSG00000031725	0.0232954	0.0292896	0.56893	1	0.450684	0.998732
1648	9c095bb8-8148-4db8-a498-32af35b7e970_ENSMUSG00000033860	ENSMUSG00000033860	0.0530422	0.0651359	7.35681	1	0.00668091	0.549141
1649	9c53971f-2381-4c0b-9d93-ccc3f5631b34_ENSMUSG00000078672	ENSMUSG00000078672	0.0041091	0.00474467	0.0168004	1	0.89687	0.998732
1650	9c8a773f-83c0-48c4-a09f-f74dc454047d_ENSMUSG00000030359	ENSMUSG00000030359	0.0376858	0.0396103	0.0798799	1	0.77746	0.998732
1651	9cae6439-e8f5-4de5-99af-9a1b71fcee23_ENSMUSG00000032314	ENSMUSG00000032314	0.0242059	0.0275506	0.147877	1	0.700572	0.998732
1652	9cc603bb-9401-47b0-874a-bab52e4ec70a_ENSMUSG00000096674	ENSMUSG00000096674	0.00906255	0.00962975	0.0242832	1	0.876166	0.998732
1653	9cceee84-2619-4f9f-bb16-2591f38ddc9a_ENSMUSG00000025155	ENSMUSG00000025155	0.24773	0.188212	1.11594	1	0.290795	0.998732
1654	9cee2184-6a04-41ab-a4e4-74b16a6c896b_ENSMUSG00000024990	ENSMUSG00000024990	0.0102068	0.00965881	0.104885	1	0.746044	0.998732
1655	9cffd9f2-42e9-42c5-852d-226cf411cf26_ENSMUSG00000025509	ENSMUSG00000025509	0.10693	0.0460391	3.79603	1	0.0513744	0.944437
1656	9d15ba27-5c48-4b34-a8ea-96a323a53e01_ENSMUSG00000020719	ENSMUSG00000020719	0.14881	0.16129	0.243405	1	0.621758	0.998732
1657	9d3194e2-b141-46af-8e62-b30a155629b4_ENSMUSG00000039519	ENSMUSG00000039519	0.0693911	0.0382539	1.61903	1	0.203227	0.998732
1658	9d372a62-d04b-404b-911d-26ec52a0a06b_ENSMUSG00000031444	ENSMUSG00000031444	0.273766	0.294877	0.0699523	1	0.791406	0.998732
1659	9d724cff-a539-48ba-bdd6-11b656c115c8_ENSMUSG00000021794	ENSMUSG00000021794	0.0254708	0.0360305	2.11411	1	0.145947	0.998732
1660	9d8deabe-ad84-4bbb-9d84-9fa7600eaf2a_ENSMUSG00000032249	ENSMUSG00000032249	0.24331	0.252551	0.0376673	1	0.846113	0.998732
1661	9da256f5-f45a-4c59-bc25-0a7b505a690d_1:24614000	1:24614000	0.00180349	0.00224867	0.41237	1	0.520769	0.998732
1662	9db1a4b4-78d8-427c-a043-8cb5d7e6efe4_ENSMUSG00000026939	ENSMUSG00000026939	0.42162	0.482695	0.564486	1	0.452458	0.998732
1663	9dba3ee3-1b13-46bd-bbc8-9ac8206c0f6f_ENSMUSG00000078672	ENSMUSG00000078672	0.00673741	0.0102483	0.325767	1	0.568163	0.998732
1664	9dddc9a3-e7cf-428d-8561-6ad3f371bb0d_ENSMUSG00000030341	ENSMUSG00000030341	0.288711	0.321135	0.51232	1	0.474136	0.998732
1665	9deea054-01ce-4612-be1b-fa7ee5816651_ENSMUSG00000003617	ENSMUSG00000003617	0.138073	0.160028	0.948897	1	0.33	0.998732
1666	9e3141aa-4243-4dac-94e3-b3a7a6a35e31_ENSMUSG00000004610	ENSMUSG00000004610	0.0354696	0.041185	0.354257	1	0.551713	0.998732
1667	9e6fcfb7-c33c-4a97-9074-41ac312b0569_ENSMUSG00000030042	ENSMUSG00000030042	0.328363	0.262228	0.65351	1	0.418861	0.998732
1668	9e8446a1-6a6d-47ec-90cf-f9402708c937_ENSMUSG00000021794	ENSMUSG00000021794	0.0234951	0.0200007	0.322187	1	0.570296	0.998732
1669	9e98223d-4e0c-4426-a37e-77ba6071e170_ENSMUSG00000027222	ENSMUSG00000027222	0.104344	0.127501	0.800655	1	0.370898	0.998732
1670	9ea0879d-b690-45d0-aeee-8a9d9ab18a89_ENSMUSG00000001100	ENSMUSG00000001100	0.110132	0.185872	2.7349	1	0.0981777	0.998732
1671	9eb3064d-78ad-4cdb-a29c-a4355e9176dc_ENSMUSG00000067225	ENSMUSG00000067225	0.0566321	0.0592327	0.0310301	1	0.860173	0.998732
1672	9ec096bf-8818-48d4-95bc-a37b8d1efb31_ENSMUSG00000025137	ENSMUSG00000025137	0.0247401	0.0356926	1.18878	1	0.275575	0.998732
1673	9ecf83d7-7f82-4b2d-8777-03605c36676f_ENSMUSG00000029369	ENSMUSG00000029369	0.036469	0.0352503	0.0113723	1	0.915074	0.998732
1674	9f4805fc-1f8e-41d6-93ba-9ec65d74d872_ENSMUSG00000062647	ENSMUSG00000062647	0.0305441	0.0360541	0.601004	1	0.438195	0.998732
1675	9f686f4d-2a8a-4e9a-a5b1-aad21c8d7225_ENSMUSG00000030895	ENSMUSG00000030895	0.00115364	0.00156482	0.626369	1	0.42869	0.998732
1676	9f97577e-7f47-4a66-99b7-78da427e04bd_ENSMUSG00000036278	ENSMUSG00000036278	0.270229	0.256253	0.0573225	1	0.810779	0.998732
1677	9faf89e0-ec48-4d75-bd46-474343ae231f_ENSMUSG00000024827	ENSMUSG00000024827	0.140326	0.151311	0.0568966	1	0.81147	0.998732
1678	9fbdc7a3-dcbd-40bc-b44e-177ffc8e829b_ENSMUSG00000023861	ENSMUSG00000023861	0.719634	0.725256	0.0470737	1	0.828236	0.998732
1679	9fdb5741-ca3d-47f9-b1d5-63e26dec6b11_ENSMUSG00000030681	ENSMUSG00000030681	0.375832	0.241054	4.70028	1	0.0301576	0.873562
1680	9ff8afce-6bbf-4c06-b371-4f90ba8be634_ENSMUSG00000036775	ENSMUSG00000036775	0.0263916	0.0430715	1.6453	1	0.1996	0.998732
1681	9ff9b5f9-f165-46fc-adb9-0af251109198_ENSMUSG00000101517	ENSMUSG00000101517	0.506135	0.434714	0.51486	1	0.473042	0.998732
1682	9ffe3c44-3680-49db-98a7-a6b8862d3c99_ENSMUSG00000078674	ENSMUSG00000078674	0.0368911	0.038734	0.0141372	1	0.905355	0.998732
1683	ENSMUST00000000049_ENSMUSG00000000049	ENSMUSG00000000049	0.936055	0.933541	0.140612	1	0.707673	0.998732
1684	ENSMUST00000000153_ENSMUSG00000000149	ENSMUSG00000000149	0.875892	0.825147	0.944169	1	0.331208	0.998732
1685	ENSMUST00000000287_ENSMUSG00000000278	ENSMUSG00000000278	0.710392	0.655854	1.08875	1	0.296748	0.998732
1686	ENSMUST00000000335_ENSMUSG00000000326	ENSMUSG00000000326	0.198814	0.380883	22.4102	1	2.202e-06	0.00177408
1687	ENSMUST00000000466_ENSMUSG00000028494	ENSMUSG00000028494	0.873624	0.847336	1.86216	1	0.172376	0.998732
1688	ENSMUST00000000594_ENSMUSG00000000581	ENSMUSG00000000581	0.944741	0.942173	0.0176319	1	0.894363	0.998732
1689	ENSMUST00000000687_ENSMUSG00000000673	ENSMUSG00000000673	0.837572	0.834932	0.0327161	1	0.856465	0.998732
1690	ENSMUST00000000756_ENSMUSG00000000740	ENSMUSG00000000740	0.967408	0.972701	0.408787	1	0.522586	0.998732
1691	ENSMUST00000000769_ENSMUSG00000000753	ENSMUSG00000000753	0.968665	0.971435	0.117125	1	0.732174	0.998732
1692	ENSMUST00000000844_ENSMUSG00000000827	ENSMUSG00000000827	0.716367	0.482165	8.91349	1	0.00283072	0.471852
1693	ENSMUST00000000896_ENSMUSG00000000876	ENSMUSG00000000876	0.207656	0.187691	0.255636	1	0.613134	0.998732
1694	ENSMUST00000001127_ENSMUSG00000001100	ENSMUSG00000001100	0.889868	0.814128	2.7349	1	0.0981777	0.998732
1695	ENSMUST00000001155_ENSMUSG00000001127	ENSMUSG00000001127	0.86026	0.887616	0.306516	1	0.579826	0.998732
1696	ENSMUST00000001183_ENSMUSG00000001155	ENSMUSG00000001155	0.744921	0.760969	0.338395	1	0.560757	0.998732
1697	ENSMUST00000001187_ENSMUSG00000029994	ENSMUSG00000029994	0.521662	0.61076	1.33639	1	0.247671	0.998732
1698	ENSMUST00000001240_ENSMUSG00000001211	ENSMUSG00000001211	0.170559	0.194094	0.503596	1	0.477924	0.998732
1699	ENSMUST00000001279_ENSMUSG00000001247	ENSMUSG00000001247	0.301457	0.29311	0.0881549	1	0.766536	0.998732
1700	ENSMUST00000001497_ENSMUSG00000022219	ENSMUSG00000022219	0.978503	0.98565	0.854562	1	0.355265	0.998732
1701	ENSMUST00000001507-1_ENSMUSG00000001467	ENSMUSG00000001467	0.413917	0.350988	2.13537	1	0.143936	0.998732
1702	ENSMUST00000001507_ENSMUSG00000001467	ENSMUSG00000001467	0.0330926	0.0419498	0.29103	1	0.589561	0.998732
1703	ENSMUST00000001520_ENSMUSG00000031967	ENSMUSG00000031967	0.714051	0.709534	0.00465067	1	0.94563	0.998732
1704	ENSMUST00000001720_ENSMUSG00000001670	ENSMUSG00000001670	0.860727	0.870776	0.594724	1	0.440598	0.998732
1705	ENSMUST00000001780_ENSMUSG00000001729	ENSMUSG00000001729	0.790114	0.791851	0.000636873	1	0.979866	1
1706	ENSMUST00000001825_ENSMUSG00000001774	ENSMUSG00000001774	0.67959	0.701207	0.0846853	1	0.771046	0.998732
1707	ENSMUST00000001989_ENSMUSG00000001924	ENSMUSG00000001924	0.858336	0.813758	0.557712	1	0.455183	0.998732
1708	ENSMUST00000002090_ENSMUSG00000002014	ENSMUSG00000002014	0.269959	0.2715	0.00208029	1	0.963621	1
1709	ENSMUST00000002172-1_ENSMUSG00000002103	ENSMUSG00000002103	0.431844	0.37659	0.490463	1	0.483721	0.998732
1710	ENSMUST00000002177_ENSMUSG00000002108	ENSMUSG00000002108	0.45443	0.300894	7.57466	1	0.00591947	0.549141
1711	ENSMUST00000002452_ENSMUSG00000002379	ENSMUSG00000002379	0.936161	0.944771	0.331746	1	0.564633	0.998732
1712	ENSMUST00000002518_ENSMUSG00000054452	ENSMUSG00000054452	0.974265	0.98477	2.53901	1	0.111064	0.998732
1713	ENSMUST00000002599_ENSMUSG00000002524	ENSMUSG00000002524	0.797843	0.713712	1.7981	1	0.179942	0.998732
1714	ENSMUST00000002663_ENSMUSG00000002588	ENSMUSG00000002588	0.811607	0.810912	-0.00344322	1	1	1
1715	ENSMUST00000002757_ENSMUSG00000091803	ENSMUSG00000091803	0.489644	0.473587	0.161104	1	0.688142	0.998732
1716	ENSMUST00000002844_ENSMUSG00000002767	ENSMUSG00000002767	0.884576	0.891704	0.0388606	1	0.843725	0.998732
1717	ENSMUST00000002846_ENSMUSG00000002769	ENSMUSG00000002769	0.892679	0.890067	0.159141	1	0.689948	0.998732
1718	ENSMUST00000002850_ENSMUSG00000030834	ENSMUSG00000030834	0.614398	0.661634	0.297262	1	0.585604	0.998732
1719	ENSMUST00000002855_ENSMUSG00000002778	ENSMUSG00000002778	0.927398	0.90872	0.655303	1	0.418223	0.998732
1720	ENSMUST00000003029_ENSMUSG00000002949	ENSMUSG00000002949	0.842752	0.787919	0.536313	1	0.463965	0.998732
1721	ENSMUST00000003066_ENSMUSG00000002985	ENSMUSG00000002985	0.050242	0.0482146	0.224127	1	0.635913	0.998732
1722	ENSMUST00000003100_ENSMUSG00000052974	ENSMUSG00000052974	0.91337	0.907263	0.340869	1	0.559328	0.998732
1723	ENSMUST00000003123_ENSMUSG00000003039	ENSMUSG00000003039	0.583951	0.666782	2.24715	1	0.133861	0.998732
1724	ENSMUST00000003137_ENSMUSG00000003053	ENSMUSG00000003053	0.888171	0.88831	-0.00278552	1	1	1
1725	ENSMUST00000003156_ENSMUSG00000003072	ENSMUSG00000003072	0.987581	0.989465	0.183076	1	0.668743	0.998732
1726	ENSMUST00000003386_ENSMUSG00000003299	ENSMUSG00000003299	0.765971	0.739882	0.198255	1	0.656133	0.998732
1727	ENSMUST00000003493_ENSMUSG00000003402	ENSMUSG00000003402	0.366459	0.335818	0.126101	1	0.722509	0.998732
1728	ENSMUST00000003512_ENSMUSG00000003420	ENSMUSG00000003420	0.711955	0.757048	1.8378	1	0.175209	0.998732
1729	ENSMUST00000003521_ENSMUSG00000003429	ENSMUSG00000003429	0.975823	0.981936	1.22448	1	0.268482	0.998732
1730	ENSMUST00000003620_ENSMUSG00000003526	ENSMUSG00000003526	0.947543	0.949065	0.00512199	1	0.942946	0.998732
1731	ENSMUST00000003622_ENSMUSG00000003528	ENSMUSG00000003528	0.944901	0.927564	0.872258	1	0.350331	0.998732
1732	ENSMUST00000003681_ENSMUSG00000003585	ENSMUSG00000003585	0.904686	0.895319	0.289989	1	0.590228	0.998732
1733	ENSMUST00000003714_ENSMUSG00000003617	ENSMUSG00000003617	0.120748	0.124717	0.0368589	1	0.847753	0.998732
1734	ENSMUST00000003720_ENSMUSG00000003623	ENSMUSG00000003623	0.558651	0.524386	1.82273	1	0.176988	0.998732
1735	ENSMUST00000003818_ENSMUSG00000003721	ENSMUSG00000003721	0.189311	0.383319	7.42571	1	0.00642984	0.549141
1736	ENSMUST00000003907_ENSMUSG00000003809	ENSMUSG00000003809	0.439303	0.435446	0.0191828	1	0.889844	0.998732
1737	ENSMUST00000003911_ENSMUSG00000003813	ENSMUSG00000003813	0.341463	0.358974	0.101544	1	0.749984	0.998732
1738	ENSMUST00000004057_ENSMUSG00000003955	ENSMUSG00000003955	0.96943	0.937714	2.61642	1	0.105763	0.998732
1739	ENSMUST00000004072_ENSMUSG00000003970	ENSMUSG00000003970	0.905982	0.906147	0.000106301	1	0.991774	1
1740	ENSMUST00000004136_ENSMUSG00000004038	ENSMUSG00000004038	0.920715	0.896669	0.94537	1	0.330901	0.998732
1741	ENSMUST00000004137_ENSMUSG00000004035	ENSMUSG00000004035	0.786532	0.82043	0.584791	1	0.444441	0.998732
1742	ENSMUST00000004140_ENSMUSG00000058135	ENSMUSG00000058135	0.885701	0.896529	2.26302	1	0.132495	0.998732
1743	ENSMUST00000004172_ENSMUSG00000004070	ENSMUSG00000004070	0.834019	0.815503	0.154316	1	0.694444	0.998732
1744	ENSMUST00000004200-1_ENSMUSG00000004096	ENSMUSG00000004096	0.832183	0.88645	1.17798	1	0.277768	0.998732
1745	ENSMUST00000004232_ENSMUSG00000074207	ENSMUSG00000074207	0.8893	0.887526	0.0979747	1	0.754274	0.998732
1746	ENSMUST00000004316_ENSMUSG00000004207	ENSMUSG00000004207	0.174385	0.176866	0.00761006	1	0.930484	0.998732
1747	ENSMUST00000004554_ENSMUSG00000012848	ENSMUSG00000012848	0.986493	0.977017	2.75185	1	0.0971421	0.998732
1748	ENSMUST00000004574-1_ENSMUSG00000004460	ENSMUSG00000004460	0.169035	0.0828177	4.25833	1	0.0390582	0.926734
1749	ENSMUST00000004574_ENSMUSG00000004460	ENSMUSG00000004460	0.764846	0.867618	4.56894	1	0.0325567	0.899309
1750	ENSMUST00000004673_ENSMUSG00000004558	ENSMUSG00000004558	0.702692	0.676306	1.8649	1	0.17206	0.998732
1751	ENSMUST00000004715_ENSMUSG00000061778	ENSMUSG00000061778	0.58579	0.314154	8.27492	1	0.00401965	0.485051
1752	ENSMUST00000004729_ENSMUSG00000004610	ENSMUSG00000004610	0.96453	0.958815	0.354257	1	0.551713	0.998732
1753	ENSMUST00000004920_ENSMUSG00000004798	ENSMUSG00000004798	0.151092	0.109189	0.516209	1	0.472463	0.998732
1754	ENSMUST00000005017_ENSMUSG00000004897	ENSMUSG00000004897	0.737912	0.718632	0.148924	1	0.699565	0.998732
1755	ENSMUST00000005051_ENSMUSG00000063229	ENSMUSG00000063229	0.194693	0.189503	0.134514	1	0.713797	0.998732
1756	ENSMUST00000005067_ENSMUSG00000004937	ENSMUSG00000004937	0.347851	0.491865	1.62671	1	0.202159	0.998732
1757	ENSMUST00000005292_ENSMUSG00000005161	ENSMUSG00000005161	0.888135	0.876196	0.216368	1	0.641821	0.998732
1758	ENSMUST00000005647_ENSMUSG00000005510	ENSMUSG00000005510	0.952897	0.950813	0.0216665	1	0.882978	0.998732
1759	ENSMUST00000005651_ENSMUSG00000005514	ENSMUSG00000005514	0.825357	0.81037	0.216326	1	0.641853	0.998732
1760	ENSMUST00000005685_ENSMUSG00000005547	ENSMUSG00000005547	0.958376	0.972194	1.77457	1	0.182818	0.998732
1761	ENSMUST00000005705_ENSMUSG00000005566	ENSMUSG00000005566	0.923026	0.895576	0.260829	1	0.609551	0.998732
1762	ENSMUST00000005820_ENSMUSG00000005677	ENSMUSG00000005677	0.262575	0.230068	0.389324	1	0.532655	0.998732
1763	ENSMUST00000005824_ENSMUSG00000005681	ENSMUSG00000005681	0.450925	0.461845	3.4677	1	0.0625783	0.972547
1764	ENSMUST00000005826-1_ENSMUSG00000005683	ENSMUSG00000005683	0.911393	0.881275	0.510211	1	0.475048	0.998732
1765	ENSMUST00000005953_ENSMUSG00000005803	ENSMUSG00000005803	0.824376	0.790604	1.33419	1	0.248062	0.998732
1766	ENSMUST00000005964_ENSMUSG00000028138	ENSMUSG00000028138	0.916017	0.909289	0.256148	1	0.612779	0.998732
1767	ENSMUST00000006094_ENSMUSG00000022445	ENSMUSG00000022445	0.891865	0.899707	0.743836	1	0.388435	0.998732
1768	ENSMUST00000006137_ENSMUSG00000005981	ENSMUSG00000005981	0.811911	0.808892	0.0114129	1	0.914923	0.998732
1769	ENSMUST00000006181_ENSMUSG00000006024	ENSMUSG00000006024	0.616566	0.596556	0.142731	1	0.705581	0.998732
1770	ENSMUST00000006217_ENSMUSG00000006058	ENSMUSG00000006058	0.897138	0.91841	0.570419	1	0.450092	0.998732
1771	ENSMUST00000006235_ENSMUSG00000021939	ENSMUSG00000021939	0.988545	0.989451	0.0472939	1	0.827841	0.998732
1772	ENSMUST00000006462_ENSMUSG00000006299	ENSMUSG00000006299	0.938614	0.912386	0.903697	1	0.341792	0.998732
1773	ENSMUST00000006478_ENSMUSG00000006315	ENSMUSG00000006315	0.943573	0.940101	0.0355549	1	0.850438	0.998732
1774	ENSMUST00000006496_ENSMUSG00000006333	ENSMUSG00000006333	0.989363	0.986315	0.578925	1	0.446734	0.998732
1775	ENSMUST00000006544_ENSMUSG00000006378	ENSMUSG00000006378	0.962057	0.943516	1.01359	1	0.314044	0.998732
1776	ENSMUST00000006557_ENSMUSG00000006390	ENSMUSG00000006390	0.74807	0.729756	0.0633183	1	0.801326	0.998732
1777	ENSMUST00000006629_ENSMUSG00000020315	ENSMUSG00000020315	0.810174	0.779718	0.194493	1	0.659203	0.998732
1778	ENSMUST00000006646_ENSMUSG00000006476	ENSMUSG00000006476	0.775432	0.779389	0.00246686	1	0.960387	0.999582
1779	ENSMUST00000006669_ENSMUSG00000006494	ENSMUSG00000006494	0.944	0.930955	0.233526	1	0.628921	0.998732
1780	ENSMUST00000006703_ENSMUSG00000021922	ENSMUSG00000021922	0.0084409	0.00861377	0.00457013	1	0.946102	0.998732
1781	ENSMUST00000006786_ENSMUSG00000036110	ENSMUSG00000036110	0.203951	0.190306	0.0613256	1	0.804413	0.998732
1782	ENSMUST00000006914_ENSMUSG00000006731	ENSMUSG00000006731	0.759124	0.789473	0.437859	1	0.508158	0.998732
1783	ENSMUST00000007131_ENSMUSG00000020917	ENSMUSG00000020917	0.574855	0.65035	3.57563	1	0.0586331	0.969588
1784	ENSMUST00000007139_ENSMUSG00000006941	ENSMUSG00000006941	0.435115	0.51813	0.840825	1	0.359161	0.998732
1785	ENSMUST00000007253_ENSMUSG00000007038	ENSMUSG00000007038	0.769658	0.679359	1.68286	1	0.194545	0.998732
1786	ENSMUST00000007921_ENSMUSG00000007777	ENSMUSG00000007777	0.877563	0.846553	0.513584	1	0.473592	0.998732
1787	ENSMUST00000007959-1_ENSMUSG00000007815	ENSMUSG00000007815	0.911093	0.936529	0.852767	1	0.355771	0.998732
1788	ENSMUST00000007959_ENSMUSG00000007815	ENSMUSG00000007815	0.0889072	0.0634713	0.852767	1	0.355771	0.998732
1789	ENSMUST00000008179_ENSMUSG00000008035	ENSMUSG00000008035	0.65397	0.683723	0.228991	1	0.632273	0.998732
1790	ENSMUST00000008684_ENSMUSG00000008540	ENSMUSG00000008540	0.815495	0.809215	0.78391	1	0.375948	0.998732
1791	ENSMUST00000008733_ENSMUSG00000029131	ENSMUSG00000029131	0.139028	0.139711	0.000178455	1	0.989342	1
1792	ENSMUST00000008801_ENSMUSG00000073424	ENSMUSG00000073424	0.912944	0.880093	1.03949	1	0.307941	0.998732
1793	ENSMUST00000008812_ENSMUSG00000008668	ENSMUSG00000008668	0.994792	0.995254	0.0353598	1	0.850844	0.998732
1794	ENSMUST00000008826_ENSMUSG00000008682	ENSMUSG00000008682	0.883779	0.869522	1.14887	1	0.283786	0.998732
1795	ENSMUST00000009036_ENSMUSG00000008892	ENSMUSG00000008892	0.872852	0.905366	1.15251	1	0.283024	0.998732
1796	ENSMUST00000009425_ENSMUSG00000009281	ENSMUSG00000009281	0.358103	0.369088	0.602247	1	0.437722	0.998732
1797	ENSMUST00000009699_ENSMUSG00000009555	ENSMUSG00000009555	0.60841	0.70756	1.20138	1	0.273046	0.998732
1798	ENSMUST00000009705_ENSMUSG00000026814	ENSMUSG00000026814	0.534417	0.575657	0.12421	1	0.724513	0.998732
1799	ENSMUST00000010208_ENSMUSG00000010064	ENSMUSG00000010064	0.0727725	0.0941473	5.03217	1	0.0248807	0.828657
1800	ENSMUST00000010241_ENSMUSG00000010097	ENSMUSG00000010097	0.0848955	0.0835697	0.00185153	1	0.965678	1
1801	ENSMUST00000010267_ENSMUSG00000010122	ENSMUSG00000010122	0.860368	0.868597	0.0346651	1	0.852299	0.998732
1802	ENSMUST00000010348_ENSMUSG00000079677	ENSMUSG00000079677	0.666335	0.648588	0.0646942	1	0.799225	0.998732
1803	ENSMUST00000010550_ENSMUSG00000010406	ENSMUSG00000010406	0.974211	0.970342	0.149644	1	0.698875	0.998732
1804	ENSMUST00000010753_ENSMUSG00000010609	ENSMUSG00000010609	0.025641	0.0414936	1.85391	1	0.173329	0.998732
1805	ENSMUST00000010795_ENSMUSG00000010651	ENSMUSG00000010651	0.869815	0.870074	-0.000766108	1	1	1
1806	ENSMUST00000010807_ENSMUSG00000010663	ENSMUSG00000010663	0.823498	0.770317	3.3142	1	0.0686838	0.988148
1807	ENSMUST00000011058_ENSMUSG00000010914	ENSMUSG00000010914	0.308772	0.213658	1.58431	1	0.208142	0.998732
1808	ENSMUST00000012348_ENSMUSG00000040562	ENSMUSG00000040562	0.90053	0.929989	0.912934	1	0.339337	0.998732
1809	ENSMUST00000013338_ENSMUSG00000064145	ENSMUSG00000064145	0.200901	0.11265	2.09463	1	0.147818	0.998732
1810	ENSMUST00000013693_ENSMUSG00000029213	ENSMUSG00000029213	0.706954	0.732079	0.0891711	1	0.765234	0.998732
1811	ENSMUST00000013737_ENSMUSG00000013593	ENSMUSG00000013593	0.965631	0.963508	0.0414643	1	0.838644	0.998732
1812	ENSMUST00000013845_ENSMUSG00000013701	ENSMUSG00000013701	0.883698	0.865749	0.485251	1	0.486053	0.998732
1813	ENSMUST00000014221_ENSMUSG00000014077	ENSMUSG00000014077	0.876228	0.88446	0.100125	1	0.75168	0.998732
1814	ENSMUST00000014457_ENSMUSG00000014313	ENSMUSG00000014313	0.995286	0.996735	0.514603	1	0.473153	0.998732
1815	ENSMUST00000014578_ENSMUSG00000059481	ENSMUSG00000059481	0.754963	0.747707	0.230374	1	0.631247	0.998732
1816	ENSMUST00000014686_ENSMUSG00000014542	ENSMUSG00000014542	0.764617	0.742229	0.248557	1	0.618093	0.998732
1817	ENSMUST00000014750-1_ENSMUSG00000014606	ENSMUSG00000014606	0.203577	0.184561	0.143079	1	0.705239	0.998732
1818	ENSMUST00000014750_ENSMUSG00000014606	ENSMUSG00000014606	0.687684	0.732557	0.645533	1	0.421714	0.998732
1819	ENSMUST00000015000_ENSMUSG00000014856	ENSMUSG00000014856	0.836407	0.820733	0.17319	1	0.677293	0.998732
1820	ENSMUST00000015157_ENSMUSG00000015013	ENSMUSG00000015013	0.832659	0.7869	0.683859	1	0.408261	0.998732
1821	ENSMUST00000015622_ENSMUSG00000015478	ENSMUSG00000015478	0.872938	0.849274	0.391086	1	0.531729	0.998732
1822	ENSMUST00000015667_ENSMUSG00000038642	ENSMUSG00000038642	0.158378	0.17137	0.070946	1	0.789964	0.998732
1823	ENSMUST00000015680_ENSMUSG00000015536	ENSMUSG00000015536	0.55923	0.603737	1.09092	1	0.296268	0.998732
1824	ENSMUST00000015719_ENSMUSG00000015575	ENSMUSG00000015575	0.921127	0.912226	0.109039	1	0.741241	0.998732
1825	ENSMUST00000015800_ENSMUSG00000015656	ENSMUSG00000015656	0.845004	0.842931	0.00691622	1	0.933721	0.998732
1826	ENSMUST00000015858_ENSMUSG00000015714	ENSMUSG00000015714	0.931951	0.893765	4.1514	1	0.0416002	0.928454
1827	ENSMUST00000015894_ENSMUSG00000015750	ENSMUSG00000015750	0.571278	0.550519	0.125336	1	0.723318	0.998732
1828	ENSMUST00000015941_ENSMUSG00000042118	ENSMUSG00000042118	0.742554	0.735493	0.0633915	1	0.801214	0.998732
1829	ENSMUST00000015950_ENSMUSG00000015806	ENSMUSG00000015806	0.92064	0.930457	0.832971	1	0.361415	0.998732
1830	ENSMUST00000015981_ENSMUSG00000015837	ENSMUSG00000015837	0.34134	0.332586	0.111062	1	0.738938	0.998732
1831	ENSMUST00000015998_ENSMUSG00000015854	ENSMUSG00000015854	0.907863	0.903454	0.0468469	1	0.828644	0.998732
1832	ENSMUST00000016034-1_ENSMUSG00000015890	ENSMUSG00000015890	0.916705	0.922262	0.0421347	1	0.837363	0.998732
1833	ENSMUST00000016081_ENSMUSG00000015937	ENSMUSG00000015937	0.662125	0.680103	0.121134	1	0.727807	0.998732
1834	ENSMUST00000016168_ENSMUSG00000016024	ENSMUSG00000016024	0.891811	0.91635	0.696264	1	0.404042	0.998732
1835	ENSMUST00000016309_ENSMUSG00000006301	ENSMUSG00000006301	0.69783	0.731763	0.266413	1	0.605748	0.998732
1836	ENSMUST00000016338_ENSMUSG00000016194	ENSMUSG00000016194	0.823513	0.813774	0.449397	1	0.502622	0.998732
1837	ENSMUST00000016452_ENSMUSG00000016308	ENSMUSG00000016308	0.849956	0.844895	0.0125592	1	0.91077	0.998732
1838	ENSMUST00000016463_ENSMUSG00000016319	ENSMUSG00000016319	0.976776	0.979121	0.138895	1	0.709382	0.998732
1839	ENSMUST00000016488_ENSMUSG00000016344	ENSMUSG00000016344	0.474901	0.452801	0.0931646	1	0.760192	0.998732
1840	ENSMUST00000016678_ENSMUSG00000016534	ENSMUSG00000016534	0.738234	0.796649	8.41263	1	0.00372624	0.485051
1841	ENSMUST00000016680_ENSMUSG00000031446	ENSMUSG00000031446	0.664896	0.536913	2.21773	1	0.136434	0.998732
1842	ENSMUST00000017086_ENSMUSG00000016942	ENSMUSG00000016942	0.652842	0.689327	1.24592	1	0.264333	0.998732
1843	ENSMUST00000017430_ENSMUSG00000017286	ENSMUSG00000017286	0.883262	0.834106	0.736958	1	0.390637	0.998732
1844	ENSMUST00000017488_ENSMUSG00000017344	ENSMUSG00000017344	0.775431	0.789221	1.55888	1	0.211829	0.998732
1845	ENSMUST00000017548_ENSMUSG00000017404	ENSMUSG00000017404	0.970701	0.963178	0.642508	1	0.422804	0.998732
1846	ENSMUST00000017567_ENSMUSG00000017421	ENSMUSG00000017421	0.868132	0.875	0.0224427	1	0.880915	0.998732
1847	ENSMUST00000017572_ENSMUSG00000017428	ENSMUSG00000017428	0.466272	0.439142	0.213239	1	0.644241	0.998732
1848	ENSMUST00000017597_ENSMUSG00000017453	ENSMUSG00000017453	0.919755	0.924369	0.0676762	1	0.794751	0.998732
1849	ENSMUST00000017637_ENSMUSG00000017493	ENSMUSG00000017493	0.955493	0.958602	0.264575	1	0.606994	0.998732
1850	ENSMUST00000017851_ENSMUSG00000017707	ENSMUSG00000017707	0.735833	0.699917	0.900308	1	0.342699	0.998732
1851	ENSMUST00000017945_ENSMUSG00000017801	ENSMUSG00000017801	0.411389	0.46487	0.220766	1	0.638457	0.998732
1852	ENSMUST00000018186-1_ENSMUSG00000018042	ENSMUSG00000018042	0.196659	0.164456	0.771273	1	0.379824	0.998732
1853	ENSMUST00000018186_ENSMUSG00000018042	ENSMUSG00000018042	0.648359	0.651237	0.00200494	1	0.964285	1
1854	ENSMUST00000018315_ENSMUSG00000018171	ENSMUSG00000018171	0.865071	0.80316	3.43467	1	0.0638414	0.972547
1855	ENSMUST00000018430_ENSMUSG00000018286	ENSMUSG00000018286	0.947356	0.954339	0.206665	1	0.649394	0.998732
1856	ENSMUST00000018699_ENSMUSG00000020884	ENSMUSG00000020884	0.686742	0.692041	0.0894653	1	0.764858	0.998732
1857	ENSMUST00000018737_ENSMUSG00000018593	ENSMUSG00000018593	0.682825	0.676117	0.00693425	1	0.933635	0.998732
1858	ENSMUST00000018744_ENSMUSG00000020534	ENSMUSG00000020534	0.74153	0.677196	3.00308	1	0.0831065	0.998732
1859	ENSMUST00000018803_ENSMUSG00000018659	ENSMUSG00000018659	0.434587	0.351524	4.05868	1	0.0439447	0.928454
1860	ENSMUST00000018821_ENSMUSG00000018677	ENSMUSG00000018677	0.621146	0.611241	0.21455	1	0.643224	0.998732
1861	ENSMUST00000018914_ENSMUSG00000018770	ENSMUSG00000018770	0.707519	0.710062	0.0260523	1	0.871773	0.998732
1862	ENSMUST00000019071_ENSMUSG00000018927	ENSMUSG00000018927	0.692629	0.683776	0.0175601	1	0.894577	0.998732
1863	ENSMUST00000019198_ENSMUSG00000019054	ENSMUSG00000019054	0.922017	0.914584	0.0793539	1	0.778175	0.998732
1864	ENSMUST00000019317_ENSMUSG00000019173	ENSMUSG00000019173	0.218392	0.230674	0.13121	1	0.717181	0.998732
1865	ENSMUST00000019323_ENSMUSG00000019179	ENSMUSG00000019179	0.964528	0.965188	0.00312173	1	0.955443	0.999582
1866	ENSMUST00000019382_ENSMUSG00000031708	ENSMUSG00000031708	0.885881	0.875698	0.380501	1	0.537335	0.998732
1867	ENSMUST00000019469_ENSMUSG00000078650	ENSMUSG00000078650	0.924814	0.899917	1.29775	1	0.254624	0.998732
1868	ENSMUST00000019512_ENSMUSG00000019368	ENSMUSG00000019368	0.645905	0.655742	0.018696	1	0.891242	0.998732
1869	ENSMUST00000019723_ENSMUSG00000019579	ENSMUSG00000019579	0.846444	0.872641	0.821631	1	0.364704	0.998732
1870	ENSMUST00000019726_ENSMUSG00000024197	ENSMUSG00000024197	0.792914	0.718931	1.09921	1	0.29444	0.998732
1871	ENSMUST00000019854_ENSMUSG00000019710	ENSMUSG00000019710	0.420815	0.301931	7.10143	1	0.00770223	0.549141
1872	ENSMUST00000019939_ENSMUSG00000019804	ENSMUSG00000019804	0.925673	0.902508	0.520091	1	0.470803	0.998732
1873	ENSMUST00000019962_ENSMUSG00000019818	ENSMUSG00000019818	0.442415	0.394178	1.66815	1	0.196506	0.998732
1874	ENSMUST00000020022_ENSMUSG00000019872	ENSMUSG00000019872	0.855656	0.871695	0.107275	1	0.743268	0.998732
1875	ENSMUST00000020034_ENSMUSG00000019883	ENSMUSG00000019883	0.59362	0.538374	0.75806	1	0.383936	0.998732
1876	ENSMUST00000020161_ENSMUSG00000019987	ENSMUSG00000019987	0.9544	0.958866	0.392428	1	0.531026	0.998732
1877	ENSMUST00000020182_ENSMUSG00000020003	ENSMUSG00000020003	0.771152	0.798871	0.551033	1	0.457896	0.998732
1878	ENSMUST00000020238_ENSMUSG00000020048	ENSMUSG00000020048	0.766696	0.764961	0.00954488	1	0.922172	0.998732
1879	ENSMUST00000020241_ENSMUSG00000020051	ENSMUSG00000020051	0.802037	0.798017	0.0295891	1	0.863426	0.998732
1880	ENSMUST00000020286_ENSMUSG00000020089	ENSMUSG00000020089	0.692455	0.71704	0.820848	1	0.364932	0.998732
1881	ENSMUST00000020307_ENSMUSG00000020107	ENSMUSG00000020107	0.217923	0.292192	1.17571	1	0.278231	0.998732
1882	ENSMUST00000020309_ENSMUSG00000020109	ENSMUSG00000020109	0.222731	0.254771	0.196313	1	0.657714	0.998732
1883	ENSMUST00000020329_ENSMUSG00000020122	ENSMUSG00000020122	0.230237	0.15848	1.44922	1	0.228653	0.998732
1884	ENSMUST00000020359_ENSMUSG00000020150	ENSMUSG00000020150	0.0245558	0.0301576	0.657611	1	0.417405	0.998732
1885	ENSMUST00000020461_ENSMUSG00000055053	ENSMUSG00000055053	0.0819599	0.111845	0.642703	1	0.422734	0.998732
1886	ENSMUST00000020463_ENSMUSG00000020238	ENSMUSG00000020238	0.521749	0.654185	2.85999	1	0.0908083	0.998732
1887	ENSMUST00000020501_ENSMUSG00000020265	ENSMUSG00000020265	0.925085	0.909274	0.160698	1	0.688515	0.998732
1888	ENSMUST00000020523_ENSMUSG00000020283	ENSMUSG00000020283	0.830404	0.831683	0.000716632	1	0.978643	1
1889	ENSMUST00000020529_ENSMUSG00000020288	ENSMUSG00000020288	0.693781	0.682183	0.0153281	1	0.901468	0.998732
1890	ENSMUST00000020550_ENSMUSG00000020307	ENSMUSG00000020307	0.498683	0.541197	0.555778	1	0.455966	0.998732
1891	ENSMUST00000020553_ENSMUSG00000020309	ENSMUSG00000020309	0.0958313	0.156675	1.6855	1	0.194195	0.998732
1892	ENSMUST00000020578_ENSMUSG00000020328	ENSMUSG00000020328	0.764004	0.774475	0.0318525	1	0.858352	0.998732
1893	ENSMUST00000020608-1_ENSMUSG00000020349	ENSMUSG00000020349	0.851902	0.799979	0.849084	1	0.356812	0.998732
1894	ENSMUST00000020630_ENSMUSG00000020361	ENSMUSG00000020361	0.754623	0.761291	0.0237636	1	0.877488	0.998732
1895	ENSMUST00000020637_ENSMUSG00000020368	ENSMUSG00000020368	0.221502	0.179116	1.54082	1	0.214496	0.998732
1896	ENSMUST00000020640_ENSMUSG00000020372	ENSMUSG00000020372	0.957629	0.96442	0.735464	1	0.391118	0.998732
1897	ENSMUST00000020653_ENSMUSG00000020386	ENSMUSG00000020386	0.929284	0.946554	1.22046	1	0.26927	0.998732
1898	ENSMUST00000020657-1_ENSMUSG00000020390	ENSMUSG00000020390	0.747529	0.823113	2.18031	1	0.139787	0.998732
1899	ENSMUST00000020673_ENSMUSG00000020402	ENSMUSG00000020402	0.183432	0.14733	1.98376	1	0.158995	0.998732
1900	ENSMUST00000020687_ENSMUSG00000020415	ENSMUSG00000020415	0.59799	0.5975	2.44962e-05	1	0.996051	1
1901	ENSMUST00000020710_ENSMUSG00000020432	ENSMUSG00000020432	0.112962	0.161605	0.894941	1	0.344142	0.998732
1902	ENSMUST00000020717_ENSMUSG00000020440	ENSMUSG00000020440	0.824196	0.846449	0.762364	1	0.38259	0.998732
1903	ENSMUST00000020846_ENSMUSG00000020538	ENSMUSG00000020538	0.397476	0.408723	0.0259945	1	0.871914	0.998732
1904	ENSMUST00000020864_ENSMUSG00000020553	ENSMUSG00000020553	0.862574	0.83296	0.615065	1	0.432887	0.998732
1905	ENSMUST00000020909_ENSMUSG00000020585	ENSMUSG00000020585	0.809452	0.808161	-0.000602407	1	1	1
1906	ENSMUST00000021052_ENSMUSG00000078619	ENSMUSG00000078619	0.659753	0.584228	1.13744	1	0.286194	0.998732
1907	ENSMUST00000021062_ENSMUSG00000020719	ENSMUSG00000020719	0.624999	0.599621	0.556229	1	0.455784	0.998732
1908	ENSMUST00000021077_ENSMUSG00000020733	ENSMUSG00000020733	0.943069	0.967819	3.68903	1	0.0547714	0.952391
1909	ENSMUST00000021087_ENSMUSG00000020743	ENSMUSG00000020743	0.832255	0.888243	1.25255	1	0.263066	0.998732
1910	ENSMUST00000021114_ENSMUSG00000020766	ENSMUSG00000020766	0.876347	0.905021	0.975291	1	0.323364	0.998732
1911	ENSMUST00000021231_ENSMUSG00000020865	ENSMUSG00000020865	0.341567	0.374889	0.0499	1	0.823237	0.998732
1912	ENSMUST00000021443-1_ENSMUSG00000021048	ENSMUSG00000021048	0.126437	0.127056	0.000196236	1	0.988823	1
1913	ENSMUST00000021443_ENSMUSG00000021048	ENSMUSG00000021048	0.873563	0.872944	0.000196236	1	0.988823	1
1914	ENSMUST00000021514_ENSMUSG00000021096	ENSMUSG00000021096	0.907926	0.902734	0.036542	1	0.848401	0.998732
1915	ENSMUST00000021559_ENSMUSG00000021131	ENSMUSG00000021131	0.912298	0.915369	0.0102322	1	0.919428	0.998732
1916	ENSMUST00000021595_ENSMUSG00000021178	ENSMUSG00000021178	0.935025	0.908922	0.765565	1	0.381592	0.998732
1917	ENSMUST00000021630_ENSMUSG00000021210	ENSMUSG00000021210	0.868335	0.891382	5.01302	1	0.0251574	0.828657
1918	ENSMUST00000021632_ENSMUSG00000021211	ENSMUSG00000021211	0.95657	0.94465	0.237243	1	0.626205	0.998732
1919	ENSMUST00000021634_ENSMUSG00000021213	ENSMUSG00000021213	0.940987	0.961897	1.97982	1	0.15941	0.998732
1920	ENSMUST00000021667_ENSMUSG00000021241	ENSMUSG00000021241	0.498824	0.450064	0.493464	1	0.482386	0.998732
1921	ENSMUST00000021719_ENSMUSG00000021290	ENSMUSG00000021290	0.964801	0.973113	0.911766	1	0.339646	0.998732
1922	ENSMUST00000021773_ENSMUSG00000021340	ENSMUSG00000021340	0.630887	0.481263	3.78294	1	0.0517777	0.944437
1923	ENSMUST00000021790_ENSMUSG00000021361	ENSMUSG00000021361	0.922164	0.936306	0.648259	1	0.420736	0.998732
1924	ENSMUST00000021843_ENSMUSG00000046949	ENSMUSG00000046949	0.162694	0.103907	4.25567	1	0.0391195	0.926734
1925	ENSMUST00000021854_ENSMUSG00000021417	ENSMUSG00000021417	0.36193	0.378572	0.234598	1	0.628135	0.998732
1926	ENSMUST00000021929_ENSMUSG00000021476	ENSMUSG00000021476	0.889984	0.902341	0.184215	1	0.667776	0.998732
1927	ENSMUST00000021933_ENSMUSG00000021477	ENSMUSG00000021477	0.965871	0.966385	0.00311904	1	0.955463	0.999582
1928	ENSMUST00000021948_ENSMUSG00000021492	ENSMUSG00000021492	0.838874	0.861197	1.11996	1	0.289927	0.998732
1929	ENSMUST00000021958_ENSMUSG00000021496	ENSMUSG00000021496	0.902928	0.927604	0.350319	1	0.553933	0.998732
1930	ENSMUST00000021993_ENSMUSG00000021520	ENSMUSG00000021520	0.988506	0.986858	0.139773	1	0.708507	0.998732
1931	ENSMUST00000022060_ENSMUSG00000021576	ENSMUSG00000021576	0.609898	0.643454	0.574734	1	0.448384	0.998732
1932	ENSMUST00000022062-1_ENSMUSG00000021577	ENSMUSG00000021577	0.854489	0.859024	0.021456	1	0.883543	0.998732
1933	ENSMUST00000022062_ENSMUSG00000021577	ENSMUSG00000021577	0.116295	0.107451	0.146953	1	0.701465	0.998732
1934	ENSMUST00000022098_ENSMUSG00000021607	ENSMUSG00000021607	0.862927	0.90501	1.06521	1	0.302031	0.998732
1935	ENSMUST00000022135_ENSMUSG00000078941	ENSMUSG00000078941	0.379843	0.390047	0.0225252	1	0.880698	0.998732
1936	ENSMUST00000022163_ENSMUSG00000021660	ENSMUSG00000021660	0.023244	0.030366	0.385289	1	0.534786	0.998732
1937	ENSMUST00000022268_ENSMUSG00000021748	ENSMUSG00000021748	0.76338	0.734021	0.937478	1	0.332927	0.998732
1938	ENSMUST00000022286_ENSMUSG00000021764	ENSMUSG00000021764	0.922393	0.936223	0.599991	1	0.438582	0.998732
1939	ENSMUST00000022293_ENSMUSG00000021771	ENSMUSG00000021771	0.588159	0.590184	0.00250748	1	0.960063	0.999582
1940	ENSMUST00000022317_ENSMUSG00000021792	ENSMUSG00000021792	0.603445	0.586644	0.0776053	1	0.780569	0.998732
1941	ENSMUST00000022322-1_ENSMUSG00000021794	ENSMUSG00000021794	0.118634	0.130645	0.747115	1	0.387391	0.998732
1942	ENSMUST00000022322_ENSMUSG00000021794	ENSMUSG00000021794	0.653656	0.62725	1.62767	1	0.202025	0.998732
1943	ENSMUST00000022428_ENSMUSG00000021876	ENSMUSG00000021876	0.130722	0.137838	0.328446	1	0.566576	0.998732
1944	ENSMUST00000022429_ENSMUSG00000021877	ENSMUSG00000021877	0.811513	0.840552	0.77369	1	0.379078	0.998732
1945	ENSMUST00000022437_ENSMUSG00000021884	ENSMUSG00000021884	0.866792	0.893759	2.01832	1	0.155411	0.998732
1946	ENSMUST00000022543_ENSMUSG00000021973	ENSMUSG00000021973	0.572089	0.48679	1.1827	1	0.276807	0.998732
1947	ENSMUST00000022573_ENSMUSG00000021996	ENSMUSG00000021996	0.831316	0.824093	0.0888541	1	0.765639	0.998732
1948	ENSMUST00000022576_ENSMUSG00000021999	ENSMUSG00000021999	0.932361	0.942384	0.209671	1	0.647025	0.998732
1949	ENSMUST00000022587_ENSMUSG00000022010	ENSMUSG00000022010	0.893797	0.754928	6.4347	1	0.0111912	0.612525
1950	ENSMUST00000022616_ENSMUSG00000022037	ENSMUSG00000022037	0.959806	0.957478	0.176228	1	0.674635	0.998732
1951	ENSMUST00000022693_ENSMUSG00000022098	ENSMUSG00000022098	0.877067	0.829945	0.839834	1	0.359444	0.998732
1952	ENSMUST00000022704-1_ENSMUSG00000022108	ENSMUSG00000022108	0.0130147	0.0217537	3.09606	1	0.0784819	0.998732
1953	ENSMUST00000022704_ENSMUSG00000022108	ENSMUSG00000022108	0.93192	0.928288	0.14013	1	0.708152	0.998732
1954	ENSMUST00000022706_ENSMUSG00000022110	ENSMUSG00000022110	0.397995	0.429315	0.549635	1	0.458467	0.998732
1955	ENSMUST00000022749_ENSMUSG00000022149	ENSMUSG00000022149	0.859427	0.845787	0.643562	1	0.422424	0.998732
1956	ENSMUST00000022821_ENSMUSG00000022210	ENSMUSG00000022210	0.840152	0.868195	0.927559	1	0.335498	0.998732
1957	ENSMUST00000022842_ENSMUSG00000022234	ENSMUSG00000022234	0.952498	0.964414	0.48583	1	0.485794	0.998732
1958	ENSMUST00000022849_ENSMUSG00000022241	ENSMUSG00000022241	0.911295	0.879373	0.713642	1	0.398237	0.998732
1959	ENSMUST00000022861_ENSMUSG00000072664	ENSMUSG00000072664	0.837988	0.815485	0.278074	1	0.597966	0.998732
1960	ENSMUST00000022915-1_ENSMUSG00000022304	ENSMUSG00000022304	0.0326114	0.0319977	0.00308294	1	0.955721	0.999582
1961	ENSMUST00000022925_ENSMUSG00000022312	ENSMUSG00000022312	0.946565	0.919199	2.392	1	0.121958	0.998732
1962	ENSMUST00000022946_ENSMUSG00000022323	ENSMUSG00000022323	0.942692	0.937703	0.572182	1	0.449393	0.998732
1963	ENSMUST00000022960_ENSMUSG00000022336	ENSMUSG00000022336	0.878286	0.879113	0.000711481	1	0.97872	1
1964	ENSMUST00000022993_ENSMUSG00000022365	ENSMUSG00000022365	0.624327	0.614292	0.0494994	1	0.823937	0.998732
1965	ENSMUST00000023036_ENSMUSG00000022400	ENSMUSG00000022400	0.937057	0.942694	0.0690254	1	0.792761	0.998732
1966	ENSMUST00000023071_ENSMUSG00000022437	ENSMUSG00000022437	0.659322	0.6568	0.00394896	1	0.949893	0.999083
1967	ENSMUST00000023083_ENSMUSG00000061740	ENSMUSG00000061740	0.733478	0.722054	0.0532595	1	0.817486	0.998732
1968	ENSMUST00000023085_ENSMUSG00000022450	ENSMUSG00000022450	0.97538	0.979174	0.379542	1	0.537848	0.998732
1969	ENSMUST00000023099_ENSMUSG00000022462	ENSMUSG00000022462	0.603334	0.415119	5.09118	1	0.0240478	0.828657
1970	ENSMUST00000023116_ENSMUSG00000022477	ENSMUSG00000022477	0.93542	0.896949	1.21699	1	0.269951	0.998732
1971	ENSMUST00000023146_ENSMUSG00000022503	ENSMUSG00000022503	0.824399	0.857101	0.398857	1	0.52768	0.998732
1972	ENSMUST00000023156_ENSMUSG00000022514	ENSMUSG00000022514	0.0882892	0.113861	0.59447	1	0.440696	0.998732
1973	ENSMUST00000023203_ENSMUSG00000022546	ENSMUSG00000022546	0.895833	0.896028	0.000115783	1	0.991415	1
1974	ENSMUST00000023210_ENSMUSG00000022551	ENSMUSG00000022551	0.907392	0.907018	0.000715775	1	0.978656	1
1975	ENSMUST00000023225_ENSMUSG00000022564	ENSMUSG00000022564	0.878985	0.869261	0.131052	1	0.717344	0.998732
1976	ENSMUST00000023231_ENSMUSG00000022570	ENSMUSG00000022570	0.335542	0.371415	0.168305	1	0.681623	0.998732
1977	ENSMUST00000023334-1_ENSMUSG00000022656	ENSMUSG00000022656	0.746462	0.77358	0.130704	1	0.717703	0.998732
1978	ENSMUST00000023357_ENSMUSG00000022677	ENSMUSG00000022677	0.671274	0.770943	1.51497	1	0.218382	0.998732
1979	ENSMUST00000023361_ENSMUSG00000022680	ENSMUSG00000022680	0.674791	0.656344	0.0430941	1	0.835548	0.998732
1980	ENSMUST00000023362_ENSMUSG00000022681	ENSMUSG00000022681	0.434479	0.325781	1.28431	1	0.257099	0.998732
1981	ENSMUST00000023432-1_ENSMUSG00000022751	ENSMUSG00000022751	0.696088	0.738553	1.32072	1	0.250463	0.998732
1982	ENSMUST00000023432_ENSMUSG00000022751	ENSMUSG00000022751	0.0493807	0.062447	0.514892	1	0.473029	0.998732
1983	ENSMUST00000023450_ENSMUSG00000022766	ENSMUSG00000022766	0.502208	0.545242	2.17856	1	0.139946	0.998732
1984	ENSMUST00000023455_ENSMUSG00000022771	ENSMUSG00000022771	0.514872	0.462668	0.348621	1	0.554895	0.998732
1985	ENSMUST00000023550_ENSMUSG00000022844	ENSMUSG00000022844	0.93302	0.88712	1.42942	1	0.231859	0.998732
1986	ENSMUST00000023554_ENSMUSG00000022848	ENSMUSG00000022848	0.610919	0.669562	0.386965	1	0.533899	0.998732
1987	ENSMUST00000023559_ENSMUSG00000022853	ENSMUSG00000022853	0.842544	0.884009	1.80963	1	0.178553	0.998732
1988	ENSMUST00000023583_ENSMUSG00000022868	ENSMUSG00000022868	0.867842	0.871573	0.968836	1	0.324971	0.998732
1989	ENSMUST00000023587_ENSMUSG00000022871	ENSMUSG00000022871	0.80684	0.838769	3.62517	1	0.0569118	0.964057
1990	ENSMUST00000023590_ENSMUSG00000022877	ENSMUSG00000022877	0.9156	0.93125	2.34996	1	0.125286	0.998732
1991	ENSMUST00000023599_ENSMUSG00000022884	ENSMUSG00000022884	0.649237	0.709416	3.98119	1	0.046011	0.930701
1992	ENSMUST00000023608_ENSMUSG00000022890	ENSMUSG00000022890	0.885485	0.85742	1.83348	1	0.175718	0.998732
1993	ENSMUST00000023677_ENSMUSG00000022956	ENSMUSG00000022956	0.990597	0.987333	0.483106	1	0.487019	0.998732
1994	ENSMUST00000023693_ENSMUSG00000022971	ENSMUSG00000022971	0.0960705	0.0496901	4.40415	1	0.0358516	0.912139
1995	ENSMUST00000023749_ENSMUSG00000023010	ENSMUSG00000023010	0.899357	0.9036	0.1643	1	0.685228	0.998732
1996	ENSMUST00000023760_ENSMUSG00000023019	ENSMUSG00000023019	0.966202	0.979823	1.59459	1	0.206671	0.998732
1997	ENSMUST00000023803_ENSMUSG00000023043	ENSMUSG00000023043	0.963653	0.957376	0.265284	1	0.606513	0.998732
1998	ENSMUST00000023805_ENSMUSG00000023044	ENSMUSG00000023044	0.921409	0.923016	0.00488343	1	0.944288	0.998732
[truncated: 2,897 more rows]
