# Supplementary material for: Gene body DNA hydroxymethylation restricts the magnitude of transcriptional changes during aging
Source: Nat Commun. 2024 Jul 28;15:6357. doi: 10.1038/s41467-024-50725-y (PMC11284234; doi:10.1038/s41467-024-50725-y)
Supplement: Supplementary file 12 — Supplementary Dataset 9 [file 41467_2024_50725_MOESM12_ESM.xlsx]

## Sheet: Cleaned_data_NA_removed
Name	log2FC	pvalue	qvalue	Number.Y	Number.O	Mean_length.Y	Mean_length.O
ENSMUST00000000001	-0.0770043	0.317275	0.989709	288	380	1873.57	1816.07
ENSMUST00000000028	-0.55723	0.441602	0.989709	1	5	1888	1366.4
ENSMUST00000000049	-0.0404092	0.118033	0.977697	8832	12109	1049.49	1033.56
ENSMUST00000000058	-0.320834	0.150711	0.989709	31	44	1562.26	1237.48
ENSMUST00000000080	-0.0405921	0.87123	0.994327	26	32	1815.92	1819.34
ENSMUST00000000087	0.192426	0.683386	0.989709	20	10	1961.7	2074.4
ENSMUST00000000090	-0.0147156	0.389981	0.989709	1775	1966	680.786	676.241
ENSMUST00000000095	-0.0503309	0.923995	0.995363	7	14	1357.43	1345.43
ENSMUST00000000122	-0.0153528	0.963941	0.997989	13	20	1985.15	1828.45
ENSMUST00000000129	-0.342485	0.510198	0.989709	10	11	2127.7	1791.73
ENSMUST00000000137	-0.147228	0.0848206	0.950731	334	418	1445.29	1331.04
ENSMUST00000000153	-0.0460469	0.581159	0.989709	261	424	2096.81	1993.96
ENSMUST00000000163	-0.0874997	0.520518	0.989709	27	38	1469.63	1432.21
ENSMUST00000000175	-0.0106911	0.712914	0.989709	946	1241	1105.07	1099.06
ENSMUST00000000188	0.711672	0.0252479	0.85776	26	25	974.154	1560.16
ENSMUST00000000193	0.502641	0.231038	0.989709	2	19	574	757.211
ENSMUST00000000253	-0.667072	0.0868024	0.950731	9	22	1760.11	1110.5
ENSMUST00000000260	-0.109502	0.663222	0.989709	4	6	1473.5	1391.17
ENSMUST00000000284	-0.329232	0.0694447	0.948393	60	78	1688.13	1420.95
ENSMUST00000000285	-0.289301	0.769133	0.9898	4	4	2264.75	1854.5
ENSMUST00000000287	-0.0397687	0.661846	0.989709	183	255	1511.85	1474.51
ENSMUST00000000291	0.45878	0.162986	0.989709	18	27	1429.67	1628.37
ENSMUST00000000299	0.0249496	0.906793	0.995129	29	88	1728.45	1733.01
ENSMUST00000000304	-0.620178	0.13731	0.984464	6	9	1331	727
ENSMUST00000000305	-0.0735522	0.509507	0.989709	30	37	1019.4	1011.11
ENSMUST00000000310	0.0540269	0.442453	0.989709	182	287	630.044	646.268
ENSMUST00000000312	-0.0147395	0.954227	0.997298	133	24	1854.29	1811.83
ENSMUST00000000314	0.469912	0.671487	0.989709	3	2	726.667	1021.5
ENSMUST00000000326	-0.147645	0.897982	0.995129	2	11	2058.5	1964.09
ENSMUST00000000327	0.6235	0.696711	0.989709	1	2	993	1530.5
ENSMUST00000000329	0.552588	0.567621	0.989709	1	5	499	734.8
ENSMUST00000000335	-0.0589942	0.0753752	0.949544	263	393	1273.47	1234.68
ENSMUST00000000348	-0.0275881	0.826208	0.992479	50	61	1266.14	1248.77
ENSMUST00000000349	-0.0101905	0.918415	0.995363	174	236	1452.86	1499.1
ENSMUST00000000356	-0.0100584	0.82942	0.992479	538	703	1382.65	1381.13
ENSMUST00000000365	-0.050562	0.355377	0.989709	166	234	830.398	796.949
ENSMUST00000000384	-0.289777	0.327534	0.989709	29	49	2074.97	1860.29
ENSMUST00000000388	-0.0143044	0.962332	0.997989	48	70	1451.92	1551.74
ENSMUST00000000394	0.21615	0.286481	0.989709	36	49	1632	1839.43
ENSMUST00000000395	-0.271499	0.737047	0.989709	4	16	1529.75	1775.56
ENSMUST00000000430	-0.0427467	0.830075	0.992479	45	53	1618.78	1691.96
ENSMUST00000000449	0.108926	0.45273	0.989709	76	81	1286.55	1389.54
ENSMUST00000000450	0.211743	0.740639	0.989709	8	13	1254.12	1235.08
ENSMUST00000000451	0.151168	0.312306	0.989709	107	147	2039.25	2134.5
ENSMUST00000000466	-0.100144	0.0605442	0.943298	2229	1759	1359.8	1307.67
ENSMUST00000000476	-1.41401	0.226929	0.989709	4	9	3725.5	1476.56
ENSMUST00000000500	0.339256	0.613149	0.989709	4	9	1745.75	1994
ENSMUST00000000505	-0.25508	0.22393	0.989709	33	48	1675.64	1507.75
ENSMUST00000000514	-0.872741	0.544835	0.989709	2	5	1866	1201.2
ENSMUST00000000542	-0.189654	0.740793	0.989709	4	15	1778	1553.87
ENSMUST00000000543	0.57775	0.481492	0.989709	3	8	1453.33	1746.75
ENSMUST00000000544	0.126626	0.680354	0.989709	15	26	1596	1520.42
ENSMUST00000000579	-0.613977	0.0844939	0.950731	12	24	1798.58	1387.79
ENSMUST00000000590	-0.126725	0.397819	0.989709	164	231	1896.13	1747.21
ENSMUST00000000594	-0.0212346	0.620784	0.989709	340	499	1016.06	1010.14
ENSMUST00000000608	0.00547786	0.942756	0.996603	658	779	1341.44	1343.05
ENSMUST00000000619	-0.217694	0.103473	0.968618	110	168	2041.72	1774.56
ENSMUST00000000642	-1.2878	0.0906124	0.956298	2	5	3591.5	1338
ENSMUST00000000645	-0.259386	0.63942	0.989709	11	18	1188.55	1107.44
ENSMUST00000000674	-0.602461	0.756609	0.9898	2	2	1165	854
ENSMUST00000000687	-0.0477482	0.00464406	0.671821	2217	3456	1158.76	1133.45
ENSMUST00000000696	-0.0391383	0.287333	0.989709	90	231	543.822	527.156
ENSMUST00000000707	1.60853	0.0137949	0.820927	3	16	506	1814.88
ENSMUST00000000724	-0.108329	0.484963	0.989709	168	226	1858.07	1759.9
ENSMUST00000000727	-0.029526	0.749512	0.989709	215	356	1868.36	1816.25
ENSMUST00000000755	0.102154	0.34129	0.989709	38	47	1117.76	1186.91
ENSMUST00000000756	-0.0218014	0.0228149	0.851537	2500	3477	743.638	736.995
ENSMUST00000000759	-0.00591358	0.965971	0.998203	205	293	1583.41	1638.85
ENSMUST00000000767	-0.206718	0.463339	0.989709	15	43	2118.13	1863.74
ENSMUST00000000769	-0.0448574	0.0945494	0.956298	2485	2771	1240.56	1211.89
ENSMUST00000000776	0.304562	0.450464	0.989709	22	22	1676.73	2276.55
ENSMUST00000000793	-0.303799	0.369719	0.989709	13	19	1554.77	1264.26
ENSMUST00000000804	-0.11527	0.0935659	0.956298	479	660	1783.44	1660.92
ENSMUST00000000808	0.532925	0.607794	0.989709	1	5	1419	1726.2
ENSMUST00000000828	-0.142335	0.592315	0.989709	22	29	1887.64	1770.07
ENSMUST00000000844	-0.0324915	0.845358	0.993483	33	43	1180.21	1177.49
ENSMUST00000000894	-0.531724	0.3458	0.989709	13	5	1926.77	1526.6
ENSMUST00000000896	-0.0429584	0.53592	0.989709	277	190	1201.49	1172.23
ENSMUST00000000925	0.0776862	0.588396	0.989709	52	64	1242.88	1284.84
ENSMUST00000000939	0.0597994	0.76254	0.9898	47	75	1602.64	1587.79
ENSMUST00000000940	-0.0950544	0.607026	0.989709	34	40	1368.94	1293.12
ENSMUST00000000958	0.142011	0.485673	0.989709	54	62	1372.2	1540.9
ENSMUST00000000984	-0.713472	0.198946	0.989709	5	10	1495	966.1
ENSMUST00000000985	-0.101172	0.18736	0.989709	157	223	1308.69	1247.63
ENSMUST00000001002	-0.18709	0.616943	0.989709	18	32	1888.33	1682.19
ENSMUST00000001027	-0.00843457	0.946908	0.996603	126	157	2071.76	1984.87
ENSMUST00000001036	-0.779815	0.0758107	0.949544	18	16	2229.94	1598.38
ENSMUST00000001042	-0.0601207	0.661026	0.989709	51	69	1256.96	1191.1
ENSMUST00000001043	-0.394219	0.0239368	0.857506	59	55	1789.15	1457.84
ENSMUST00000001046	-0.0526363	0.642902	0.989709	3	27	570.333	553.333
ENSMUST00000001051	0.122885	0.192207	0.989709	11	51	494.818	537.627
ENSMUST00000001055	0.0674688	0.709025	0.989709	23	24	965.826	1009.42
ENSMUST00000001059	-0.420639	0.0182311	0.842583	86	102	2179.56	1914.08
ENSMUST00000001063	0.616362	0.513608	0.989709	3	3	690.333	1002.33
ENSMUST00000001079	0.276778	0.179599	0.989709	43	59	1801.84	2099.47
ENSMUST00000001080	0.490289	0.0467987	0.933414	11	22	808.909	1182.95
ENSMUST00000001081	0.00892035	0.960273	0.997989	46	58	1518.54	1571.19
ENSMUST00000001092	-0.0722074	0.70456	0.989709	52	51	1974.12	1868.69
ENSMUST00000001108	0.201585	0.650926	0.989709	19	30	1900	2064.67
ENSMUST00000001109	0.627487	0.119863	0.977697	6	11	1049.5	1498
ENSMUST00000001115	-0.266787	0.382216	0.989709	29	35	2286.07	1994.63
ENSMUST00000001116	-0.156098	0.736665	0.989709	7	11	1898.57	1772.73
ENSMUST00000001122	0.0338354	0.944274	0.996603	5	7	1735.2	1857.86
ENSMUST00000001126	-0.013614	0.871277	0.994327	138	257	1547.21	1536.72
ENSMUST00000001127	0.000402532	0.994243	0.999186	288	416	1371.76	1392.3
ENSMUST00000001147	-0.217123	0.564447	0.989709	15	23	1962.27	1676.22
ENSMUST00000001155	-0.148313	0.0974664	0.958144	168	237	1761.94	1644.91
ENSMUST00000001156	-0.168289	0.0625425	0.943298	180	380	1265.06	1162.13
ENSMUST00000001166	-0.0569506	0.907903	0.995129	16	12	1933.75	1662
ENSMUST00000001172	0.107392	0.647308	0.989709	12	22	924.083	1035.32
ENSMUST00000001179	-0.275057	0.820427	0.992252	4	8	4558	2507.12
ENSMUST00000001181	0.0620492	0.903989	0.995129	8	16	1779.62	1830.69
ENSMUST00000001183	-0.0826046	0.0738881	0.949544	851	1138	1649.6	1587.49
ENSMUST00000001184	0.0105834	0.97885	0.998312	12	20	1596.25	1702.4
ENSMUST00000001185	0.261548	0.304383	0.989709	36	48	1414.47	1641.08
ENSMUST00000001186	0.017629	0.835013	0.992479	95	122	786.579	812.492
ENSMUST00000001187	0.0730778	0.485404	0.989709	79	138	1494.85	1545.86
ENSMUST00000001202	-0.625041	0.213727	0.989709	8	8	2271.5	1691.38
ENSMUST00000001204	0.06138	0.34145	0.989709	232	307	945.478	998.56
ENSMUST00000001240	-0.1322	0.0783053	0.949544	301	361	2015.63	1803.52
ENSMUST00000001242	-0.0744622	0.114881	0.977513	351	585	1197.16	1163.14
ENSMUST00000001253	1.64832	0.352487	0.989709	1	3	417	1270
ENSMUST00000001256	-0.671999	0.0323564	0.88371	14	28	1756.36	1183.04
ENSMUST00000001258	-0.834012	0.656688	0.989709	1	3	3472	2383.33
ENSMUST00000001279	-0.0708885	0.158343	0.989709	330	444	1787.18	1727.39
ENSMUST00000001280	-0.704311	0.0431697	0.927376	23	19	2059.83	1685.21
ENSMUST00000001304	0.229863	0.129854	0.981708	39	83	1041.1	1160.7
ENSMUST00000001319	-0.656881	0.409001	0.989709	6	14	1982.17	1415.36
ENSMUST00000001326	0.217098	0.21313	0.989709	59	93	1891.07	2049.68
ENSMUST00000001327	0.64983	0.424167	0.989709	5	7	1117.4	1525.29
ENSMUST00000001339	-0.104133	0.642467	0.989709	31	43	909.484	859.488
ENSMUST00000001347	-0.209321	0.0261529	0.85776	57	134	1222.42	1095.3
ENSMUST00000001402	-0.0101951	0.975571	0.998312	42	57	1408.05	1290.25
ENSMUST00000001412	0.241958	0.490477	0.989709	19	29	1642.95	1931.59
ENSMUST00000001415	-0.167285	0.562622	0.989709	25	39	1690.64	1621.79
ENSMUST00000001416	0.146145	0.157042	0.989709	110	140	1411.22	1507.71
ENSMUST00000001419	-0.0185651	0.751237	0.989709	151	234	904.576	904.248
ENSMUST00000001451	-0.16499	0.427138	0.989709	48	60	1934.85	1726.3
ENSMUST00000001452	-0.0380452	0.757184	0.9898	217	246	1588.52	1576.3
ENSMUST00000001455	-0.888026	0.00129394	0.464201	46	56	2331.65	1396.27
ENSMUST00000001460	-0.0142493	0.865322	0.994327	271	345	1764.75	1703.92
ENSMUST00000001479	0.0713951	0.585792	0.989709	158	249	1895.19	1985.31
ENSMUST00000001480	0.0655952	0.767027	0.9898	27	74	1838.63	1881.92
ENSMUST00000001485	-0.103581	0.154297	0.989709	187	219	1334.78	1251.81
ENSMUST00000001497	0.0165012	0.366795	0.989709	882	1214	1150.06	1160.11
ENSMUST00000001507	-0.0757612	0.0824005	0.949864	798	1271	1715.87	1641.78
ENSMUST00000001513	-0.0631135	0.738803	0.989709	31	35	1436.16	1413.31
ENSMUST00000001520	-0.0600984	0.605284	0.989709	125	153	1871.35	1803.6
ENSMUST00000001522	-0.454055	0.13458	0.984464	37	24	2262.43	1659.17
ENSMUST00000001544	0.158405	0.280049	0.989709	82	133	1648.88	1792.29
ENSMUST00000001547	0.101466	0.831101	0.992479	13	21	2034.08	2330.81
ENSMUST00000001548	0.052004	0.953183	0.997298	9	4	2568.56	2149.75
ENSMUST00000001559	-0.0980272	0.710086	0.989709	24	30	1588.62	1529.9
ENSMUST00000001562	-0.378995	0.42215	0.989709	7	10	1789.57	1380.3
ENSMUST00000001565	-0.0208336	0.903142	0.995129	39	50	1349.03	1352.32
ENSMUST00000001566	-0.12696	0.206692	0.989709	238	254	1335.53	1263.24
ENSMUST00000001569	0.0369104	0.715869	0.989709	66	155	1115.35	1140.45
ENSMUST00000001583	0.158574	0.164975	0.989709	169	198	1686.28	1828.15
ENSMUST00000001592	-0.228241	0.0677561	0.948393	95	185	2149.84	1857.88
ENSMUST00000001595	0.602274	0.39372	0.989709	6	4	1542.17	2059.5
ENSMUST00000001611	0.0116109	0.938258	0.996448	63	90	1428.94	1401.4
ENSMUST00000001620	-0.377479	0.0358687	0.892371	47	54	1826.81	1445.11
ENSMUST00000001672	0.0109203	0.948155	0.996603	52	65	1220.83	1289.71
ENSMUST00000001675	0.0548385	0.823312	0.992252	33	70	1774.88	1872.39
ENSMUST00000001712	-0.276163	0.508877	0.989709	12	29	2616.67	2002.83
ENSMUST00000001713	-0.025996	0.214933	0.989709	1552	2187	956.48	943.238
ENSMUST00000001715	-0.0873029	0.298806	0.989709	260	541	1280.43	1262.06
ENSMUST00000001716	-0.00297274	0.63813	0.989709	2044	3141	667.869	666.254
ENSMUST00000001720	-0.0662314	0.195082	0.989709	2658	5008	1664.33	1612.84
ENSMUST00000001724	0.0520486	0.742758	0.989709	51	60	1594.41	1623.88
ENSMUST00000001757	-0.1065	0.354033	0.989709	39	84	932.897	878.643
ENSMUST00000001780	-0.19227	0.0451978	0.927376	141	256	1873.3	1694.93
ENSMUST00000001792	-0.559925	0.351929	0.989709	6	16	2117.17	1450.31
ENSMUST00000001801	0.029477	0.831926	0.992479	57	87	2093.65	2087.59
ENSMUST00000001802	0.0563037	0.637768	0.989709	87	153	1666.36	1692.07
ENSMUST00000001806	-0.116224	0.154664	0.989709	199	271	1613.12	1522.94
ENSMUST00000001809	-0.194641	0.0600388	0.943298	727	889	1658.93	1546.33
ENSMUST00000001812	0.106931	0.739472	0.989709	17	18	2368.76	2473.5
ENSMUST00000001818	0.0462634	0.822226	0.992252	43	59	1480.91	1558.08
ENSMUST00000001825	-0.0284342	0.778849	0.9898	142	176	1520.9	1496.41
ENSMUST00000001834	-0.00400283	0.958913	0.997874	161	294	1485.78	1485.74
ENSMUST00000001836	0.138487	0.388998	0.989709	51	56	1515.96	1645.68
ENSMUST00000001845	-0.0261466	0.629074	0.989709	236	374	1253	1247
ENSMUST00000001884	0.00718963	0.965014	0.998203	57	75	1237.77	1264.64
ENSMUST00000001900	-0.0229982	0.77311	0.9898	64	91	1350.38	1288.01
ENSMUST00000001927	-1.52031	0.28461	0.989709	1	13	2758	1417.15
ENSMUST00000001950	-0.244792	0.0871615	0.950731	91	180	2094.15	1863.61
ENSMUST00000001974	-0.262051	0.215539	0.989709	33	57	1778.85	1558.84
ENSMUST00000001975	0.152641	0.472435	0.989709	48	66	1914.77	2159.58
ENSMUST00000001989	-0.172246	0.044696	0.927376	236	359	2282.51	2033.78
ENSMUST00000002007	-0.219087	0.58632	0.989709	13	10	1607.62	1342.3
ENSMUST00000002011	0.325416	0.105198	0.968618	40	68	1284.65	1509.46
ENSMUST00000002013	-0.414605	0.356948	0.989709	2	5	683.5	536.4
ENSMUST00000002029	-0.216747	0.0175825	0.842583	64	90	1268.02	1148.83
ENSMUST00000002043	-0.0438928	0.578775	0.989709	273	317	1535.06	1472.29
ENSMUST00000002044	0.29593	0.649299	0.989709	3	9	2393.33	2778.78
ENSMUST00000002048	0.140179	0.535863	0.989709	29	31	1165.93	1250.77
ENSMUST00000002063	-0.523827	0.43575	0.989709	3	4	3175.33	2687.75
ENSMUST00000002064	0.0445047	0.585377	0.989709	89	130	1008.18	1036.45
ENSMUST00000002084	0.0453123	0.796421	0.9898	46	120	1970.17	1933.94
ENSMUST00000002090	-0.0105887	0.72498	0.989709	313	427	672.272	671.981
ENSMUST00000002091	-0.0572908	0.0818713	0.949864	576	762	1042.85	1020
ENSMUST00000002095	0.745155	0.494924	0.989709	6	10	1320.83	1924.8
ENSMUST00000002099	-0.198275	0.19151	0.989709	42	58	1413.74	1268.64
ENSMUST00000002100	0.0830936	0.7974	0.9898	28	45	1774.32	1830.98
ENSMUST00000002101	-0.261925	0.234837	0.989709	4	10	953	807.8
ENSMUST00000002112	-0.0225242	0.692703	0.989709	74	124	789.311	782.524
ENSMUST00000002121	0.0362002	0.886775	0.994327	53	85	1838.66	1994.06
ENSMUST00000002127	0.0182298	0.943373	0.996603	9	22	1067.11	1085.73
ENSMUST00000002128	-0.151787	0.775239	0.9898	4	6	794.25	786
ENSMUST00000002133	0.0272612	0.580825	0.989709	172	205	967.802	978.776
ENSMUST00000002145	-0.277071	0.0971219	0.958144	1	11	1105	928.091
ENSMUST00000002152	-0.206852	0.141578	0.986315	56	45	1304.27	1136.84
ENSMUST00000002171	-0.0342298	0.147926	0.989094	138	196	1519.67	1489.44
ENSMUST00000002172	-0.397116	0.0833787	0.950731	29	59	2094.41	1569.68
ENSMUST00000002176	-1.02391	0.100773	0.964709	1	8	2106	1092.5
ENSMUST00000002177	0.128828	0.104162	0.968618	140	231	1388.87	1474.19
ENSMUST00000002180	-0.0776114	0.595491	0.989709	25	82	1112.84	1053.48
ENSMUST00000002198	-0.262016	0.232505	0.989709	62	98	1937.39	1686.68
ENSMUST00000002274	0.0345434	0.939809	0.996481	4	15	1194	1154.47
ENSMUST00000002275	-0.0977936	0.393114	0.989709	80	105	1492.42	1481.16
ENSMUST00000002280	0.195887	0.694199	0.989709	18	18	1580.56	1630
ENSMUST00000002284	-0.131428	0.838623	0.992488	4	9	1111	976.444
ENSMUST00000002289	-0.0726917	0.160961	0.989709	103	158	883.709	858.323
ENSMUST00000002291	-0.396456	0.177898	0.989709	41	48	1887.29	1613.38
ENSMUST00000002292	-0.13287	0.13531	0.984464	271	394	1959.86	1759.57
ENSMUST00000002297	0.462083	0.179385	0.989709	14	24	1770.5	2165.58
ENSMUST00000002303	-0.124891	0.243928	0.989709	39	77	961.564	909.039
ENSMUST00000002305	0.236004	0.27913	0.989709	30	35	1551.43	1926.29
ENSMUST00000002318	0.139417	0.62803	0.989709	7	12	1845.14	2076.5
ENSMUST00000002320	-0.196955	0.533197	0.989709	26	25	1897.04	1709.12
ENSMUST00000002350	-0.127424	0.512766	0.989709	39	54	1420.1	1325.67
ENSMUST00000002360	-0.161659	0.00391981	0.640204	638	282	1522.67	1407.99
ENSMUST00000002368	-0.749498	0.296425	0.989709	5	5	1871.2	1044
ENSMUST00000002379	-0.0663235	0.637899	0.989709	18	44	1143.89	1134.82
ENSMUST00000002389	0.869203	0.0294534	0.877347	8	30	1185.25	1721.27
ENSMUST00000002391	-0.115709	0.479051	0.989709	50	52	2306.4	2254.04
ENSMUST00000002395	0.162127	0.577952	0.989709	10	11	1622.2	1739.82
ENSMUST00000002397	-0.105765	0.497679	0.989709	41	58	1353.17	1308.03
ENSMUST00000002398	0.369163	0.568075	0.989709	5	8	2168.8	2350.38
ENSMUST00000002400	0.220967	0.0735072	0.949544	74	74	942.905	1087
ENSMUST00000002403	-0.0134912	0.733015	0.989709	423	660	1181.52	1179.25
ENSMUST00000002413	-0.362687	0.143117	0.987248	33	51	1812.21	1442.16
ENSMUST00000002418	0.0195729	0.706209	0.989709	67	75	722.164	747.267
ENSMUST00000002436	-0.0366623	0.763439	0.9898	115	159	1755.92	1709.62
ENSMUST00000002445	0.00678824	0.983597	0.998312	32	33	1643.72	1605.3
ENSMUST00000002452	0.014238	0.415032	0.989709	589	767	579.295	587.379
ENSMUST00000002466	0.0224349	0.79012	0.9898	474	539	1583.97	1659.8
ENSMUST00000002469	0.0508046	0.679641	0.989709	28	35	1035	1043.34
ENSMUST00000002473	-0.0487842	0.383401	0.989709	268	336	1197.69	1174.59
ENSMUST00000002487	-0.315284	0.386155	0.989709	26	42	2025.42	1630.02
ENSMUST00000002495	0.0875104	0.87854	0.994327	1	7	1323	1475.71
ENSMUST00000002502	0.100304	0.704547	0.989709	21	40	1788.33	1894.1
ENSMUST00000002518	-0.0297824	0.134448	0.984464	2624	3598	1058.79	1044.79
ENSMUST00000002529	-0.163856	0.451301	0.989709	72	67	1671.72	1432.78
ENSMUST00000002532	-0.123378	0.792903	0.9898	12	14	1102.08	1024.07
ENSMUST00000002551	0.00418571	0.930567	0.995511	97	142	633.361	636.599
ENSMUST00000002572	0.0245668	0.894036	0.994669	47	55	1715.79	1781.62
ENSMUST00000002599	-0.286435	0.0582537	0.939639	59	83	1397.17	1211.48
ENSMUST00000002603	0.230226	0.538609	0.989709	14	27	2271.36	2453.96
ENSMUST00000002625	0.0460118	0.674666	0.989709	112	140	1540.04	1646.89
ENSMUST00000002655	-0.0144878	0.559786	0.989709	356	457	697.404	697.42
ENSMUST00000002663	-0.0182434	0.254399	0.989709	3941	4464	1180.52	1170.38
ENSMUST00000002677	-0.00432082	0.982142	0.998312	50	99	1932.66	1811.05
ENSMUST00000002678	-0.123357	0.481587	0.989709	55	106	1401.75	1353.36
ENSMUST00000002683	-0.0861367	0.682213	0.989709	36	67	1976.44	1930.49
ENSMUST00000002699	-0.271985	0.134052	0.984464	52	105	1844.35	1469.38
ENSMUST00000002708	-1.70515	0.565857	0.989709	1	2	2258	926.5
ENSMUST00000002710	-0.0363006	0.709052	0.989709	45	55	1077.2	1061.98
ENSMUST00000002733	-0.172457	0.478289	0.989709	44	67	1138.52	1045.33
ENSMUST00000002735	-0.0782549	0.058543	0.939965	226	312	972.354	934.676
ENSMUST00000002737	0.0482616	0.297668	0.989709	69	113	747.362	763.248
ENSMUST00000002756	0.295031	0.377645	0.989709	9	13	662.667	772.154
ENSMUST00000002757	-0.0190623	0.478849	0.989709	247	300	607.854	600.317
ENSMUST00000002790	-0.22106	0.0797735	0.949544	104	182	2143.75	1868.14
ENSMUST00000002805	-0.0311289	0.650853	0.989709	46	50	1002.76	988.98
ENSMUST00000002808	-0.0441398	0.707236	0.989709	82	96	1223.05	1207.09
ENSMUST00000002809	0.0817724	0.583425	0.989709	21	28	772.429	808.536
ENSMUST00000002818	-0.0658073	0.484037	0.989709	161	194	1690.88	1607.34
ENSMUST00000002825	-0.0535347	0.749954	0.989709	62	108	1592.53	1483.9
ENSMUST00000002837	-0.101626	0.414214	0.989709	258	313	1500.66	1430.51
ENSMUST00000002839	-0.246997	0.266704	0.989709	37	65	2088.59	1760.94
ENSMUST00000002840	0.000491319	0.99537	0.999393	271	323	1941.83	1960.32
ENSMUST00000002844	0.0517785	0.102049	0.967666	196	252	1021.23	1043.84
ENSMUST00000002845	0.0209545	0.616968	0.989709	139	150	821.748	831.36
ENSMUST00000002846	-0.0279953	0.119427	0.977697	8580	13818	975.607	965.647
ENSMUST00000002850	-0.173517	0.198175	0.989709	216	288	2463.89	2204.85
ENSMUST00000002855	-0.0424605	0.283367	0.989709	389	572	1292.94	1272.31
ENSMUST00000002880	0.0305672	0.888328	0.994327	7	7	2042.57	2082.86
ENSMUST00000002881	-0.464509	0.353619	0.989709	3	4	890.667	744.25
ENSMUST00000002889	-0.351375	0.0128318	0.814035	84	139	2059.29	1650.27
ENSMUST00000002891	0.0873625	0.842989	0.993451	8	13	2448.25	2777
ENSMUST00000002902	0.127435	0.660573	0.989709	14	7	1097.21	1185.57
ENSMUST00000002911	-0.548209	0.0488283	0.933414	9	13	1183	870.077
ENSMUST00000002914	-0.048244	0.760608	0.9898	35	48	755.857	737.625
ENSMUST00000002923	-0.232317	0.140852	0.986315	46	58	1585.24	1227.24
ENSMUST00000002924	0.0743535	0.762888	0.9898	25	33	1695.56	1676.12
ENSMUST00000002925	0.0717619	0.599382	0.989709	52	93	797.058	825.129
ENSMUST00000002926	-0.0325281	0.656745	0.989709	184	235	1379.99	1325.71
ENSMUST00000002964	0.619564	0.121087	0.977697	13	29	1383.38	1680.52
ENSMUST00000002976	-0.00760612	0.981523	0.998312	16	27	1782.5	1775.41
ENSMUST00000002979	0.258473	0.580908	0.989709	11	12	938.273	1229.5
ENSMUST00000002989	-0.226219	0.268626	0.989709	23	41	1810.22	1591.61
ENSMUST00000003017	-0.558283	0.0391469	0.902917	14	27	1670.64	1306.15
ENSMUST00000003027	0.120164	0.961387	0.997989	1	3	552	1049
ENSMUST00000003029	-0.0176373	0.900299	0.995129	131	141	1328.31	1329.48
ENSMUST00000003035	-1.59832	0.205835	0.989709	3	3	2544.33	1032
ENSMUST00000003038	-0.00309961	0.977433	0.998312	186	249	1822.68	1838.18
ENSMUST00000003044	-0.0475173	0.752605	0.989709	46	61	1571.39	1565.72
ENSMUST00000003049	0.167295	0.427514	0.989709	47	45	1603.94	1737.2
ENSMUST00000003061	-0.266774	0.591403	0.989709	8	17	1546.5	1345
ENSMUST00000003066	-0.0232875	0.209591	0.989709	25281	32744	1092.78	1082.54
ENSMUST00000003071	0.00191213	0.560656	0.989709	8133	9703	546.327	547.073
ENSMUST00000003074	0.0121796	0.382824	0.989709	572	851	589.708	596.222
ENSMUST00000003100	-0.0880682	0.0587019	0.939965	3855	2961	1468.2	1412.08
ENSMUST00000003115	0.497954	0.119984	0.977697	28	18	783.464	1064.61
ENSMUST00000003117	-0.0422421	0.766052	0.9898	95	109	1609.01	1562.15
ENSMUST00000003121	-0.0910663	0.217812	0.989709	269	355	1409	1351.73
ENSMUST00000003123	0.104442	0.105551	0.970081	184	296	933.538	979.591
ENSMUST00000003137	-0.0705455	0.0422641	0.92528	5932	7615	1412.3	1363.53
ENSMUST00000003152	0.0114267	0.890074	0.994327	187	256	1691.63	1700.57
ENSMUST00000003156	-0.0192526	0.473064	0.989709	706	949	879.698	869.216
ENSMUST00000003183	-0.0171401	0.877503	0.994327	81	161	1484.53	1495.75
ENSMUST00000003191	-0.0631322	0.694935	0.989709	88	97	2021.58	1932.38
ENSMUST00000003207	-0.30406	0.304242	0.989709	14	34	2143.14	1890.76
ENSMUST00000003219	-0.780512	0.053462	0.937796	26	19	1772.81	1219.63
ENSMUST00000003238	-1.1166	0.402915	0.989709	3	8	3553.67	1769.75
ENSMUST00000003268	0.069974	0.75484	0.989709	59	73	1572.1	1658.45
ENSMUST00000003274	-0.218424	0.377874	0.989709	4	5	1191	1059.4
ENSMUST00000003284	-0.0156472	0.858831	0.994327	112	146	1352.98	1362.3
ENSMUST00000003290	-0.0309557	0.82739	0.992479	22	31	1144.82	1049.61
ENSMUST00000003310	-0.23357	0.0697098	0.948393	115	162	2209.85	1901.06
ENSMUST00000003313	-0.384858	0.364176	0.989709	8	14	2158.62	1993.86
ENSMUST00000003319	-0.0804011	0.49552	0.989709	112	140	1730.37	1642.11
ENSMUST00000003320	-0.195401	0.0969096	0.957428	124	117	1834.53	1619.41
ENSMUST00000003360	2.57933	0.176488	0.989709	1	2	292	1821
ENSMUST00000003370	-0.224386	0.61026	0.989709	7	27	1569.14	1497.44
ENSMUST00000003386	0.0514427	0.508139	0.989709	148	177	1023.63	1050.99
ENSMUST00000003416	0.0130651	0.975972	0.998312	11	13	1545	1698
ENSMUST00000003433	0.0136294	0.919256	0.995363	69	122	1723.01	1748.67
ENSMUST00000003434	-0.115597	0.564654	0.989709	30	54	1992.57	1802.43
ENSMUST00000003436	0.0383401	0.684762	0.989709	150	239	1225.75	1253.51
ENSMUST00000003438	-0.42658	0.123015	0.978167	11	31	2050.18	1505.1
ENSMUST00000003445	0.0629138	0.318447	0.989709	91	79	692.462	719.114
ENSMUST00000003450	-0.48401	0.0197601	0.842583	28	47	874.393	586.021
ENSMUST00000003451	-0.0964939	0.550046	0.989709	35	33	1270.17	1215.42
ENSMUST00000003459	-0.952872	0.127706	0.98003	3	11	3227	1992.73
ENSMUST00000003461	-0.00593239	0.979323	0.998312	125	215	1727.62	1811.75
ENSMUST00000003468	-0.544368	0.298993	0.989709	5	13	2450	1840.77
ENSMUST00000003469	-0.00362957	0.980936	0.998312	10	30	967.3	927.7
ENSMUST00000003493	0.0178802	0.88855	0.994327	94	132	1272.94	1286.46
ENSMUST00000003512	0.0337639	0.452274	0.989709	494	617	1310.45	1333.84
ENSMUST00000003513	-0.198843	0.10886	0.971185	73	106	1171.1	1100.33
ENSMUST00000003521	-0.0137923	0.19738	0.989709	1750	2340	604.686	601.889
ENSMUST00000003527	-0.132715	0.599275	0.989709	65	77	2063.17	1882.19
ENSMUST00000003529	0.289064	0.110851	0.976083	24	38	804.25	982.763
ENSMUST00000003536	-0.0425734	0.500543	0.989709	111	163	812.991	774.607
ENSMUST00000003550	-0.238421	0.165162	0.989709	93	128	1922.84	1702.12
ENSMUST00000003569	-0.0284231	0.264491	0.989709	3285	4341	1020.88	1007.49
ENSMUST00000003572	0.0227013	0.838769	0.992488	110	176	1647.15	1640.19
ENSMUST00000003574	0.200079	0.585784	0.989709	7	7	1697.14	1820.86
ENSMUST00000003575	0.131352	0.365395	0.989709	47	105	1580	1732.42
ENSMUST00000003612	-0.0316529	0.901559	0.995129	23	39	1373	1338.67
ENSMUST00000003620	-0.0846689	0.196348	0.989709	275	600	1824.97	1777.37
ENSMUST00000003621	0.26292	0.423306	0.989709	12	16	1202.67	1446.31
ENSMUST00000003622	-0.0541405	0.353825	0.989709	841	1390	1357.08	1327.41
ENSMUST00000003635	-0.306047	0.54874	0.989709	4	11	1000.75	847.091
ENSMUST00000003642	0.0306484	0.864118	0.994327	79	106	1895.38	2048.89
ENSMUST00000003645	-0.0453225	0.795341	0.9898	15	26	1050	1094.23
ENSMUST00000003655	0.0166343	0.845747	0.993483	116	184	1389.66	1414.81
ENSMUST00000003669	-1.1115	0.36866	0.989709	5	1	1100.2	424
ENSMUST00000003677	0.103997	0.482999	0.989709	26	34	1479.04	1607.65
ENSMUST00000003681	-0.0878705	0.108193	0.971107	1508	1671	1755.84	1672.59
ENSMUST00000003687	-0.958651	0.113184	0.976083	1	3	2753	1364.33
ENSMUST00000003714	-0.588509	0.0245995	0.85776	40	68	2596.4	1969.85
ENSMUST00000003717	0.0130799	0.851015	0.993483	444	402	2024.09	2016.69
ENSMUST00000003720	-0.0784193	0.084359	0.950731	3130	1777	1743.92	1658.43
ENSMUST00000003726	0.0689845	0.846827	0.993483	35	36	1363.51	1362.89
ENSMUST00000003741	-0.377967	0.324892	0.989709	9	10	2026.11	1740.7
ENSMUST00000003759	-0.185176	0.0141645	0.820927	153	207	1336.7	1191.92
ENSMUST00000003808	-0.0512245	0.633077	0.989709	37	14	1112.95	1068.64
ENSMUST00000003818	-0.0316687	0.604538	0.989709	737	279	1623.03	1596.07
ENSMUST00000003828	0.229401	0.727876	0.989709	10	3	1320.9	1610.33
ENSMUST00000003843	-0.0201112	0.868034	0.994327	449	605	1788.91	1803.73
ENSMUST00000003850	-1.08742	0.102261	0.967666	11	11	2575	1555.73
ENSMUST00000003857	-0.266502	0.320191	0.989709	28	41	1807.54	1486.71
ENSMUST00000003860	0.0937975	0.515096	0.989709	56	94	1434.66	1501.8
ENSMUST00000003870	0.360427	0.210053	0.989709	12	39	1199.75	1442.1
ENSMUST00000003876	0.768483	0.0703596	0.948393	14	20	1348	2112.9
ENSMUST00000003906	0.0685589	0.771603	0.9898	30	52	1401.97	1420.73
ENSMUST00000003907	-0.100111	0.0120126	0.814035	894	1239	1539.47	1472.8
ENSMUST00000003908	0.59972	0.37403	0.989709	7	8	1544.57	2554.38
ENSMUST00000003910	0.261907	0.367338	0.989709	24	39	1052.12	1238.69
ENSMUST00000003911	-0.123756	0.250409	0.989709	77	122	1359.3	1313.11
ENSMUST00000003912	-0.0245586	0.510957	0.989709	2983	3198	980.96	967.126
ENSMUST00000003946	-0.0426663	0.825331	0.992479	28	40	1365.04	1297.15
ENSMUST00000003947	-0.143479	0.386147	0.989709	43	75	1373.16	1240.83
ENSMUST00000003964	0.613107	0.422942	0.989709	2	10	1335	1813.9
ENSMUST00000004050	-0.135062	0.0143246	0.820927	530	573	1465.63	1365.05
ENSMUST00000004051	0.00174683	0.994185	0.999186	92	141	1478.79	1557.86
ENSMUST00000004054	-0.0569719	0.679782	0.989709	105	147	1924.33	1848.46
ENSMUST00000004057	-0.0551402	0.0114325	0.806213	324	433	734.182	713.316
ENSMUST00000004072	-0.00917684	0.489607	0.989709	1340	1991	862.525	859.821
ENSMUST00000004094	0.586795	0.118812	0.977697	2	8	1160	1608.75
ENSMUST00000004097	-0.292227	0.632913	0.989709	7	8	1437.43	1339.5
ENSMUST00000004120	0.169953	0.384073	0.989709	32	62	1074.19	1166.4
ENSMUST00000004134	-0.0299607	0.710242	0.989709	69	127	878.014	875.693
ENSMUST00000004136	-0.0627817	0.130496	0.981708	289	598	1102.77	1065.18
ENSMUST00000004137	-0.0477447	0.367649	0.989709	296	366	1147.24	1123.17
ENSMUST00000004140	-0.0178378	0.362786	0.989709	7071	9763	1054.44	1048.57
ENSMUST00000004143	-0.0676107	0.777782	0.9898	74	71	2291.05	2211.72
ENSMUST00000004145	-0.412468	0.247029	0.989709	21	23	2377.57	1908.57
ENSMUST00000004156	-0.152907	0.269071	0.989709	106	141	2055.97	1861.89
ENSMUST00000004172	0.0104797	0.847803	0.993483	153	216	1158.14	1180.51
ENSMUST00000004173	-0.114026	0.368883	0.989709	115	137	1641.37	1558.51
ENSMUST00000004200	-0.0171763	0.701325	0.989709	262	352	890.935	876.489
ENSMUST00000004201	-0.356367	0.333989	0.989709	15	29	2060.73	1678.97
ENSMUST00000004202	-0.225497	0.79956	0.9898	9	15	2269.78	1722.13
ENSMUST00000004203	-0.0575862	0.800213	0.9898	20	38	1226.2	1124.26
ENSMUST00000004206	0.0110157	0.790673	0.9898	272	349	1006.14	1011.12
ENSMUST00000004208	0.0828998	0.702292	0.989709	32	75	1732.34	1752.03
ENSMUST00000004222	0.15495	0.651566	0.989709	16	28	1645.62	1857.46
ENSMUST00000004232	-0.0406718	0.0537931	0.937796	9620	13903	1183.79	1166.71
ENSMUST00000004281	0.0402949	0.86509	0.994327	132	115	1776.88	1875.61
ENSMUST00000004294	-0.697129	0.564992	0.989709	3	3	2262.67	1997.33
ENSMUST00000004316	0.00501925	0.960193	0.997989	157	244	1362.56	1383.3
ENSMUST00000004327	-0.243414	0.233839	0.989709	35	59	1770.09	1521.36
ENSMUST00000004330	0.193951	0.674494	0.989709	26	28	1745.31	1981.25
ENSMUST00000004343	-0.115954	0.77168	0.9898	7	16	1906.29	1794
ENSMUST00000004375	-0.049776	0.321476	0.989709	620	925	1136.71	1117.05
ENSMUST00000004377	-0.181749	0.342968	0.989709	31	48	1284.65	1208.1
ENSMUST00000004379	-0.0536332	0.253806	0.989709	220	297	954.155	922.7
ENSMUST00000004381	-0.0883501	0.136476	0.984464	287	493	1507.63	1440.46
ENSMUST00000004389	0.0138668	0.510027	0.989709	615	796	601.649	609.529
ENSMUST00000004392	-0.262584	0.233612	0.989709	40	36	1852.15	1653.42
ENSMUST00000004396	-0.0155259	0.326297	0.989709	346	505	700.853	695.632
ENSMUST00000004428	0.923229	0.213481	0.989709	3	8	887.667	2116.88
ENSMUST00000004430	0.497164	0.505383	0.989709	4	2	2290.5	3177
ENSMUST00000004453	-0.704087	0.453695	0.989709	1	9	1380	1029.44
ENSMUST00000004470	0.0779453	0.81829	0.992252	16	38	1983.25	1788.76
ENSMUST00000004473	0.214188	0.399971	0.989709	20	45	957.05	1113
ENSMUST00000004494	-0.0373689	0.927912	0.995421	10	27	1632.5	1675.67
ENSMUST00000004497	0.27324	0.648637	0.989709	6	8	1486	1591.5
ENSMUST00000004507	-0.0855162	0.538671	0.989709	93	140	1521.99	1535.94
ENSMUST00000004508	-0.0462766	0.524387	0.989709	227	273	1364.08	1328.81
ENSMUST00000004554	-0.0389873	0.0666113	0.948393	1086	1381	748.042	735.328
ENSMUST00000004560	0.177153	0.331229	0.989709	29	66	1366.34	1468.91
ENSMUST00000004565	-0.177927	0.243972	0.989709	61	86	1608.11	1460.77
ENSMUST00000004574	-0.0379148	0.556887	0.989709	296	302	1388.03	1351.89
ENSMUST00000004576	0.0152401	0.946227	0.996603	25	51	1810.16	1827.61
ENSMUST00000004587	-0.041549	0.786591	0.9898	18	20	776.111	807.3
ENSMUST00000004614	-0.14078	0.498686	0.989709	74	106	1840.74	1721.43
ENSMUST00000004622	-0.622626	0.392217	0.989709	4	12	2074	1786.42
ENSMUST00000004634	0.173475	0.850701	0.993483	6	4	1355.83	1558.25
ENSMUST00000004646	0.0799642	0.723744	0.989709	51	98	1665.51	1744.91
ENSMUST00000004673	-0.0836618	0.00766902	0.766423	2742	4530	1615.35	1554.79
ENSMUST00000004681	0.570277	0.408876	0.989709	6	5	2343.33	3093.4
ENSMUST00000004683	-0.244519	0.172111	0.989709	71	118	1651.13	1465.92
ENSMUST00000004684	-0.246822	0.570008	0.989709	28	34	1972.96	1640.03
ENSMUST00000004686	0.00363692	0.95493	0.997298	189	253	1098.72	1083.51
ENSMUST00000004715	-0.606593	0.276046	0.989709	6	3	1755	1293.33
ENSMUST00000004729	-0.0202122	0.38556	0.989709	1742	2450	828.007	822.452
ENSMUST00000004756	-0.164248	0.540147	0.989709	14	29	1774.93	1606
ENSMUST00000004774	0.139867	0.0722744	0.949544	397	563	1498.85	1641.98
ENSMUST00000004784	0.175533	0.380399	0.989709	21	44	1213.38	1350.8
ENSMUST00000004786	-0.0763612	0.237657	0.989709	107	185	1017.4	964.573
ENSMUST00000004827	0.421028	0.552859	0.989709	2	4	876	1318.25
ENSMUST00000004850	-0.549723	0.457564	0.989709	4	13	1706	1602.62
ENSMUST00000004868	0.076483	0.436512	0.989709	98	161	1143.09	1179.58
ENSMUST00000004910	-0.167378	0.237213	0.989709	79	110	1271.3	1184.75
ENSMUST00000004920	-0.295897	0.109473	0.974413	207	152	2114.29	1772.32
ENSMUST00000004936	-0.0914091	0.5646	0.989709	30	20	763.067	729.2
ENSMUST00000004949	0.357471	0.173864	0.989709	29	43	1781.41	2140.33
ENSMUST00000004955	-0.133672	0.394692	0.989709	31	34	1608.68	1535.15
ENSMUST00000004959	-0.256925	0.370312	0.989709	10	20	1283.8	1046.1
ENSMUST00000004965	-0.116146	0.301865	0.989709	68	134	1437.34	1377.87
ENSMUST00000004968	-0.130059	0.367466	0.989709	63	83	1784.22	1674.65
ENSMUST00000004985	0.0447287	0.877515	0.994327	28	40	2457.39	2746.55
ENSMUST00000004990	0.222828	0.304157	0.989709	40	80	1193.72	1462.62
ENSMUST00000005003	-0.272708	0.271681	0.989709	61	97	1527.84	1406.96
ENSMUST00000005015	-0.235347	0.360813	0.989709	48	53	1389.1	1243.6
ENSMUST00000005016	-0.631294	0.0966106	0.957428	14	28	1445.79	1000.86
ENSMUST00000005017	-0.0303419	0.589091	0.989709	424	727	1440.02	1421.72
ENSMUST00000005041	-0.289794	0.166854	0.989709	57	88	1691.25	1458.14
ENSMUST00000005051	-0.0689289	0.27643	0.989709	398	517	1380.86	1341.55
ENSMUST00000005053	-0.0605057	0.286347	0.989709	227	297	932.52	886.407
ENSMUST00000005057	0.0599585	0.775989	0.9898	27	40	1935.3	2027.17
ENSMUST00000005064	0.269728	0.365369	0.989709	23	52	1212.13	1520.04
ENSMUST00000005066	0.147479	0.141728	0.986315	137	227	1495.64	1602.77
ENSMUST00000005067	-0.103386	0.505386	0.989709	59	96	1375.53	1290.48
ENSMUST00000005072	-0.433011	0.565926	0.989709	2	3	2543	2035.33
ENSMUST00000005077	0.0308709	0.413922	0.989709	85	80	873.741	902.2
ENSMUST00000005108	0.150086	0.653613	0.989709	33	45	1700.61	1801.49
ENSMUST00000005164	1.41562	0.312321	0.989709	1	8	435	1519.5
ENSMUST00000005173	-0.85981	0.0796132	0.949544	11	20	2729	1822.6
ENSMUST00000005185	-0.0476185	0.0426957	0.92588	348	574	624.56	610.406
ENSMUST00000005188	0.925652	0.248789	0.989709	4	6	1174.75	1966.83
ENSMUST00000005218	-0.0406681	0.892652	0.99445	14	39	1343.5	1427.95
ENSMUST00000005220	0.0387839	0.895225	0.995129	31	57	1517.26	1605.61
ENSMUST00000005233	-0.893798	0.398718	0.989709	4	9	2951.5	2113.22
ENSMUST00000005234	-0.0204431	0.863313	0.994327	116	227	1650.49	1651.78
ENSMUST00000005238	0.46831	0.142786	0.986666	8	22	1089.88	1563
ENSMUST00000005255	0.282233	0.752191	0.989709	4	6	1901	2234.5
ENSMUST00000005256	0.273303	0.0891677	0.952956	103	56	1698.88	1914.27
ENSMUST00000005292	0.0241705	0.62755	0.989709	152	255	897.474	902.827
ENSMUST00000005336	-0.0935039	0.630469	0.989709	73	112	1643.12	1644.56
ENSMUST00000005365	-0.122665	0.671973	0.989709	14	10	1484.71	1246.2
ENSMUST00000005371	0.178483	0.461569	0.989709	11	16	1404.09	1489.31
ENSMUST00000005394	0.0926409	0.469646	0.989709	63	84	1135.65	1187.48
ENSMUST00000005406	0.0917758	0.595844	0.989709	36	41	1170.92	1294.12
ENSMUST00000005431	-0.0930562	0.374387	0.989709	175	187	1566.44	1504.01
ENSMUST00000005452	-0.0729012	0.760571	0.9898	80	105	1878.01	1833.35
ENSMUST00000005470	-0.458768	0.260593	0.989709	8	12	1738.38	1264.5
ENSMUST00000005477	0.386275	0.174367	0.989709	8	19	1509	1680.68
ENSMUST00000005487	-0.0168199	0.553787	0.989709	666	1009	1111.29	1102.28
ENSMUST00000005503	-0.292729	0.46551	0.989709	18	35	1655.06	1482.29
ENSMUST00000005504	-0.36619	0.198433	0.989709	24	44	1582.46	1361.59
ENSMUST00000005507	-0.131159	0.1891	0.989709	226	259	2013	1852.83
ENSMUST00000005532	-0.0974195	0.706652	0.989709	46	50	1858.41	1759.88
ENSMUST00000005548	-0.166594	0.0552469	0.939639	103	321	1340.22	1218.54
ENSMUST00000005578	-0.181923	0.837508	0.992479	10	12	2124.1	1961.42
ENSMUST00000005583	-0.117571	0.483889	0.989709	17	34	891.706	869.647
ENSMUST00000005600	-0.143542	0.70756	0.989709	19	18	1880.11	1922.44
ENSMUST00000005601	0.647919	0.318285	0.989709	6	4	1279.33	1990.5
ENSMUST00000005606	0.0601942	0.646751	0.989709	193	254	1493.92	1586.05
ENSMUST00000005607	-0.446127	0.694927	0.989709	1	4	1605	1343.5
ENSMUST00000005616	-0.209957	0.255785	0.989709	41	81	2501	2095.84
ENSMUST00000005620	-0.110084	0.32721	0.989709	76	99	1538.87	1501.36
ENSMUST00000005643	-0.0260365	0.890009	0.994327	35	24	2075.69	2016.33
ENSMUST00000005647	-0.0264991	0.37385	0.989709	680	853	883.857	874.818
ENSMUST00000005651	-0.0896287	0.266673	0.989709	216	814	1666.04	1555.68
ENSMUST00000005669	-0.0877738	0.204778	0.989709	300	233	1435.23	1372.33
ENSMUST00000005671	-0.417061	0.576909	0.989709	7	6	1207.14	1017.17
ENSMUST00000005685	-0.0784572	0.258959	0.989709	717	4176	1355.62	1326.22
ENSMUST00000005692	-0.122851	0.258902	0.989709	6	3	1726	1576.33
ENSMUST00000005705	-0.154529	0.0977728	0.958144	164	217	2052.05	1901.1
ENSMUST00000005711	0.0127971	0.712422	0.989709	230	394	888.691	897.327
ENSMUST00000005714	-0.0741309	0.0713722	0.948393	236	312	1063.5	1020.84
ENSMUST00000005719	0.475085	0.545179	0.989709	2	4	2007.5	2498.25
ENSMUST00000005722	1.0136	0.555078	0.989709	1	3	730	1803.67
ENSMUST00000005749	-0.161974	0.534335	0.989709	49	56	1623.37	1641.8
ENSMUST00000005751	0.407275	0.630624	0.989709	4	4	1492.5	1685.5
ENSMUST00000005768	-0.0168286	0.985004	0.998312	6	8	1830.67	1637.62
ENSMUST00000005798	-0.0163115	0.915109	0.995207	80	139	1354.16	1364.25
ENSMUST00000005810	0.294275	0.654605	0.989709	4	6	1389.5	1458.33
ENSMUST00000005815	0.196203	0.851579	0.993483	9	13	1961.33	1762.77
ENSMUST00000005817	-0.191042	0.229518	0.989709	60	98	1967.07	1721.03
ENSMUST00000005820	0.0579028	0.310154	0.989709	139	193	1279.28	1308.49
ENSMUST00000005824	0.000892921	0.771668	0.9898	28546	35026	551.302	552.548
ENSMUST00000005825	0.650633	0.107557	0.971072	13	24	2219.23	2699.46
ENSMUST00000005826	-0.070663	0.294423	0.989709	406	478	1580.09	1528.57
ENSMUST00000005829	-1.24251	0.182738	0.989709	3	5	2483.33	1233.4
ENSMUST00000005830	0.123735	0.0951717	0.956815	131	220	985.595	1033.7
ENSMUST00000005841	-0.185355	0.337406	0.989709	68	92	1774.37	1607.41
ENSMUST00000005862	-0.218684	0.470634	0.989709	17	15	1302.12	1109.47
ENSMUST00000005889	-0.190896	0.708028	0.989709	4	23	2306.75	1844.91
ENSMUST00000005923	0.0143597	0.554961	0.989709	911	1226	885.827	895.148
ENSMUST00000005950	0.798555	0.26655	0.989709	2	18	597	1135.72
ENSMUST00000005952	-0.35433	0.258982	0.989709	29	37	1867.34	1536.05
ENSMUST00000005953	-0.103525	0.0667184	0.948393	492	861	1412.84	1354.23
ENSMUST00000005954	-0.0369204	0.859085	0.994327	46	63	1357.67	1421.48
ENSMUST00000005964	-0.0220311	0.325815	0.989709	1529	2317	1219.56	1197.98
ENSMUST00000005975	-0.642837	0.173038	0.989709	10	23	1952.4	1610.78
ENSMUST00000006005	0.51138	0.539595	0.989709	5	11	1293.4	1577.55
ENSMUST00000006027	0.0332038	0.68103	0.989709	116	202	945.422	967.594
ENSMUST00000006035	0.136295	0.084055	0.950731	118	171	1089.12	1173.71
ENSMUST00000006053	-0.0671182	0.878668	0.994327	11	19	1994.73	2053.11
ENSMUST00000006061	0.210143	0.688335	0.989709	22	27	1252.73	1332.07
ENSMUST00000006094	-0.0296553	0.243119	0.989709	3765	5292	1355.45	1337.99
ENSMUST00000006103	0.0160865	0.962468	0.997989	19	26	1641.47	1592.15
ENSMUST00000006105	-0.0979566	0.468564	0.989709	125	208	1925.9	1868
ENSMUST00000006123	-0.311078	0.590849	0.989709	5	11	1841.8	1725.36
ENSMUST00000006128	0.179077	0.440918	0.989709	39	48	1263.49	1456.52
ENSMUST00000006137	-0.0539421	0.549562	0.989709	534	619	1619.04	1578.63
ENSMUST00000006171	-0.290207	0.355573	0.989709	9	38	1050.11	880.763
ENSMUST00000006178	-0.0302954	0.798086	0.9898	42	75	1369.9	1361.04
ENSMUST00000006181	0.0481923	0.463497	0.989709	216	349	1274.75	1307.97
ENSMUST00000006217	-0.0861132	0.108042	0.971107	214	289	925	900.173
ENSMUST00000006221	-0.285535	0.344916	0.989709	54	69	2306.96	1983.78
ENSMUST00000006235	-0.0618676	0.194972	0.989709	2132	3879	1472.93	1441.63
ENSMUST00000006254	-0.0105869	0.84139	0.993002	137	162	898.781	893.105
ENSMUST00000006286	0.102415	0.663196	0.989709	23	45	1552.74	1640.73
ENSMUST00000006293	-0.064145	0.730233	0.989709	60	91	2272.83	2030.42
ENSMUST00000006301	-0.136587	0.594768	0.989709	18	22	1670.39	1521.18
ENSMUST00000006353	-0.00819857	0.972283	0.998312	39	32	1523.82	1512.62
ENSMUST00000006367	-0.184519	0.637874	0.989709	14	16	1316.64	1191.94
ENSMUST00000006377	-0.162995	0.55387	0.989709	27	25	1699.48	1467.96
ENSMUST00000006380	0.223076	0.292	0.989709	5	10	1446.8	1553.9
ENSMUST00000006391	0.115089	0.676662	0.989709	24	40	1573.92	1763.42
ENSMUST00000006397	0.595981	0.286585	0.989709	4	7	1045	1436.86
ENSMUST00000006403	0.454594	0.0932472	0.956298	3	6	1017	1420.5
ENSMUST00000006424	0.199747	0.580221	0.989709	5	7	1533.2	1718.86
ENSMUST00000006435	0.0333036	0.837971	0.992479	101	159	1784.33	1722.79
ENSMUST00000006444	0.17854	0.435255	0.989709	36	57	1772.92	1864.91
ENSMUST00000006451	0.0680358	0.814819	0.992252	26	27	1372.12	1569.33
ENSMUST00000006462	-0.0938074	0.262261	0.989709	280	442	1560.21	1478.46
ENSMUST00000006467	0.0629375	0.501983	0.989709	45	74	1504.49	1554.01
ENSMUST00000006470	0.77099	0.0781312	0.949544	10	26	1977.2	2689.12
ENSMUST00000006478	-0.0143363	0.769722	0.9898	104	169	897.673	886.544
ENSMUST00000006496	-0.00779726	0.696509	0.989709	1987	2532	745.039	744.71
ENSMUST00000006523	0.308191	0.137072	0.984464	8	34	395.375	507.529
ENSMUST00000006544	-0.0773588	0.219574	0.989709	474	676	1292.15	1228.12
ENSMUST00000006557	-0.0650176	0.443698	0.989709	159	193	1254.91	1216.12
ENSMUST00000006562	0.00765015	0.851007	0.993483	243	352	812.72	823.568
ENSMUST00000006565	-0.387661	0.414282	0.989709	4	5	1532.5	1128.4
ENSMUST00000006587	0.0522069	0.793647	0.9898	24	98	1523.42	1511.74
ENSMUST00000006611	0.031209	0.745258	0.989709	80	140	1141.41	1175.89
ENSMUST00000006614	0.0960703	0.668458	0.989709	37	44	1583	1729.59
ENSMUST00000006618	-0.0941374	0.560062	0.989709	114	128	2166.75	2016.37
ENSMUST00000006625	0.0848344	0.66483	0.989709	34	47	2127.82	2191.28
ENSMUST00000006629	-0.191422	0.22126	0.989709	90	150	1713.17	1590.6
ENSMUST00000006632	-0.0565098	0.869331	0.994327	7	19	1722.29	1669.63
ENSMUST00000006646	0.0801579	0.382729	0.989709	108	106	2480.06	2570.97
ENSMUST00000006667	-0.0365823	0.923073	0.995363	15	30	1793	1863.87
ENSMUST00000006669	-0.026424	0.754184	0.989709	223	376	1926.56	1878.31
ENSMUST00000006679	-0.0538975	0.357509	0.989709	32	259	790.75	770.915
ENSMUST00000006687	-0.0584706	0.457592	0.989709	35	136	809.971	798.147
ENSMUST00000006692	-0.0328044	0.693845	0.989709	115	232	1446.47	1435.98
ENSMUST00000006697	-0.125445	0.0186528	0.842583	2109	5555	1878.79	1749.04
ENSMUST00000006701	-0.147453	0.411468	0.989709	38	63	1647.68	1636.03
ENSMUST00000006703	-0.0924826	0.28734	0.989709	496	1252	953.514	911.867
ENSMUST00000006704	-0.0836336	0.0358283	0.892371	983	1561	2030.39	1923.99
ENSMUST00000006742	-0.256877	0.260539	0.989709	40	77	2051.22	1814.26
ENSMUST00000006749	-0.661848	0.595257	0.989709	3	4	2157.33	2256.5
ENSMUST00000006750	0.151989	0.202972	0.989709	37	69	865.162	1006.17
ENSMUST00000006754	0.0763229	0.87053	0.994327	12	14	721.917	766.071
ENSMUST00000006760	0.320091	0.484338	0.989709	15	13	1468.2	1813.46
ENSMUST00000006764	0.00756251	0.837571	0.992479	144	243	883.903	886.395
ENSMUST00000006774	-0.0445572	0.821661	0.992252	82	103	1614.07	1658.22
ENSMUST00000006785	-0.0858817	0.697205	0.989709	26	36	1670.92	1557.53
ENSMUST00000006786	-0.119794	0.037894	0.896632	496	513	1760.38	1643.02
ENSMUST00000006814	0.131588	0.660319	0.989709	7	4	1264.43	1317.75
ENSMUST00000006838	-0.0652973	0.673783	0.989709	84	129	1849.39	1795.79
ENSMUST00000006851	0.104571	0.538073	0.989709	63	93	1789.22	1840.88
ENSMUST00000006854	-0.482469	0.0546409	0.939639	41	31	2447.73	1774.29
ENSMUST00000006856	-0.13621	0.766688	0.9898	8	27	1920.75	1741.37
ENSMUST00000006893	0.132674	0.620598	0.989709	12	33	1757.25	1980.45
ENSMUST00000006898	-0.334053	0.0869692	0.950731	5	21	1069.4	874.333
ENSMUST00000006900	0.0291131	0.302408	0.989709	307	562	678.003	689.368
ENSMUST00000006911	0.021486	0.799324	0.9898	202	293	919.248	916.71
ENSMUST00000006912	0.275952	0.559102	0.989709	7	41	1324.57	1590.1
ENSMUST00000006914	-0.0528992	0.491641	0.989709	229	374	1914.27	1858.04
ENSMUST00000006915	0.137625	0.455578	0.989709	32	34	1322.59	1400.21
ENSMUST00000006952	-0.0972138	0.0289439	0.870918	504	1086	1251.68	1175.97
ENSMUST00000006956	-0.00649335	0.866203	0.994327	35	108	611.971	610.833
ENSMUST00000006969	-0.584808	0.52799	0.989709	5	2	1346.6	810
ENSMUST00000006973	-0.214387	0.422364	0.989709	23	29	2435.78	2285.93
ENSMUST00000007005	-0.00713028	0.899867	0.995129	293	602	1669.18	1653.38
ENSMUST00000007007	-0.0496475	0.715008	0.989709	13	22	655.615	626.409
ENSMUST00000007012	-0.0406389	0.134693	0.984464	858	1120	967.7	950.479
ENSMUST00000007042	-0.0274709	0.826556	0.992479	159	223	1206.02	1182.27
ENSMUST00000007046	-0.0792921	0.628916	0.989709	30	44	1596.03	1523.41
ENSMUST00000007130	-0.040205	0.703748	0.989709	565	716	1853.28	1844.74
ENSMUST00000007131	-0.0905174	0.423732	0.989709	260	557	1630.81	1550.36
ENSMUST00000007139	-0.0893217	0.15153	0.989709	95	136	850.916	805.456
ENSMUST00000007171	0.717283	0.221515	0.989709	7	9	1733	2210.22
ENSMUST00000007207	-0.226014	0.170796	0.989709	66	161	2195.7	1925.49
ENSMUST00000007212	-0.0837686	0.159686	0.989709	468	659	1882.17	1771.91
ENSMUST00000007216	0.00494038	0.949118	0.996603	503	719	1516.55	1546.01
ENSMUST00000007251	0.00387203	0.977715	0.998312	122	187	1574.84	1591.4
ENSMUST00000007253	0.00691631	0.945817	0.996603	115	172	1585.11	1593.51
ENSMUST00000007255	0.0964805	0.561243	0.989709	21	23	1122.05	1150.78
ENSMUST00000007257	0.00995784	0.901316	0.995129	101	177	896.426	893.367
ENSMUST00000007266	0.00909463	0.978164	0.998312	8	18	534.375	574
ENSMUST00000007296	1.89709	0.21603	0.989709	4	2	2476.5	6581.5
ENSMUST00000007317	1.23584	0.0724356	0.949544	2	4	711	1430
ENSMUST00000007444	-0.124043	0.769379	0.9898	4	11	1656	1581.55
ENSMUST00000007449	0.0144186	0.895214	0.995129	7	14	1257	1267.71
ENSMUST00000007482	0.0396284	0.59904	0.989709	96	137	1218.17	1251.64
ENSMUST00000007533	-0.186012	0.102103	0.967666	14	17	675.786	610
ENSMUST00000007559	0.020251	0.77775	0.9898	166	271	1124.19	1147.51
ENSMUST00000007602	0.0372625	0.798851	0.9898	110	173	1422.27	1472.71
ENSMUST00000007708	0.0374279	0.705473	0.989709	184	246	1602.1	1637.57
ENSMUST00000007733	0.0709413	0.696183	0.989709	39	61	1252.67	1390.69
ENSMUST00000007738	0.185471	0.476691	0.989709	22	50	1728.86	1988.54
ENSMUST00000007747	0.131728	0.411796	0.989709	27	41	1702.74	1862.88
ENSMUST00000007754	-0.220114	0.417238	0.989709	14	18	1791.57	1664.17
ENSMUST00000007757	-0.0751474	0.709465	0.989709	44	87	1728.98	1707.32
ENSMUST00000007799	-0.766403	0.22093	0.989709	4	9	2161.25	1566
ENSMUST00000007800	-0.0832656	0.491543	0.989709	74	84	826.014	782.143
ENSMUST00000007803	-0.141194	0.511206	0.989709	30	45	1347.73	1253.4
ENSMUST00000007814	-0.195937	0.516566	0.989709	41	61	1088.59	880.492
ENSMUST00000007865	-0.0144447	0.786654	0.9898	127	204	917.181	898.549
ENSMUST00000007921	-0.0581976	0.111922	0.976083	133	146	831.143	804.486
ENSMUST00000007959	-0.0129292	0.78513	0.9898	708	951	1232.65	1228.29
ENSMUST00000007980	-0.0947445	0.168436	0.989709	358	437	1136.49	1066.65
ENSMUST00000007981	0.0704353	0.631481	0.989709	16	21	1306.31	1327.48
ENSMUST00000007993	-0.301843	0.222484	0.989709	51	47	1809.49	1455.02
ENSMUST00000008004	-0.252089	0.0174319	0.842583	68	86	1478.24	1315.22
ENSMUST00000008016	-0.0122093	0.651927	0.989709	387	499	933.615	929.511
ENSMUST00000008036	-0.00444714	0.604612	0.989709	5546	6631	562.842	561.616
ENSMUST00000008094	0.319916	0.261317	0.989709	17	21	1290.94	1522.24
ENSMUST00000008179	-0.109772	0.166993	0.989709	106	432	1603.74	1503.21
ENSMUST00000008297	-0.163693	0.59498	0.989709	9	37	1419.56	1182.62
ENSMUST00000008350	0.228532	0.683709	0.989709	8	8	1195.12	1445.62
ENSMUST00000008445	0.0307082	0.737474	0.989709	74	90	1191.27	1211.53
ENSMUST00000008477	0.00504764	0.949062	0.996603	85	123	938.071	931.041
ENSMUST00000008517	-0.206869	0.319903	0.989709	21	42	1582.29	1498.19
ENSMUST00000008528	-0.146069	0.378107	0.989709	29	71	1145.59	1069.37
ENSMUST00000008537	0.0236207	0.787412	0.9898	289	414	1368.2	1405.42
ENSMUST00000008542	0.0240122	0.917886	0.995363	33	48	1509.33	1608.77
ENSMUST00000008573	-0.0439257	0.740013	0.989709	107	156	1671.37	1606.12
ENSMUST00000008579	-0.0393846	0.893172	0.99445	15	25	1450.67	1425.2
ENSMUST00000008594	-0.0241936	0.645193	0.989709	50	64	927.26	898.812
ENSMUST00000008684	-0.0388128	0.00441851	0.666654	19886	24816	894.463	879.65
ENSMUST00000008733	-0.0380422	0.817164	0.992252	49	79	1699.57	1644.81
ENSMUST00000008748	-0.274142	0.24319	0.989709	66	78	1921.24	1722.41
ENSMUST00000008801	-0.0594576	0.543508	0.989709	127	191	1586.13	1506.44
ENSMUST00000008812	-0.00225921	0.710239	0.989709	2917	3776	595.751	596.584
ENSMUST00000008826	0.0035384	0.71188	0.989709	1944	2783	803.524	805.46
ENSMUST00000008830	0.296158	0.270079	0.989709	32	30	1654.44	2040.23
ENSMUST00000008893	0.0253095	0.822679	0.992252	237	367	1466.62	1483.38
ENSMUST00000008907	0.162311	0.309931	0.989709	92	105	1632.82	1840.74
ENSMUST00000008966	-0.0653856	0.40925	0.989709	48	76	640.042	627.987
ENSMUST00000008991	0.0468399	0.710352	0.989709	132	173	2004.93	2093.69
ENSMUST00000008999	-0.0323362	0.962014	0.997989	16	12	2421.5	2333.33
ENSMUST00000009003	-0.172168	0.210785	0.989709	96	151	1198.19	1098.93
ENSMUST00000009036	-0.0207168	0.640828	0.989709	294	429	1250.76	1245.69
ENSMUST00000009039	-0.00732669	0.658197	0.989709	424	606	545.91	549.106
ENSMUST00000009058	-2.51249	0.00122897	0.464201	4	3	2132.25	356.333
ENSMUST00000009099	-0.142967	0.561906	0.989709	36	40	2191.83	2078.97
ENSMUST00000009102	0.0759085	0.439266	0.989709	61	58	1171.34	1185.43
ENSMUST00000009120	-0.165912	0.546863	0.989709	88	108	1906.09	1734.75
ENSMUST00000009138	-0.501078	0.0132955	0.814397	41	93	2436.56	1895.44
ENSMUST00000009143	0.324732	0.611375	0.989709	4	8	1022.25	1469.25
ENSMUST00000009157	0.0305005	0.509244	0.989709	184	229	680.478	705.926
ENSMUST00000009174	0.00722399	0.975545	0.998312	81	109	1597.62	1600.62
ENSMUST00000009220	0.0466577	0.556121	0.989709	42	34	759.952	782.118
ENSMUST00000009234	-0.0581251	0.825799	0.992479	59	75	2442.03	2314.08
ENSMUST00000009236	-0.246304	0.362468	0.989709	12	11	1190.25	1087
ENSMUST00000009256	-0.0352312	0.810772	0.991577	103	123	2014.74	2011.51
ENSMUST00000009259	0.319623	0.672988	0.989709	2	7	993	1548.43
ENSMUST00000009321	-0.276915	0.445221	0.989709	21	23	2040.1	1694.48
ENSMUST00000009329	0.111864	0.471629	0.989709	2	4	588	639.5
ENSMUST00000009340	-0.304191	0.156623	0.989709	17	24	1497.59	1228.38
ENSMUST00000009344	0.00087322	0.997178	0.999941	24	49	1691.29	1753.47
ENSMUST00000009411	-0.122498	0.746322	0.989709	14	23	1706.14	1436.48
ENSMUST00000009420	0.526525	0.159829	0.989709	20	23	2055	2475.43
ENSMUST00000009425	-0.0199377	0.2424	0.989709	1090	1530	759.77	753.088
ENSMUST00000009435	0.0825224	0.296435	0.989709	671	847	1507.11	1558.12
ENSMUST00000009522	-0.200486	0.256194	0.989709	153	314	1703.86	1537.53
ENSMUST00000009550	-0.000560698	0.99886	0.999941	11	19	1710.36	1797.58
ENSMUST00000009679	0.00232457	0.989359	0.998894	34	43	1687.35	1599.72
ENSMUST00000009689	0.0501163	0.930956	0.995511	4	5	2295	2442.8
ENSMUST00000009693	0.0108829	0.73033	0.989709	240	312	775.633	781.779
ENSMUST00000009699	-0.0785117	0.477356	0.989709	80	116	1521.49	1462.13
ENSMUST00000009705	0.202158	0.457742	0.989709	74	80	1486.89	1703.61
ENSMUST00000009707	-0.107479	0.166579	0.989709	120	215	1314.67	1234.13
ENSMUST00000009728	0.731115	0.0011028	0.464201	3	2	856.667	1423
ENSMUST00000009774	-0.020209	0.859909	0.994327	81	92	1151.95	1182.3
ENSMUST00000009777	-0.030747	0.202271	0.989709	519	478	808.385	796.033
ENSMUST00000009789	0.160227	0.702755	0.989709	15	20	1646.47	1624.4
ENSMUST00000009790	-0.0802922	0.178344	0.989709	315	282	1095.51	1047.23
ENSMUST00000009798	-0.214068	0.445835	0.989709	107	140	1618.45	1554.92
ENSMUST00000009877	-0.808681	0.0139372	0.820927	8	5	1543.62	942.6
ENSMUST00000009885	-0.153879	0.482389	0.989709	38	46	1684.37	1545.72
ENSMUST00000009972	0.425249	0.718412	0.989709	1	3	331	504
ENSMUST00000010007	-0.0148737	0.621667	0.989709	1244	1577	923.986	925.537
ENSMUST00000010038	-0.0761195	0.235964	0.989709	226	374	1443.6	1375.7
ENSMUST00000010049	0.000368802	0.997587	0.999941	96	106	1328.95	1337.22
ENSMUST00000010189	-0.0272339	0.857838	0.994327	94	101	1601.65	1583.15
ENSMUST00000010191	0.398365	0.169892	0.989709	33	61	1411.27	1564.18
ENSMUST00000010192	-0.106773	0.385275	0.989709	109	181	1544.3	1439.88
ENSMUST00000010195	-0.40346	0.412615	0.989709	10	13	1695.4	1360.08
ENSMUST00000010198	0.0455142	0.636515	0.989709	164	227	1148.82	1203.38
ENSMUST00000010201	0.00288742	0.985553	0.998312	44	64	1155.84	1176.31
ENSMUST00000010205	-0.0638169	0.635135	0.989709	42	180	1672.76	1559.38
ENSMUST00000010208	-0.0881174	0.230019	0.989709	1606	3666	1919.36	1867.42
ENSMUST00000010211	-0.259189	0.434902	0.989709	12	15	1493.83	1461.53
ENSMUST00000010239	-0.0930674	0.0979626	0.958144	75	86	1772.11	1698.17
ENSMUST00000010241	-0.0673937	0.673709	0.989709	46	61	1558.5	1460.23
ENSMUST00000010248	0.0686587	0.0786627	0.949544	173	219	738.694	759.493
ENSMUST00000010249	0.0368727	0.574678	0.989709	85	127	829.612	844.386
ENSMUST00000010254	0.0572369	0.700318	0.989709	54	64	1309.02	1366.5
ENSMUST00000010267	0.00955653	0.893774	0.994633	256	382	1815.83	1838.26
ENSMUST00000010278	0.126398	0.342375	0.989709	85	111	1504.18	1630.5
ENSMUST00000010319	0.134631	0.753658	0.989709	9	6	1859.78	1941.33
ENSMUST00000010348	0.0021736	0.977753	0.998312	120	156	805.433	809.885
ENSMUST00000010421	-0.0492691	0.730979	0.989709	232	311	2487.31	2234.7
ENSMUST00000010434	-0.258175	0.560157	0.989709	23	30	1812.78	1323.73
ENSMUST00000010451	-0.0196198	0.860332	0.994327	55	97	1399.67	1381.84
ENSMUST00000010502	-0.0113702	0.841767	0.993067	154	196	1046.51	1046.79
ENSMUST00000010506	0.00844587	0.934564	0.996003	39	53	993.59	1004.77
ENSMUST00000010520	-0.0297338	0.161378	0.989709	423	568	640.856	631.206
ENSMUST00000010536	-0.250357	0.33565	0.989709	61	88	2256.69	2044.98
ENSMUST00000010550	0.00939017	0.403145	0.989709	425	563	485.511	487.968
ENSMUST00000010597	-0.126132	0.669061	0.989709	43	44	2467.93	2104.39
ENSMUST00000010698	0.195556	0.700555	0.989709	2	5	1357	1660.4
ENSMUST00000010753	-0.0125789	0.910583	0.995129	107	123	1139.58	1168.13
ENSMUST00000010795	-0.0340569	0.26697	0.989709	3209	3359	1398.63	1377.01
ENSMUST00000010807	-0.0485761	0.45992	0.989709	819	1202	2244.88	2209.52
ENSMUST00000010899	-0.122152	0.531048	0.989709	69	65	1670.65	1557.17
ENSMUST00000010941	0.37199	0.191442	0.989709	12	16	1374.42	1803.44
ENSMUST00000011029	-0.557367	0.206341	0.989709	10	18	1659	1351.56
ENSMUST00000011055	0.105764	0.121701	0.977697	71	119	818.014	863.387
ENSMUST00000011058	-0.120742	0.466063	0.989709	99	104	1496.67	1446.63
ENSMUST00000011152	-1.04899	0.139407	0.985143	2	3	1931.5	855.667
ENSMUST00000011178	0.694106	0.632548	0.989709	2	4	1510	2263.5
ENSMUST00000011302	0.56127	0.0727846	0.949544	25	31	1342.32	1721.52
ENSMUST00000011398	-0.315747	0.776527	0.9898	3	3	951.667	711.667
ENSMUST00000011400	1.85632	0.0335343	0.88371	2	4	513.5	1908.75
ENSMUST00000011407	-0.664613	0.285023	0.989709	4	8	1618.5	938.625
ENSMUST00000011450	-0.145815	0.444702	0.989709	35	65	1504.43	1344
ENSMUST00000011492	-0.00798345	0.936029	0.996248	128	190	1701.66	1657.75
ENSMUST00000011526	-0.0972925	0.184261	0.989709	231	310	933.294	862.403
ENSMUST00000011623	0.0253354	0.962988	0.997989	5	12	1193.8	1289.83
ENSMUST00000011877	-0.120509	0.697573	0.989709	39	82	1978.62	1885.91
ENSMUST00000011896	-0.0337414	0.541399	0.989709	803	924	1347.24	1332.32
ENSMUST00000011981	0.0975009	0.450421	0.989709	38	46	1273	1365.74
ENSMUST00000012028	-0.149071	0.465322	0.989709	22	45	1389.36	1295.53
ENSMUST00000012152	-0.0628006	0.743255	0.989709	61	106	2135.11	2000.8
ENSMUST00000012161	-0.126554	0.869369	0.994327	3	15	1747.67	1648.8
ENSMUST00000012259	0.480349	0.130294	0.981708	28	36	1942.93	2600.11
ENSMUST00000012262	-0.618428	0.00977142	0.768301	26	32	1786.58	1243.53
ENSMUST00000012281	-0.0943972	0.700009	0.989709	23	56	1810.04	1692.39
ENSMUST00000012314	-0.275518	0.577704	0.989709	21	19	2025	1629.74
ENSMUST00000012331	-0.337471	0.648173	0.989709	1	8	1127	966.75
ENSMUST00000012348	-0.0958755	0.0181018	0.842583	361	445	976.249	928.036
ENSMUST00000012440	0.230955	0.727424	0.989709	3	9	1539	1844.67
ENSMUST00000012566	-0.801442	0.278286	0.989709	5	5	776.6	313.6
ENSMUST00000012580	0.409234	0.350847	0.989709	14	16	1579.86	1960.19
ENSMUST00000012587	0.506394	0.765144	0.9898	2	3	1198.5	2650.67
ENSMUST00000012612	-0.322638	0.358763	0.989709	15	22	3139.13	2762.59
ENSMUST00000012627	0.0244495	0.698225	0.989709	59	80	703.898	708.75
ENSMUST00000012679	0.102529	0.685737	0.989709	41	69	2635.93	2603.8
ENSMUST00000012734	-0.297405	0.481515	0.989709	4	4	910.75	758
ENSMUST00000012796	-1.13001	0.0646043	0.944099	2	2	1047.5	476
ENSMUST00000012847	-0.0928078	0.709821	0.989709	2	1	1499.5	1406
ENSMUST00000012873	0.337335	0.303887	0.989709	23	27	1845.09	2021.52
ENSMUST00000013130	0.037033	0.791621	0.9898	26	53	2454.88	2476.74
ENSMUST00000013220	0.0264819	0.956067	0.997456	10	21	981.6	1486.67
ENSMUST00000013262	0.0180775	0.953035	0.997298	32	49	2249.12	2235.49
ENSMUST00000013294	-0.201292	0.379245	0.989709	27	38	1565.41	1352.68
ENSMUST00000013304	0.059511	0.236724	0.989709	307	367	1286.07	1331.22
ENSMUST00000013338	-0.147703	0.38915	0.989709	94	126	2074.49	1988.63
ENSMUST00000013458	0.0480816	0.334907	0.989709	362	467	1187	1230.91
ENSMUST00000013633	-0.081466	0.481511	0.989709	34	90	2577.24	2383.72
ENSMUST00000013693	-0.0715038	0.474822	0.989709	85	148	1180.02	1159.33
ENSMUST00000013737	-0.0875544	0.0908116	0.956298	749	903	1450.01	1382.34
ENSMUST00000013759	0.66127	0.048864	0.933414	10	20	1212.2	1797.75
ENSMUST00000013766	-0.0164168	0.594023	0.989709	419	603	904.389	894.706
ENSMUST00000013773	0.441659	0.281738	0.989709	13	14	1513.85	2297.86
ENSMUST00000013807	0.0354611	0.593575	0.989709	358	587	1576.83	1667.03
ENSMUST00000013842	-0.191208	0.332986	0.989709	55	61	1748.93	1548.82
ENSMUST00000013845	-0.0440177	0.121022	0.977697	557	622	1063.01	1034.22
ENSMUST00000013851	-0.469479	0.107319	0.971072	9	29	1145.89	914.931
ENSMUST00000013882	0.200987	0.296716	0.989709	34	52	1432.26	1698.06
ENSMUST00000013886	-0.00650621	0.975369	0.998312	50	95	1425.56	1428.65
ENSMUST00000013931	0.147897	0.606442	0.989709	39	68	1762.95	1909
ENSMUST00000013949	-0.336734	0.0768388	0.949544	38	81	1624.95	1429.98
ENSMUST00000013966	0.025164	0.487815	0.989709	139	226	888.324	903.748
ENSMUST00000013970	-0.0214215	0.913016	0.995129	46	55	1889.48	1925.96
ENSMUST00000014022	-0.00319854	0.987055	0.998392	45	71	1460.53	1478.7
ENSMUST00000014218	0.244409	0.514398	0.989709	6	8	841.5	946
ENSMUST00000014220	-0.0736957	0.630024	0.989709	12	20	759.417	745.35
ENSMUST00000014221	0.00742052	0.906395	0.995129	477	636	1511.65	1499.6
ENSMUST00000014263	0.0468182	0.738923	0.989709	95	104	1416.15	1424.58
ENSMUST00000014290	0.58813	0.194954	0.989709	6	21	1165.33	1656.38
ENSMUST00000014321	-0.196095	0.056433	0.939639	104	144	1407.63	1283.81
ENSMUST00000014339	-0.1665	0.221844	0.989709	70	78	1384.6	1264.74
ENSMUST00000014370	-0.118049	0.197027	0.989709	150	226	1195.07	1127.62
ENSMUST00000014389	-0.366122	0.214385	0.989709	27	23	1742.96	1549.78
ENSMUST00000014421	-0.221352	0.339057	0.989709	59	76	1921.75	1659.59
ENSMUST00000014438	-0.0132841	0.107098	0.971072	1159	1614	495.148	491.074
ENSMUST00000014445	0.0299885	0.371586	0.989709	94	144	576.638	585.458
ENSMUST00000014457	-0.0101782	0.0490228	0.93345	3524	3881	486.865	483.874
ENSMUST00000014499	-0.217697	0.201404	0.989709	86	88	2093.2	1706.61
ENSMUST00000014505	0.0748349	0.776543	0.9898	30	41	1707.97	1738.83
ENSMUST00000014546	0.0209451	0.825784	0.992479	136	199	1279.65	1302.7
ENSMUST00000014562	0.99511	0.127954	0.98003	9	9	2010.44	2946.33
ENSMUST00000014578	-0.137304	0.0558781	0.939639	6786	9486	1667.87	1556.91
ENSMUST00000014614	0.050093	0.729928	0.989709	39	62	1500.41	1536.03
ENSMUST00000014640	-0.532193	0.0832493	0.950731	26	46	2281.46	1828.2
ENSMUST00000014642	0.271409	0.44125	0.989709	22	8	3288.64	3741.88
ENSMUST00000014684	-0.00710169	0.906489	0.995129	166	211	821.53	841.678
ENSMUST00000014686	-0.0194359	0.831538	0.992479	560	755	1420.18	1419.81
ENSMUST00000014691	-0.0334491	0.89097	0.994327	40	60	1951.17	1786.03
ENSMUST00000014694	-0.244255	0.579888	0.989709	18	27	2389.22	2013.44
ENSMUST00000014698	-0.0363198	0.683245	0.989709	53	64	1056.94	1014.55
ENSMUST00000014743	0.593602	0.272133	0.989709	8	23	1411.25	2060.26
ENSMUST00000014750	-0.0344886	0.57259	0.989709	284	480	1290.18	1269.84
ENSMUST00000014777	0.17247	0.472463	0.989709	17	22	593.824	682.864
ENSMUST00000014812	-0.0395445	0.905563	0.995129	21	22	1335.81	1333.59
ENSMUST00000014892	0.0100243	0.920033	0.995363	206	325	1483.97	1522.44
ENSMUST00000014911	0.373322	0.565987	0.989709	11	13	1464.82	1592.54
ENSMUST00000014913	-0.0312327	0.047	0.933414	947	1315	865.993	853.76
ENSMUST00000014917	0.418378	0.418013	0.989709	8	20	1839.88	2081.05
ENSMUST00000014920	0.469115	0.434692	0.989709	4	7	874.5	1325.29
ENSMUST00000014922	-0.0704842	0.858695	0.994327	14	15	1653.93	1418.87
ENSMUST00000014990	-0.1705	0.400819	0.989709	1	4	1132	1010.25
ENSMUST00000014996	0.190604	0.782398	0.9898	19	18	1580.42	2052.33
ENSMUST00000015000	0.0364593	0.32267	0.989709	266	342	762.402	776.199
ENSMUST00000015003	-0.0191835	0.899372	0.995129	50	75	1511.74	1510.24
ENSMUST00000015011	-0.066907	0.285062	0.989709	778	1102	1664.67	1608.65
ENSMUST00000015017	-0.0702952	0.626757	0.989709	39	73	1032.72	1005.6
ENSMUST00000015049	-0.0868575	0.283161	0.989709	314	289	1416.61	1362.24
ENSMUST00000015100	-0.088885	0.529063	0.989709	375	461	1737.6	1654.53
ENSMUST00000015107	0.211887	0.666107	0.989709	10	14	1232.9	1706
ENSMUST00000015124	-0.331189	0.0494177	0.934691	18	32	1029.89	863.031
ENSMUST00000015137	-1.23823	0.442957	0.989709	2	3	3624	2286.33
ENSMUST00000015138	1.0886	0.594264	0.989709	3	1	1527.67	2373
ENSMUST00000015146	0.00214802	0.992976	0.999144	85	89	2054.56	2151.27
ENSMUST00000015157	0.0207931	0.593328	0.989709	104	167	635.212	643.545
ENSMUST00000015160	-0.424713	0.0215701	0.842583	48	65	1969.85	1524.55
ENSMUST00000015171	0.154395	0.556204	0.989709	20	32	1737.3	1956.69
ENSMUST00000015227	0.0493968	0.283	0.989709	214	274	524.285	543.394
ENSMUST00000015236	0.00681603	0.795588	0.9898	943	1246	701.935	705.86
ENSMUST00000015239	-0.0243614	0.867965	0.994327	84	109	1649.55	1616.17
ENSMUST00000015256	-0.0499718	0.481623	0.989709	375	573	1742.67	1665.96
ENSMUST00000015271	-0.540031	0.450442	0.989709	3	10	1720	1376.5
ENSMUST00000015277	0.00746143	0.981256	0.998312	22	32	2270.05	2056.41
ENSMUST00000015278	-1.84706	0.159796	0.989709	1	8	3461	1256.75
ENSMUST00000015333	-0.122699	0.458137	0.989709	86	96	1916.4	1761.45
ENSMUST00000015346	-0.206298	0.56241	0.989709	16	20	1976.81	1914.45
ENSMUST00000015358	-0.478367	0.105146	0.968618	41	52	2388.12	1854.75
ENSMUST00000015361	-0.326082	0.534096	0.989709	8	10	1003.12	924.4
ENSMUST00000015391	0.0630222	0.196436	0.989709	362	422	1231.04	1261.81
ENSMUST00000015394	-0.997327	0.795592	0.9898	1	2	2696	1688.5
ENSMUST00000015427	-0.82401	0.111224	0.976083	4	5	1289	850.8
ENSMUST00000015433	-0.0300655	0.63469	0.989709	50	66	787.34	773.682
ENSMUST00000015435	0.0298474	0.858459	0.994327	110	166	1652.19	1754.17
ENSMUST00000015449	-0.258462	0.195162	0.989709	79	89	2126.32	1662.74
ENSMUST00000015456	0.12181	0.674824	0.989709	12	13	965.25	1080.77
ENSMUST00000015467	-0.128076	0.195422	0.989709	161	304	831.149	772.352
ENSMUST00000015481	-0.0768802	0.371993	0.989709	238	364	992.063	978.668
ENSMUST00000015484	-0.168136	0.483473	0.989709	47	92	1500.45	1176.21
ENSMUST00000015486	-0.893411	0.226971	0.989709	15	12	2175.53	1394.67
ENSMUST00000015498	0.520162	0.295497	0.989709	6	20	924.333	1418
ENSMUST00000015501	-0.151793	0.13336	0.984354	557	157	1864.58	1774.68
ENSMUST00000015511	0.0694545	0.743942	0.989709	62	94	2012.11	1841.63
ENSMUST00000015540	-0.626518	0.0778816	0.949544	6	22	2102.67	1550.05
ENSMUST00000015581	-0.84826	0.307315	0.989709	3	6	1554.67	1056.33
ENSMUST00000015605	-0.312532	0.154731	0.989709	34	47	1632.59	1373.85
ENSMUST00000015612	-0.764074	0.301149	0.989709	8	9	3011.88	1544.33
ENSMUST00000015622	-0.0424105	0.226147	0.989709	290	429	1091.6	1062.92
ENSMUST00000015645	-0.718997	0.577418	0.989709	4	6	2401.75	2078
ENSMUST00000015664	-0.566249	0.187989	0.989709	6	3	1572.83	1260.67
ENSMUST00000015667	0.0673955	0.558046	0.989709	40	94	1048.97	1077.39
ENSMUST00000015680	-0.102303	0.331056	0.989709	77	89	1158.75	1107.93
ENSMUST00000015712	-0.19208	0.30533	0.989709	77	92	1019.45	936.793
ENSMUST00000015719	0.0125441	0.554081	0.989709	299	381	795.124	801.559
ENSMUST00000015725	-0.0492873	0.571008	0.989709	58	102	1063.12	1067.75
ENSMUST00000015749	0.0597844	0.791151	0.9898	28	44	1807.64	1927.25
ENSMUST00000015791	-0.208417	0.883994	0.994327	2	6	1634	2270.33
ENSMUST00000015797	-1.19932	0.111704	0.976083	3	8	2564	780.75
ENSMUST00000015800	-0.0698492	0.00220157	0.527962	2926	3933	1713.53	1659.89
ENSMUST00000015812	-0.147678	0.148014	0.989094	47	63	991.596	912.937
ENSMUST00000015829	-0.0545992	0.600467	0.989709	352	402	1736.07	1696.22
ENSMUST00000015841	-0.492426	0.191088	0.989709	17	10	2658.59	2147.7
ENSMUST00000015855	0.210622	0.318972	0.989709	32	57	1714.84	1966.39
ENSMUST00000015858	-0.0845643	0.272606	0.989709	972	1268	1534.54	1488.11
ENSMUST00000015877	-0.0312043	0.611096	0.989709	309	471	1433.5	1401.2
ENSMUST00000015889	-0.159246	0.323301	0.989709	30	54	1256.8	1175.72
ENSMUST00000015891	0.075578	0.714921	0.989709	41	41	1315.93	1364.44
ENSMUST00000015892	0.119547	0.715302	0.989709	15	11	1709.47	1848.82
ENSMUST00000015893	-0.375023	0.341063	0.989709	8	10	824.625	680.1
ENSMUST00000015894	-0.0173275	0.816404	0.992252	271	422	1498.06	1456.85
ENSMUST00000015901	-0.380294	0.15462	0.989709	35	40	1800.14	1492.42
ENSMUST00000015903	-0.079075	0.118733	0.977697	311	437	1155.5	1113.65
ENSMUST00000015934	-0.0546941	0.333843	0.989709	129	204	988.101	941.828
ENSMUST00000015941	0.00625957	0.87532	0.994327	770	1043	1490.85	1488.34
ENSMUST00000015950	-0.0352927	0.00334819	0.606721	1373	2174	1331.72	1313.27
ENSMUST00000015981	-0.114522	0.207948	0.989709	318	370	1127.15	1096.13
ENSMUST00000015987	0.353036	0.384807	0.989709	3	5	688.333	886.8
ENSMUST00000015994	1.38326	0.707667	0.989709	1	2	422	1102
ENSMUST00000015998	-0.10579	0.218358	0.989709	547	1316	1464.81	1395.68
ENSMUST00000016023	0.327674	0.535675	0.989709	4	4	1282.25	1544.5
ENSMUST00000016026	0.422554	0.582875	0.989709	3	4	2679.33	3165.25
ENSMUST00000016033	-0.0931974	0.440446	0.989709	84	131	1532.45	1441.56
ENSMUST00000016034	-0.0781359	0.315104	0.989709	814	1010	1389.02	1326.04
ENSMUST00000016072	-0.127697	0.24019	0.989709	505	589	1658.96	1543.14
ENSMUST00000016081	-0.0164298	0.842197	0.993171	148	206	1482.59	1430.8
ENSMUST00000016086	0.92372	0.00150304	0.499585	13	14	1171.38	2221.93
ENSMUST00000016087	-0.0787516	0.568789	0.989709	33	47	576.485	566.064
ENSMUST00000016094	-0.32909	0.548294	0.989709	6	15	1711.67	1525.53
ENSMUST00000016105	-0.0295107	0.764788	0.9898	138	169	1613.75	1578.14
ENSMUST00000016110	0.442861	0.0285314	0.870149	16	27	1300.25	1698.59
ENSMUST00000016115	-0.139657	0.394029	0.989709	47	58	1584.47	1514.57
ENSMUST00000016138	-0.159229	0.116847	0.977697	131	162	1395.56	1302.24
ENSMUST00000016144	0.0424184	0.799791	0.9898	44	42	991.727	1045.74
ENSMUST00000016168	0.0954537	0.131191	0.981708	398	483	1438.57	1494.38
ENSMUST00000016172	-0.305768	0.304303	0.989709	21	41	2453.9	1967.12
ENSMUST00000016231	-0.179089	0.588378	0.989709	15	34	1401.8	1288.06
ENSMUST00000016279	-0.065083	0.515523	0.989709	81	136	1516.4	1437.54
ENSMUST00000016309	-0.14771	0.192484	0.989709	140	181	1689.78	1555.75
ENSMUST00000016338	-0.0443284	0.00341777	0.609176	2118	2384	1231.55	1206.71
ENSMUST00000016383	0.868061	0.113788	0.976083	4	4	1828	3266.75
ENSMUST00000016396	0.00271208	0.700343	0.989709	2165	2715	458.908	461.395
ENSMUST00000016397	-0.164559	0.522355	0.989709	27	40	1780.67	1718.9
ENSMUST00000016400	-0.0677631	0.0193979	0.842583	787	1260	1182.24	1141.29
ENSMUST00000016401	-0.00348496	0.969127	0.998312	129	187	1189.98	1166.22
ENSMUST00000016452	0.0606143	0.249872	0.989709	165	184	878.788	903.37
ENSMUST00000016463	-0.0756148	0.0333944	0.88371	2074	2624	1102.38	1064.22
ENSMUST00000016488	0.0119192	0.683819	0.989709	362	441	802.762	800.762
ENSMUST00000016498	-0.277184	0.709656	0.989709	3	5	1827	1700.2
ENSMUST00000016511	-0.187724	0.758015	0.9898	5	7	1261.2	1062.57
ENSMUST00000016553	-0.532253	0.219978	0.989709	22	30	1797.86	1432.1
ENSMUST00000016569	-0.679777	0.0940476	0.956298	24	28	2094	1343.75
ENSMUST00000016571	-0.00286745	0.723195	0.989709	951	1100	457.251	456.882
ENSMUST00000016631	-0.656982	0.0115086	0.806213	25	50	2170.24	1522.36
ENSMUST00000016638	-0.245682	0.873809	0.994327	1	3	1389	1223.33
ENSMUST00000016639	-0.201168	0.52507	0.989709	5	10	1156	988.9
ENSMUST00000016640	0.603364	0.368047	0.989709	4	10	883	1524.4
ENSMUST00000016654	-0.0162417	0.920222	0.995363	48	46	1335.69	1309.37
ENSMUST00000016664	-0.228301	0.3624	0.989709	43	33	2052.09	1627.3
ENSMUST00000016670	0.191783	0.726074	0.989709	6	11	1278.83	1328.82
ENSMUST00000016672	-0.220116	0.0472084	0.933414	176	238	1939.19	1746.39
ENSMUST00000016673	0.811239	0.55234	0.989709	2	1	582.5	1019
ENSMUST00000016678	-0.0350909	0.421762	0.989709	1422	2016	1329.3	1293.55
ENSMUST00000016680	-0.105298	0.242626	0.989709	230	297	2052.71	1884.37
ENSMUST00000016681	-0.137542	0.670196	0.989709	27	36	1512	1503.75
ENSMUST00000016703	-0.0221629	0.632381	0.989709	383	538	1045.43	1026.31
ENSMUST00000016771	-0.266737	0.034315	0.88371	147	288	1218.11	1020.69
ENSMUST00000016781	-0.0475058	0.353884	0.989709	56	89	939.75	912.596
ENSMUST00000016897	-0.0761521	0.772998	0.9898	4	8	1721.5	1658.38
ENSMUST00000016901	0.0665529	0.781308	0.9898	33	42	2002.82	2037.86
ENSMUST00000016902	0.0718155	0.750742	0.989709	15	20	904.267	888.7
ENSMUST00000016977	0.00953843	0.893851	0.994633	65	79	528	538.494
ENSMUST00000017086	-0.106998	0.0405802	0.914278	851	997	2303.45	2192.63
ENSMUST00000017090	0.0582068	0.859967	0.994327	17	22	1429.47	1638.77
ENSMUST00000017153	-0.0616777	0.0709723	0.948393	1122	1168	1197.9	1151.5
ENSMUST00000017188	0.218435	0.356996	0.989709	24	47	1031.79	1123.85
ENSMUST00000017276	-0.100467	0.737103	0.989709	19	33	1971.16	1782.06
ENSMUST00000017288	0.130552	0.489646	0.989709	49	61	1346.49	1482.9
ENSMUST00000017290	-0.225092	0.670545	0.989709	4	12	2269.5	1989.33
ENSMUST00000017332	-0.0267255	0.347738	0.989709	357	450	731.05	723.887
ENSMUST00000017354	-0.408306	0.261405	0.989709	29	28	1952.45	1638.29
ENSMUST00000017365	-0.237927	0.0420818	0.924844	305	396	1612.57	1471.52
ENSMUST00000017384	-0.532224	0.127172	0.98003	26	18	1989.73	1592
ENSMUST00000017408	0.129756	0.568743	0.989709	36	46	1762.86	1859.85
ENSMUST00000017430	0.00542954	0.945163	0.996603	131	199	1280.85	1277.19
ENSMUST00000017435	0.446877	0.111221	0.976083	42	51	1307.64	1772.76
ENSMUST00000017443	-0.100132	0.470939	0.989709	61	84	1111.43	1066.93
ENSMUST00000017451	-0.416655	0.108852	0.971185	5	4	1386.8	1028.75
ENSMUST00000017453	-0.0958093	0.764765	0.9898	13	21	1293.08	1189.14
ENSMUST00000017488	-0.05993	0.112546	0.976083	8939	13530	1327.86	1292.99
ENSMUST00000017530	-0.0136427	0.907634	0.995129	95	144	1585.87	1562.03
ENSMUST00000017534	-0.033973	0.77617	0.9898	44	95	1473.41	1421.23
ENSMUST00000017548	-0.00955139	0.264972	0.989709	2067	2787	760.358	756.32
ENSMUST00000017549	-0.150976	0.677981	0.989709	11	13	2104.09	1886.46
ENSMUST00000017561	-1.41377	0.182814	0.989709	1	5	2315	962
ENSMUST00000017562	-0.0869321	0.786224	0.9898	20	28	1865.4	1783.68
ENSMUST00000017567	-0.160051	0.161982	0.989709	146	220	1695.39	1605.97
ENSMUST00000017572	-0.0733171	0.334892	0.989709	274	304	1429.82	1381.12
ENSMUST00000017590	0.14364	0.586894	0.989709	22	24	2809.27	2932.42
ENSMUST00000017597	-0.049798	0.266177	0.989709	716	1163	1372.57	1341.03
ENSMUST00000017604	0.00273826	0.947758	0.996603	110	234	749.027	751.295
ENSMUST00000017610	0.0217951	0.92721	0.995363	27	51	1679.15	1582.65
ENSMUST00000017620	0.191871	0.504664	0.989709	23	35	1683.83	2034.83
ENSMUST00000017622	-0.125828	0.613201	0.989709	24	36	1909.42	1737.69
ENSMUST00000017629	0.00943695	0.94931	0.996603	104	129	1793.39	1809.62
ENSMUST00000017637	-0.0739295	0.0486484	0.933414	3838	6805	1600.87	1557.36
ENSMUST00000017692	0.282689	0.211944	0.989709	42	52	1862.93	2223.04
ENSMUST00000017759	-0.242061	0.26458	0.989709	41	59	1986.76	1736.61
ENSMUST00000017783	0.506368	0.442467	0.989709	11	12	1944.91	2428.17
ENSMUST00000017799	-0.0676452	0.824686	0.992479	10	16	1117.1	1024.38
ENSMUST00000017808	-0.82756	0.0401182	0.911567	6	17	1340	822.353
ENSMUST00000017821	-0.0366945	0.834448	0.992479	55	68	1582.51	1581.93
ENSMUST00000017831	0.229502	0.345048	0.989709	22	32	1933.41	2085.78
ENSMUST00000017839	-0.354916	0.146754	0.988686	35	53	1443.31	1239.62
ENSMUST00000017841	0.575132	0.0634439	0.943298	10	8	1039.4	1411.25
ENSMUST00000017851	-0.0643684	0.34169	0.989709	799	1150	1489.3	1451.58
ENSMUST00000017867	0.00421057	0.936398	0.996248	23	80	754.13	757.875
ENSMUST00000017878	0.77635	0.236806	0.989709	4	4	737.5	1316
ENSMUST00000017891	-0.119575	0.507334	0.989709	25	48	1956.8	1808.94
ENSMUST00000017900	0.0848513	0.653639	0.989709	86	159	2301.02	2339.45
ENSMUST00000017908	0.0354991	0.942552	0.996603	7	11	1666	1600.09
ENSMUST00000017920	-0.113986	0.566438	0.989709	62	68	2649.69	2483.38
ENSMUST00000017945	-0.148072	0.119735	0.977697	57	85	1645.74	1504.55
ENSMUST00000017946	-0.117561	0.430722	0.989709	111	179	2083.42	1982.46
ENSMUST00000017974	-0.0129706	0.950314	0.996872	44	43	1536.34	1570.28
ENSMUST00000017975	-0.111555	0.173427	0.989709	214	286	1520.01	1436.52
ENSMUST00000017981	-0.222598	0.0414876	0.921499	80	82	1745.62	1536.16
ENSMUST00000018002	-0.0709367	0.765844	0.9898	76	81	1453.55	1474.1
ENSMUST00000018012	0.0560617	0.545722	0.989709	158	164	1893.61	1929.71
ENSMUST00000018094	0.0471004	0.597827	0.989709	554	606	1939.96	2002.43
ENSMUST00000018113	0.0995917	0.833382	0.992479	5	17	1159.8	1308
ENSMUST00000018122	0.519554	0.546251	0.989709	3	6	558.333	950.5
ENSMUST00000018143	-0.259029	0.26679	0.989709	36	46	1547.11	1368.48
ENSMUST00000018156	-1.91691	0.267866	0.989709	1	3	2380	821
ENSMUST00000018184	0.107816	0.49417	0.989709	85	119	1377.69	1465.99
ENSMUST00000018186	-0.0564919	0.347009	0.989709	1118	1547	1093.07	1054.2
ENSMUST00000018212	-1.014	0.0141166	0.820927	12	13	2047.08	1290.77
ENSMUST00000018246	-0.050799	0.0959252	0.956815	987	992	741.81	722.059
ENSMUST00000018274	-0.0967982	0.638468	0.989709	37	51	1750.62	1595.94
ENSMUST00000018287	-0.152774	0.399251	0.989709	39	53	1398.41	1259.87
ENSMUST00000018295	0.26802	0.303428	0.989709	21	15	1632	1811.07
ENSMUST00000018311	-0.0904731	0.609213	0.989709	38	58	1595.68	1569.62
ENSMUST00000018313	-0.479281	0.472141	0.989709	6	4	1474	1431.75
ENSMUST00000018315	-0.168089	0.00171719	0.499585	481	551	1441.66	1306.45
ENSMUST00000018333	-0.0895547	0.499638	0.989709	39	43	1204.77	1132.72
ENSMUST00000018337	0.0494136	0.777987	0.9898	59	77	1575.05	1623.75
ENSMUST00000018353	0.158348	0.667615	0.989709	20	31	2157.25	2305.13
ENSMUST00000018361	0.0208251	0.928888	0.995511	12	27	1360.92	1383.85
ENSMUST00000018383	0.325125	0.133209	0.984243	17	24	1015.76	1331.04
ENSMUST00000018429	-1.46835	0.0281159	0.867433	6	9	2893.5	1056.22
ENSMUST00000018430	-0.0173597	0.411443	0.989709	697	1023	809.247	799.848
ENSMUST00000018431	-0.0619557	0.184971	0.989709	119	173	1007.3	980.341
ENSMUST00000018437	-0.00731671	0.721431	0.989709	1243	1745	840.547	836.578
ENSMUST00000018449	-0.166285	0.217171	0.989709	140	217	2421.85	2227
ENSMUST00000018466	-0.0970881	0.603074	0.989709	17	38	1720.71	1712.26
ENSMUST00000018470	-0.0984606	0.327012	0.989709	306	412	1740.72	1595.21
ENSMUST00000018476	-0.481768	0.268997	0.989709	17	21	1968.18	1517.48
ENSMUST00000018478	0.359134	0.74054	0.989709	2	10	1037	1925.6
ENSMUST00000018482	0.139236	0.817208	0.992252	5	8	1272.2	1468.25
ENSMUST00000018491	-1.87577	0.28584	0.989709	1	6	2275	1485.5
ENSMUST00000018506	-0.0885172	0.147296	0.988686	120	165	1794.63	1718.93
ENSMUST00000018516	0.9701	0.217857	0.989709	3	6	911.333	1792.17
ENSMUST00000018521	-0.107766	0.769295	0.9898	39	53	1496.28	1385.57
ENSMUST00000018522	-0.808148	0.267976	0.989709	5	5	1908	1138.4
ENSMUST00000018531	0.408106	0.453172	0.989709	9	11	1136.78	1441.73
ENSMUST00000018544	0.272802	0.572207	0.989709	8	16	876.5	1276.69
ENSMUST00000018547	-0.0612468	0.755569	0.989709	22	18	1977.41	1846.72
ENSMUST00000018549	-0.472924	0.478193	0.989709	3	16	1918.67	1514.12
ENSMUST00000018556	0.0794741	0.878382	0.994327	11	15	1213.73	1118.67
ENSMUST00000018561	-0.120415	0.380873	0.989709	93	93	2525.6	2380.05
ENSMUST00000018568	0.0329834	0.692401	0.989709	119	153	1432.47	1440.56
ENSMUST00000018569	-0.250656	0.0590281	0.942065	101	120	1901.13	1641.26
ENSMUST00000018571	0.126352	0.620861	0.989709	55	30	1575.56	1604.87
ENSMUST00000018572	-0.301884	0.0554294	0.939639	112	141	2221.65	1948.68
ENSMUST00000018577	0.0818267	0.7249	0.989709	23	52	1927.57	2069.63
ENSMUST00000018593	-0.0128779	0.85467	0.994068	74	121	816.824	805.554
ENSMUST00000018614	-0.558685	0.596344	0.989709	1	3	2541	1789.67
ENSMUST00000018625	-0.224435	0.26115	0.989709	47	91	1701.17	1504.19
ENSMUST00000018645	0.145397	0.567683	0.989709	41	49	2215.63	2432.61
ENSMUST00000018651	0.938505	0.225884	0.989709	2	7	409.5	915.571
ENSMUST00000018653	-0.13782	0.0458735	0.92941	100	142	1004.71	943.789
ENSMUST00000018681	-0.570524	0.159145	0.989709	3	3	1801.33	1263
ENSMUST00000018685	-0.16235	0.550506	0.989709	31	30	1978.58	1778.57
ENSMUST00000018691	-0.477822	0.0516713	0.937796	28	47	1724.5	1205.62
ENSMUST00000018699	-0.00343876	0.831947	0.992479	1477	2380	1178.37	1172.46
ENSMUST00000018711	-0.0174837	0.522182	0.989709	1379	1945	833.12	829.317
ENSMUST00000018716	-0.245572	0.210161	0.989709	27	46	1598.33	1476.74
ENSMUST00000018718	0.032658	0.557826	0.989709	181	243	1476.94	1510.99
ENSMUST00000018727	-0.00605365	0.950269	0.996872	178	213	1588.44	1576.94
ENSMUST00000018737	-0.154741	0.178062	0.989709	119	132	1539.75	1428.15
ENSMUST00000018743	0.355669	0.067708	0.948393	50	58	1596.58	1827.57
ENSMUST00000018744	-0.0350119	0.470598	0.989709	480	828	1577.1	1548.72
ENSMUST00000018748	0.031087	0.918944	0.995363	27	26	1713.59	1635.19
ENSMUST00000018755	-0.339343	0.210462	0.989709	10	14	1090.1	876.786
ENSMUST00000018795	0.0165509	0.966546	0.998312	9	12	1473.67	1489.92
ENSMUST00000018803	-0.103439	0.0713869	0.948393	507	768	1492.4	1425.25
ENSMUST00000018805	-0.337954	0.203705	0.989709	21	47	2199.38	1837.81
ENSMUST00000018810	-0.590989	0.448909	0.989709	3	9	1496	1162.78
ENSMUST00000018816	0.0280969	0.58091	0.989709	75	180	901.067	908.339
ENSMUST00000018821	-0.00624759	0.835715	0.992479	1182	1712	1379.59	1381.01
ENSMUST00000018841	0.103663	0.608893	0.989709	37	72	1046.65	1126.93
ENSMUST00000018851	-0.0833716	0.605951	0.989709	102	124	2140.85	2006.86
ENSMUST00000018871	-0.871916	0.635696	0.989709	3	2	2410.33	825.5
ENSMUST00000018875	-0.121308	0.371289	0.989709	105	132	2257.83	2025.99
ENSMUST00000018877	-0.288287	0.349782	0.989709	11	10	1139.09	961
ENSMUST00000018880	0.176519	0.444789	0.989709	75	110	1470.75	1725.64
ENSMUST00000018884	-0.0580023	0.788705	0.9898	17	21	1037.06	1052.24
ENSMUST00000018887	-0.0127026	0.988553	0.998629	5	9	1964.4	1929.89
ENSMUST00000018896	-0.455313	0.0107271	0.790714	9	15	1287	941.533
ENSMUST00000018905	0.020945	0.693589	0.989709	228	302	1113.68	1113.24
ENSMUST00000018909	-0.174317	0.352168	0.989709	60	109	1654.93	1605.01
ENSMUST00000018914	-0.00884487	0.431244	0.989709	1846	2295	717.891	714.106
ENSMUST00000018918	-0.135254	0.137715	0.984464	60	145	1090.25	1012.09
ENSMUST00000018963	0.395367	0.282343	0.989709	5	13	1266.4	1458.15
ENSMUST00000018965	0.0822627	0.0301391	0.882117	222	388	805.685	849.644
ENSMUST00000018985	-0.254434	0.272626	0.989709	31	34	1696.9	1492.35
ENSMUST00000018989	-1.34558	0.500047	0.989709	1	4	2835	1641
ENSMUST00000018990	-0.198307	0.108568	0.971107	165	263	1933.98	1694.31
ENSMUST00000018992	0.113048	0.487365	0.989709	111	127	1485.89	1560.2
ENSMUST00000018993	0.0903165	0.523809	0.989709	102	175	1619.74	1754.38
ENSMUST00000019026	-0.187609	0.0438197	0.927376	76	100	1359.91	1234.72
ENSMUST00000019038	-0.371905	0.219545	0.989709	30	35	2179.53	1821.4
ENSMUST00000019043	-0.310916	0.0711945	0.948393	32	59	1591.97	1310.95
ENSMUST00000019044	-0.0627787	0.676264	0.989709	77	82	1834.78	1762.78
ENSMUST00000019050	1.22495	0.0942533	0.956298	2	5	615	1533
ENSMUST00000019064	0.0781703	0.492641	0.989709	42	112	1102.57	1208.54
ENSMUST00000019065	0.0622591	0.841483	0.993002	22	32	1000.86	1044.19
ENSMUST00000019067	0.126141	0.124488	0.979431	48	73	760.146	830.151
ENSMUST00000019071	-0.0528736	0.417018	0.989709	98	212	880.847	855.316
ENSMUST00000019075	-0.310365	0.412813	0.989709	13	23	2297.85	1768.7
ENSMUST00000019076	-0.0459688	0.549284	0.989709	179	302	1656.4	1607.61
ENSMUST00000019109	-0.0107711	0.910063	0.995129	155	270	1336.5	1346.02
ENSMUST00000019118	-0.023531	0.909206	0.995129	26	34	1651.19	1594.97
ENSMUST00000019128	-0.0997955	0.66345	0.989709	23	51	1057.22	964.745
ENSMUST00000019135	0.633904	0.200991	0.989709	11	14	1454.36	2263.57
ENSMUST00000019143	-0.0654153	0.67141	0.989709	49	84	2327.73	2189.64
ENSMUST00000019169	-0.023321	0.69106	0.989709	115	147	850.461	846.238
ENSMUST00000019183	0.0722082	0.381187	0.989709	120	150	1457.73	1494.78
ENSMUST00000019198	0.0273572	0.424221	0.989709	364	503	775.363	787.187
ENSMUST00000019199	0.0725482	0.546613	0.989709	106	166	1775.33	1825.76
ENSMUST00000019220	-0.133849	0.443098	0.989709	45	70	1971.82	1868.81
ENSMUST00000019224	0.140257	0.258664	0.989709	44	69	1242.39	1328.33
ENSMUST00000019226	0.0061247	0.960706	0.997989	147	175	1877.65	1905.91
ENSMUST00000019229	0.00925163	0.890866	0.994327	110	127	1155.76	1134.17
ENSMUST00000019231	-0.0991777	0.376847	0.989709	163	242	1513.57	1454.18
ENSMUST00000019232	0.462115	0.161695	0.989709	4	15	1158.75	1423.4
ENSMUST00000019248	-0.454152	0.805937	0.990678	1	8	1149	1450.38
ENSMUST00000019266	-0.0970354	0.0203992	0.842583	434	583	1154.94	1100.15
ENSMUST00000019276	-0.129262	0.173118	0.989709	371	803	1817.92	1696.15
ENSMUST00000019283	0.062403	0.737475	0.989709	18	31	1569.72	1633.55
ENSMUST00000019302	-0.003364	0.892271	0.994327	252	376	679.734	682.585
ENSMUST00000019317	-0.0293553	0.680276	0.989709	269	347	1377.64	1387.22
ENSMUST00000019323	-0.00219139	0.956126	0.997456	764	1055	1149.19	1152.14
ENSMUST00000019333	0.278369	0.15297	0.989709	45	122	1685.2	1988.52
ENSMUST00000019354	0.00724865	0.816684	0.992252	459	665	1122.48	1122.87
ENSMUST00000019362	-0.850616	0.0467852	0.933414	5	11	2699	1709
ENSMUST00000019378	-0.807518	0.0642409	0.943298	12	22	2218.33	1606.86
ENSMUST00000019382	-0.0136179	0.592535	0.989709	460	650	1132.08	1122.35
ENSMUST00000019386	-0.689697	0.118162	0.977697	10	27	2543.1	1724.81
ENSMUST00000019405	-1.04688	0.0263541	0.859129	9	22	2866.44	1739.45
ENSMUST00000019439	-0.215599	0.355813	0.989709	68	68	1616.29	1531.87
ENSMUST00000019441	-0.100513	0.314196	0.989709	221	280	968.032	935.539
ENSMUST00000019443	-0.273772	0.414381	0.989709	36	47	1741.78	1672.91
ENSMUST00000019447	0.598791	0.695073	0.989709	1	4	360	625.25
ENSMUST00000019456	0.0153168	0.884057	0.994327	299	445	1639.68	1644.02
ENSMUST00000019469	-0.0888384	0.246579	0.989709	920	755	1691.72	1656.37
ENSMUST00000019470	0.0942508	0.299035	0.989709	144	186	1535.72	1616.34
ENSMUST00000019482	-0.105368	0.818979	0.992252	14	14	1915.21	1959.07
ENSMUST00000019506	0.0540467	0.0189607	0.842583	402	570	665.02	692.944
ENSMUST00000019512	0.110446	0.333204	0.989709	104	140	1425.39	1531.36
ENSMUST00000019514	-0.0289811	0.737962	0.989709	183	278	1125.35	1108.13
ENSMUST00000019516	-0.237655	0.427252	0.989709	18	17	1564.39	1416.35
ENSMUST00000019517	-0.0422756	0.530872	0.989709	157	282	1295.72	1286.91
ENSMUST00000019572	0.25521	0.435331	0.989709	17	24	1009.24	1182.5
ENSMUST00000019576	0.165572	0.381196	0.989709	24	37	1301.71	1466.32
ENSMUST00000019577	-0.195882	0.11525	0.977513	51	65	1439.75	1305.25
ENSMUST00000019605	-0.0493626	0.928673	0.995511	5	13	1300.6	1469.15
ENSMUST00000019608	0.327228	0.313909	0.989709	8	5	557.5	712.8
ENSMUST00000019614	0.161893	0.433141	0.989709	35	35	1789.2	1965.63
ENSMUST00000019615	-0.0998586	0.0682959	0.948393	301	468	1285.42	1224.76
ENSMUST00000019631	0.216758	0.742774	0.989709	4	8	1044	1186.12
ENSMUST00000019638	-0.0554168	0.101198	0.96523	554	624	1007.28	982.155
ENSMUST00000019649	-0.0305965	0.0486276	0.933414	3069	4142	1085.57	1070.15
ENSMUST00000019660	0.000134607	0.999761	0.999941	43	35	2198.93	1980
ENSMUST00000019662	-0.373072	0.225923	0.989709	21	25	875.524	706.68
ENSMUST00000019677	0.00164588	0.995952	0.999554	11	29	1587.36	1744.9
ENSMUST00000019679	0.202599	0.530642	0.989709	14	15	1614.57	1731.8
ENSMUST00000019683	-0.223156	0.393338	0.989709	14	20	1286	1194.65
ENSMUST00000019684	0.345232	0.169674	0.989709	19	12	892.947	1129.08
ENSMUST00000019697	0.0804002	0.858206	0.994327	14	8	1670	1596.38
ENSMUST00000019708	0.205802	0.836186	0.992479	4	5	1056.75	1558.6
ENSMUST00000019721	0.263422	0.434047	0.989709	22	16	1456	1804.25
ENSMUST00000019722	0.0389206	0.446632	0.989709	160	228	1439.14	1481.98
ENSMUST00000019723	-0.0287056	0.494044	0.989709	398	486	944.91	935.481
ENSMUST00000019726	-0.229951	0.077886	0.949544	129	212	1595.8	1429.39
ENSMUST00000019734	-0.246806	0.301392	0.989709	21	84	1940.33	1758.05
ENSMUST00000019791	0.145159	0.841628	0.993011	10	7	1762.6	1895
ENSMUST00000019803	0.0577431	0.375158	0.989709	87	120	727.471	738.883
ENSMUST00000019808	0.00746601	0.955077	0.997298	116	72	1418.44	1381.18
ENSMUST00000019833	-0.0104616	0.44276	0.989709	368	411	507.546	504.372
ENSMUST00000019854	-0.0981432	0.438818	0.989709	60	66	942.533	892.182
ENSMUST00000019859	-0.244382	0.0907898	0.956298	85	132	1865.55	1667.33
ENSMUST00000019861	0.145346	0.644104	0.989709	21	21	1602.48	1559.19
ENSMUST00000019862	-0.0269179	0.798436	0.9898	82	146	1196.46	1186.45
ENSMUST00000019876	-0.243153	0.637614	0.989709	6	7	1176.67	1116.57
ENSMUST00000019878	-0.198966	0.209805	0.989709	31	43	1270.32	1096.67
ENSMUST00000019882	-0.134719	0.0463183	0.933414	81	125	537.568	503.064
ENSMUST00000019896	-0.0437344	0.429237	0.989709	338	517	1276.56	1244.95
ENSMUST00000019907	-0.722012	0.186845	0.989709	3	2	2294	1353
ENSMUST00000019908	-0.28041	0.186184	0.989709	19	25	1383.37	1103.84
ENSMUST00000019911	-0.161758	0.313503	0.989709	68	82	1303.06	1167.5
ENSMUST00000019913	-0.847905	0.206503	0.989709	6	11	2854.83	1628.91
ENSMUST00000019917	0.00115091	0.979352	0.998312	138	196	969.71	969.52
ENSMUST00000019927	0.106233	0.690968	0.989709	29	37	1236.86	1314.73
ENSMUST00000019929	0.567844	0.012074	0.814035	23	32	1105.22	1529
ENSMUST00000019931	-0.416245	0.421405	0.989709	2	5	3333.5	2668.2
ENSMUST00000019937	-0.0364583	0.608647	0.989709	315	371	1478.2	1460.32
ENSMUST00000019938	-0.875987	0.0883642	0.951904	7	4	1483.29	919.25
ENSMUST00000019939	-0.0500961	0.118204	0.977697	302	372	1185.49	1156.2
ENSMUST00000019942	-0.0654081	0.703361	0.989709	13	20	1075.38	1045.45
ENSMUST00000019944	-0.382796	0.570653	0.989709	12	8	1226.33	1130.62
ENSMUST00000019945	-0.0850556	0.39854	0.989709	97	118	1500.88	1437.48
ENSMUST00000019950	-0.165892	0.282615	0.989709	51	56	1460.8	1301.11
ENSMUST00000019951	-2.289	0.707823	0.989709	1	2	1949	401.5
ENSMUST00000019955	0.252777	0.728884	0.989709	5	5	1307.8	1708.4
ENSMUST00000019962	-0.124965	0.00178786	0.499585	1111	1215	1774.9	1640.39
ENSMUST00000019965	0.0221876	0.858375	0.994327	93	107	1332.78	1330.49
ENSMUST00000019967	1.88677	0.703438	0.989709	1	3	477	2135.67
ENSMUST00000019974	-0.118147	0.299985	0.989709	164	227	1401.18	1324.49
ENSMUST00000019977	0.130597	0.67979	0.989709	27	47	1660	1791.15
ENSMUST00000019982	-0.0444557	0.767298	0.9898	17	30	735.647	699.833
ENSMUST00000019986	-0.996312	0.063154	0.943298	12	8	2031.92	809.625
ENSMUST00000019987	-0.52611	0.0682099	0.948393	14	15	1643.79	1165.4
ENSMUST00000019991	-0.277153	0.610113	0.989709	7	3	1476.86	1379
ENSMUST00000019992	0.323815	0.55629	0.989709	12	17	1363	1657.06
ENSMUST00000019997	-0.0937646	0.87395	0.994327	5	12	2866.6	2831.5
ENSMUST00000019998	-0.0110617	0.841391	0.993002	394	487	1388.31	1368.7
ENSMUST00000020000	0.0150855	0.965972	0.998203	6	3	1095.17	1071
ENSMUST00000020002	-0.0591706	0.27516	0.989709	90	168	782.244	752.81
ENSMUST00000020003	1.42605	0.0322192	0.88371	1	3	424	1148.67
ENSMUST00000020004	-0.0367408	0.680606	0.989709	40	65	1017.62	1015.82
ENSMUST00000020008	-0.176614	0.471674	0.989709	42	45	1810.24	1562.51
ENSMUST00000020012	0.0267737	0.900906	0.995129	20	21	1333.35	1341.62
ENSMUST00000020017	-0.0663382	0.880232	0.994327	9	16	1839.22	2085.56
ENSMUST00000020022	-0.0674697	0.381204	0.989709	247	339	1336.21	1271.51
ENSMUST00000020023	-0.186416	0.138074	0.984464	217	279	1624.18	1419.85
ENSMUST00000020024	0.0686732	0.482394	0.989709	23	48	731.826	764.729
ENSMUST00000020027	-0.0730257	0.176082	0.989709	610	722	1644.89	1597.84
ENSMUST00000020034	-0.0781731	0.308424	0.989709	210	318	1794.31	1735.89
ENSMUST00000020049	0.0698359	0.528066	0.989709	48	61	990.542	1026.64
ENSMUST00000020057	0.144759	0.603919	0.989709	26	34	1286.65	1498.12
ENSMUST00000020078	0.292369	0.33451	0.989709	20	39	1728.5	1949
ENSMUST00000020081	-0.0440726	0.516205	0.989709	237	269	1423.89	1388.48
ENSMUST00000020085	-0.0139747	0.923112	0.995363	50	50	1134.26	1133.44
ENSMUST00000020099	-0.148817	0.580575	0.989709	15	11	958.267	862
ENSMUST00000020101	-0.0950275	0.652748	0.989709	48	94	1938.15	1808.37
ENSMUST00000020102	-0.229275	0.590813	0.989709	32	22	1332.06	1073.45
ENSMUST00000020103	0.0379459	0.909958	0.995129	12	10	1014.17	1033.4
ENSMUST00000020107	0.175375	0.358557	0.989709	64	103	1573.58	1771.56
ENSMUST00000020109	0.0417511	0.780508	0.9898	53	52	1332.04	1332.44
ENSMUST00000020112	-0.127034	0.455437	0.989709	69	107	1872.04	1664.74
ENSMUST00000020113	0.0403195	0.939182	0.996448	6	4	1528.17	1698
ENSMUST00000020118	-0.0455593	0.787009	0.9898	71	146	1974.24	1939.42
ENSMUST00000020123	0.400544	0.30824	0.989709	21	45	1516.19	1787.4
ENSMUST00000020145	-0.169934	0.507962	0.989709	21	66	1816.29	1637.71
ENSMUST00000020149	0.844752	0.405826	0.989709	1	9	725	1544
ENSMUST00000020150	-0.365067	0.304311	0.989709	7	14	1063	891.929
ENSMUST00000020153	-0.10361	0.546676	0.989709	89	98	1265.87	1154.17
ENSMUST00000020157	1.86022	0.329101	0.989709	4	1	2750	5561
ENSMUST00000020159	0.63354	0.113615	0.976083	15	12	1609.47	2185.92
ENSMUST00000020161	-0.0627452	0.0234499	0.854302	5911	9356	1231.27	1196.56
ENSMUST00000020163	-0.0401613	0.821124	0.992252	47	66	1658.23	1623.94
ENSMUST00000020165	-0.147065	0.848859	0.993483	4	7	1797.25	1616.86
ENSMUST00000020169	-0.228605	0.235636	0.989709	145	193	1781.8	1654.59
ENSMUST00000020171	-0.595852	0.10527	0.968724	18	41	1994.22	1536.29
ENSMUST00000020173	-0.266565	0.271151	0.989709	31	26	1449.61	1298.46
ENSMUST00000020174	-0.213103	0.269637	0.989709	48	50	1456.15	1317.34
ENSMUST00000020182	-0.0721908	0.43912	0.989709	341	516	1288.18	1231.4
ENSMUST00000020188	-0.0320394	0.867477	0.994327	65	94	1370.94	1308.54
ENSMUST00000020190	-0.0744047	0.275679	0.989709	225	283	1485.92	1434.81
ENSMUST00000020197	0.360067	0.870563	0.994327	5	2	1636.2	1550.5
ENSMUST00000020203	-0.000259695	0.991258	0.999144	137	192	502.752	505.964
ENSMUST00000020204	0.268892	0.449419	0.989709	17	35	1003.29	1266.83
ENSMUST00000020208	-0.388688	0.0638212	0.943298	57	70	2274.28	1936.21
ENSMUST00000020209	-0.0263031	0.199331	0.989709	462	508	593.883	584.819
ENSMUST00000020212	-0.380038	0.261276	0.989709	18	23	1875.11	1560.83
ENSMUST00000020215	-0.345851	0.0654993	0.948393	96	19	1675.44	1404.53
ENSMUST00000020217	-0.154152	0.0411572	0.918853	483	593	1659.64	1543.67
ENSMUST00000020220	-0.612706	0.534307	0.989709	3	4	1911	1169
ENSMUST00000020223	-0.0344987	0.793938	0.9898	84	97	1588.85	1512.66
ENSMUST00000020227	-0.281519	0.284523	0.989709	24	22	2074.08	1684
ENSMUST00000020234	0.0196567	0.920458	0.995363	41	100	1477.66	1505.18
ENSMUST00000020238	-0.0947007	0.13386	0.984464	2063	2296	1564	1482.35
ENSMUST00000020241	-0.0520408	0.0373132	0.894571	2629	4172	1454.83	1415.44
ENSMUST00000020248	-0.0097837	0.88496	0.994327	68	92	831.132	845.641
ENSMUST00000020249	-0.791872	0.235297	0.989709	3	5	2007.67	1455.4
ENSMUST00000020251	0.3992	0.215946	0.989709	20	41	1228.95	1810.49
ENSMUST00000020253	-0.0690269	0.3429	0.989709	212	343	1580.12	1514.67
ENSMUST00000020257	0.0915073	0.8292	0.992479	15	13	2043.07	2080.23
ENSMUST00000020258	0.439213	0.0518622	0.937796	34	55	1355.71	1709.95
ENSMUST00000020262	-0.0312786	0.648146	0.989709	305	424	1480.96	1453.8
ENSMUST00000020263	-0.287132	0.144276	0.987248	21	37	1326.86	1079.43
ENSMUST00000020266	-0.218293	0.0403636	0.913634	98	164	1154.97	1010.62
ENSMUST00000020268	-0.370379	0.0329505	0.88371	44	62	1564.45	1205.48
ENSMUST00000020270	-0.0108839	0.924205	0.995363	127	160	1745.24	1702.46
ENSMUST00000020271	-0.145534	0.340793	0.989709	28	43	888.321	832.837
ENSMUST00000020273	-0.327977	0.0350761	0.886895	50	76	1732.22	1416.41
ENSMUST00000020283	-0.035136	0.981489	0.998312	2	5	628	799.4
ENSMUST00000020284	-0.0587859	0.615692	0.989709	175	216	1637.17	1598.01
ENSMUST00000020285	0.0538393	0.574906	0.989709	262	410	1475.6	1480.34
ENSMUST00000020286	-0.0625803	0.0729109	0.949544	710	904	1134.22	1094.57
ENSMUST00000020288	-0.171479	0.0150013	0.837212	515	667	2145.49	1908.6
ENSMUST00000020289	-0.438597	0.123339	0.978167	30	39	2290.5	1791
ENSMUST00000020298	-0.0176561	0.21163	0.989709	1503	2254	783.353	776.655
ENSMUST00000020301	-0.0580694	0.871702	0.994327	13	23	1587.23	1755.22
ENSMUST00000020307	-0.0611529	0.456384	0.989709	72	97	1031.86	984.227
ENSMUST00000020308	0.0557882	0.79618	0.9898	36	55	1208.83	1303.31
ENSMUST00000020309	0.348062	0.293603	0.989709	16	18	1037.06	1202.39
ENSMUST00000020311	-0.0559201	0.82258	0.992252	37	25	1491.14	1432.2
ENSMUST00000020312	0.127117	0.607829	0.989709	45	44	1262.22	1375.02
ENSMUST00000020315	-0.130674	0.450811	0.989709	130	169	2051.5	1890.74
ENSMUST00000020316	0.032677	0.835601	0.992479	65	89	1860.63	1896.54
ENSMUST00000020317	-0.160058	0.0579087	0.939639	123	132	1275.85	1160.97
ENSMUST00000020321	0.214331	0.850307	0.993483	3	11	1633.33	1884.91
ENSMUST00000020323	-0.566201	0.0143792	0.820927	126	75	1729.98	1384.13
ENSMUST00000020329	-0.0124441	0.816232	0.992252	1098	636	1815.08	1771.16
ENSMUST00000020334	0.0968917	0.656418	0.989709	36	57	1651.39	1742.14
ENSMUST00000020339	0.102478	0.310817	0.989709	168	217	1570.74	1655.18
ENSMUST00000020340	-0.193566	0.204802	0.989709	23	85	1309.74	1087.42
ENSMUST00000020341	-0.153374	0.364767	0.989709	81	127	1132.86	1107
ENSMUST00000020343	0.000822784	0.992591	0.999144	169	224	1356.25	1381.69
ENSMUST00000020346	0.0250194	0.972769	0.998312	2	6	884.5	932.833
ENSMUST00000020350	-0.889517	0.0741746	0.949544	6	18	1835.33	1176.94
ENSMUST00000020358	-0.0602246	0.307969	0.989709	334	421	1603.67	1563.24
ENSMUST00000020359	0.0324456	0.253703	0.989709	262	545	907.618	928.451
ENSMUST00000020361	-0.00542828	0.938604	0.996448	81	97	772.432	764.649
ENSMUST00000020365	-0.0586319	0.886965	0.994327	22	28	1749.77	1503.11
ENSMUST00000020372	0.00114463	0.82961	0.992479	2248	2847	478.702	480.237
ENSMUST00000020375	-0.128534	0.714652	0.989709	23	56	1240.61	1241.2
ENSMUST00000020377	-0.240774	0.336934	0.989709	4	7	1313.25	1127.43
ENSMUST00000020379	-0.183567	0.611637	0.989709	5	9	2341	2137.22
ENSMUST00000020381	-0.257407	0.350969	0.989709	38	38	1778.58	1551.08
ENSMUST00000020382	0.116967	0.195755	0.989709	83	109	1115.65	1172.36
ENSMUST00000020397	0.0361159	0.30144	0.989709	311	397	671.765	682.239
ENSMUST00000020399	0.903518	0.198533	0.989709	3	9	1131.33	2570.78
ENSMUST00000020403	-0.00858056	0.850134	0.993483	139	241	858.41	858.776
ENSMUST00000020408	-0.253744	0.310287	0.989709	21	21	1833.81	1559.9
ENSMUST00000020411	1.10998	0.198252	0.989709	1	3	902	2022.33
ENSMUST00000020420	-0.107371	0.554532	0.989709	118	134	2118.91	1971.11
ENSMUST00000020440	0.00925579	0.585781	0.989709	523	678	652.147	657.987
ENSMUST00000020441	-0.395011	0.126706	0.98003	41	57	2794.66	2331.7
ENSMUST00000020444	0.101247	0.0447281	0.927376	81	157	801.444	855.439
ENSMUST00000020446	0.0166495	0.589498	0.989709	337	539	816.831	831.594
ENSMUST00000020448	-2.09823	0.144673	0.988008	1	9	2779	921.222
ENSMUST00000020449	-0.146932	0.701797	0.989709	18	20	1772.89	1591.55
ENSMUST00000020452	-0.916611	0.640075	0.989709	1	3	2077	1428.67
ENSMUST00000020454	-0.091075	0.668683	0.989709	58	61	1402.34	1390.89
ENSMUST00000020461	-0.254749	0.484165	0.989709	11	20	2873.82	2794
ENSMUST00000020463	0.192108	0.399014	0.989709	87	126	1849.93	2067.87
ENSMUST00000020478	0.00999917	0.980871	0.998312	16	23	1820.75	1879.74
ENSMUST00000020484	-0.0863431	0.565112	0.989709	78	121	1588.05	1503.57
ENSMUST00000020488	-0.135457	0.0949553	0.956463	277	427	1792.02	1560.78
ENSMUST00000020490	-0.0652562	0.626382	0.989709	88	146	1930	1822.67
ENSMUST00000020493	0.0366144	0.83298	0.992479	55	90	1209.05	1219.86
ENSMUST00000020496	-0.0461884	0.922101	0.995363	11	10	1895.27	1592.8
ENSMUST00000020500	0.0175613	0.947886	0.996603	26	57	1605.12	1662.32
ENSMUST00000020501	-0.0317231	0.604918	0.989709	244	249	1355.8	1338.01
ENSMUST00000020504	-0.00924375	0.544212	0.989709	1497	2066	633.802	629.985
ENSMUST00000020513	-0.269862	0.464848	0.989709	14	21	2094.71	2004.05
ENSMUST00000020522	0.0255945	0.85904	0.994327	74	151	1662.49	1653.08
ENSMUST00000020523	-0.113791	0.138673	0.984464	230	231	1478.86	1357.55
ENSMUST00000020524	-0.368622	0.31578	0.989709	9	17	2114.78	1713.82
ENSMUST00000020528	-0.357103	0.133321	0.984354	32	60	1470.78	1148.92
ENSMUST00000020529	-0.0027636	0.986347	0.998312	75	70	1384.48	1363.39
ENSMUST00000020530	-0.172402	0.409778	0.989709	28	34	1748.86	1670.24
ENSMUST00000020538	-0.416544	0.279904	0.989709	24	33	1882.46	1457.33
ENSMUST00000020550	-0.0294423	0.438315	0.989709	280	285	1048.89	1033.34
ENSMUST00000020551	0.246329	0.236107	0.989709	24	33	1350.71	1594.24
ENSMUST00000020552	-0.0925402	0.48969	0.989709	48	59	1018.31	985.119
ENSMUST00000020553	0.524528	0.147515	0.988686	6	2	748.167	1034.5
ENSMUST00000020562	-0.466134	0.308844	0.989709	7	6	1414.29	1158.83
ENSMUST00000020568	-0.430876	0.566689	0.989709	3	6	2064.33	1801.17
ENSMUST00000020576	-0.0284316	0.861209	0.994327	143	204	1517.2	1581.32
ENSMUST00000020578	0.0596276	0.508151	0.989709	148	152	1162.71	1208.05
ENSMUST00000020579	-1.422	0.159704	0.989709	5	3	1946.2	945.333
ENSMUST00000020580	0.0195552	0.943638	0.996603	33	36	2462.48	2464.31
ENSMUST00000020586	-0.72678	0.0636536	0.943298	10	13	2363.3	1406.46
ENSMUST00000020608	0.0354864	0.534415	0.989709	449	503	1379.22	1411.73
ENSMUST00000020617	0.237117	0.480385	0.989709	68	89	1649.66	1739.66
ENSMUST00000020625	-0.456219	0.425753	0.989709	1	9	2200	1687.56
ENSMUST00000020630	-0.140633	0.257681	0.989709	277	319	1705.51	1584.4
ENSMUST00000020634	0.0492489	0.761085	0.9898	34	61	2038.32	2204.23
ENSMUST00000020637	-0.137078	0.111253	0.976083	610	719	1592.46	1463.64
ENSMUST00000020640	-0.018859	0.541644	0.989709	1991	2724	1029.12	1023.52
ENSMUST00000020643	0.135824	0.498446	0.989709	35	57	1337.43	1543.18
ENSMUST00000020647	-0.180803	0.00686775	0.761779	47	41	1182.64	1057.66
ENSMUST00000020649	0.51575	0.328261	0.989709	18	17	1956	2153.29
ENSMUST00000020653	-0.0708252	0.00321173	0.606721	1144	1374	1075.54	1037.98
ENSMUST00000020655	-0.0213235	0.987833	0.998487	1	10	1541	2002.7
ENSMUST00000020657	-0.02032	0.696153	0.989709	444	591	1131.15	1123.99
ENSMUST00000020662	0.218813	0.63421	0.989709	32	43	2139.38	2718.09
ENSMUST00000020665	-0.295061	0.523927	0.989709	12	9	1017.92	888.333
ENSMUST00000020668	1.62006	0.151642	0.989709	2	5	656.5	2310.2
ENSMUST00000020673	-0.0229442	0.907125	0.995129	2	5	724.5	719.6
ENSMUST00000020677	-0.632381	0.174579	0.989709	6	3	1179	813
ENSMUST00000020681	0.0937237	0.732637	0.989709	24	39	1617.38	1803.9
ENSMUST00000020683	-0.42321	0.659186	0.989709	10	8	2566.5	1535.38
ENSMUST00000020687	-0.0123036	0.726777	0.989709	109	121	756.908	750.306
ENSMUST00000020692	-0.322113	0.137459	0.984464	38	51	1683.68	1427.47
ENSMUST00000020695	0.0267287	0.919483	0.995363	22	68	1656.5	1660.26
ENSMUST00000020699	1.09219	0.0581512	0.939639	5	10	823.8	1663.9
ENSMUST00000020702	0.0502943	0.723495	0.989709	72	87	1437.22	1517.66
ENSMUST00000020704	-0.00512383	0.951474	0.997278	618	140	1234.77	1225.19
ENSMUST00000020705	0.247441	0.275649	0.989709	51	45	1154.08	1259.53
ENSMUST00000020710	-0.364253	0.0127657	0.814035	58	95	1498.74	1247.52
ENSMUST00000020717	0.0250508	0.530946	0.989709	539	830	1010.23	1014.57
ENSMUST00000020719	-0.229049	0.265182	0.989709	12	29	1279.17	1158.07
ENSMUST00000020721	-0.32796	0.576827	0.989709	7	6	2602.14	2075.67
ENSMUST00000020734	0.293639	0.500208	0.989709	10	11	1334.6	1483.36
ENSMUST00000020741	-0.119309	0.0428587	0.926433	175	286	1334.55	1268.09
ENSMUST00000020749	-0.00591378	0.975195	0.998312	31	50	1277.71	1261.72
ENSMUST00000020754	0.0202544	0.878838	0.994327	54	83	1185.54	1223.12
ENSMUST00000020755	-0.306738	0.0468192	0.933414	95	111	2105.15	1718.88
ENSMUST00000020756	-0.247175	0.0526067	0.937796	90	91	1828.33	1625.43
ENSMUST00000020759	-0.481379	0.00903383	0.768301	39	93	1403.28	1080.66
ENSMUST00000020767	0.112169	0.818351	0.992252	2	13	1751	2036.31
ENSMUST00000020769	0.158693	0.475232	0.989709	7	12	1565.29	1657.75
ENSMUST00000020775	0.0222281	0.748554	0.989709	329	390	967.316	1030.93
ENSMUST00000020776	-0.255324	0.193328	0.989709	58	82	2024.21	1666.29
ENSMUST00000020794	-0.106115	0.569135	0.989709	17	17	929.059	804.941
ENSMUST00000020801	-0.0512846	0.91353	0.995129	11	34	1830.73	1870.03
ENSMUST00000020804	0.225511	0.792588	0.9898	3	8	1674.67	1453.75
ENSMUST00000020820	-0.00637907	0.864418	0.994327	174	211	736.057	730.806
ENSMUST00000020821	0.362297	0.234277	0.989709	3	5	1304.33	1638.2
ENSMUST00000020826	-0.176541	0.0420071	0.924844	107	164	1220.34	1037.29
ENSMUST00000020827	0.0114171	0.924214	0.995363	184	196	1410.57	1423.25
ENSMUST00000020830	-1.22265	0.0231045	0.851537	10	8	2442.4	1260.88
ENSMUST00000020831	-0.139552	0.324345	0.989709	82	88	1675.29	1589.81
ENSMUST00000020835	-0.161819	0.585492	0.989709	17	24	1657.47	1580.92
ENSMUST00000020843	-0.0217992	0.899655	0.995129	84	151	2559.74	2408.11
ENSMUST00000020846	-0.0564759	0.488297	0.989709	374	1812	2202.66	2168.17
ENSMUST00000020849	-0.195224	0.35159	0.989709	51	47	1270.02	1205.6
ENSMUST00000020851	0.0362961	0.719801	0.989709	44	52	1104.89	1139.63
ENSMUST00000020856	-0.482999	0.0274429	0.866968	21	33	1538.81	1176.85
ENSMUST00000020864	-0.140083	0.215409	0.989709	392	471	1471.51	1383.01
ENSMUST00000020877	-0.0939114	0.640117	0.989709	62	59	1554.35	1484.36
ENSMUST00000020885	0.230197	0.0127588	0.814035	67	105	1509.93	1693.1
ENSMUST00000020886	-0.0139972	0.874785	0.994327	162	412	1618.35	1609.87
ENSMUST00000020896	-0.0428473	0.915205	0.995207	5	11	1218.8	1152.36
ENSMUST00000020904	-0.133461	0.556162	0.989709	33	65	1956.94	1756.23
ENSMUST00000020908	-0.46899	0.0861051	0.950731	43	57	1804	1504.93
ENSMUST00000020909	-0.0781325	0.17774	0.989709	1005	1448	1115.04	1084.95
ENSMUST00000020911	-0.0771522	0.189735	0.989709	750	1084	1760.72	1695.77
ENSMUST00000020922	0.766108	0.182895	0.989709	10	8	1063.2	1659.25
ENSMUST00000020926	-0.878673	0.465433	0.989709	4	2	1547.75	630.5
ENSMUST00000020927	-0.206674	0.484436	0.989709	26	37	1692.46	1639.38
ENSMUST00000020928	0.0800552	0.773141	0.9898	17	18	1795.18	1838.39
ENSMUST00000020929	0.914307	0.5693	0.989709	1	3	324	818.333
ENSMUST00000020930	-0.000145101	0.999431	0.999941	59	68	1830.75	1738.87
ENSMUST00000020931	-0.212168	0.313303	0.989709	56	53	1580.45	1437.02
ENSMUST00000020938	-0.00844049	0.947517	0.996603	113	101	1682.81	1699.31
ENSMUST00000020947	0.00150518	0.986139	0.998312	120	151	1081.88	1093.78
ENSMUST00000020948	-0.121136	0.395119	0.989709	120	122	1884.86	1668.41
ENSMUST00000020949	-0.0221061	0.962608	0.997989	6	20	1340.83	1282.25
ENSMUST00000020954	0.227945	0.323913	0.989709	23	38	2076	2334.66
ENSMUST00000020957	-0.11261	0.142111	0.986315	582	1018	1356.31	1305.6
ENSMUST00000020959	-0.115038	0.396515	0.989709	17	25	1381.29	1301.28
ENSMUST00000020962	-0.614971	0.0178407	0.842583	41	50	2246.17	1804.64
ENSMUST00000020969	-0.405806	0.167717	0.989709	32	23	1815.12	1441.96
ENSMUST00000020970	0.126925	0.646474	0.989709	23	24	1579.43	1688.5
ENSMUST00000020971	0.435297	0.46909	0.989709	18	6	1738.44	2258.67
ENSMUST00000020974	-0.0859998	0.0882609	0.951904	269	260	1100.8	1043.32
ENSMUST00000020977	0.266402	0.316457	0.989709	14	18	1283.93	1516
ENSMUST00000020979	-0.399573	0.190798	0.989709	6	21	1640.33	1348.33
ENSMUST00000020980	-0.175265	0.565022	0.989709	19	21	1444.95	1426.29
ENSMUST00000020982	0.0841036	0.730787	0.989709	30	21	1738.23	1838.52
ENSMUST00000020984	0.310751	0.761858	0.9898	3	1	1169.33	1538
ENSMUST00000020986	-1.30623	0.367096	0.989709	2	2	4058.5	1811
ENSMUST00000020991	0.818918	0.0645134	0.944099	10	22	1806.1	2883.09
ENSMUST00000020997	-0.0257082	0.887047	0.994327	16	36	1470.75	1458.08
ENSMUST00000020999	-0.336602	0.563024	0.989709	9	13	2038.89	1742.62
ENSMUST00000021001	0.0187793	0.820163	0.992252	292	333	1628.77	1681.97
ENSMUST00000021004	-0.121318	0.607963	0.989709	39	36	1403.9	1363.36
ENSMUST00000021016	0.577723	0.241158	0.989709	19	16	1391.84	1831.38
ENSMUST00000021018	-0.264692	0.0329144	0.88371	64	113	982.938	812.071
ENSMUST00000021028	-0.597188	0.639048	0.989709	2	10	2903	1499.7
ENSMUST00000021030	0.0824869	0.754975	0.989709	16	15	2135.19	2208.8
ENSMUST00000021039	0.159465	0.678587	0.989709	16	19	2017.38	2203.63
ENSMUST00000021046	-0.0282748	0.870806	0.994327	68	93	1860.41	1836.54
ENSMUST00000021048	-0.000130531	0.999242	0.999941	86	87	1450.48	1438.2
ENSMUST00000021049	0.00481502	0.943956	0.996603	249	397	1104.29	1122.84
ENSMUST00000021050	0.0409708	0.756019	0.989743	23	26	2433	2481.12
ENSMUST00000021052	-0.174227	0.191191	0.989709	93	127	2024.29	1863.02
ENSMUST00000021060	0.163796	0.441486	0.989709	23	40	1061.61	1153.72
ENSMUST00000021062	0.0202323	0.691739	0.989709	741	1169	1528.08	1548.51
ENSMUST00000021063	-0.0958184	0.136085	0.984464	259	362	1268.97	1213.07
ENSMUST00000021071	-0.264331	0.369045	0.989709	13	14	1654.23	1466.57
ENSMUST00000021077	-0.046944	0.408408	0.989709	590	1354	1463.63	1440.61
ENSMUST00000021078	0.172737	0.341633	0.989709	37	58	1411.03	1528.97
ENSMUST00000021082	-0.00944364	0.867005	0.994327	63	98	857.286	849.071
ENSMUST00000021083	0.0711149	0.581223	0.989709	61	100	1043.66	1089.79
ENSMUST00000021085	-0.415316	0.0810535	0.949864	37	42	1673.86	1380.24
ENSMUST00000021087	-0.037138	0.6078	0.989709	139	180	1265	1256.27
ENSMUST00000021089	-0.230878	0.430743	0.989709	10	22	1418.6	1363.68
ENSMUST00000021090	-0.0470492	0.638012	0.989709	99	143	1569.62	1513.01
ENSMUST00000021091	-0.226455	0.0472963	0.933414	136	146	1741.6	1468.2
ENSMUST00000021097	0.191535	0.699549	0.989709	20	28	1644.35	1838.11
ENSMUST00000021114	-0.0110489	0.814057	0.992252	286	408	1141.52	1136.78
ENSMUST00000021116	-1.0777	0.00818796	0.766423	10	13	2810.5	1625.31
ENSMUST00000021119	-0.178403	0.435808	0.989709	27	48	1273.3	1235.31
ENSMUST00000021120	-0.608989	0.137099	0.984464	6	16	1559	1082.62
ENSMUST00000021130	-0.366678	0.336791	0.989709	14	24	788.5	641.667
ENSMUST00000021133	0.0218207	0.872148	0.994327	91	125	1839.84	1853.67
ENSMUST00000021134	-0.236669	0.329914	0.989709	26	15	1573.31	1363.8
ENSMUST00000021135	-0.136491	0.557993	0.989709	60	48	1783.88	1526.4
ENSMUST00000021147	-0.132364	0.566677	0.989709	28	54	1647.5	1660.15
ENSMUST00000021148	0.0606275	0.612102	0.989709	81	106	1363.98	1401.09
ENSMUST00000021157	-0.0339702	0.714488	0.989709	30	37	703.933	674.378
ENSMUST00000021158	-0.0351349	0.256328	0.989709	309	426	759.356	746.927
ENSMUST00000021161	-0.0643987	0.901663	0.995129	4	18	1923.25	1853.28
ENSMUST00000021166	0.484443	0.0791096	0.949544	19	69	1157.79	1535.32
ENSMUST00000021170	-0.201189	0.644887	0.989709	12	14	1154.58	1082.29
ENSMUST00000021173	0.230597	0.337621	0.989709	32	51	1305.75	1394.24
ENSMUST00000021177	0.00413745	0.994015	0.999186	1	6	377	393.833
ENSMUST00000021179	-0.0373846	0.871079	0.994327	8	17	611	601.706
ENSMUST00000021181	0.0776421	0.415541	0.989709	27	29	802.593	826.552
ENSMUST00000021183	-0.210386	0.457252	0.989709	59	55	1550.78	1451.91
ENSMUST00000021187	-0.044614	0.832924	0.992479	15	20	1532.93	1574.05
ENSMUST00000021197	0.019022	0.877865	0.994327	116	180	1554.22	1523.37
ENSMUST00000021201	-0.424722	0.012694	0.814035	71	96	2011.54	1349.68
ENSMUST00000021203	-0.0676293	0.582082	0.989709	75	94	989.16	980.638
ENSMUST00000021204	-0.700292	0.0807671	0.949864	8	21	1620.12	1119.19
ENSMUST00000021207	-1.50411	0.339087	0.989709	1	6	2711	1454.67
ENSMUST00000021217	0.00154919	0.896528	0.995129	1589	1927	668.449	669.029
ENSMUST00000021226	0.294013	0.73295	0.989709	5	12	711.6	1031.17
ENSMUST00000021231	0.0175021	0.880217	0.994327	139	182	2097.98	2052.79
ENSMUST00000021239	0.109997	0.164471	0.989709	236	243	1518.27	1635.04
ENSMUST00000021243	-0.0928258	0.10644	0.971072	281	261	1162	1109.12
ENSMUST00000021246	-0.0237608	0.940157	0.996481	11	24	1732.36	1740.5
ENSMUST00000021249	-0.0461086	0.532301	0.989709	142	217	1313.52	1264.55
ENSMUST00000021251	0.396873	0.204895	0.989709	5	8	912.4	1157.5
ENSMUST00000021271	-1.09735	0.137791	0.984464	3	39	2897.33	1603.08
ENSMUST00000021273	0.168821	0.40073	0.989709	28	50	1211.29	1354.52
ENSMUST00000021277	0.13573	0.885699	0.994327	4	8	1037.5	1517.75
ENSMUST00000021278	-0.414504	0.586431	0.989709	8	5	1818.75	1644.8
ENSMUST00000021282	0.683205	0.0619224	0.943298	7	18	635.714	995.944
ENSMUST00000021283	-0.195133	0.733685	0.989709	6	8	2228.17	1854.12
ENSMUST00000021284	0.266029	0.697903	0.989709	9	17	1820.89	2071.53
ENSMUST00000021285	0.0389553	0.441682	0.989709	100	140	821.4	850.957
ENSMUST00000021296	-0.0637981	0.853749	0.993733	18	29	1230.39	1221.52
ENSMUST00000021297	-0.329404	0.00412123	0.644693	45	54	965.4	794.278
ENSMUST00000021306	-0.0929755	0.846789	0.993483	26	28	1384.31	1524.07
ENSMUST00000021313	0.0437847	0.735187	0.989709	75	72	1423.48	1441.01
ENSMUST00000021314	-0.040578	0.799788	0.9898	176	214	1552.57	1621.97
ENSMUST00000021324	-0.512397	0.671333	0.989709	3	5	2095.33	1901.8
ENSMUST00000021329	-0.120102	0.324456	0.989709	162	199	1784.98	1674.31
ENSMUST00000021332	0.0209062	0.695495	0.989709	134	151	919.478	921.609
ENSMUST00000021335	-0.224416	0.0377358	0.895814	177	186	1531.1	1375.06
ENSMUST00000021338	0.0903398	0.413203	0.989709	45	96	838.6	916.135
ENSMUST00000021339	-0.223978	0.0712806	0.948393	49	68	1086.39	984.412
ENSMUST00000021345	-0.0573588	0.75475	0.989709	59	79	1780.59	1654.78
ENSMUST00000021347	-0.205853	0.154241	0.989709	138	164	2653.82	2287.15
ENSMUST00000021356	-0.132433	0.570653	0.989709	19	34	1441.26	1454.47
ENSMUST00000021359	-0.662436	0.548665	0.989709	1	6	1796	1294.17
ENSMUST00000021362	0.0161994	0.907503	0.995129	132	152	1358.96	1347.04
ENSMUST00000021368	-0.0452478	0.864381	0.994327	53	69	1406.55	1371.87
ENSMUST00000021370	0.00656325	0.956997	0.997816	125	210	1618.24	1705.76
ENSMUST00000021372	0.244654	0.452329	0.989709	7	9	888.286	1002.78
ENSMUST00000021375	-0.0870914	0.362019	0.989709	192	303	1702.19	1596.18
ENSMUST00000021379	0.264791	0.0390949	0.902917	55	69	960.091	1097.83
ENSMUST00000021380	0.036324	0.621528	0.989709	117	142	1060.15	1077.56
ENSMUST00000021381	0.228015	0.205628	0.989709	40	57	985.45	1173.18
ENSMUST00000021390	0.0723847	0.846388	0.993483	14	27	1724.79	1884.78
ENSMUST00000021399	-0.229688	0.563387	0.989709	2	4	484	426.5
ENSMUST00000021405	0.00908508	0.906959	0.995129	37	103	839.324	898.049
ENSMUST00000021406	-0.185505	0.4707	0.989709	20	15	1239.4	1068.4
ENSMUST00000021407	-0.512274	0.0247534	0.85776	4	10	2062	1483.1
ENSMUST00000021410	0.0281835	0.903985	0.995129	64	57	1258.38	1321.21
ENSMUST00000021411	0.455393	0.261297	0.989709	10	16	1610.5	2150.75
ENSMUST00000021412	-0.0414877	0.159702	0.989709	582	713	912.89	888.445
ENSMUST00000021413	-0.0847741	0.412459	0.989709	134	248	1253.71	1205.69
ENSMUST00000021416	0.53438	0.0569228	0.939639	16	22	1032.19	1314.77
ENSMUST00000021424	0.288381	0.0409736	0.916637	72	91	1496.26	1824.14
ENSMUST00000021425	-0.0385488	0.375019	0.989709	323	359	1219.91	1200.66
ENSMUST00000021426	1.21936	0.0249055	0.85776	3	10	640	1235.5
ENSMUST00000021428	-0.279786	0.153828	0.989709	74	82	1491.82	1329.21
ENSMUST00000021443	-0.0829117	0.426498	0.989709	405	652	2041.49	1945.53
ENSMUST00000021447	-0.129531	0.464804	0.989709	60	116	1945.77	1783.17
ENSMUST00000021450	-0.00912529	0.929592	0.995511	160	299	1679.93	1694.75
ENSMUST00000021466	0.168008	0.706042	0.989709	19	22	854.947	1097.18
ENSMUST00000021467	0.0698156	0.77097	0.9898	34	47	1629.32	1751.64
ENSMUST00000021471	-0.145963	0.146881	0.988686	181	258	1538.49	1445.95
ENSMUST00000021479	-0.108594	0.228339	0.989709	201	254	1146.48	1095.28
ENSMUST00000021486	0.0982314	0.366479	0.989709	24	33	710.042	765.515
ENSMUST00000021506	-0.0978637	0.0178369	0.842583	1177	2096	1618.32	1553.82
ENSMUST00000021512	-0.0576617	0.428586	0.989709	124	354	1092.59	1064.75
ENSMUST00000021514	-0.183419	0.0469085	0.933414	353	497	1761.39	1619.44
ENSMUST00000021522	-0.00596612	0.827368	0.992479	469	743	871.772	865.408
ENSMUST00000021523	0.0236521	0.873503	0.994327	45	44	1139.2	1118.02
ENSMUST00000021527	-0.260606	0.619552	0.989709	11	24	2182.64	1936.67
ENSMUST00000021530	-0.271911	0.133846	0.984464	62	113	2456.48	2221.32
ENSMUST00000021532	0.049764	0.835939	0.992479	21	32	1340.52	1389.91
ENSMUST00000021536	-0.0103277	0.909679	0.995129	112	159	1121.29	1110.3
ENSMUST00000021539	-0.393587	0.546143	0.989709	3	4	1499	1267.75
ENSMUST00000021547	0.309715	0.254058	0.989709	44	48	1904.66	2448.73
ENSMUST00000021552	-0.116286	0.113293	0.976083	343	375	1465.18	1333
ENSMUST00000021554	-0.147534	0.477668	0.989709	76	127	1640.86	1468.9
ENSMUST00000021559	-0.0576616	0.157271	0.989709	221	286	774.851	753.986
ENSMUST00000021564	-0.349048	0.0248806	0.85776	36	85	2587.28	2196.82
ENSMUST00000021567	-0.501921	0.360101	0.989709	22	42	2409.73	1629.19
ENSMUST00000021572	0.0293174	0.968757	0.998312	10	20	1695.9	2031.1
ENSMUST00000021595	-0.0188216	0.823977	0.992479	408	545	1269.79	1260.03
ENSMUST00000021596	0.326398	0.314233	0.989709	29	32	1702.03	2134.25
ENSMUST00000021603	-0.19337	0.710584	0.989709	7	13	1650.86	1441.38
ENSMUST00000021605	0.138778	0.553458	0.989709	45	71	1785.71	1927.21
ENSMUST00000021606	0.14133	0.572784	0.989709	42	44	1545.33	1763.57
ENSMUST00000021607	0.1108	0.425605	0.989709	128	243	1608.02	1647.47
ENSMUST00000021609	0.524553	0.0422961	0.92528	37	42	1198.22	1551.33
ENSMUST00000021611	0.0912375	0.727366	0.989709	17	21	1143.47	1231.71
ENSMUST00000021617	-1.18401	0.00881721	0.768301	7	13	2482.86	1306.31
ENSMUST00000021630	-0.0360045	0.0573767	0.939639	6922	7359	1116.46	1100.75
ENSMUST00000021631	-0.82542	0.0528043	0.937796	13	16	2824.92	1826.12
ENSMUST00000021632	-0.0753319	0.156559	0.989709	348	472	1114.12	1075.06
ENSMUST00000021634	-0.0303445	0.409417	0.989709	487	611	1115.11	1096.46
ENSMUST00000021645	0.750782	0.22379	0.989709	3	5	1473.67	2001.4
ENSMUST00000021646	-1.95994	0.181093	0.989709	1	3	4519	1388.67
ENSMUST00000021649	-0.350508	0.385084	0.989709	13	16	1206.69	839.625
ENSMUST00000021652	-0.186625	0.143947	0.987248	147	280	1557.18	1387.6
ENSMUST00000021653	-0.0907694	0.616519	0.989709	74	269	1617.05	1635.23
ENSMUST00000021661	0.0356374	0.877438	0.994327	26	34	1142.73	1231.26
ENSMUST00000021662	-0.0142703	0.908189	0.995129	122	176	1793.44	1770.93
ENSMUST00000021666	0.128382	0.600048	0.989709	12	21	1773.92	1904.86
ENSMUST00000021667	-0.0585394	0.173418	0.989709	150	221	808.187	787.466
ENSMUST00000021668	-0.0161953	0.752997	0.989709	379	706	1064.51	1057.4
ENSMUST00000021669	-0.0352343	0.413252	0.989709	140	148	754.614	735.743
ENSMUST00000021670	0.289957	0.455892	0.989709	12	19	1646	1808.16
ENSMUST00000021674	1.19249	0.0595695	0.942065	7	7	876.714	1633.86
ENSMUST00000021676	-0.0664407	0.0832743	0.950731	519	907	1069.18	1029.95
ENSMUST00000021682	0.406279	0.263553	0.989709	15	14	2050.53	2494
ENSMUST00000021689	-0.0765264	0.861569	0.994327	5	16	974.4	1069.69
ENSMUST00000021692	-0.112267	0.505834	0.989709	171	197	1428.71	1407.69
ENSMUST00000021693	-0.291749	0.604443	0.989709	9	9	1507.44	1374.11
ENSMUST00000021698	-0.101059	0.217534	0.989709	290	282	1481.43	1384.23
ENSMUST00000021706	-1.08366	0.155616	0.989709	3	6	2477.33	1311.83
ENSMUST00000021714	-0.26521	0.00114008	0.464201	88	179	1266.48	1093.42
ENSMUST00000021715	-0.331986	0.694242	0.989709	8	6	2057.62	1743
ENSMUST00000021719	0.00183091	0.808792	0.991084	1366	1560	445.851	445.971
ENSMUST00000021726	-0.286443	0.0685016	0.948393	30	73	1721.47	1485.07
ENSMUST00000021728	-0.00266425	0.961457	0.997989	43	79	778.395	777.101
ENSMUST00000021738	-0.242009	0.709076	0.989709	4	16	1609	1384.69
ENSMUST00000021757	1.79867	0.115599	0.977697	1	24	370	1631.96
ENSMUST00000021761	0.24984	0.19562	0.989709	35	39	1298.23	1533.56
ENSMUST00000021769	-0.230333	0.880004	0.994327	1	2	3229	3064
ENSMUST00000021772	-0.0303011	0.820916	0.992252	98	146	1111.11	1090.45
ENSMUST00000021773	-0.141354	0.121168	0.977697	516	705	2188.82	2056.65
ENSMUST00000021784	1.01222	0.61185	0.989709	1	2	1705	3646
ENSMUST00000021785	-0.341675	0.404314	0.989709	13	20	2487.46	1994.55
ENSMUST00000021790	-0.0352413	0.182511	0.989709	642	1104	860.017	848.466
ENSMUST00000021793	-0.164265	0.0424474	0.92588	1284	1241	1873.93	1731.18
ENSMUST00000021794	0.398873	0.68226	0.989709	4	17	2119.25	1841.65
ENSMUST00000021796	0.446692	0.782132	0.9898	1	7	798	1409
ENSMUST00000021797	0.00880121	0.978544	0.998312	4	7	978.5	986.857
ENSMUST00000021800	-0.0542074	0.700151	0.989709	87	170	1569.24	1491.7
ENSMUST00000021803	0.0464838	0.848257	0.993483	42	73	1949.31	2010.75
ENSMUST00000021806	0.0134547	0.869044	0.994327	158	201	1155.78	1190.79
ENSMUST00000021807	-0.0133183	0.929369	0.995511	122	150	1393.98	1442.61
ENSMUST00000021810	-0.155032	0.639214	0.989709	13	17	1433.38	1336.76
ENSMUST00000021822	-0.92272	0.0815884	0.949864	5	11	1703.8	1049.27
ENSMUST00000021824	-0.122052	0.801498	0.989843	8	7	1473.12	1395.86
ENSMUST00000021832	-0.0876612	0.424973	0.989709	176	146	1585.4	1510.55
ENSMUST00000021843	-0.0874681	0.275528	0.989709	60	87	1061.98	1007.08
ENSMUST00000021844	-0.353528	0.0842724	0.950731	32	46	2283.59	1908.85
ENSMUST00000021853	0.04011	0.845572	0.993483	11	45	1076.82	1070.09
ENSMUST00000021854	-0.0234609	0.548878	0.989709	356	387	1466.2	1449.27
ENSMUST00000021857	0.0585498	0.784552	0.9898	44	73	1341.32	1406.78
ENSMUST00000021860	0.111621	0.231607	0.989709	39	105	829.692	882.61
ENSMUST00000021864	-0.165787	0.0130989	0.814397	317	390	1479.37	1331.12
ENSMUST00000021866	0.191489	0.73875	0.989709	19	19	1359.89	1424.32
ENSMUST00000021870	-0.438309	0.137351	0.984464	7	12	1231	966.75
ENSMUST00000021880	0.14531	0.242125	0.989709	32	31	766.219	858.677
ENSMUST00000021884	-0.182866	0.769614	0.9898	3	27	765.333	803.259
ENSMUST00000021903	-0.0280524	0.820376	0.992252	25	39	1037.84	1027.28
ENSMUST00000021911	-0.207276	0.0513934	0.937796	50	102	1454.58	1266.03
ENSMUST00000021913	-0.0904883	0.224299	0.989709	110	179	1181.9	1124.41
ENSMUST00000021920	-0.0053615	0.976955	0.998312	104	120	1701.9	1697.97
ENSMUST00000021921	0.19294	0.56428	0.989709	19	46	1627.26	1797.22
ENSMUST00000021929	-0.0518179	0.631463	0.989709	255	377	1489.1	1454.27
ENSMUST00000021930	-0.151124	0.288037	0.989709	245	446	1576.2	1456.17
ENSMUST00000021933	-0.0517567	0.144123	0.987248	1197	1755	1201.2	1181.07
ENSMUST00000021937	0.423812	0.685472	0.989709	5	3	1395.4	1719.33
ENSMUST00000021939	-0.0505559	0.893244	0.99445	20	26	1547.75	1479
ENSMUST00000021940	-0.0246624	0.669483	0.989709	604	705	1663.69	1619.16
ENSMUST00000021941	-1.09612	0.0801603	0.949864	5	4	989.8	515.25
ENSMUST00000021942	-0.00255243	0.915945	0.995268	771	1090	1053.17	1053.06
ENSMUST00000021948	-0.0666093	0.015322	0.837212	1557	2032	1554.15	1498.39
ENSMUST00000021950	0.333039	0.712483	0.989709	7	1	1653.43	1888
ENSMUST00000021956	0.0304116	0.889223	0.994327	39	37	1726.56	1788.35
ENSMUST00000021957	0.138427	0.48935	0.989709	22	17	2599.86	2972.41
ENSMUST00000021958	0.0944902	0.235101	0.989709	23	43	535.13	577.907
ENSMUST00000021959	0.0178194	0.708008	0.989709	423	488	1216.3	1218.77
ENSMUST00000021963	-0.0385104	0.793378	0.9898	78	79	1153.86	1133.44
ENSMUST00000021970	0.836596	0.12	0.977697	1	16	727	1363.81
ENSMUST00000021971	-0.00447903	0.986355	0.998312	23	44	1671.52	1549.2
ENSMUST00000021990	-0.00236244	0.980874	0.998312	104	181	1818.23	1795.91
ENSMUST00000021991	0.0611568	0.636624	0.989709	65	83	1181.98	1214.84
ENSMUST00000021993	0.0139652	0.0365729	0.893897	1473	1871	548.236	554.917
ENSMUST00000021997	-0.0438223	0.883744	0.994327	16	16	1375.62	1377
ENSMUST00000022009	-0.00796908	0.91331	0.995129	118	191	824.017	833.257
ENSMUST00000022030	-0.0121868	0.912949	0.995129	75	95	1180.56	1147.86
ENSMUST00000022032	-0.0393389	0.605919	0.989709	152	221	1153.05	1113.23
ENSMUST00000022038	0.081908	0.61351	0.989709	61	94	1516.75	1616.8
ENSMUST00000022039	1.05374	0.367636	0.989709	4	3	1321	2119
ENSMUST00000022040	0.466332	0.332256	0.989709	24	23	1772.5	1980.09
ENSMUST00000022057	0.429375	0.351477	0.989709	11	40	1223.64	2076.03
ENSMUST00000022060	-0.0963245	0.0580944	0.939639	230	355	1055.21	1004.21
ENSMUST00000022062	-0.0185302	0.619414	0.989709	1180	1536	1676.11	1639.5
ENSMUST00000022063	0.0125484	0.942347	0.996603	46	81	1418.48	1472.21
ENSMUST00000022078	-0.447944	0.360591	0.989709	6	17	2095.17	1544.06
ENSMUST00000022081	0.121778	0.814285	0.992252	2	3	1511.5	1741
ENSMUST00000022082	0.0256642	0.818714	0.992252	100	104	1079.99	1088.36
ENSMUST00000022087	-0.057442	0.685489	0.989709	69	104	1181.01	1154.43
ENSMUST00000022089	0.0173454	0.809915	0.991273	76	90	854.539	862.933
ENSMUST00000022097	-0.00533016	0.870747	0.994327	293	378	555.048	554.894
ENSMUST00000022098	0.0416766	0.441128	0.989709	144	196	743.444	768.347
ENSMUST00000022099	-0.136193	0.726889	0.989709	13	16	1893.92	1675.19
ENSMUST00000022102	0.0732906	0.251434	0.989709	292	397	1684.54	1753.53
ENSMUST00000022104	-0.277495	0.697949	0.989709	2	13	2571	2255.92
ENSMUST00000022115	-0.154689	0.385434	0.989709	32	56	1289.12	1210.77
ENSMUST00000022119	0.0307984	0.880149	0.994327	19	22	1082.11	1168.14
ENSMUST00000022120	-0.121003	0.0865403	0.950731	338	401	1686.19	1556.49
ENSMUST00000022121	-0.357651	0.119271	0.977697	25	22	1308.24	1145.18
ENSMUST00000022124	-0.146726	0.795761	0.9898	7	12	1736	1529.5
ENSMUST00000022135	-0.0890779	0.266388	0.989709	45	59	901.822	865.678
ENSMUST00000022136	-0.30055	0.211329	0.989709	34	36	1732.74	1548.22
ENSMUST00000022137	0.0356934	0.925078	0.995363	12	18	1854.42	1668
ENSMUST00000022140	-0.110711	0.731324	0.989709	17	28	1694.82	1569.61
ENSMUST00000022145	0.0573615	0.330389	0.989709	51	70	567.627	584.9
ENSMUST00000022147	0.0494118	0.835192	0.992479	30	35	1160.37	1084.51
ENSMUST00000022148	-0.0500409	0.526314	0.989709	210	275	1530.89	1490.73
ENSMUST00000022153	-0.329967	0.00181509	0.499585	84	93	1512.46	1280.72
ENSMUST00000022163	-0.0313483	0.477952	0.989709	392	569	816.645	806.16
ENSMUST00000022164	0.196156	0.485646	0.989709	20	20	1334.6	1431.05
ENSMUST00000022169	-0.114181	0.263384	0.989709	96	191	1363.21	1268.53
ENSMUST00000022170	0.0182627	0.941607	0.996603	36	31	1663.69	1682.9
ENSMUST00000022172	-0.426858	0.431437	0.989709	7	8	2373.43	1428
ENSMUST00000022176	-0.026358	0.822537	0.992252	216	1002	1774.5	1787.86
ENSMUST00000022189	-0.192999	0.246358	0.989709	59	108	1793.83	1668.85
ENSMUST00000022196	-0.0391234	0.825962	0.992479	89	139	1578.13	1600.39
ENSMUST00000022197	-0.0772026	0.489933	0.989709	142	202	1879.74	1812.39
ENSMUST00000022203	-0.111923	0.681611	0.989709	16	19	1129.88	1129.16
ENSMUST00000022204	0.194643	0.563755	0.989709	22	25	1232.18	1484.56
ENSMUST00000022212	-0.131579	0.567666	0.989709	26	41	1530.65	1434.85
ENSMUST00000022217	-0.393884	0.433142	0.989709	8	22	2436.88	1984.59
ENSMUST00000022218	-0.132188	0.190817	0.989709	146	235	1129.12	1064.43
ENSMUST00000022220	-0.775037	0.238034	0.989709	5	8	2565.8	1683.5
ENSMUST00000022222	-0.150339	0.386718	0.989709	59	95	1447.92	1312.12
ENSMUST00000022224	0.42411	0.302797	0.989709	10	21	1078.2	1382.52
ENSMUST00000022225	-0.0594625	0.859018	0.994327	18	35	2406.5	2344.23
ENSMUST00000022226	-0.507367	0.287314	0.989709	10	10	1394	902.3
ENSMUST00000022227	0.310427	0.383002	0.989709	5	2	909.6	1085.5
ENSMUST00000022228	-0.248789	0.432629	0.989709	12	16	988.167	864.938
ENSMUST00000022230	0.387783	0.0257114	0.85776	39	51	1201.67	1458.51
ENSMUST00000022242	1.02064	0.480043	0.989709	3	4	969	1374.5
ENSMUST00000022245	0.00883257	0.93934	0.996448	115	143	1166.5	1188.8
ENSMUST00000022256	-0.0728647	0.158113	0.989709	363	417	1163.02	1122
ENSMUST00000022257	0.0587478	0.847913	0.993483	28	33	1876.79	2015.09
ENSMUST00000022264	0.150564	0.728074	0.989709	31	53	1582.71	1895.09
ENSMUST00000022268	-0.0402318	0.456989	0.989709	536	716	1276.81	1254.79
ENSMUST00000022271	0.00910734	0.935838	0.996221	178	175	1388.64	1367.43
ENSMUST00000022272	-0.165725	0.594558	0.989709	27	19	1372.26	1159.47
ENSMUST00000022281	0.101311	0.714488	0.989709	87	95	1803.53	1935.66
ENSMUST00000022282	-0.024297	0.836802	0.992479	4	10	1027.25	1010.8
ENSMUST00000022286	0.0290591	0.270345	0.989709	549	756	710.406	728.671
ENSMUST00000022287	0.335543	0.780535	0.9898	3	1	1189.67	1338
ENSMUST00000022292	1.01941	0.201222	0.989709	5	5	1077	1575.8
ENSMUST00000022293	-0.107063	0.233333	0.989709	367	534	1216.41	1173.56
ENSMUST00000022296	0.0235268	0.723004	0.989709	207	232	1180.76	1190.25
ENSMUST00000022303	-1.58928	0.0608313	0.943298	4	4	2682.25	1033.25
ENSMUST00000022304	-0.264447	0.419789	0.989709	59	78	2139.44	1754.05
ENSMUST00000022310	0.00772039	0.954766	0.997298	118	147	1710.81	1720.67
ENSMUST00000022311	-0.336439	0.17613	0.989709	54	71	1451.72	1158.69
ENSMUST00000022317	0.0134045	0.906338	0.995129	104	132	1170.8	1199.7
ENSMUST00000022322	-0.0750813	0.115199	0.977513	3135	3755	1781.95	1728.9
ENSMUST00000022340	-0.236088	0.609141	0.989709	21	22	2550.9	2104.27
ENSMUST00000022341	-0.0091843	0.768559	0.9898	414	540	932.469	930.172
ENSMUST00000022343	-0.526177	0.0805655	0.949864	12	21	1971.08	1520.1
ENSMUST00000022344	-0.0724271	0.68153	0.989709	72	85	1726.26	1663.91
ENSMUST00000022345	0.207385	0.449438	0.989709	21	36	1064	1140.31
ENSMUST00000022355	0.382886	0.467816	0.989709	6	10	860.5	1169.8
ENSMUST00000022356	0.334931	0.801661	0.989843	5	3	1053.2	2181.33
ENSMUST00000022358	-0.469367	0.269192	0.989709	9	27	2811.33	2351.19
ENSMUST00000022368	-0.203864	0.67161	0.989709	3	1	422.333	379
ENSMUST00000022369	0.162217	0.480435	0.989709	51	64	2043.24	2292
ENSMUST00000022377	1.26251	0.0268859	0.863024	4	11	723.5	2012.27
ENSMUST00000022378	-0.0138308	0.94477	0.996603	51	59	1623.75	1593.97
ENSMUST00000022380	-0.00436009	0.930426	0.995511	434	516	1259.61	1252.9
ENSMUST00000022391	0.117622	0.802559	0.990016	10	24	1136.6	1308.62
ENSMUST00000022416	-0.0817544	0.431149	0.989709	118	199	1739.18	1628.43
ENSMUST00000022418	-0.0264811	0.464869	0.989709	377	542	1170.19	1160.79
ENSMUST00000022419	0.0817105	0.250823	0.989709	110	335	1306.07	1347.41
ENSMUST00000022428	-0.0652684	0.0304177	0.88371	1067	2920	1039.31	996.464
ENSMUST00000022429	-0.0781765	0.0603569	0.943298	516	635	1356.13	1305.67
ENSMUST00000022437	-0.0633908	0.322866	0.989709	1960	1482	1513.81	1461.37
ENSMUST00000022446	-0.076235	0.738318	0.989709	54	86	2035.5	1892.85
ENSMUST00000022450	0.0313285	0.883094	0.994327	37	82	1429.38	1547.44
ENSMUST00000022451	-0.0161169	0.932408	0.995615	69	100	1865.71	1872.38
ENSMUST00000022458	-0.218498	0.181649	0.989709	65	80	2014.17	1804.05
ENSMUST00000022459	0.0993051	0.751957	0.989709	16	28	1547.56	1655.61
ENSMUST00000022460	-0.220267	0.772174	0.9898	7	15	1852.14	1658.13
ENSMUST00000022461	0.229368	0.594578	0.989709	3	5	594.333	691
ENSMUST00000022462	-0.142254	0.402277	0.989709	87	128	1490.26	1411.62
ENSMUST00000022469	-0.214543	0.180445	0.989709	84	105	2210.08	2040.88
ENSMUST00000022470	0.0937999	0.755576	0.989709	26	26	2176.58	2211.12
ENSMUST00000022476	0.308961	0.279513	0.989709	16	21	1074.12	1339.67
ENSMUST00000022494	0.0130868	0.539436	0.989709	768	1152	785.276	794.122
ENSMUST00000022496	-0.287822	0.0443148	0.927376	85	137	2038.71	1781.93
ENSMUST00000022497	-0.122642	0.372657	0.989709	114	133	1233.31	1165.14
ENSMUST00000022499	-0.182275	0.306026	0.989709	31	60	905.387	796.033
ENSMUST00000022504	0.546416	0.324074	0.989709	8	4	1516.88	1943.75
ENSMUST00000022507	0.227245	0.37369	0.989709	17	21	1350.71	1531.05
ENSMUST00000022511	-0.522684	0.0194726	0.842583	49	76	2387.53	1699.78
ENSMUST00000022517	-0.0463725	0.577578	0.989709	77	108	1266.87	1260.47
ENSMUST00000022518	0.0136291	0.904533	0.995129	14	19	832.429	840.895
ENSMUST00000022521	-0.619503	0.313519	0.989709	7	7	2065.71	1646.71
ENSMUST00000022528	0.016278	0.959532	0.997989	8	10	1202	1207
ENSMUST00000022529	-0.100134	0.0466653	0.933414	483	774	1569.86	1475.52
ENSMUST00000022531	-0.0318003	0.906947	0.995129	38	33	2092.03	1974.36
ENSMUST00000022535	-0.0222418	0.96327	0.997989	3	11	1101	1101.91
ENSMUST00000022538	-0.0767061	0.00742604	0.766423	245	301	625.518	588.236
ENSMUST00000022543	-0.0758633	0.484757	0.989709	167	204	1523.04	1476.48
ENSMUST00000022544	-0.449644	0.11732	0.977697	29	41	2147.9	1574.95
ENSMUST00000022550	-0.0988758	0.790139	0.9898	23	40	2427.48	2264.1
ENSMUST00000022551	-0.24082	0.213947	0.989709	55	100	2080.36	1920.79
ENSMUST00000022553	0.0228957	0.800738	0.989843	217	246	1679.12	1686.58
ENSMUST00000022563	-0.13606	0.525535	0.989709	52	104	1814.87	1683.22
ENSMUST00000022566	-0.288788	0.329552	0.989709	36	45	2259.56	1738.13
ENSMUST00000022573	-0.0324503	0.142119	0.986315	847	1140	987.353	967.854
ENSMUST00000022576	-0.0698034	0.0318391	0.88371	1787	2445	1221.3	1185.09
ENSMUST00000022577	-0.489254	0.128386	0.98003	12	14	2087	1550.79
ENSMUST00000022580	-0.497385	0.0237133	0.854861	146	27	1835.29	1304.07
ENSMUST00000022585	-0.0208954	0.927431	0.995363	50	76	1413.42	1538.01
ENSMUST00000022586	0.00841161	0.96616	0.998203	32	32	1311.94	1256.34
ENSMUST00000022587	-0.0934004	0.133316	0.984354	189	137	1575.19	1514.35
ENSMUST00000022591	0.151441	0.525225	0.989709	18	33	1178.83	1370.21
ENSMUST00000022597	-0.143182	0.664507	0.989709	17	31	1562.59	1430.19
ENSMUST00000022600	-0.0901867	0.653666	0.989709	34	37	1380.18	1319.51
ENSMUST00000022601	-0.0399266	0.821513	0.992252	54	79	1523.85	1526.38
ENSMUST00000022603	0.248013	0.641575	0.989709	2	13	806	1080.54
ENSMUST00000022609	0.0951836	0.719969	0.989709	42	52	1963.62	2191
ENSMUST00000022610	-0.0617783	0.880882	0.994327	10	13	1702.2	1765.77
ENSMUST00000022612	-0.0335327	0.846057	0.993483	4	1	1541.75	1501
ENSMUST00000022613	-0.993646	0.422684	0.989709	4	1	1233.5	511
ENSMUST00000022614	-0.189553	0.104081	0.968618	99	124	1586.8	1344.9
ENSMUST00000022616	-0.0567885	0.0450872	0.927376	4795	8584	1380.21	1342.51
ENSMUST00000022620	-1.09517	0.0351995	0.886921	10	9	2216.9	1227.33
ENSMUST00000022622	0.00555397	0.980978	0.998312	26	50	2595.15	2402.04
ENSMUST00000022623	-0.558638	0.314237	0.989709	24	25	1738.62	1469.16
ENSMUST00000022629	0.130862	0.521138	0.989709	15	55	918.333	944.218
ENSMUST00000022634	-0.0464949	0.638161	0.989709	151	184	1363.5	1308.89
ENSMUST00000022641	-0.218107	0.686009	0.989709	5	39	1907	1697.18
ENSMUST00000022650	-0.0787623	0.871761	0.994327	8	11	1658.12	1585.82
ENSMUST00000022656	-0.320125	0.396846	0.989709	7	5	1578.86	1164
ENSMUST00000022660	-0.0262517	0.954258	0.997298	15	17	1145.6	1204.65
ENSMUST00000022663	0.0069169	0.995365	0.999393	6	3	1282.67	769.333
ENSMUST00000022665	-1.02895	0.000963581	0.461058	19	17	2710.84	1398.94
ENSMUST00000022680	0.128795	0.302043	0.989709	48	68	1271.73	1359.56
ENSMUST00000022681	-0.184222	0.835558	0.992479	1	5	929	943.4
ENSMUST00000022682	-0.76667	0.00663287	0.761779	21	40	1780.29	1058.35
ENSMUST00000022688	0.115283	0.693462	0.989709	8	10	1730.38	1986.3
ENSMUST00000022690	0.595128	0.663528	0.989709	3	4	1335.67	1941.25
ENSMUST00000022693	-0.191031	0.169011	0.989709	226	230	2211.77	2006.11
ENSMUST00000022696	0.444725	0.570113	0.989709	6	8	2490.33	2696.75
ENSMUST00000022698	0.221724	0.437319	0.989709	7	28	1335.43	1506
ENSMUST00000022699	-0.488531	0.184961	0.989709	1	6	1523	1101.83
ENSMUST00000022701	-0.441675	0.170954	0.989709	16	28	2425.38	1877.54
ENSMUST00000022702	0.276297	0.444068	0.989709	8	34	884.5	1055.09
ENSMUST00000022704	-0.0545548	0.0863243	0.950731	4080	5396	1171.64	1143.03
ENSMUST00000022705	-0.207871	0.261462	0.989709	39	47	1215.31	1149.21
ENSMUST00000022706	-0.0492972	0.350852	0.989709	112	124	1571.71	1547.24
ENSMUST00000022709	1.16414	0.0283767	0.869085	5	4	570.4	1393.5
ENSMUST00000022715	1.26969	0.0782996	0.949544	2	4	1303.5	3207.75
ENSMUST00000022716	0.720909	0.365246	0.989709	7	4	1752.57	2443.5
ENSMUST00000022718	0.188228	0.532759	0.989709	22	37	1293.45	1508.54
ENSMUST00000022720	0.180249	0.322459	0.989709	59	95	1490.27	1681.75
ENSMUST00000022721	-0.0828319	0.492575	0.989709	89	172	1564.18	1511.37
ENSMUST00000022722	0.965984	0.421451	0.989709	1	8	600	1414.75
ENSMUST00000022725	-0.152514	0.384407	0.989709	34	60	778.5	747.933
ENSMUST00000022727	-0.137712	0.327794	0.989709	91	141	1538.19	1453.59
ENSMUST00000022728	0.0724846	0.535797	0.989709	77	125	1514.03	1533.1
ENSMUST00000022734	-0.0656673	0.274618	0.989709	554	658	1667.09	1626.57
ENSMUST00000022746	0.595036	0.500847	0.989709	11	13	1306.27	2014.62
ENSMUST00000022749	-0.0563337	0.296699	0.989709	1522	1784	1439.08	1405.12
ENSMUST00000022751	-0.113677	0.48828	0.989709	26	47	1574.69	1509.89
ENSMUST00000022765	-0.257177	0.781047	0.9898	3	5	1873.67	1237.8
ENSMUST00000022766	-0.173595	0.250501	0.989709	78	107	1629.62	1503.18
ENSMUST00000022767	0.141111	0.537109	0.989709	26	28	1400.81	1519.89
ENSMUST00000022781	-0.00260345	0.848913	0.993483	608	833	684.969	685.583
ENSMUST00000022782	-0.0442477	0.732617	0.989709	145	208	1836.35	1822.02
ENSMUST00000022784	-0.0281009	0.851296	0.993483	42	66	1251.5	1249.61
ENSMUST00000022786	0.381346	0.41946	0.989709	11	8	1452.73	1660
ENSMUST00000022787	0.540227	0.226241	0.989709	11	21	1454.18	2059.62
ENSMUST00000022788	-0.292946	0.450115	0.989709	53	41	1943.94	1859.46
ENSMUST00000022791	0.175877	0.124552	0.979431	59	65	1272.29	1424.03
ENSMUST00000022793	0.3937	0.301407	0.989709	21	24	1243.33	1728.79
ENSMUST00000022794	0.0781389	0.6317	0.989709	13	14	837.846	891.714
ENSMUST00000022803	-0.0274768	0.153697	0.989709	649	884	888.419	876.398
ENSMUST00000022806	0.094947	0.728727	0.989709	28	31	1353.5	1505.58
ENSMUST00000022808	-0.0354315	0.65975	0.989709	80	80	1420.24	1364.21
ENSMUST00000022815	0.0684207	0.280249	0.989709	94	108	1006.99	1042.81
ENSMUST00000022816	0.0464891	0.224454	0.989709	419	505	722.146	741.949
ENSMUST00000022821	-0.0127145	0.733818	0.989709	436	652	1112.09	1106.66
ENSMUST00000022826	0.0377237	0.315371	0.989709	118	610	752.966	768.862
ENSMUST00000022828	-0.0357102	0.460231	0.989709	116	199	836.517	827.769
ENSMUST00000022830	0.71292	0.108941	0.971185	5	11	984	1446.36
ENSMUST00000022831	-0.388634	0.429079	0.989709	13	25	2194.77	1652.4
ENSMUST00000022842	-0.0191441	0.658063	0.989709	557	764	1368.54	1343.36
ENSMUST00000022849	-0.0225283	0.752381	0.989709	453	378	1575.57	1546.98
ENSMUST00000022855	-0.0160779	0.857409	0.994327	108	115	1118.31	1102.31
ENSMUST00000022856	0.137162	0.631823	0.989709	9	28	1182.22	1253.93
ENSMUST00000022858	-0.195126	0.386019	0.989709	14	21	1824.29	1485.33
ENSMUST00000022861	-0.247566	0.00341582	0.609176	353	521	1662.3	1490.17
ENSMUST00000022865	-0.02887	0.820197	0.992252	125	157	1450.4	1366.73
ENSMUST00000022867	0.00815567	0.937311	0.996448	95	147	1348.47	1378.93
ENSMUST00000022871	-0.051344	0.328947	0.989709	620	744	1414.65	1367.82
ENSMUST00000022875	-0.25124	0.247845	0.989709	76	123	2112.39	1888.67
ENSMUST00000022881	-0.13202	0.317744	0.989709	127	190	1521.69	1376.49
ENSMUST00000022882	0.396547	0.200047	0.989709	17	49	1047.24	1535.53
ENSMUST00000022890	-0.104581	0.563253	0.989709	68	70	1732.72	1642.33
ENSMUST00000022894	-0.144813	0.0311023	0.88371	349	442	1484.13	1369.12
ENSMUST00000022901	-0.0398375	0.933794	0.996003	11	10	1384.91	1191.8
ENSMUST00000022904	0.176208	0.102287	0.967666	98	178	1210.32	1350.31
ENSMUST00000022906	0.79957	0.406229	0.989709	4	4	1782.5	3082.25
ENSMUST00000022908	-0.29305	0.137328	0.984464	50	73	1862.66	1523.59
ENSMUST00000022909	-0.249117	0.0670919	0.948393	80	126	1300.6	1158.67
ENSMUST00000022915	-0.0385636	0.793355	0.9898	73	94	1480.05	1451.72
ENSMUST00000022916	-0.758919	0.255994	0.989709	5	5	2697.2	1698.4
ENSMUST00000022918	0.198577	0.535541	0.989709	24	31	1602.42	1609.42
ENSMUST00000022921	-0.955898	0.301696	0.989709	1	4	2386	1379.25
ENSMUST00000022925	0.00893193	0.791465	0.9898	500	694	1118.5	1114.6
ENSMUST00000022927	-0.175627	0.141604	0.986315	143	177	1790.68	1622.66
ENSMUST00000022945	0.657872	0.388018	0.989709	2	6	995	1592.67
ENSMUST00000022946	-0.0302407	0.227316	0.989709	4094	4623	904.152	893.874
ENSMUST00000022947	0.569116	0.816259	0.992252	1	4	974	2069.25
ENSMUST00000022954	0.0705454	0.61573	0.989709	67	85	1386.03	1418.05
ENSMUST00000022960	-0.0449949	0.625128	0.989709	454	544	1202.78	1182.66
ENSMUST00000022962	-0.0867245	0.270808	0.989709	159	176	1100.97	1067.65
ENSMUST00000022964	0.0852779	0.646387	0.989709	19	21	1048.16	1114.81
ENSMUST00000022971	-0.775991	0.549881	0.989709	1	6	2287	1756.5
ENSMUST00000022976	-0.214998	0.38073	0.989709	35	43	2491.11	2323.95
ENSMUST00000022977	0.0679795	0.325897	0.989709	316	566	1787.31	1848.52
ENSMUST00000022980	-0.00522988	0.700895	0.989709	1810	2094	689.323	687.205
ENSMUST00000022986	0.117551	0.837608	0.992479	8	8	1331.88	1393
ENSMUST00000022992	-0.0541989	0.874929	0.994327	13	19	1727.69	1658.95
[truncated: 8,001 more rows]
