# Supplementary material for: Gene body DNA hydroxymethylation restricts the magnitude of transcriptional changes during aging
Source: Nat Commun. 2024 Jul 28;15:6357. doi: 10.1038/s41467-024-50725-y (PMC11284234; doi:10.1038/s41467-024-50725-y)
Supplement: Supplementary file 13 — Supplementary Dataset 10 [file 41467_2024_50725_MOESM13_ESM.xlsx]

## Sheet: hMeDIP_HypoDHMRs
chr	window_start	window_end	CpG_density	OldvsYoung_log2FC	OldvsYoung_pvalue	OldvsYoung_adjPval	old_nrpkm_means	young_nrpkm_means
chr1	3231201	3231600	1.15908	-1.44127	0.0149247	1	0.109368	0.52535
chr1	3274001	3274400	5.69097	-1.31519	0.0314069	1	0.0894133	0.358913
chr1	3333601	3334000	0.284136	-1.03341	0.0158443	1	0.296962	0.785622
chr1	3567201	3567600	3.73212	-1.04493	0.0286695	1	0.217327	0.528365
chr1	3658001	3658400	0.657786	-1.16467	0.0250616	1	0.169174	0.507039
chr1	3905201	3905600	0.017677	-1.19015	0.0142477	1	0.19115	0.606281
chr1	3921201	3921600	1.79323	-1.41952	0.028396	1	0.0442563	0.298042
chr1	3958001	3958400	0	-1.14928	0.0494985	1	0.122483	0.399787
chr1	4412001	4412400	1.59931	-1.30021	0.0222202	1	0.095295	0.387202
chr1	4539201	4539600	1.81499	-1.16999	0.040039	1	0.148769	0.449108
chr1	4581601	4582000	2.16509	-1.52161	0.0301047	1	0.0238512	0.252287
chr1	4621201	4621600	0.783674	-1.19503	0.00712828	1	0.293118	0.814256
chr1	4797201	4797600	0	-1.77499	0.0172668	1	0	0.261359
chr1	4804801	4805200	2.70698	-1.45175	0.041756	1	0.0238512	0.238373
chr1	4852001	4852400	2.22252	-1.12761	0.0219969	1	0.2839	0.736723
chr1	5178401	5178800	0	-1.95503	0.00628317	1	0	0.308545
chr1	5304401	5304800	2.40055	-1.45136	0.0244392	1	0.0442563	0.288651
chr1	5386001	5386400	1.33335	-1.38393	0.00701785	1	0.140452	0.559184
chr1	5548001	5548400	0.535244	-1.26749	0.0274553	1	0.0977306	0.392811
chr1	5668801	5669200	0.802458	-1.24546	0.0466815	1	0.0753403	0.333052
chr1	5755201	5755600	1.46628	-1.49044	0.0404064	1	0.0267372	0.262164
chr1	5954801	5955200	2.8758	-1.15109	0.0161866	1	0.247961	0.62551
chr1	6574401	6574800	1.36078	-1.21966	0.0240395	1	0.136556	0.476591
chr1	7164401	7164800	1.17071	-1.02045	0.00213492	1	0.527462	1.27058
chr1	7388401	7388800	1.15359	-1.32772	0.0141199	1	0.132209	0.530895
chr1	7564801	7565200	1.42361	-1.1225	0.0434106	1	0.11525	0.382308
chr1	7817201	7817600	1.42575	-1.22607	0.0486576	1	0.0957454	0.374719
chr1	7956801	7957200	0.794262	-1.55893	0.0232807	1	0.0204051	0.267709
chr1	8291601	8292000	0.963745	-1.32716	0.0343162	1	0.101177	0.39805
chr1	8399201	8399600	1.08497	-1.79492	0.0161699	1	0	0.252989
chr1	8475201	8475600	1.70225	-1.01785	0.0323401	1	0.210995	0.535418
chr1	8561601	8562000	0.542863	-1.20497	0.0279265	1	0.13412	0.493815
chr1	8603201	8603600	0.884903	-1.10577	0.045353	1	0.1157	0.393833
chr1	8854401	8854800	0.242838	-1.44636	0.0488489	1	0.0204051	0.234437
chr1	9112801	9113200	1.4446	-1.31808	0.0241761	1	0.119146	0.464325
chr1	9398001	9398400	0.787127	-1.2244	0.0160472	1	0.176517	0.547965
chr1	9431201	9431600	1.19028	-1.47585	0.0478718	1	0.0267372	0.252377
chr1	9621201	9621600	2.62161	-1.80798	0.00667453	1	0.0238512	0.310308
chr1	9894001	9894400	3.15828	-1.33754	0.0373866	1	0.0690083	0.309593
chr1	10028801	10029200	3.02651	-1.22201	0.0463963	1	0.0942845	0.336553
chr1	10559601	10560000	1.5472	-1.58377	0.00113991	0.968535	0.142437	0.643054
chr1	10610801	10611200	4.79926	-1.11132	0.025794	1	0.188605	0.512713
chr1	10640801	10641200	0.620152	-1.08465	0.0195996	1	0.204663	0.611174
chr1	10829201	10829600	0.776165	-1.10322	0.0215472	1	0.193476	0.561944
chr1	10918801	10919200	2.05481	-1.12222	0.0418903	1	0.1682	0.496665
chr1	10932401	10932800	0.835201	-1.16846	0.0380631	1	0.123493	0.407837
chr1	11434401	11434800	1.92203	-1.68925	0.0138512	1	0.0243016	0.304048
chr1	11544801	11545200	3.51584	-1.57332	0.0236652	1	0.0267372	0.255443
chr1	11690801	11691200	2.41299	-1.4353	0.0422827	1	0.0204051	0.22226
chr1	11746401	11746800	1.49284	-1.22541	0.0172294	1	0.140002	0.489944
chr1	11754401	11754800	0.632549	-1.11118	0.0217958	1	0.23084	0.653492
chr1	11763601	11764000	2.14902	-1.42064	0.0453609	1	0.0238512	0.228176
chr1	11770801	11771200	0.628582	-1.07825	0.046117	1	0.142997	0.437238
chr1	12008401	12008800	0.541172	-1.14595	0.00424297	1	0.306741	0.859053
chr1	12056001	12056400	1.12554	-1.69701	0.0271439	1	0	0.224714
chr1	12182001	12182400	1.27109	-1.48633	0.0388431	1	0.0243016	0.269818
chr1	12416801	12417200	1.45209	-1.4256	0.0231722	1	0.0709934	0.384826
chr1	12422401	12422800	4.98361	-1.53657	0.00114641	0.969578	0.162842	0.656623
chr1	12802801	12803200	2.06084	-1.78005	0.00776514	1	0.0204051	0.330918
chr1	12817201	12817600	4.13015	-1.19482	0.0283284	1	0.136665	0.433276
chr1	12848401	12848800	1.66521	-1.3964	0.0483821	1	0.0204051	0.233785
chr1	12997601	12998000	4.16334	-1.23945	0.0122906	1	0.256712	0.703464
chr1	13092001	13092400	2.78984	-1.08342	0.00940488	1	0.322799	0.79118
chr1	13119201	13119600	3.34016	-1.84049	0.0079955	1	0.0238512	0.33755
chr1	13384401	13384800	0.97126	-1.30122	0.0474901	1	0.0447067	0.284843
chr1	13408801	13409200	2.44451	-1.27348	0.00699099	1	0.19059	0.60209
chr1	13459601	13460000	6.53286	-1.16558	0.0186093	1	0.188154	0.523062
chr1	13461201	13461600	0.740005	-1.38237	0.0352753	1	0.0481528	0.303025
chr1	13542801	13543200	3.59876	-1.03932	0.0455123	1	0.215902	0.532224
chr1	13577201	13577600	4.18288	-1.04338	0.0392764	1	0.211105	0.521414
chr1	13703201	13703600	0.869045	-1.27512	0.00160086	1	0.282439	0.87367
chr1	13782401	13782800	2.56031	-1.39837	0.0200734	1	0.0685578	0.3491
chr1	13872401	13872800	0	-1.67475	0.0257795	1	0	0.234807
chr1	13992001	13992400	1.4372	-1.32958	0.0376599	1	0.144873	0.525299
chr1	14010801	14011200	2.47897	-1.0827	0.00114638	0.969578	0.533794	1.26988
chr1	14064001	14064400	0.529111	-1.15621	0.00882168	1	0.235297	0.705637
chr1	14142801	14143200	0.519942	-1.0586	0.0372335	1	0.166288	0.468938
chr1	14192801	14193200	2.02968	-1.94164	0.0114297	1	0	0.293609
chr1	14205201	14205600	1.58496	-1.50998	0.0457214	1	0.0243016	0.269511
chr1	14220001	14220400	0.741389	-1.46523	0.0364357	1	0.0204051	0.252287
chr1	14462401	14462800	1.98902	-1.34164	0.0121654	1	0.122032	0.457068
chr1	14638001	14638400	1.86122	-1.0965	0.0397022	1	0.163402	0.46688
chr1	14661201	14661600	1.0805	-1.47753	0.0385441	1	0.0238512	0.266968
chr1	14752801	14753200	4.33181	-1.05897	0.00606447	1	0.470703	1.08335
chr1	15070401	15070800	0.233807	-1.45558	0.0368989	1	0.0243016	0.259314
chr1	15185601	15186000	1.40083	-1.22211	0.0185005	1	0.142888	0.489944
chr1	15311201	15311600	0.763527	-1.24235	0.0439916	1	0.0714438	0.320096
chr1	15366401	15366800	0.264316	-1.64191	0.0202552	1	0.0267372	0.315266
chr1	15414001	15414400	1.80637	-1.29683	0.0167789	1	0.142997	0.504574
chr1	15711201	15711600	2.28165	-1.62055	0.0199211	1	0.0238512	0.276474
chr1	15962001	15962400	0.070247	-1.52101	0.0249348	1	0.0477023	0.336144
chr1	16068401	16068800	1.79777	-1.11899	0.0341393	1	0.143898	0.441735
chr1	16180401	16180800	2.38512	-1.53222	0.00431504	1	0.122592	0.526627
chr1	16186401	16186800	0.749795	-1.08912	0.0310188	1	0.218228	0.606996
chr1	16505601	16506000	1.72982	-1.23658	0.0191011	1	0.148769	0.494838
chr1	16580001	16580400	0.494339	-1.37275	0.0397093	1	0.0505883	0.294567
chr1	16703601	16704000	3.72387	-1.27326	0.0346897	1	0.118696	0.405397
chr1	16715601	16716000	0.670111	-1.71214	0.00384733	1	0.0646613	0.472183
chr1	16984001	16984400	0.619724	-1.5554	0.0232796	1	0.0238512	0.280972
chr1	17254001	17254400	1.80806	-1.11611	0.0390856	1	0.143898	0.426735
chr1	17419201	17419600	0.54127	-1.31341	0.0446123	1	0.0709934	0.339402
chr1	17494001	17494400	1.86264	-1.21601	0.0139189	1	0.167299	0.535393
chr1	17598401	17598800	2.5485	-1.46173	0.0296117	1	0.0510387	0.308635
chr1	17614801	17615200	2.5687	-1.49382	0.0167666	1	0.101627	0.461004
chr1	17647601	17648000	1.02455	-1.69426	0.00635812	1	0.0447067	0.390051
chr1	17826001	17826400	0.713565	-1.27841	0.0347087	1	0.0850664	0.398331
chr1	17873201	17873600	1.61297	-1.32295	0.0441145	1	0.0442563	0.264859
chr1	17987601	17988000	0.0312711	-1.77726	0.0208087	1	0	0.263493
chr1	18100001	18100400	2.461	-1.26825	0.0324327	1	0.0948446	0.350148
chr1	18117601	18118000	1.88065	-1.41034	0.0438469	1	0.0408102	0.281304
chr1	18120001	18120400	1.37997	-1.48287	0.0399632	1	0.0238512	0.247393
chr1	18350801	18351200	1.12783	-1.69799	0.0236032	1	0	0.240417
chr1	18459201	18459600	2.38822	-1.75611	0.0187692	1	0	0.239395
chr1	18548401	18548800	0.984856	-1.88413	0.00534936	1	0.0238512	0.364216
chr1	18586001	18586400	1.8905	-1.2851	0.0370847	1	0.0714438	0.327136
chr1	19226801	19227200	4.08663	-1.35496	0.0275587	1	0.0685578	0.31133
chr1	19290801	19291200	0.827237	-1.11461	0.00259538	1	0.375298	0.99522
chr1	19330801	19331200	6.16128	-1.66263	0.0211136	1	0.0243016	0.25649
chr1	19540401	19540800	1.85019	-1.16424	0.0375394	1	0.164863	0.506797
chr1	19565201	19565600	1.59188	-1.84993	0.00932376	1	0.0267372	0.369084
chr1	19714001	19714400	0.543705	-1.80158	0.00683759	1	0.0204051	0.341357
chr1	19751601	19752000	1.35848	-1.1394	0.0224315	1	0.164303	0.514757
chr1	19854401	19854800	1.27623	-1.27142	0.0152599	1	0.136556	0.490991
chr1	19856001	19856400	1.063	-1.61535	0.00269059	1	0.138017	0.673783
chr1	19890001	19890400	0.356153	-1.16882	0.0323876	1	0.233945	0.708001
chr1	19895601	19896000	1.47329	-1.7094	0.0234947	1	0	0.222976
chr1	20144401	20144800	0.720093	-1.32607	0.0382923	1	0.0651118	0.348704
chr1	20286001	20286400	3.07297	-1.34197	0.0278957	1	0.0685578	0.333052
chr1	20462401	20462800	1.83923	-1.19635	0.0482448	1	0.192161	0.579819
chr1	20701201	20701600	0.665871	-1.68771	0.0255529	1	0	0.246026
chr1	20756001	20756400	2.02872	-1.36947	0.0237681	1	0.0690083	0.342469
chr1	20800801	20801200	1.32344	-1.56076	0.0330154	1	0.0204051	0.253334
chr1	20845601	20846000	2.91206	-1.65037	0.0168337	1	0.0238512	0.265575
chr1	20858801	20859200	1.02348	-1.20078	0.04846	1	0.0987411	0.359935
chr1	20992001	20992400	2.02067	-1.21149	0.0437367	1	0.122592	0.407531
chr1	21079601	21080000	6.79598	-1.3204	0.0062917	1	0.188154	0.608734
chr1	21096001	21096400	3.8568	-1.23884	0.0384037	1	0.0913985	0.335441
chr1	21139601	21140000	1.15402	-1.27018	0.00049187	0.739253	0.373387	1.12041
chr1	21141601	21142000	8.56302	-1.50305	0.0237366	1	0.0471422	0.311088
chr1	21304801	21305200	1.21207	-1.48125	0.0357054	1	0.0204051	0.266662
chr1	21328801	21329200	1.2738	-1.19089	0.0237381	1	0.202678	0.625829
chr1	21330401	21330800	5.85658	-1.0791	0.0146487	1	0.314591	0.781354
chr1	21428001	21428400	2.41124	-1.1729	0.0371458	1	0.113265	0.386499
chr1	21487601	21488000	0.590433	-1.04262	0.0151702	1	0.292615	0.796751
chr1	21497201	21497600	0.715128	-1.16882	0.0337957	1	0.111804	0.410597
chr1	21506401	21506800	2.29286	-1.30128	0.0442646	1	0.0777759	0.319393
chr1	21600801	21601200	2.36307	-1.40694	0.01242	1	0.092409	0.420078
chr1	22122801	22123200	2.3621	-1.61289	0.0211589	1	0.0408102	0.337268
chr1	22198801	22199200	0.465524	-1.61034	0.00987731	1	0.0505883	0.36341
chr1	22229201	22229600	1.99945	-1.32893	0.021237	1	0.113265	0.436458
chr1	22508001	22508400	2.34044	-1.21089	0.0118132	1	0.27176	0.794221
chr1	22769201	22769600	0.000194867	-1.45198	0.0401844	1	0.0267372	0.252287
chr1	22803201	22803600	2.84038	-1.11977	0.0480801	1	0.122032	0.351885
chr1	22962001	22962400	1.89078	-1.15972	0.0119673	1	0.239644	0.673387
chr1	23098401	23098800	1.81806	-1.21179	0.002043	1	0.45618	1.22672
chr1	23154401	23154800	2.82011	-1.75849	0.00661708	1	0.0738794	0.474522
chr1	23257201	23257600	4.40666	-1.29851	0.0473684	1	0.092409	0.347298
chr1	23338401	23338800	1.56963	-1.24862	0.0373205	1	0.116151	0.423259
chr1	23423201	23423600	0.739343	-1.68715	0.024292	1	0	0.226132
chr1	23542801	23543200	4.53557	-1.10207	0.0193036	1	0.214892	0.563988
chr1	23547601	23548000	1.36205	-1.30518	0.0210509	1	0.121582	0.446654
chr1	23634001	23634400	2.14257	-1.17717	0.0191261	1	0.160967	0.514757
chr1	23845601	23846000	1.01957	-1.62539	0.00939947	1	0.0447067	0.380545
chr1	24121201	24121600	0.256505	-1.35891	0.00991787	1	0.141012	0.560832
chr1	24121601	24122000	3.67927	-1.35075	0.0174618	1	0.119146	0.461719
chr1	24235601	24236000	1.98515	-1.73186	0.0268465	1	0	0.231332
chr1	24586801	24587200	16.2693	-1.31911	0.046861	1	0.0481528	0.248811
chr1	24830001	24830400	0.655608	-1.46227	0.0367202	1	0.0238512	0.243918
chr1	25000001	25000400	2.94197	-1.22818	0.0415506	1	0.0885125	0.357865
chr1	25826401	25826800	1.73724	-1.27646	0.0385063	1	0.0709934	0.316633
chr1	25835201	25835600	1.65385	-1.15822	0.00336046	1	0.406382	1.0572
chr1	25897601	25898000	0.855105	-1.20285	0.00735472	1	0.238743	0.706505
chr1	26207601	26208000	1.08345	-1.03439	0.0279131	1	0.224618	0.60844
chr1	26232801	26233200	2.66144	-1.44125	0.0470994	1	0.0243016	0.214913
chr1	26248801	26249200	3.25139	-1.39885	0.0320544	1	0.0442563	0.276078
chr1	27286401	27286800	0.708209	-1.68311	0.0265828	1	0	0.214913
chr1	27570401	27570800	0.507498	-1.31682	0.0305601	1	0.0714438	0.356447
chr1	27801601	27802000	1.65168	-1.00348	0.0218703	1	0.255702	0.64621
chr1	28137201	28137600	1.29971	-1.19322	0.0114553	1	0.219763	0.642248
chr1	28429601	28430000	0.157638	-1.19143	0.0405131	1	0.0913985	0.364842
chr1	28517201	28517600	1.07034	-1.39123	0.0316639	1	0.0481528	0.304763
chr1	28569601	28570000	0.558993	-1.40249	0.0149637	1	0.0977306	0.451127
chr1	28602001	28602400	2.19982	-1.61513	0.0192968	1	0.0238512	0.266597
chr1	28766801	28767200	0	-1.35149	0.00115102	0.970481	0.257687	0.858989
chr1	29010001	29010400	1.46143	-1.10356	0.0360633	1	0.145883	0.430517
chr1	29422401	29422800	0.950355	-1.24929	0.028001	1	0.14978	0.495795
chr1	29870401	29870800	0.720057	-1.33317	0.0469061	1	0.0651118	0.35462
chr1	30387601	30388000	0.720506	-1.24199	0.0428175	1	0.0709934	0.324683
chr1	30850001	30850400	1.33588	-1.26917	0.0111302	1	0.195912	0.638837
chr1	31012401	31012800	2.07505	-1.18817	0.0108225	1	0.205113	0.634659
chr1	31017201	31017600	1.7445	-1.36973	0.0180798	1	0.0928594	0.40049
chr1	31094801	31095200	1.72451	-1.25635	0.0305236	1	0.132659	0.501559
chr1	31157201	31157600	0.439613	-1.11283	0.0247445	1	0.245976	0.685308
chr1	31175201	31175600	1.70148	-1.37063	0.0160195	1	0.0977306	0.405703
chr1	31212401	31212800	2.54211	-1.00598	0.0310436	1	0.234396	0.563617
chr1	31222001	31222400	2.838	-1.64854	0.0180151	1	0.0238512	0.278518
chr1	31498801	31499200	0.362429	-1.05707	0.0439547	1	0.157971	0.474547
chr1	31570001	31570400	0.0824458	-1.77892	0.0177645	1	0	0.268706
chr1	32231201	32231600	6.03963	-1.0031	0.021995	1	0.613031	1.29899
chr1	32474001	32474400	0.328184	-1.05726	0.0376078	1	0.160407	0.4879
chr1	32610801	32611200	0.911857	-1.17327	0.0268149	1	0.165728	0.515408
chr1	32617601	32618000	1.77028	-1.02298	0.0382238	1	0.253826	0.657032
chr1	32742001	32742400	4.67005	-1.73345	0.00543923	1	0.0442563	0.380545
chr1	32881601	32882000	3.27413	-1.39349	0.0390861	1	0.0447067	0.260362
chr1	33158801	33159200	3.03656	-1.09041	0.0408358	1	0.19115	0.50506
chr1	33356401	33356800	1.34941	-1.63549	0.00974134	1	0.0471422	0.374936
chr1	33371601	33372000	1.76321	-1.11767	0.0344161	1	0.136105	0.439601
chr1	33394001	33394400	1.86823	-1.49204	0.0428603	1	0.0238512	0.233415
chr1	33428001	33428400	1.13743	-1.56722	0.023272	1	0.0243016	0.263837
chr1	33630001	33630400	3.22674	-1.46985	0.0404877	1	0.0267372	0.240417
chr1	33675601	33676000	3.25077	-1.48336	0.0233335	1	0.0481528	0.285495
chr1	33713201	33713600	3.24367	-1.26382	0.0411499	1	0.0709934	0.306501
chr1	34006401	34006800	3.63538	-1.35504	0.0156677	1	0.142888	0.486494
chr1	34012001	34012400	6.41906	-1.19337	0.000993704	0.931247	0.491559	1.26114
chr1	34404401	34404800	0.900444	-1.34449	0.0226662	1	0.092409	0.416296
chr1	34427201	34427600	2.9777	-1.1266	0.0174227	1	0.230499	0.626916
chr1	34452401	34452800	3.91524	-1.01189	0.0271333	1	0.418544	0.954603
chr1	34480401	34480800	2.1503	-1.1731	0.0215441	1	0.163853	0.49241
chr1	34702001	34702400	1.96328	-1.4282	0.0268645	1	0.0442563	0.297736
chr1	34704801	34705200	3.00072	-1.25637	0.00476597	1	0.234846	0.689205
chr1	34810801	34811200	2.77359	-1.428	0.00224071	1	0.196922	0.678996
chr1	34873201	34873600	3.07524	-1.22706	0.0351456	1	0.095295	0.344603
chr1	34914001	34914400	0.930828	-1.53367	0.0102489	1	0.0646613	0.398356
chr1	34992801	34993200	1.39347	-1.33773	0.0426334	1	0.0709934	0.347759
chr1	35139201	35139600	2.58517	-1.50068	0.0200496	1	0.0957454	0.458244
chr1	35168001	35168400	1.8142	-1.40298	0.0489279	1	0.0267372	0.229914
chr1	35222401	35222800	1.95048	-1.3215	0.0255261	1	0.0885125	0.393131
chr1	35257601	35258000	4.39434	-1.0449	0.0436277	1	0.193476	0.462702
chr1	35312001	35312400	1.81766	-1.4191	0.0311104	1	0.0505883	0.293864
chr1	35334401	35334800	2.97606	-1.01624	0.0132984	1	0.330032	0.766022
chr1	35433201	35433600	2.00898	-1.12592	0.0472141	1	0.196362	0.54164
chr1	35522801	35523200	1.6124	-1.15103	0.0237126	1	0.162392	0.512713
chr1	35536801	35537200	2.14683	-1.51034	0.0366493	1	0.0243016	0.235548
chr1	35577201	35577600	2.60864	-1.547	0.0109144	1	0.0709934	0.396376
chr1	35602401	35602800	1.97487	-1.17275	0.0481573	1	0.101627	0.343184
chr1	35648401	35648800	1.70118	-1.48759	0.0403378	1	0.0267372	0.237286
chr1	35927601	35928000	1.56434	-1.30547	0.0266295	1	0.0889629	0.408834
chr1	35947601	35948000	0.543705	-1.53811	0.0222411	1	0.0481528	0.347452
chr1	35982401	35982800	2.71934	-1.60597	0.0198476	1	0.0534743	0.329206
chr1	35986001	35986400	3.26583	-1.16951	0.0124213	1	0.330141	0.855668
chr1	36039601	36040000	2.29341	-1.00126	0.0345593	1	0.252365	0.636307
chr1	36050801	36051200	1.71967	-1.05354	0.0325682	1	0.255361	0.663599
chr1	36162401	36162800	3.19099	-1.46807	0.0403009	1	0.0204051	0.230004
chr1	36292001	36292400	3.74034	-1.67211	0.0166881	1	0.0243016	0.289341
chr1	36382001	36382400	2.0667	-1.61535	0.0232483	1	0.0267372	0.290453
chr1	36514801	36515200	2.58074	-1.18133	0.0139119	1	0.19014	0.558468
chr1	36742801	36743200	4.48405	-1.20822	0.00266268	1	0.410462	1.02456
chr1	36798001	36798400	5.69451	-1.18186	0.0218871	1	0.164303	0.491771
chr1	36881601	36882000	1.95963	-1.45049	0.0193096	1	0.0651118	0.38687
chr1	36982801	36983200	2.65049	-1.14029	0.0115109	1	0.299398	0.813579
chr1	36990401	36990800	1.29758	-1.95781	0.00470155	1	0.0243016	0.377108
chr1	37024801	37025200	3.40926	-1.57194	0.023505	1	0.0204051	0.261052
chr1	37062001	37062400	1.93232	-1.12481	0.0337582	1	0.142437	0.428383
chr1	37074401	37074800	1.13921	-1.15277	0.0350912	1	0.144873	0.464811
chr1	37104401	37104800	2.36771	-1.94655	0.000507147	0.750238	0.0681074	0.542675
chr1	37109201	37109600	4.88872	-1.30249	0.0423022	1	0.0928594	0.351259
chr1	37136801	37137200	4.00276	-1.90019	0.00980871	1	0	0.264208
chr1	37246401	37246800	2.17599	-1.14331	0.0131984	1	0.212006	0.59404
chr1	37253601	37254000	2.80397	-1.29237	0.0128064	1	0.143448	0.499731
chr1	37300801	37301200	2.64236	-1.00474	0.0141354	1	0.401585	0.924217
chr1	37455601	37456000	3.82365	-1.1161	0.0116251	1	0.298083	0.764591
chr1	37462801	37463200	3.55057	-1.41363	0.0409107	1	0.0481528	0.297084
chr1	37519201	37519600	1.39109	-1.1221	0.0436416	1	0.112814	0.391789
chr1	37589601	37590000	0.445866	-1.2376	0.0418634	1	0.14922	0.494071
chr1	37668801	37669200	5.72557	-1.27234	0.0462103	1	0.144349	0.482355
chr1	37738401	37738800	1.99094	-1.73108	0.0270935	1	0	0.222886
chr1	37780801	37781200	1.26306	-1.47184	0.0431501	1	0.0267372	0.244314
chr1	37785601	37786000	0.389645	-1.39321	0.0162148	1	0.0928594	0.427667
chr1	37798401	37798800	1.07698	-1.47381	0.0354261	1	0.0204051	0.251661
chr1	37860001	37860400	1.17353	-1.47483	0.0375687	1	0.0267372	0.251967
chr1	37928001	37928400	4.18541	-1.31537	0.0482071	1	0.0510387	0.253705
chr1	37932401	37932800	1.10718	-1.30316	0.0492214	1	0.0481528	0.265575
chr1	38074801	38075200	1.47928	-1.31751	0.0287096	1	0.116711	0.456851
chr1	38081601	38082000	1.53143	-1.41949	0.0179862	1	0.0646613	0.361366
chr1	38183601	38184000	1.81218	-1.63385	0.00482157	1	0.0685578	0.432344
chr1	38186801	38187200	1.89914	-1.11486	0.0141333	1	0.242189	0.652126
chr1	38219601	38220000	3.19358	-1.09089	0.00347266	1	0.859803	1.9643
chr1	38297601	38298000	3.68669	-1.04387	0.0448558	1	0.204773	0.523152
chr1	38343201	38343600	2.15021	-1.52098	0.0290943	1	0.0204051	0.260337
chr1	38450401	38450800	1.52333	-1.54116	0.00313591	1	0.11525	0.542049
chr1	38505201	38505600	2.37148	-1.27136	0.019447	1	0.148319	0.494838
chr1	38518801	38519200	2.61406	-1.22226	0.0252649	1	0.136665	0.452264
chr1	38655601	38656000	3.07115	-1.56463	0.00685716	1	0.101177	0.470024
chr1	38736001	38736400	5.37041	-1.09603	0.0153264	1	0.2314	0.615046
chr1	38742001	38742400	0.137897	-1.09149	0.0480921	1	0.119146	0.389655
chr1	38908001	38908400	5.06573	-1.3227	0.0450376	1	0.152666	0.509621
chr1	38932401	38932800	0.931703	-1.48748	0.033694	1	0.0408102	0.33999
chr1	39062801	39063200	3.44528	-1.12524	0.0418719	1	0.163853	0.484092
chr1	39101201	39101600	1.77964	-1.40165	0.0476228	1	0.0204051	0.223282
chr1	39166401	39166800	1.16093	-1.34816	0.0181972	1	0.095295	0.3952
chr1	39170401	39170800	2.01718	-1.41373	0.0462424	1	0.0243016	0.22787
chr1	39244001	39244400	2.73658	-1.14211	0.0116954	1	0.272262	0.687787
chr1	39271201	39271600	1.31534	-1.48378	0.022231	1	0.0442563	0.327046
chr1	39326801	39327200	3.18135	-1.4843	0.0241427	1	0.0447067	0.29711
chr1	39515201	39515600	2.6316	-1.76808	0.00389874	1	0.0510387	0.384046
chr1	39583201	39583600	4.08646	-1.08437	0.0138505	1	0.298497	0.761806
chr1	39622001	39622400	4.75358	-1.65968	0.00991472	1	0.0477023	0.354709
chr1	39638401	39638800	2.04936	-1.17817	0.0434959	1	0.0928594	0.348078
chr1	39652401	39652800	2.363	-1.07982	0.0347365	1	0.333986	0.870553
chr1	39666001	39666400	2.14388	-1.34925	0.0405503	1	0.0510387	0.273625
chr1	39693601	39694000	2.40801	-1.07676	0.0475811	1	0.191601	0.528416
chr1	39768401	39768800	1.65525	-1.41155	0.0320904	1	0.0471422	0.297416
chr1	39842801	39843200	2.49833	-1.07162	0.0342922	1	0.186694	0.509774
chr1	39869601	39870000	3.7503	-1.05813	0.0459966	1	0.163853	0.447971
chr1	40052001	40052400	3.39665	-1.14585	0.0441808	1	0.191601	0.523957
chr1	40054001	40054400	0.703881	-1.73032	0.0129555	1	0.0204051	0.327532
chr1	40062401	40062800	3.66948	-1.10188	0.0244575	1	0.363246	0.87712
chr1	40194801	40195200	4.99104	-1.39168	0.0255284	1	0.0855168	0.389029
chr1	40232801	40233200	2.16921	-1.3278	0.0205076	1	0.092409	0.378436
chr1	40272801	40273200	0.89483	-1.24617	0.0414244	1	0.0685578	0.315918
chr1	40294401	40294800	2.168	-1.53032	0.0365625	1	0.0267372	0.269818
chr1	40380801	40381200	4.99419	-1.43214	0.00661774	1	0.139101	0.544874
chr1	40582801	40583200	0.421341	-1.28875	0.0493907	1	0.0442563	0.281994
chr1	40585201	40585600	1.56538	-1.71369	0.0238682	1	0	0.230936
chr1	40796001	40796400	1.24237	-1.32382	0.0451533	1	0.0681074	0.33134
chr1	40797601	40798000	2.29068	-1.47347	0.0147616	1	0.0933098	0.445517
chr1	40823601	40824000	1.66626	-1.32442	0.0483414	1	0.0477023	0.273625
chr1	40872801	40873200	2.05033	-1.18273	0.0294771	1	0.146334	0.438195
chr1	40931201	40931600	2.72747	-1.32861	0.031163	1	0.0646613	0.319074
chr1	40957201	40957600	1.64591	-1.71996	0.0252432	1	0	0.239701
chr1	40973201	40973600	0.500859	-1.46027	0.0228271	1	0.0471422	0.325399
chr1	40980401	40980800	3.73766	-1.72692	0.00569031	1	0.0481528	0.365238
chr1	40989201	40989600	0.699289	-1.20911	0.00898195	1	0.239193	0.746473
chr1	41056401	41056800	5.71631	-1.24582	0.035283	1	0.0850664	0.344206
chr1	41086801	41087200	1.07816	-1.47367	0.0344144	1	0.0204051	0.249833
chr1	41102401	41102800	0.59666	-1.60294	0.0175922	1	0.0481528	0.353713
chr1	41241201	41241600	1.55367	-1.27606	0.0220707	1	0.167299	0.582643
chr1	41310001	41310400	1.22518	-1.70002	0.0235607	1	0	0.216651
chr1	41345201	41345600	3.53408	-1.23245	0.0418747	1	0.0991915	0.338291
chr1	41382401	41382800	2.69955	-1.02734	0.043025	1	0.214441	0.552923
chr1	41682401	41682800	1.68637	-1.35315	0.029719	1	0.0646613	0.338291
chr1	41713201	41713600	3.66991	-1.4115	0.0392971	1	0.0408102	0.280665
chr1	41742401	41742800	2.62168	-1.01132	0.0399667	1	0.215342	0.516124
chr1	41743201	41743600	2.71845	-1.37255	0.0448433	1	0.0471422	0.264144
chr1	42102801	42103200	5.78513	-1.06879	0.0376523	1	0.266381	0.62031
chr1	42208001	42208400	2.21328	-1.84602	0.0120266	1	0	0.260337
chr1	42208801	42209200	1.84247	-1.31163	0.0219826	1	0.0987411	0.393527
chr1	42427601	42428000	5.41207	-1.24223	0.0363885	1	0.212906	0.611123
chr1	42437601	42438000	1.13113	-1.3418	0.0257024	1	0.101177	0.409881
chr1	42473601	42474000	2.42661	-1.13574	0.0284663	1	0.162392	0.480156
chr1	42529201	42529600	1.75752	-1.80083	0.00414614	1	0.0919586	0.595535
chr1	42569601	42570000	4.15349	-1.09742	0.0282692	1	0.215001	0.554597
chr1	42606001	42606400	2.79213	-1.17816	0.00282568	1	0.362634	0.986915
chr1	42644401	42644800	2.62618	-1.17872	0.0449282	1	0.124918	0.391789
chr1	42666001	42666400	0.116515	-1.05326	0.0362369	1	0.159956	0.484334
chr1	42672001	42672400	3.46703	-1.05631	0.00595598	1	0.390346	0.920154
chr1	42676401	42676800	2.46455	-1.17719	0.0475247	1	0.139101	0.461004
chr1	42812801	42813200	3.68646	-1.21613	0.021892	1	0.185159	0.555006
chr1	42892001	42892400	0.634346	-1.24002	0.0442068	1	0.0720039	0.322549
chr1	43059201	43059600	1.82177	-1.33576	0.0456202	1	0.0471422	0.286888
chr1	43067601	43068000	3.71115	-1.16297	0.00818428	1	0.274682	0.742627
chr1	43356001	43356400	0.359858	-1.0954	0.0495421	1	0.116711	0.39842
chr1	43566401	43566800	0.855738	-1.27446	0.0291999	1	0.0991915	0.396593
chr1	43687601	43688000	6.8191	-1.00137	0.0302864	1	0.24982	0.613002
chr1	43965201	43965600	0	-1.32996	0.0368435	1	0.127354	0.485357
chr1	44212801	44213200	6.36906	-1.02164	0.00131151	1	0.605688	1.32929
chr1	44508401	44508800	1.01404	-1.69422	0.0235699	1	0	0.227154
chr1	44616401	44616800	1.77323	-1.27018	0.0249915	1	0.1157	0.442438
chr1	44626401	44626800	0.902231	-1.03639	0.0384771	1	0.24309	0.641687
chr1	45143601	45144000	1.05712	-1.23199	0.0136153	1	0.211446	0.66351
chr1	45314001	45314400	5.22287	-1.12168	0.026958	1	0.160407	0.465527
chr1	45365601	45366000	1.0752	-1.7877	0.0188176	1	0	0.238704
chr1	45406001	45406400	1.51031	-1.31649	0.0480256	1	0.0510387	0.266597
chr1	45424001	45424400	2.8198	-1.11334	0.0472439	1	0.136665	0.422927
chr1	45507201	45507600	1.06124	-1.32521	0.043176	1	0.0715535	0.341447
chr1	45521601	45522000	0.777454	-1.37306	0.00644778	1	0.191491	0.675852
chr1	45567201	45567600	1.25744	-1.30948	0.0461075	1	0.0510387	0.276078
chr1	45872801	45873200	1.28042	-1.02354	0.0207969	1	0.280113	0.711795
chr1	45941201	45941600	2.15887	-1.52092	0.0286032	1	0.0238512	0.248811
chr1	46422001	46422400	5.40961	-1.11411	0.0376139	1	0.263443	0.704219
chr1	46785201	46785600	2.06125	-1.26642	0.0421966	1	0.0963055	0.38687
chr1	46890001	46890400	1.31159	-1.11931	0.0434116	1	0.119597	0.402918
chr1	46903601	46904000	1.06587	-1.47164	0.0225048	1	0.0442563	0.312442
chr1	47238801	47239200	1.6261	-1.27285	0.0455748	1	0.0690083	0.324593
chr1	47282801	47283200	0.329942	-1.45694	0.0364123	1	0.0204051	0.250549
chr1	47327201	47327600	1.00693	-1.07894	0.0449503	1	0.166739	0.501073
chr1	47447601	47448000	0.820506	-1.29727	0.0499932	1	0.0481528	0.277816
chr1	47580001	47580400	2.21971	-1.35661	0.0406114	1	0.0442563	0.283821
chr1	47905201	47905600	0.56924	-1.07496	0.0464724	1	0.240094	0.657735
chr1	47929601	47930000	3.21743	-1.56522	0.0156476	1	0.0471422	0.313464
chr1	48130801	48131200	1.65587	-1.32392	0.0449875	1	0.0442563	0.263122
chr1	48200801	48201200	2.06268	-1.31771	0.00334978	1	0.207549	0.687071
chr1	48451201	48451600	0.00624656	-1.25397	0.00589735	1	0.215902	0.691569
chr1	48535201	48535600	1.98632	-1.1404	0.000649025	0.812744	0.498865	1.23148
chr1	49192801	49193200	0.829945	-1.01912	0.0210417	1	0.257163	0.66328
chr1	49444801	49445200	0.657854	-1.3901	0.0161858	1	0.128364	0.489254
chr1	49496801	49497200	0.8019	-1.46215	0.0246926	1	0.0471422	0.306436
chr1	49642401	49642800	0.912907	-1.27036	0.0118979	1	0.227105	0.705547
chr1	49750401	49750800	3.56276	-1.02467	0.0072653	1	0.375298	0.854466
chr1	49762801	49763200	3.408	-1.15884	0.0254464	1	0.189579	0.540682
chr1	49888801	49889200	1.62776	-1.32178	0.0485421	1	0.0471422	0.270865
chr1	50001201	50001600	0.543705	-1.33501	0.0177143	1	0.095295	0.404988
chr1	50103201	50103600	1.32156	-1.04578	0.0218882	1	0.225068	0.632921
chr1	50263201	50263600	1.05872	-1.53513	0.0440294	1	0.0267372	0.252619
chr1	51030801	51031200	0.725064	-1.46233	0.0378156	1	0.0267372	0.24218
chr1	51191601	51192000	2.66396	-1.06268	0.018814	1	0.232411	0.606677
chr1	51270401	51270800	1.60213	-1.02462	0.0172356	1	0.332503	0.813911
chr1	51400001	51400400	2.26566	-1.62119	0.0194418	1	0.0238512	0.284128
chr1	51413601	51414000	1.7127	-1.0726	0.0117438	1	0.314031	0.841484
chr1	51701601	51702000	0.592365	-1.02765	0.03959	1	0.212006	0.565432
chr1	51758001	51758400	2.90776	-1.22189	0.0364338	1	0.095295	0.356843
chr1	51832001	51832400	0.784104	-1.68824	0.0241293	1	0	0.229914
chr1	52033201	52033600	1.13134	-1.25269	0.0417721	1	0.0675473	0.315918
chr1	52086401	52086800	2.29945	-1.43701	0.0322458	1	0.0505883	0.285891
chr1	52267601	52268000	1.79809	-1.05467	0.0470402	1	0.142437	0.409575
chr1	52419201	52419600	2.21895	-1.16358	0.0406382	1	0.118696	0.399443
chr1	52511601	52512000	0.000517884	-1.07956	0.0405333	1	0.181822	0.530115
chr1	52683201	52683600	1.56847	-1.49115	0.0326209	1	0.0238512	0.247074
chr1	52792401	52792800	0.573313	-1.27093	0.0282792	1	0.095295	0.404745
chr1	52857201	52857600	1.73967	-1.503	0.036703	1	0.0243016	0.259008
chr1	53685601	53686000	1.0857	-1.0734	0.032647	1	0.166739	0.483312
chr1	53816401	53816800	2.12035	-1.69369	0.0140804	1	0.0238512	0.283041
chr1	53913601	53914000	4.19267	-1.14594	0.0432142	1	0.119146	0.374936
chr1	54054801	54055200	1.60369	-1.12919	0.0449466	1	0.122032	0.392095
chr1	54696401	54696800	4.56173	-1.06535	0.0470368	1	0.143448	0.390677
chr1	54722001	54722400	2.8633	-1.06568	0.0243514	1	0.266381	0.656713
chr1	54965201	54965600	2.7562	-1.08905	0.0386278	1	0.187704	0.519561
chr1	55136401	55136800	0.807467	-1.08847	0.0205804	1	0.212456	0.607699
chr1	55190801	55191200	3.36463	-1.1366	0.0243896	1	0.210545	0.557791
chr1	55198801	55199200	1.74586	-1.32981	0.0424852	1	0.0505883	0.280972
chr1	55420401	55420800	2.62222	-1.18114	0.0479868	1	0.116151	0.384672
chr1	55438801	55439200	4.85292	-1.07715	0.00408211	1	0.485352	1.0802
chr1	55451601	55452000	2.03216	-1.12106	0.0195919	1	0.233872	0.641622
chr1	55554401	55554800	1.58826	-1.39361	0.0499693	1	0.0243016	0.239395
chr1	55618001	55618400	1.02641	-1.24222	0.0289646	1	0.118136	0.437557
chr1	55654801	55655200	1.51751	-1.28305	0.0121708	1	0.136105	0.505276
chr1	55674401	55674800	2.49945	-1.08066	0.0428881	1	0.223607	0.616873
chr1	55699201	55699600	2.16747	-1.7434	0.0198719	1	0	0.218389
chr1	55705201	55705600	2.80076	-1.03796	0.019693	1	0.359188	0.851246
chr1	55767601	55768000	2.41432	-1.27084	0.0147345	1	0.142437	0.479121
chr1	55817601	55818000	2.26843	-1.33695	0.0301599	1	0.0991915	0.39589
chr1	55839201	55839600	2.19267	-1.3516	0.045986	1	0.0510387	0.273944
chr1	55894801	55895200	1.03042	-1.32139	0.0480213	1	0.0675473	0.331569
chr1	55953601	55954000	3.74334	-1.23599	0.00154946	1	0.40301	1.03793
chr1	55993201	55993600	0.322526	-1.1111	0.0284523	1	0.166739	0.493841
chr1	56034001	56034400	0.188471	-1.45508	0.0371137	1	0.0204051	0.260337
chr1	56092001	56092400	2.23001	-1.35259	0.0051856	1	0.232301	0.777854
chr1	56220001	56220400	1.88567	-1.21108	0.0266627	1	0.1157	0.41029
chr1	56334401	56334800	1.75165	-1.36993	0.0197106	1	0.092409	0.405384
chr1	56370001	56370400	1.08741	-1.32961	0.0274078	1	0.0685578	0.34634
chr1	56450001	56450400	1.08679	-1.30447	0.00179049	1	0.248919	0.828541
chr1	56523601	56524000	0	-1.62448	0.0216821	1	0.0238512	0.281623
chr1	56582401	56582800	1.72622	-1.10114	0.033882	1	0.170635	0.499425
chr1	56636801	56637200	2.38773	-1.08692	0.043014	1	0.136665	0.415184
chr1	56712401	56712800	0.755592	-1.46349	0.0384658	1	0.0204051	0.245336
chr1	56738001	56738400	1.93612	-1.60206	0.019311	1	0.0243016	0.270469
chr1	56762801	56763200	0.919733	-1.20622	0.0192324	1	0.143448	0.487184
chr1	56797201	56797600	3.89331	-1.02886	0.0239558	1	0.317493	0.715054
chr1	56912001	56912400	0.366103	-1.33072	0.0194694	1	0.0977306	0.405703
chr1	56914801	56915200	2.06661	-1.515	0.0312869	1	0.0243016	0.246677
chr1	56982001	56982400	3.48971	-1.04889	0.0454479	1	0.167299	0.422863
chr1	57095201	57095600	2.67653	-1.07297	0.0259657	1	0.202227	0.5542
chr1	57191601	57192000	3.04357	-1.48188	0.0227092	1	0.0442563	0.306807
chr1	57202401	57202800	0.817166	-1.24604	0.0456601	1	0.0724543	0.333052
chr1	57297601	57298000	0	-1.32698	0.0191016	1	0.0957454	0.417944
chr1	57537201	57537600	2.34791	-1.20244	0.0291189	1	0.159396	0.523216
chr1	57620401	57620800	2.26503	-1.0721	0.0457332	1	0.17262	0.479812
chr1	57666801	57667200	1.78433	-1.61841	0.00349964	1	0.098181	0.517517
chr1	57680801	57681200	2.44944	-1.43875	0.0447021	1	0.0238512	0.236635
chr1	57726001	57726400	0.547066	-1.13966	0.0255208	1	0.192575	0.560142
chr1	57868401	57868800	2.6321	-1.02286	0.00395899	1	0.448727	1.02084
chr1	57891201	57891600	2.54615	-1.43129	0.00795505	1	0.116711	0.480156
chr1	58116801	58117200	3.38563	-1.4714	0.0380416	1	0.0238512	0.226132
chr1	58127601	58128000	3.53086	-1.27046	0.0452034	1	0.0690083	0.305479
chr1	58166001	58166400	2.44337	-1.1555	0.0149486	1	0.210995	0.590961
chr1	58173601	58174000	1.2895	-1.40454	0.0365198	1	0.0505883	0.317004
chr1	58220001	58220400	4.24955	-1.38671	0.0161356	1	0.0991915	0.401896
chr1	58241201	58241600	2.84775	-1.02507	0.0336351	1	0.235857	0.589913
chr1	58252401	58252800	2.73668	-1.45142	0.040825	1	0.0243016	0.22502
chr1	58255601	58256000	6.30948	-1.06681	0.0489591	1	0.140002	0.390051
chr1	58456801	58457200	2.15409	-1.29544	0.0408626	1	0.0690083	0.316224
chr1	58826001	58826400	1.8592	-1.33287	0.0461711	1	0.0481528	0.271887
chr1	59126801	59127200	2.45247	-1.2779	0.0196298	1	0.130224	0.479441
chr1	59202801	59203200	3.33941	-1.46933	0.000442386	0.712709	0.519161	1.58982
chr1	59247601	59248000	4.93476	-1.58048	0.0148655	1	0.0471422	0.322855
chr1	59343601	59344000	1.51729	-1.4306	0.035927	1	0.0773255	0.383714
chr1	59356401	59356800	0.392835	-1.68072	0.025412	1	0	0.236635
chr1	59461201	59461600	3.30407	-1.04263	0.0353787	1	0.194487	0.473831
chr1	59538801	59539200	2.58269	-1.27114	0.0212716	1	0.145883	0.474534
chr1	59677201	59677600	2.76152	-1.10199	0.0439197	1	0.145883	0.407747
chr1	59781601	59782000	1.59201	-1.27023	0.0407198	1	0.0714438	0.324593
chr1	59946001	59946400	0.905545	-1.13146	0.00651337	1	0.289782	0.782376
chr1	60103201	60103600	2.14588	-1.10687	0.0256599	1	0.184708	0.537833
chr1	60204001	60204400	1.15873	-1.17237	0.0087423	1	0.228064	0.696462
chr1	60286001	60286400	2.66679	-1.22654	0.0187028	1	0.13367	0.461655
chr1	60350001	60350400	4.79858	-1.58045	0.0127714	1	0.0442563	0.321833
chr1	60640401	60640800	2.869	-1.77936	0.0171237	1	0	0.223998
chr1	60650401	60650800	2.04823	-1.08445	0.0262353	1	0.229074	0.625894
chr1	60652801	60653200	2.21855	-1.13575	0.0439965	1	0.153064	0.487094
chr1	60684401	60684800	7.74585	-2.19838	0.000435112	0.709594	0.0204051	0.428779
chr1	60694801	60695200	4.25941	-1.16393	0.0498098	1	0.0957454	0.323571
chr1	60764801	60765200	2.14069	-1.26842	0.044565	1	0.0850664	0.376047
chr1	60854001	60854400	2.73568	-1.09322	0.0362483	1	0.153624	0.453912
chr1	60941201	60941600	0.23375	-1.37214	0.0383322	1	0.0471422	0.294886
chr1	60942001	60942400	2.81804	-1.22133	0.0304048	1	0.148319	0.448302
chr1	60992801	60993200	0.624575	-1.53638	0.0464223	1	0.0243016	0.25681
chr1	61045601	61046000	0.852439	-1.2451	0.0417406	1	0.0685578	0.318677
chr1	61052401	61052800	2.00125	-1.09683	0.0267703	1	0.198331	0.590233
chr1	61071201	61071600	2.06868	-1.3495	0.0195103	1	0.118696	0.468683
chr1	61093201	61093600	1.00207	-1.53323	0.0190646	1	0.108358	0.548771
chr1	61190401	61190800	2.29813	-1.10643	0.0242338	1	0.29074	0.762891
chr1	61209201	61209600	4.33487	-1.13028	0.0401814	1	0.138541	0.407121
chr1	61408801	61409200	1.48716	-1.31168	0.0454815	1	0.0894133	0.40638
chr1	61416401	61416800	1.17311	-1.29167	0.0104856	1	0.160407	0.57168
chr1	61547201	61547600	2.11764	-1.30073	0.0382776	1	0.0681074	0.330918
chr1	61857601	61858000	2.34375	-1.53336	0.029103	1	0.0238512	0.264924
chr1	61933601	61934000	0.933293	-1.13498	0.0157746	1	0.217887	0.609462
chr1	61967201	61967600	1.40491	-1.09261	0.0140966	1	0.235297	0.649276
chr1	62090001	62090400	0.50136	-1.06422	0.0127341	1	0.321264	0.846327
chr1	62136001	62136400	1.99511	-1.82972	0.0271781	1	0	0.245259
chr1	62162001	62162400	1.31861	-1.41412	0.0218958	1	0.0612153	0.367998
chr1	62168001	62168400	0.131791	-1.01032	0.00516368	1	0.546494	1.25103
chr1	62219201	62219600	1.27455	-1.3282	0.0113345	1	0.248521	0.793365
chr1	62232401	62232800	0.542979	-1.23055	0.0341193	1	0.119146	0.436535
chr1	62347201	62347600	0.634301	-1.4621	0.0226306	1	0.0447067	0.313784
chr1	62500401	62500800	1.08809	-1.39386	0.0414602	1	0.0510387	0.309567
chr1	62624401	62624800	2.98318	-1.11378	0.0100822	1	0.261583	0.669911
chr1	62668001	62668400	1.37637	-1.57962	0.000586427	0.791395	0.252256	1.01962
chr1	62842401	62842800	2.76066	-1.09247	0.0332301	1	0.161417	0.451152
chr1	63263601	63264000	6.16503	-1.3479	0.0140073	1	0.1157	0.418276
chr1	63302401	63302800	3.04747	-1.24815	0.0230133	1	0.176915	0.55383
chr1	63313201	63313600	1.06239	-1.27978	0.0270968	1	0.0918489	0.385158
chr1	63358401	63358800	0.976762	-1.27816	0.0245959	1	0.095295	0.395264
chr1	63570801	63571200	4.96469	-1.05528	0.0351138	1	0.201667	0.534677
chr1	63640001	63640400	2.74284	-1.0314	0.0487611	1	0.153624	0.430517
chr1	63769201	63769600	2.40147	-1.06759	0.0468253	1	0.178376	0.49945
chr1	64170001	64170400	3.53211	-1.04463	0.0297285	1	0.210545	0.544068
chr1	64176401	64176800	1.46722	-1.75111	0.0144149	1	0.0267372	0.331621
chr1	64418401	64418800	0.519291	-1.45925	0.0394796	1	0.0267372	0.251661
chr1	64446001	64446400	6.61136	-1.24335	0.0360667	1	0.0977306	0.339313
chr1	64458001	64458400	3.86421	-1.05487	0.0034635	1	0.436514	1.02819
chr1	64626001	64626400	0.162678	-1.6577	0.000333843	0.655122	0.167299	0.789404
chr1	64652401	64652800	3.42261	-1.32827	0.00115487	0.970792	0.296062	0.90095
chr1	64810001	64810400	1.97693	-1.43027	0.0315031	1	0.0486032	0.305785
chr1	64832801	64833200	1.14759	-1.18694	0.0496394	1	0.122592	0.425291
chr1	64919201	64919600	6.82126	-1.06839	0.00038061	0.679365	0.972685	2.0731
chr1	64972801	64973200	0.773321	-1.2963	0.0489611	1	0.0471422	0.285866
chr1	65000801	65001200	2.18994	-1.18557	0.0428035	1	0.0957454	0.34634
chr1	65044801	65045200	2.92903	-1.561	0.0269477	1	0.0243016	0.263186
chr1	65064801	65065200	1.22052	-1.11568	0.0195616	1	0.19059	0.554597
chr1	65084801	65085200	0.222805	-1.23264	0.0444473	1	0.0748899	0.319789
chr1	65128401	65128800	0.54441	-1.55394	0.0268986	1	0.0243016	0.273944
chr1	65722401	65722800	0.707231	-1.17117	0.0388262	1	0.180361	0.585122
chr1	65740401	65740800	2.13427	-1.38068	0.0104708	1	0.140002	0.552131
chr1	65862801	65863200	1.37859	-1.12069	0.0099877	1	0.26593	0.709048
chr1	65960401	65960800	1.50978	-1.19684	0.020298	1	0.163293	0.516124
chr1	66077601	66078000	0.467127	-1.87395	0.00414382	1	0.0267372	0.365864
chr1	66633201	66633600	0.80389	-1.64631	0.0173541	1	0.0267372	0.303025
chr1	66917201	66917600	2.07778	-1.03816	0.00788313	1	0.363609	0.900541
chr1	66919201	66919600	2.35153	-1.62431	0.0179274	1	0.0243016	0.272603
chr1	67006001	67006400	0.0255842	-1.45298	0.0143845	1	0.0709934	0.397398
chr1	67079201	67079600	3.05504	-1.55437	0.0150612	1	0.0738794	0.384352
chr1	67156001	67156400	3.33502	-1.13457	0.0456863	1	0.119146	0.354019
chr1	67226001	67226400	1.18616	-1.69951	0.023111	1	0	0.233785
chr1	67228001	67228400	0.577056	-1.68371	0.0245932	1	0	0.22502
chr1	67316001	67316400	1.28201	-1.21723	0.005273	1	0.237732	0.7126
chr1	67327601	67328000	0.726617	-1.102	0.0459811	1	0.1157	0.395264
chr1	67415201	67415600	1.09884	-1.0149	0.0171509	1	0.319913	0.835543
chr1	67425601	67426000	0.664932	-1.24991	0.00178062	1	0.303855	0.914634
chr1	67531201	67531600	0.472349	-1.38827	0.0236913	1	0.0720039	0.364842
chr1	67670401	67670800	2.39189	-1.43375	0.0431529	1	0.0204051	0.221545
chr1	67928401	67928800	1.88848	-1.04708	0.0177873	1	0.301383	0.765396
chr1	67930001	67930400	1.08848	-1.88921	0.00359007	1	0.0204051	0.371869
chr1	68164401	68164800	0.217484	-1.37114	0.0374934	1	0.0442563	0.2915
chr1	68198001	68198400	0.93739	-1.20656	0.0369925	1	0.092409	0.36626
chr1	68254401	68254800	3.12507	-1.20462	0.0331221	1	0.121582	0.402918
chr1	68256001	68256400	0.906385	-1.19586	0.0393819	1	0.27288	0.826062
chr1	68309601	68310000	1.5027	-1.05511	0.0258667	1	0.232861	0.63701
chr1	68866401	68866800	1.10905	-1.07395	0.00282831	1	0.427348	1.05641
chr1	68926801	68927200	1.61433	-1.16514	0.0431645	1	0.136556	0.451855
chr1	69162001	69162400	1.11658	-1.30525	0.0472816	1	0.0408102	0.275362
chr1	69288401	69288800	0.284675	-1.31175	0.0407941	1	0.0714438	0.347452
chr1	69404001	69404400	3.48618	-1.26806	0.0412019	1	0.0748899	0.305785
chr1	69441601	69442000	1.31388	-1.21897	0.040684	1	0.0913985	0.36382
chr1	69493601	69494000	3.59158	-1.05338	0.0398735	1	0.170185	0.434388
chr1	69639201	69639600	0.998155	-1.02465	0.0151675	1	0.343764	0.847374
chr1	70050001	70050400	0	-1.44201	0.0232	1	0.122483	0.522666
chr1	70332801	70333200	0.955532	-1.33276	0.0326912	1	0.0685578	0.362057
chr1	70443601	70444000	1.51492	-1.07217	0.030494	1	0.279212	0.73243
chr1	70446801	70447200	2.90442	-1.35988	0.0184744	1	0.140002	0.517697
chr1	70486401	70486800	2.43478	-1.06656	0.0300783	1	0.186243	0.503232
chr1	70511601	70512000	0.454789	-1.25291	0.0145397	1	0.143448	0.517517
chr1	70782801	70783200	0.316676	-1.18932	0.0268184	1	0.142997	0.46996
chr1	70862401	70862800	2.32378	-1.18749	0.0345187	1	0.216986	0.615071
chr1	70906401	70906800	0.850178	-1.73978	0.0188243	1	0.0267372	0.331724
chr1	70947601	70948000	3.01291	-1.64141	0.0101496	1	0.0510387	0.356843
chr1	70998001	70998400	1.01134	-1.30108	0.0480745	1	0.0447067	0.263837
chr1	71007601	71008000	0.742072	-1.52855	0.00647603	1	0.092409	0.502185
chr1	71012801	71013200	3.8942	-1.23879	0.0356523	1	0.0889629	0.330228
chr1	71072801	71073200	1.46957	-1.70989	0.0222478	1	0	0.235523
chr1	71095601	71096000	0.140602	-1.40025	0.0177304	1	0.0942845	0.454998
chr1	71159201	71159600	2.08629	-1.28653	0.0461975	1	0.0777759	0.313784
chr1	71282401	71282800	4.06133	-1.38478	0.0321558	1	0.101177	0.405358
chr1	71358001	71358400	0.946807	-1.10742	0.0454473	1	0.116151	0.390677
chr1	71364801	71365200	2.1651	-1.2723	0.0287865	1	0.119146	0.40951
chr1	71368401	71368800	0.128472	-1.34377	0.0160816	1	0.111804	0.47953
chr1	71375201	71375600	0.962559	-1.79755	0.0183451	1	0	0.264834
chr1	71412401	71412800	3.34688	-1.05595	0.00601082	1	0.368065	0.867754
chr1	71420801	71421200	3.74891	-1.49746	0.0170628	1	0.0753403	0.356473
chr1	71422401	71422800	0.23299	-1.67777	0.0251375	1	0	0.223998
chr1	71498801	71499200	3.82927	-1.05589	0.0411961	1	0.160407	0.431948
chr1	71511601	71512000	0.134071	-1.45436	0.0372891	1	0.0243016	0.261052
chr1	71522801	71523200	1.97634	-1.10825	0.0317627	1	0.167189	0.474943
chr1	71598001	71598400	3.04544	-1.24013	0.034361	1	0.15707	0.516814
chr1	71661201	71661600	1.78963	-1.49584	0.0367041	1	0.0204051	0.237593
chr1	71680801	71681200	1.98026	-1.0987	0.0246654	1	0.183808	0.545896
chr1	71700401	71700800	2.24971	-1.0787	0.0430869	1	0.143448	0.419056
chr1	71802801	71803200	1.50077	-1.13896	0.010845	1	0.241178	0.647883
chr1	72011601	72012000	1.50125	-1.32052	0.0476105	1	0.0447067	0.278928
chr1	72332801	72333200	2.3143	-1.62249	0.0185306	1	0.0238512	0.276385
chr1	72682401	72682800	1.82569	-1.91885	0.00873913	1	0	0.27719
chr1	72853601	72854000	1.14814	-1.2309	0.00160112	1	0.341219	1.01862
chr1	72871601	72872000	11.7629	-1.18011	0.0436714	1	0.167749	0.492883
chr1	72896401	72896800	2.58244	-1.32072	0.032118	1	0.0714438	0.320096
chr1	72969201	72969600	3.48285	-1.04541	0.0087781	1	0.465162	1.04773
chr1	73116001	73116400	2.69416	-1.20116	0.0243603	1	0.157971	0.489879
chr1	73196001	73196400	1.05687	-1.30312	0.0465224	1	0.0471422	0.275362
chr1	73219201	73219600	2.91756	-1.01721	0.01433	1	0.320814	0.778965
chr1	73221601	73222000	1.37892	-1.18798	0.0303754	1	0.119146	0.406815
chr1	73261601	73262000	1.71061	-1.86059	0.000755008	0.860981	0.0714438	0.534677
chr1	73326001	73326400	0.943983	-1.31659	0.0203695	1	0.137566	0.529374
chr1	73333601	73334000	2.64263	-1.76897	0.0180767	1	0	0.225416
chr1	73389201	73389600	1.52917	-1.49158	0.0218235	1	0.0442563	0.322243
chr1	73452001	73452400	0.694499	-1.16082	0.0368133	1	0.173469	0.570338
chr1	73686801	73687200	1.31438	-1.26922	0.022313	1	0.133219	0.491387
chr1	73846401	73846800	2.45519	-1.17454	0.0332404	1	0.119597	0.385783
chr1	73952001	73952400	1.29081	-1.70295	0.0241984	1	0	0.230004
chr1	73960801	73961200	1.57911	-1.001	0.0244278	1	0.251355	0.64621
chr1	73965201	73965600	1.11475	-1.61928	0.0176801	1	0.0486032	0.357098
chr1	74109201	74109600	0	-1.23543	0.0226177	1	0.219239	0.676964
chr1	74427601	74428000	2.61966	-1.09641	0.0240239	1	0.24937	0.650247
chr1	74550401	74550800	1.47387	-1.02236	0.00216098	1	0.559106	1.28634
chr1	74854401	74854800	4.71813	-1.58911	0.0304431	1	0.0477023	0.336118
chr1	74869601	74870000	2.41833	-1.26571	0.0335811	1	0.0957454	0.352907
chr1	74920001	74920400	1.59785	-1.42613	0.0192568	1	0.0646613	0.377479
chr1	74932401	74932800	0.803682	-1.02911	0.0363308	1	0.286283	0.777637
chr1	74969601	74970000	1.39669	-1.83608	0.00243924	1	0.0481528	0.424907
chr1	75134401	75134800	1.92185	-1.01413	0.0417006	1	0.252925	0.631835
chr1	75206001	75206400	2.37371	-1.42167	0.00771689	1	0.116711	0.480553
chr1	75284401	75284800	5.53755	-1.99578	0.00579501	1	0	0.266993
chr1	75319201	75319600	5.10929	-1.57387	0.0288624	1	0.0238512	0.237286
chr1	75413601	75414000	3.05926	-1.18197	6.10629e-06	0.104627	1.35071	3.17295
chr1	75466401	75466800	2.61458	-1.08357	0.00943701	1	0.300969	0.765613
chr1	75498401	75498800	1.21004	-1.40732	0.0181983	1	0.0748899	0.362388
chr1	75514001	75514400	5.29541	-1.34568	0.0161301	1	0.119597	0.425929
chr1	75531601	75532000	2.57813	-1.31019	0.0206077	1	0.181822	0.616171
chr1	75618801	75619200	1.64492	-1.40522	0.00337614	1	0.163402	0.628028
chr1	75674401	75674800	2.08775	-1.37975	0.0227456	1	0.177366	0.65854
chr1	75727601	75728000	1.26451	-1.47926	0.034175	1	0.0243016	0.247074
chr1	75816401	75816800	3.00883	-1.43524	0.0119042	1	0.098181	0.412731
chr1	75902401	75902800	1.73173	-1.56564	0.00830473	1	0.0681074	0.407441
chr1	76001601	76002000	0.663775	-1.2701	0.031607	1	0.0942845	0.391699
chr1	76005601	76006000	5.4192	-1.04499	0.0251689	1	0.245075	0.578082
chr1	76069601	76070000	2.22026	-1.15495	0.00845245	1	0.278652	0.778965
chr1	76071601	76072000	1.9479	-1.18855	0.00247959	1	0.425835	1.17171
chr1	76077601	76078000	1.8054	-1.65827	0.00184632	1	0.119146	0.610062
chr1	76093601	76094000	1.03717	-1.18509	0.0182815	1	0.15651	0.539264
chr1	76097601	76098000	1.63616	-1.36306	0.0204412	1	0.0987411	0.401921
chr1	76217601	76218000	2.66792	-1.24436	0.0460357	1	0.0646613	0.304763
chr1	76536001	76536400	0.935074	-1.37064	0.00643745	1	0.142437	0.567553
chr1	76646401	76646800	1.44229	-1.60706	0.00383067	1	0.0913985	0.523842
chr1	76671601	76672000	1.43408	-1.48546	0.037866	1	0.0267372	0.251265
chr1	76737201	76737600	0.782281	-1.04701	0.0246623	1	0.322908	0.848615
chr1	76739201	76739600	1.9942	-1.1607	0.00017908	0.524153	0.848385	2.11584
chr1	76958001	76958400	2.41543	-1.60338	0.00608365	1	0.0646613	0.422838
chr1	77157201	77157600	0.645609	-1.37976	0.0353642	1	0.0471422	0.293864
chr1	77172401	77172800	0.977039	-1.47093	0.00762837	1	0.0918489	0.463393
chr1	77350001	77350400	1.67791	-1.35019	0.0276258	1	0.0714438	0.337971
chr1	77398801	77399200	2.59402	-1.15026	0.00444189	1	0.457421	1.11381
chr1	77412001	77412400	3.14268	-1.26037	0.0433722	1	0.0748899	0.294976
chr1	77444001	77444400	1.61968	-1.56177	0.0075793	1	0.0709934	0.425687
chr1	77525201	77525600	4.32719	-1.04492	0.0217092	1	0.238743	0.578707
chr1	77620001	77620400	3.99532	-1.3531	0.0295947	1	0.0685578	0.307152
chr1	77720801	77721200	0.539019	-1.0195	0.0325078	1	0.229975	0.60844
chr1	77741601	77742000	3.46208	-1.42487	0.0234969	1	0.0681074	0.337971
chr1	77976001	77976400	7.85293	-1.04476	0.0188083	1	0.261023	0.630072
chr1	78030801	78031200	0.536417	-1.38639	0.0408579	1	0.0481528	0.315982
chr1	78063601	78064000	3.25215	-1.39639	0.0381478	1	0.0486032	0.273625
chr1	78070401	78070800	1.91543	-1.13152	0.0454174	1	0.137566	0.442361
chr1	78118001	78118400	1.0473	-1.78796	0.00213699	1	0.0646613	0.524148
chr1	78166801	78167200	1.61306	-1.41822	0.0350509	1	0.0505883	0.318026
chr1	78301601	78302000	2.69067	-1.73073	0.0105738	1	0.0204051	0.305479
chr1	78443601	78444000	3.02674	-1.08244	0.0332166	1	0.215902	0.557753
chr1	78515601	78516000	3.95624	-1.19533	0.0243057	1	0.139551	0.452545
chr1	78534801	78535200	5.52228	-1.58395	0.00102268	0.941881	0.181822	0.738665
chr1	78584001	78584400	2.82319	-1.19167	0.0415582	1	0.124918	0.399443
chr1	79147201	79147600	1.56364	-1.2788	0.0011714	0.974737	0.310187	0.937685
chr1	79169201	79169600	1.09583	-1.40643	0.0209223	1	0.0714438	0.379127
chr1	79228801	79229200	0.744337	-1.14009	0.0227132	1	0.234396	0.657696
chr1	79389601	79390000	4.01322	-1.57974	0.0149321	1	0.0505883	0.337946
chr1	79486001	79486400	2.07252	-1.32337	0.022125	1	0.0928594	0.391073
chr1	79597201	79597600	1.65047	-1.23222	0.0324013	1	0.092409	0.367998
chr1	79614401	79614800	2.48875	-1.20607	0.0437068	1	0.0894133	0.353687
chr1	79628401	79628800	2.34483	-1.61877	0.0245743	1	0.0267372	0.272513
chr1	79656801	79657200	3.82853	-1.31178	0.0243311	1	0.095295	0.358913
chr1	79688401	79688800	2.7925	-1.87578	0.0105122	1	0	0.255443
chr1	79715201	79715600	0.243646	-1.0556	0.0385252	1	0.170185	0.497994
chr1	79798001	79798400	2.73759	-1.46843	0.0228943	1	0.0505883	0.29426
chr1	79813201	79813600	2.10961	-1.43431	0.0289782	1	0.0447067	0.294567
chr1	79822801	79823200	3.50399	-1.15456	0.0415903	1	0.175506	0.467916
chr1	79844801	79845200	1.10817	-1.51088	0.00659907	1	0.145433	0.61649
chr1	79860001	79860400	2.76673	-1.13987	0.0219359	1	0.180812	0.531611
chr1	79981601	79982000	1.19063	-1.39893	0.0368614	1	0.0486032	0.309261
chr1	79989201	79989600	1.42211	-1.08208	0.0107423	1	0.332126	0.834086
chr1	80078401	80078800	1.54432	-1.15349	0.0496168	1	0.0948446	0.345228
chr1	80120401	80120800	1.97183	-1.17698	0.0187072	1	0.216426	0.623747
chr1	80223201	80223600	2.25025	-1.38299	0.0241346	1	0.0681074	0.347056
chr1	80251601	80252000	1.17802	-1.39618	0.032168	1	0.0408102	0.307523
chr1	80486001	80486400	2.12873	-1.15418	0.048318	1	0.226944	0.664673
chr1	80633601	80634000	2.79252	-1.17677	0.0325248	1	0.142997	0.45602
chr1	80652401	80652800	1.02933	-1.20961	0.037274	1	0.0894133	0.36902
chr1	80657601	80658000	1.10964	-1.06988	0.0399385	1	0.174081	0.474943
chr1	80771201	80771600	1.71004	-1.26937	0.046987	1	0.0714438	0.312352
chr1	80850401	80850800	1.06163	-1.00509	0.0456597	1	0.181372	0.506082
chr1	80903201	80903600	1.77421	-1.27989	0.0398392	1	0.0685578	0.322243
chr1	81038801	81039200	1.14872	-1.00638	0.0388491	1	0.186694	0.501494
chr1	81067601	81068000	0.722165	-1.46977	0.0282361	1	0.0471422	0.33723
chr1	81247601	81248000	0.996172	-1.402	0.0446729	1	0.0510387	0.320786
chr1	81538001	81538400	2.0111	-1.23213	0.00891237	1	0.209985	0.66121
chr1	82003601	82004000	2.02804	-1.13144	0.0353504	1	0.143448	0.444802
chr1	82104001	82104400	3.94233	-1.30628	0.0350965	1	0.0963055	0.35821
chr1	82130001	82130400	1.74376	-1.3222	0.0419446	1	0.144458	0.508471
chr1	82152801	82153200	2.12067	-1.12263	0.0338771	1	0.164303	0.489548
chr1	82413601	82414000	1.08855	-2.00454	0.000541178	0.768387	0.0442563	0.503232
chr1	82571601	82572000	0.902012	-1.10305	0.0311654	1	0.250795	0.700053
chr1	82786401	82786800	0.766758	-1.08481	0.0218811	1	0.213431	0.584252
chr1	82836001	82836400	3.11055	-1.64324	0.00857009	1	0.0442563	0.347362
chr1	82910801	82911200	2.58313	-1.09584	0.0452662	1	0.140562	0.411619
chr1	82914001	82914400	1.05731	-1.12886	0.0335068	1	0.211555	0.599368
chr1	82915201	82915600	1.39067	-1.66305	0.0153307	1	0.0267372	0.293148
chr1	82929201	82929600	2.64824	-1.19665	0.038711	1	0.109368	0.410661
chr1	82972001	82972400	2.19196	-1.17772	0.0188994	1	0.162842	0.490991
chr1	83073601	83074000	2.90849	-1.33937	0.031277	1	0.132659	0.514822
chr1	83200401	83200800	1.35453	-1.7054	0.0226401	1	0	0.22787
chr1	83206401	83206800	0	-1.85266	0.0160861	1	0	0.259646
chr1	83377601	83378000	0.543705	-1.19748	0.0217473	1	0.142997	0.48229
chr1	83398801	83399200	0.621945	-1.39993	0.0128132	1	0.0913985	0.424601
chr1	83454801	83455200	1.98828	-1.51654	0.00752077	1	0.0928594	0.47603
chr1	83550001	83550400	1.07483	-1.11005	0.048898	1	0.118696	0.387917
chr1	83574801	83575200	2.33319	-1.2682	0.0328702	1	0.0879524	0.365148
chr1	83734001	83734400	1.86834	-1.82764	0.012896	1	0	0.256158
chr1	83764001	83764400	0.0171879	-1.05233	0.0391795	1	0.163402	0.49025
chr1	83808001	83808400	1.03509	-1.82751	0.00347706	1	0.0486032	0.443869
chr1	83846001	83846400	1.11696	-1.21185	0.0352187	1	0.095295	0.365148
chr1	84053601	84054000	0.00396624	-1.45171	0.0414608	1	0.0204051	0.250856
chr1	84062001	84062400	1.3367	-1.10765	0.0238504	1	0.205223	0.599343
chr1	84098001	84098400	1.07235	-1.18121	0.0370903	1	0.116151	0.422927
chr1	84302401	84302800	2.38373	-1.36261	0.0380697	1	0.0481528	0.267709
chr1	84327601	84328000	1.69317	-1.2775	0.040251	1	0.0651118	0.330202
chr1	84394001	84394400	1.32497	-1.57448	0.0223169	1	0.0204051	0.265575
chr1	84468401	84468800	0.543585	-1.23855	0.0430289	1	0.0685578	0.333052
chr1	84601601	84602000	0.957984	-1.6891	0.00711496	1	0.0471422	0.379458
chr1	84617601	84618000	0.669615	-1.18846	0.0199429	1	0.19104	0.570989
chr1	84668001	84668400	2.06738	-1.19067	0.0306183	1	0.139551	0.445862
chr1	84778401	84778800	0.077043	-1.67481	0.0264645	1	0	0.224394
chr1	84860401	84860800	2.7478	-1.38032	0.0443352	1	0.0534743	0.27995
chr1	84878801	84879200	0.877636	-1.47035	0.0293941	1	0.0534743	0.334074
chr1	84900001	84900400	3.53315	-1.23601	0.0344829	1	0.095295	0.338993
chr1	85114001	85114400	1.74566	-1.41006	0.00352648	1	0.170635	0.63181
chr1	85340001	85340400	8.4225	-1.16714	0.00175391	1	0.377734	0.96108
chr1	85495201	85495600	3.2192	-1.39672	0.0433603	1	0.0442563	0.269357
chr1	85607601	85608000	2.34	-1.07139	0.034841	1	0.170185	0.459917
chr1	85701201	85701600	3.77413	-1.35486	0.0326323	1	0.0681074	0.326727
chr1	85736001	85736400	1.6962	-1.41509	0.0278065	1	0.0646613	0.347388
chr1	85737201	85737600	2.83644	-1.45489	0.040851	1	0.0238512	0.220522
chr1	85995201	85995600	2.52257	-1.29438	0.000278478	0.615629	0.438499	1.25819
chr1	86048401	86048800	2.86007	-1.55313	0.0101703	1	0.112254	0.524876
chr1	86063601	86064000	2.43987	-1.43912	0.0123764	1	0.111804	0.501865
chr1	86233601	86234000	2.94128	-1.35347	0.00612187	1	0.186694	0.645788
chr1	86242401	86242800	1.07543	-2.05672	0.000443959	0.712894	0.0442563	0.515498
chr1	86596001	86596400	1.94216	-1.09549	0.0251269	1	0.177926	0.530805
chr1	86632401	86632800	3.46348	-1.21006	0.0283515	1	0.113265	0.387917
chr1	86650401	86650800	2.78062	-1.45723	0.0420607	1	0.0204051	0.243266
chr1	86660401	86660800	3.28287	-1.16898	0.0206015	1	0.160407	0.484731
chr1	86748801	86749200	0.544147	-1.0134	0.020103	1	0.256262	0.673783
chr1	87068001	87068400	2.63851	-1.08057	0.0331865	1	0.193476	0.523216
chr1	87107201	87107600	2.17769	-1.05781	0.00719405	1	0.427982	1.00197
chr1	87123601	87124000	3.28002	-1.57005	0.00798468	1	0.0675473	0.395264
chr1	87234001	87234400	2.0713	-1.78062	0.00774472	1	0.0204051	0.330918
chr1	87308801	87309200	0.592031	-1.07767	0.0443794	1	0.13367	0.427757
chr1	87517201	87517600	1.50896	-1.34453	0.0259157	1	0.0714438	0.337575
chr1	87579201	87579600	2.05218	-1.38808	0.0145543	1	0.1157	0.456377
chr1	87775601	87776000	2.52728	-1.34885	0.0180923	1	0.092409	0.395264
chr1	87795601	87796000	2.54624	-1.32049	0.0322191	1	0.0714438	0.330202
chr1	87840801	87841200	2.36667	-1.59867	0.00735478	1	0.0714438	0.408157
chr1	87906401	87906800	1.91835	-1.46775	0.0050376	1	0.199358	0.727691
chr1	88239601	88240000	1.5582	-1.01605	0.00886375	1	0.353992	0.868445
chr1	88241601	88242000	2.82743	-1.37176	0.00114661	0.969578	0.361173	1.10574
chr1	88561601	88562000	3.90633	-1.27323	0.0410149	1	0.0646613	0.305785
chr1	88648401	88648800	2.63545	-1.10755	0.00467629	1	0.447753	1.07339
chr1	88893201	88893600	1.0426	-1.20256	0.0282173	1	0.146784	0.473205
chr1	88932801	88933200	3.06908	-1.57622	0.0130423	1	0.0709934	0.410355
chr1	88957601	88958000	0.792602	-1.95096	0.00254207	1	0.0204051	0.385158
chr1	88980001	88980400	4.23908	-1.67392	0.0174653	1	0.0267372	0.284447
chr1	88981201	88981600	1.31878	-1.41212	0.0195622	1	0.0651118	0.371154
chr1	89001201	89001600	1.61446	-1.1977	0.0310807	1	0.1157	0.407531
chr1	89039201	89039600	2.53389	-1.09551	0.0436291	1	0.141987	0.420794
chr1	89124801	89125200	4.12472	-1.07161	0.00911422	1	0.327255	0.789187
chr1	89142401	89142800	2.52948	-1.48875	0.0129653	1	0.092409	0.448277
chr1	89192001	89192400	2.64485	-1.11423	0.0493647	1	0.116711	0.366886
chr1	89203201	89203600	4.97258	-1.36907	0.048334	1	0.142547	0.509251
chr1	89210001	89210400	2.44836	-1.17516	0.0342961	1	0.1157	0.403314
chr1	89241201	89241600	2.28573	-1.37775	0.0295141	1	0.0690083	0.333077
chr1	89448801	89449200	2.91936	-1.37347	0.010197	1	0.168724	0.580535
chr1	89456801	89457200	2.13638	-1.72998	0.00962167	1	0.0534743	0.385158
chr1	89622401	89622800	2.48237	-1.48822	0.00320197	1	0.140002	0.560551
chr1	90012401	90012800	3.02182	-1.52185	0.0458361	1	0.0442563	0.29357
chr1	90074801	90075200	2.88546	-1.0723	0.0412905	1	0.222649	0.552156
chr1	90193601	90194000	1.17036	-1.41443	0.0133189	1	0.0913985	0.428076
chr1	90456001	90456400	4.56377	-1.09409	0.0164101	1	0.234396	0.591996
chr1	90508001	90508400	1.25906	-1.15097	0.00307326	1	0.329581	0.900541
chr1	90558001	90558400	2.77827	-1.02854	0.0460142	1	0.181262	0.480553
chr1	90581601	90582000	2.63362	-1.30714	0.0314566	1	0.195497	0.610267
chr1	90666001	90666400	2.65449	-1.18884	0.0268803	1	0.1907	0.56225
chr1	90736401	90736800	4.04731	-1.12429	0.00541944	1	0.411871	1.01729
chr1	90771601	90772000	1.53124	-1.19285	0.00923249	1	0.2712	0.800252
chr1	90782801	90783200	3.01889	-1.00722	0.00387321	1	0.469693	1.03965
chr1	90846001	90846400	2.81747	-1.38446	0.0096816	1	0.1157	0.448699
chr1	90958801	90959200	4.39224	-1.13225	0.0340008	1	0.139551	0.41825
chr1	90982001	90982400	1.60791	-1.4107	0.0293687	1	0.0505883	0.299869
chr1	91006001	91006400	2.62452	-1.33775	0.018778	1	0.180471	0.620987
chr1	91017201	91017600	6.16804	-1.43211	0.0209619	1	0.0709934	0.32849
chr1	91023601	91024000	3.39528	-1.13858	0.0410662	1	0.1157	0.367282
chr1	91038801	91039200	3.08133	-1.24629	0.0382222	1	0.119597	0.386115
chr1	91050801	91051200	2.54915	-1.075	0.0338011	1	0.19059	0.515563
chr1	91100801	91101200	3.30375	-1.65021	0.00928262	1	0.0442563	0.357469
chr1	91184001	91184400	1.20354	-1.13342	0.0346505	1	0.180922	0.573162
chr1	91327201	91327600	3.884	-1.22265	0.0190056	1	0.177366	0.55949
chr1	91332401	91332800	4.58039	-1.08618	0.0262893	1	0.248411	0.59413
chr1	91351201	91351600	2.2336	-1.0608	0.0130948	1	0.310296	0.759071
chr1	91386001	91386400	1.45107	-1.40319	0.0356162	1	0.0477023	0.298132
chr1	91442801	91443200	2.43953	-1.00231	0.0318893	1	0.236758	0.57697
chr1	91565601	91566000	1.52546	-1.15355	0.0382136	1	0.14978	0.442067
chr1	91637201	91637600	1.11111	-1.05311	0.0394824	1	0.196472	0.517236
chr1	91668401	91668800	4.13372	-1.0818	0.0112794	1	0.276107	0.699631
chr1	91900801	91901200	1.58916	-1.10977	0.0411343	1	0.133219	0.429098
chr1	91917601	91918000	1.20681	-1.39517	0.0312602	1	0.0505883	0.301914
chr1	91954001	91954400	2.36015	-1.53402	0.0118375	1	0.0612153	0.388939
chr1	92183601	92184000	2.54415	-1.39241	0.034158	1	0.0715535	0.339709
chr1	92199201	92199600	2.88839	-1.2949	0.00169671	1	0.281014	0.831697
chr1	92228001	92228400	2.32808	-1.52938	0.0296765	1	0.0243016	0.250945
chr1	92264801	92265200	1.39411	-1.27227	0.00616978	1	0.314157	0.934835
chr1	92295201	92295600	2.02297	-1.43805	0.0212445	1	0.0753403	0.364522
chr1	92302401	92302800	0.701214	-1.35266	0.0110912	1	0.11525	0.478725
chr1	92334001	92334400	0.32243	-1.45561	0.0379472	1	0.0238512	0.243202
chr1	92689601	92690000	4.97075	-1.24358	0.0338784	1	0.0913985	0.339313
chr1	92747601	92748000	2.04049	-1.5047	0.0375121	1	0.0243016	0.237593
chr1	92882001	92882400	2.77055	-1.02595	0.000335354	0.655122	1.20236	2.56875
chr1	92926801	92927200	0.543705	-1.78253	0.0154955	1	0	0.243918
chr1	92939601	92940000	2.77615	-1.00877	0.0151417	1	0.318378	0.756937
chr1	93004401	93004800	2.00243	-1.51233	0.0300455	1	0.0238512	0.249833
chr1	93055601	93056000	1.15427	-1.47762	0.0232043	1	0.0442563	0.322243
chr1	93068801	93069200	2.46452	-1.21271	0.000315276	0.639915	0.656727	1.69438
chr1	93099601	93100000	0.872055	-1.25017	0.010557	1	0.187144	0.607737
chr1	93218801	93219200	2.68225	-1.05482	0.0342228	1	0.235857	0.578337
chr1	93315601	93316000	1.75558	-1.11665	0.0338213	1	0.139551	0.427361
chr1	93328401	93328800	0.859156	-1.70844	0.00016922	0.516067	0.169735	0.810039
chr1	93374001	93374400	2.95319	-1.19638	0.0334599	1	0.125478	0.391393
chr1	93411601	93412000	0.934185	-1.52359	0.0144785	1	0.0850664	0.46729
chr1	93561201	93561600	1.79191	-1.10086	0.0313609	1	0.166288	0.484641
chr1	93580801	93581200	1.72379	-1.49817	0.0317407	1	0.0238512	0.247074
chr1	93585201	93585600	0.597845	-1.5549	0.02346	1	0.0238512	0.276078
chr1	93684801	93685200	1.45458	-1.36463	0.0149614	1	0.125478	0.468618
chr1	94025201	94025600	3.76801	-1.06922	0.00757294	1	0.329581	0.78736
chr1	94041201	94041600	4.1959	-1.27666	0.00454223	1	0.225519	0.699938
chr1	94069601	94070000	2.26904	-1.52178	0.0436014	1	0.0267372	0.250639
chr1	94250001	94250400	1.04275	-1.17175	0.042817	1	0.119597	0.409166
chr1	94266401	94266800	0.0937091	-1.09083	0.0483296	1	0.119146	0.384046
chr1	94277201	94277600	0.801115	-1.46684	0.0480812	1	0.0243016	0.250243
chr1	94496801	94497200	1.04991	-1.09891	0.0318209	1	0.20946	0.604543
chr1	94629601	94630000	1.60112	-1.49353	0.0202171	1	0.0447067	0.326727
chr1	94645601	94646000	2.05105	-1.59653	0.0126414	1	0.0481528	0.355425
chr1	94850801	94851200	1.01737	-1.16003	0.00911041	1	0.314193	0.870489
chr1	95064001	95064400	0.229822	-1.77731	0.0157419	1	0	0.252683
chr1	95575201	95575600	1.74798	-1.50098	0.0112481	1	0.0685578	0.40403
chr1	95705601	95706000	2.24297	-1.52667	0.0330097	1	0.0204051	0.255839
chr1	95725601	95726000	0.566061	-1.54909	0.0314437	1	0.0204051	0.262725
chr1	95744801	95745200	0.671	-1.2755	0.0316024	1	0.0889629	0.40127
chr1	95816001	95816400	0.914497	-1.69117	0.0241056	1	0	0.221545
chr1	95935601	95936000	0	-1.5303	0.0148005	1	0.0481528	0.348078
chr1	96515601	96516000	0.936712	-1.29953	0.0491031	1	0.0471422	0.273318
chr1	96655201	96655600	0.720936	-1.61648	0.00903588	1	0.0442563	0.374629
chr1	96688401	96688800	0.422454	-1.64723	0.0243697	1	0.0238512	0.313529
chr1	96804401	96804800	5.00238	-1.02289	0.0280182	1	0.308726	0.681807
chr1	96812001	96812400	1.02938	-1.58952	0.0136343	1	0.101627	0.511921
chr1	96849601	96850000	2.32544	-1.05641	0.0411259	1	0.193586	0.501405
chr1	96990401	96990800	0	-1.51349	0.0169049	1	0.0777759	0.410201
chr1	97084801	97085200	0.200001	-1.28497	0.0497477	1	0.0442563	0.270469
chr1	97366001	97366400	0.294761	-1.3717	0.0405907	1	0.0724543	0.351489
chr1	97472801	97473200	1.01031	-1.08015	0.047529	1	0.167299	0.502274
chr1	97699601	97700000	0.864508	-1.13128	0.0066149	1	0.283449	0.789417
chr1	97750401	97750800	6.21595	-1.51232	0.0141947	1	0.098181	0.434478
chr1	97828001	97828400	2.49388	-1.95565	0.000318661	0.643182	0.0958551	0.646836
chr1	97988401	97988800	0.672176	-1.19584	0.0444459	1	0.092409	0.350863
chr1	98009201	98009600	1.16513	-1.47742	0.00793648	1	0.0918489	0.471442
chr1	98555601	98556000	0.543705	-1.37745	0.0370293	1	0.0447067	0.296394
chr1	98660801	98661200	1.38344	-1.4276	0.00843244	1	0.113265	0.499041
chr1	98984001	98984400	0.434702	-1.07682	0.0269012	1	0.210545	0.582208
chr1	98999601	99000000	1.70037	-1.08376	0.0313236	1	0.181372	0.531201
chr1	99004401	99004800	1.8309	-1.33429	0.042764	1	0.0442563	0.275056
chr1	99090801	99091200	0.96035	-1.47986	0.0253739	1	0.0408102	0.338661
chr1	99382801	99383200	0.193809	-1.37139	0.0360424	1	0.0505883	0.298042
chr1	99446001	99446400	0.447011	-1.96147	0.0063058	1	0	0.298847
chr1	99630401	99630800	1.22874	-1.96383	0.00229752	1	0.0243016	0.391699
chr1	99650801	99651200	1.00574	-1.47121	0.0354568	1	0.0204051	0.248096
chr1	99903601	99904000	0.181092	-1.23195	0.0445157	1	0.0714438	0.31418
chr1	99957201	99957600	0.602703	-1.04683	0.0300065	1	0.19059	0.524174
chr1	100054401	100054800	3.14043	-1.78752	0.0173663	1	0	0.224394
chr1	100137201	100137600	1.39445	-1.3116	0.0482694	1	0.0481528	0.2621
chr1	100291201	100291600	0.481058	-1.28979	0.0496178	1	0.0481528	0.281994
chr1	101073201	101073600	0.871912	-1.13825	0.047622	1	0.141427	0.449414
chr1	101260801	101261200	0.973679	-1.79253	0.0148833	1	0	0.243918
chr1	101313601	101314000	0.892152	-1.16687	0.0421555	1	0.123043	0.405077
chr1	101730401	101730800	1.83471	-1.72692	0.00126644	0.999621	0.092409	0.557446
chr1	101976801	101977200	2.6853	-1.12646	0.00233652	1	0.402145	0.993086
chr1	102031201	102031600	1.07805	-1.19223	0.00680236	1	0.316917	0.942399
chr1	102071201	102071600	1.01863	-1.13256	0.0304683	1	0.154075	0.514042
chr1	102085601	102086000	0.747039	-1.54543	0.0151984	1	0.0447067	0.355425
chr1	102349201	102349600	0.0167632	-1.45029	0.00261651	1	0.166288	0.661849
chr1	102358401	102358800	0.401736	-1.23454	0.0469163	1	0.0690083	0.31418
chr1	103222001	103222400	0.832804	-1.03976	0.0274734	1	0.208109	0.573188
chr1	103283601	103284000	0.231343	-1.28336	0.0207154	1	0.117161	0.45533
chr1	103333601	103334000	1.53979	-1.19352	0.0367176	1	0.113715	0.405703
chr1	103423201	103423600	0.586322	-1.6838	0.0259252	1	0	0.230004
chr1	103622801	103623200	0	-1.86983	0.00528926	1	0.0238512	0.374233
chr1	103844401	103844800	3.78761	-1.66768	0.0157128	1	0.0243016	0.264859
chr1	104062001	104062400	1.09479	-1.11936	0.00375993	1	0.393394	0.991438
chr1	104473201	104473600	2.33025	-1.21845	0.0101508	1	0.186694	0.57412
chr1	104576001	104576400	0.812676	-1.10376	0.0459122	1	0.119597	0.382308
chr1	104598401	104598800	1.96413	-1.24693	0.0311752	1	0.0928594	0.358517
chr1	104722801	104723200	1.07972	-1.00186	0.0466901	1	0.200819	0.508126
chr1	105052401	105052800	0.211736	-1.2567	0.0424913	1	0.0889629	0.380481
chr1	105088801	105089200	2.27632	-1.12225	0.0278744	1	0.177926	0.546202
chr1	105167201	105167600	1.28145	-1.22738	0.0490005	1	0.0889629	0.379613
chr1	105351601	105352000	1.88347	-1.09282	0.0275868	1	0.177475	0.524889
chr1	105374401	105374800	1.77104	-1.10964	0.00788028	1	0.330701	0.870898
chr1	105430801	105431200	1.7943	-1.75416	0.00205385	1	0.0651118	0.485357
chr1	105790001	105790400	1.54835	-1.31931	0.0456575	1	0.0471422	0.263837
chr1	105821201	105821600	3.95084	-1.49162	0.0307751	1	0.0753403	0.360561
chr1	105884401	105884800	2.1497	-1.78567	0.0138235	1	0.0238512	0.328861
chr1	105920801	105921200	1.22295	-1.4653	0.0478077	1	0.0204051	0.235855
chr1	106021201	106021600	2.81951	-1.43072	0.0158995	1	0.0967559	0.4211
chr1	106087601	106088000	1.33216	-1.74522	0.00881148	1	0.0238512	0.321527
chr1	106222801	106223200	1.64255	-1.27019	0.0416075	1	0.0748899	0.312761
chr1	106405601	106406000	2.01688	-1.29702	0.038903	1	0.0651118	0.333768
chr1	106446401	106446800	1.61961	-1.23666	0.0154327	1	0.180922	0.599343
chr1	106450401	106450800	0.575663	-1.37852	0.03385	1	0.0442563	0.291104
chr1	106599601	106600000	0.698916	-1.0597	0.014442	1	0.263044	0.699938
chr1	106608001	106608400	1.63786	-1.09544	0.0324452	1	0.163853	0.495144
chr1	106612801	106613200	2.74674	-1.01524	0.0265433	1	0.248359	0.615787
chr1	106632801	106633200	0.7889	-1.16991	0.0260891	1	0.176915	0.589926
chr1	106664001	106664400	0.457536	-1.45801	0.0376409	1	0.0267372	0.247074
chr1	106681201	106681600	1.50001	-1.90455	0.00890309	1	0	0.286888
chr1	106872401	106872800	0.54792	-1.96366	0.00631486	1	0	0.299473
chr1	107951201	107951600	0.0845227	-1.23238	0.0475842	1	0.0685578	0.327046
chr1	107971201	107971600	1.23601	-1.16684	0.0138027	1	0.19059	0.579104
chr1	107972401	107972800	0.995565	-1.24953	0.0470406	1	0.0690083	0.320415
chr1	108078001	108078400	0.727873	-1.3919	0.0229196	1	0.0720039	0.360254
chr1	108360001	108360400	2.00164	-1.44235	0.0348132	1	0.0471422	0.319048
chr1	108377201	108377600	2.76357	-1.28124	0.0456288	1	0.128815	0.418276
chr1	108402401	108402800	2.48229	-1.11425	0.0206518	1	0.201777	0.573814
chr1	108624401	108624800	7.00023	-1.35958	0.0267641	1	0.0685578	0.320415
chr1	108833201	108833600	1.09936	-1.47791	0.0400326	1	0.0267372	0.263812
chr1	108889201	108889600	0.425374	-1.26657	0.0294622	1	0.0850664	0.388939
chr1	109034401	109034800	6.96121	-1.3098	0.0482328	1	0.113265	0.434862
chr1	109690401	109690800	0.302216	-1.64797	0.00531648	1	0.0685578	0.461246
chr1	109832801	109833200	4.07257	-1.43929	0.0250573	1	0.120157	0.463418
chr1	109836401	109836800	0.667982	-1.16794	0.0336091	1	0.109368	0.409575
chr1	110327201	110327600	1.91014	-1.1018	0.0463443	1	0.165314	0.474853
chr1	110408001	110408400	0.737209	-1.63741	0.0202895	1	0.0238512	0.282735
chr1	110695201	110695600	0.750895	-1.67924	0.0319284	1	0	0.220829
chr1	110758801	110759200	2.91093	-1.25381	0.0429789	1	0.0714438	0.301914
chr1	110872401	110872800	1.2366	-1.11677	0.0339864	1	0.403513	0.998811
chr1	110909201	110909600	0.441222	-1.26969	0.0326266	1	0.118586	0.435436
chr1	111162001	111162400	0.321226	-1.09327	0.0277015	1	0.187704	0.552769
chr1	111756401	111756800	3.28335	-1.70036	0.00314787	1	0.0685578	0.43265
chr1	111821601	111822000	0.0229662	-1.63131	0.0170419	1	0.0267372	0.289366
chr1	112102401	112102800	0.0340734	-1.54618	0.0243865	1	0.0204051	0.284843
chr1	112108401	112108800	0.701469	-1.28314	0.0216392	1	0.149728	0.570645
chr1	112160401	112160800	0.893475	-1.69102	0.0241744	1	0	0.229607
chr1	112313201	112313600	0.625008	-1.55355	0.0272527	1	0.0204051	0.267619
chr1	112419601	112420000	0.122879	-1.55081	0.0270206	1	0.0243016	0.290453
chr1	113002401	113002800	1.60807	-1.90133	0.00473758	1	0.0238512	0.352997
chr1	113037201	113037600	1.57441	-1.39237	0.0490608	1	0.0204051	0.233785
chr1	113120001	113120400	1.01238	-1.47173	0.0347126	1	0.0243016	0.250549
chr1	113144801	113145200	1.9447	-1.65848	0.0106507	1	0.0505883	0.369416
chr1	113176001	113176400	0.603208	-1.19948	0.0380834	1	0.0889629	0.379523
chr1	113418001	113418400	0.100611	-1.15815	0.0348266	1	0.122032	0.418966
chr1	113822001	113822400	0.966555	-1.65295	0.0157977	1	0.0238512	0.312417
chr1	113841201	113841600	0.54283	-1.37844	0.0329214	1	0.0442563	0.303651
chr1	113845601	113846000	1.25002	-1.12329	0.0344719	1	0.221784	0.599981
chr1	113940001	113940400	1.47353	-1.73761	0.0130953	1	0.0238512	0.299805
chr1	113971201	113971600	1.04653	-1.11958	0.0477553	1	0.250271	0.705892
chr1	114262401	114262800	0	-1.32534	0.0451297	1	0.105922	0.482355
chr1	114295601	114296000	0.708846	-1.11964	0.0278391	1	0.157521	0.494467
chr1	114334801	114335200	0.0139708	-1.21594	0.0327819	1	0.109368	0.418276
chr1	114437201	114437600	0.328718	-1.37815	0.0281916	1	0.0720039	0.354019
chr1	114640001	114640400	1.81294	-1.30573	0.0493971	1	0.108358	0.457439
chr1	114668001	114668400	0.55821	-1.29259	0.00765078	1	0.238292	0.796726
chr1	114907601	114908000	0.489373	-1.60474	0.00163298	1	0.136556	0.683583
chr1	114933201	114933600	1.10981	-1.37989	0.00206777	1	0.260573	0.89419
chr1	114941201	114941600	1.17987	-1.38531	0.00866706	1	0.197032	0.689831
chr1	115022001	115022400	0.587275	-1.14298	0.0430921	1	0.17448	0.554532
chr1	115112801	115113200	0.543705	-1.30936	0.0157972	1	0.142888	0.528455
chr1	115398001	115398400	0.533459	-1.24097	0.0267613	1	0.142888	0.48956
chr1	115566401	115566800	2.11182	-1.93331	0.00749421	1	0	0.267709
chr1	115669201	115669600	1.07956	-1.3048	0.0484889	1	0.0442563	0.283106
chr1	115812001	115812400	0.00213393	-1.07219	0.0411561	1	0.21354	0.599739
chr1	116017601	116018000	0.998975	-1.40439	0.022377	1	0.0685578	0.376457
chr1	116042001	116042400	0.738644	-1.87954	0.0015312	1	0.0510387	0.456046
chr1	116207201	116207600	2.32889	-1.19176	0.0477731	1	0.0957454	0.34358
chr1	116708801	116709200	0.425976	-1.12727	0.0138719	1	0.213431	0.618547
chr1	117434801	117435200	2.55326	-1.15235	0.00897645	1	0.485531	1.22442
chr1	117524001	117524400	1.13197	-1.69777	0.0232611	1	0	0.233785
chr1	118506401	118506800	3.79017	-1.16838	0.0306201	1	0.176067	0.48229
chr1	118524801	118525200	1.84618	-1.2404	0.0343593	1	0.0894133	0.357495
chr1	118528001	118528400	0.576176	-1.16598	0.0331792	1	0.119146	0.418966
chr1	118648401	118648800	1.7506	-1.49048	0.0410298	1	0.0204051	0.234437
chr1	118768801	118769200	2.38178	-1.14926	0.0297581	1	0.141987	0.429494
chr1	118844401	118844800	3.711	-1.50581	0.0132649	1	0.0675473	0.370132
chr1	118852001	118852400	2.17482	-1.11602	0.0322012	1	0.247961	0.637138
chr1	118869601	118870000	0.00947342	-1.45593	0.0405261	1	0.0238512	0.267684
chr1	118968801	118969200	2.62987	-1.00309	0.0154402	1	0.302394	0.709751
chr1	119146001	119146400	1.37666	-1.56169	0.0129975	1	0.0505883	0.344206
chr1	119169601	119170000	1.39903	-1.0173	0.0415316	1	0.193476	0.524238
chr1	119191201	119191600	1.11624	-1.47312	0.0225537	1	0.0505883	0.317962
chr1	119229601	119230000	1.20739	-1.3208	0.0115643	1	0.141987	0.511933
chr1	119265201	119265600	3.15585	-1.09994	0.00893619	1	0.319965	0.752043
chr1	119324001	119324400	3.19346	-1.05063	0.040824	1	0.393954	0.899277
chr1	119383201	119383600	2.79656	-1.96897	0.000862401	0.89513	0.0505883	0.461655
chr1	119516401	119516800	0.696277	-1.16784	0.0335217	1	0.1157	0.400809
chr1	119571201	119571600	0.273157	-1.45523	0.0389259	1	0.0243016	0.251967
chr1	119632801	119633200	2.26683	-1.52809	0.0168853	1	0.0442563	0.330292
chr1	119802001	119802400	2.59357	-1.21824	0.00716519	1	0.255251	0.720815
chr1	119957601	119958000	3.58904	-1.27575	0.0276893	1	0.121022	0.410597
chr1	119963601	119964000	0.828846	-1.54362	0.0155011	1	0.0447067	0.337971
chr1	119973601	119974000	1.78167	-1.67906	0.0150729	1	0.0243016	0.2915
chr1	120014401	120014800	1.26042	-1.00313	0.0115664	1	0.354443	0.848051
chr1	120066401	120066800	3.33748	-1.18114	0.0455477	1	0.138017	0.425623
chr1	120268401	120268800	0.831462	-1.2427	0.0474223	1	0.0720039	0.319074
chr1	120272401	120272800	1.26946	-1.82094	0.00569634	1	0.0238512	0.343184
chr1	120277601	120278000	1.63349	-1.32551	0.0440165	1	0.0442563	0.281687
chr1	120291201	120291600	1.25615	-1.48329	0.03779	1	0.0243016	0.263902
chr1	120343601	120344000	2.25548	-1.53319	0.00687086	1	0.092409	0.480527
chr1	120357201	120357600	2.50244	-1.4407	0.0442113	1	0.0243016	0.234807
chr1	120373601	120374000	0.546925	-1.45261	0.0328098	1	0.0534743	0.314895
chr1	120390801	120391200	2.32768	-1.08668	0.0449651	1	0.133219	0.425687
chr1	120396401	120396800	3.39908	-1.04757	0.0356407	1	0.180812	0.49586
chr1	120469601	120470000	3.45334	-1.26334	0.000523522	0.760156	0.481906	1.27737
chr1	120540801	120541200	1.37739	-1.48731	0.0349837	1	0.0204051	0.267684
chr1	120583601	120584000	0.72696	-1.1182	0.0276078	1	0.166739	0.487835
chr1	120738001	120738400	1.19644	-1.18043	0.0409245	1	0.119597	0.407134
chr1	120739601	120740000	3.1321	-1.18585	0.00678634	1	0.288771	0.748977
chr1	120743601	120744000	2.57888	-1.46943	0.0167227	1	0.0724543	0.359629
chr1	120773201	120773600	1.90739	-1.2563	0.0270977	1	0.140111	0.497687
chr1	120793201	120793600	1.79647	-1.16976	0.0373792	1	0.234956	0.659037
chr1	120834401	120834800	2.76624	-1.25114	0.000762834	0.863644	0.404021	1.1054
chr1	120878401	120878800	1.19409	-1.13451	0.0278278	1	0.163402	0.509953
chr1	121082001	121082400	0.856225	-1.2268	0.00685154	1	0.215342	0.675521
chr1	121095201	121095600	0.770205	-1.6973	0.0265564	1	0.0243016	0.299179
chr1	121112001	121112400	1.66746	-1.36448	0.0262502	1	0.100617	0.413446
chr1	121136401	121136800	2.28935	-1.29703	0.0114016	1	0.188605	0.596199
chr1	121181201	121181600	1.87501	-1.34131	0.0459955	1	0.0442563	0.288715
chr1	121187201	121187600	0.53549	-1.04597	0.0310113	1	0.180812	0.536415
chr1	121238401	121238800	1.66234	-1.30305	0.0219529	1	0.095295	0.386806
chr1	121457601	121458000	5.60074	-1.12228	0.04693	1	0.158946	0.456442
chr1	121605201	121605600	3.05113	-1.38677	0.0130143	1	0.116151	0.442067
chr1	121639201	121639600	0.015514	-1.09929	0.0379311	1	0.166288	0.487426
chr1	121663201	121663600	1.42561	-1.29541	0.0351202	1	0.0987411	0.39589
chr1	121716401	121716800	1.15744	-1.11394	0.0495314	1	0.118136	0.390371
chr1	121796401	121796800	2.43613	-1.55192	0.0389175	1	0.0238512	0.267773
chr1	121798801	121799200	2.57857	-1.14069	0.0430477	1	0.194487	0.550879
chr1	121831201	121831600	0.438041	-1.22792	0.0260586	1	0.119597	0.437557
chr1	122149601	122150000	1.12355	-1.2425	0.0229495	1	0.122032	0.426338
chr1	122171201	122171600	1.62396	-1.67464	0.0131886	1	0.0238512	0.299869
chr1	122261201	122261600	2.20558	-1.35457	0.0404952	1	0.0505883	0.285866
chr1	122299201	122299600	0	-1.22988	0.0441888	1	0.0685578	0.322549
chr1	122302801	122303200	0.306235	-1.24382	0.0274834	1	0.176465	0.609871
chr1	122304801	122305200	1.30246	-1.80317	0.0146403	1	0	0.256555
chr1	122335201	122335600	0.0221862	-1.0707	0.0468801	1	0.137566	0.443779
chr1	122388401	122388800	2.79748	-1.64733	0.0164674	1	0.0238512	0.280256
chr1	122432001	122432400	0.003478	-1.22932	0.0463208	1	0.0714438	0.318051
chr1	122500801	122501200	2.65068	-1.88787	0.0102099	1	0.0238512	0.344117
chr1	122678801	122679200	0.993299	-1.32726	0.0322814	1	0.0724543	0.345944
chr1	122854801	122855200	0.811017	-1.72949	0.0098782	1	0.0204051	0.316633
chr1	122876401	122876800	0.903865	-1.46896	0.00199224	1	0.166288	0.675917
chr1	123069201	123069600	1.67397	-1.43057	0.00059604	0.793044	0.26593	0.899122
chr1	123380401	123380800	0.371069	-1.55222	0.0259746	1	0.0238512	0.283821
chr1	123502801	123503200	0	-1.45367	0.0255757	1	0.0447067	0.326331
chr1	123591201	123591600	0.506014	-1.05443	0.045578	1	0.187254	0.548745
chr1	123606001	123606400	0.970119	-1.46584	0.0443613	1	0.0238512	0.245029
chr1	123816001	123816400	0.543445	-1.03347	0.0265776	1	0.210995	0.581467
chr1	123838801	123839200	0.201331	-1.50447	0.0048394	1	0.125478	0.547659
chr1	124063201	124063600	0.0096232	-1.53052	0.0153204	1	0.0442563	0.345318
chr1	124084001	124084400	0.353044	-1.0262	0.0388412	1	0.233312	0.638122
chr1	124139601	124140000	2.15556	-1.06292	0.0112019	1	0.41627	0.976719
chr1	124432401	124432800	0.564336	-1.46134	0.0386535	1	0.0238512	0.258599
chr1	124481601	124482000	0.954418	-1.1011	0.0283584	1	0.200368	0.544094
chr1	124589201	124589600	1.07833	-1.47403	0.036893	1	0.0243016	0.258599
chr1	124590001	124590400	0.0799986	-1.63417	0.0160517	1	0.0267372	0.306501
chr1	124658401	124658800	2.08465	-1.61017	0.0186618	1	0.0243016	0.280972
chr1	124665601	124666000	0.748	-1.14242	0.0289607	1	0.187254	0.555338
chr1	124711601	124712000	0.987419	-1.46597	0.0175923	1	0.0744395	0.38089
chr1	124716801	124717200	3.91093	-1.25001	0.029389	1	0.137566	0.445146
chr1	124747201	124747600	0.516225	-1.45998	0.0364235	1	0.0204051	0.243918
chr1	124841201	124841600	2.92036	-1.25522	0.0458553	1	0.0748899	0.310373
chr1	124941601	124942000	1.08964	-1.30439	0.0470501	1	0.0471422	0.27995
chr1	125106801	125107200	1.02285	-1.2792	0.0263106	1	0.0948446	0.391699
chr1	125162401	125162800	2.55287	-1.63731	0.0197714	1	0.0238512	0.27986
chr1	125171201	125171600	1.55303	-1.48573	0.0391569	1	0.0267372	0.242896
chr1	125239601	125240000	0.49253	-1.23791	0.0445361	1	0.0714438	0.330292
chr1	125311601	125312000	1.96439	-1.31797	0.0203312	1	0.095295	0.40118
chr1	125434401	125434800	8.39389	-1.31908	0.0466673	1	0.0447067	0.252683
chr1	125521601	125522000	3.54009	-1.39722	0.0321648	1	0.112254	0.440968
chr1	125614801	125615200	1.90078	-1.21885	0.0152428	1	0.160407	0.531611
chr1	125646401	125646800	2.17834	-1.12205	0.0172411	1	0.259258	0.69829
chr1	125662401	125662800	2.3576	-1.49344	0.0448425	1	0.0612153	0.371077
chr1	125720801	125721200	3.55284	-1.14063	0.0498247	1	0.11626	0.371154
chr1	125731601	125732000	2.33042	-1.15258	0.0261155	1	0.226529	0.654796
chr1	125784801	125785200	3.65794	-1.16854	0.0081166	1	0.26503	0.685244
chr1	125834401	125834800	1.30151	-1.3931	0.0319183	1	0.0709934	0.347298
chr1	125896801	125897200	0.796297	-1.17192	0.0114137	1	0.270351	0.743674
chr1	125922801	125923200	2.18632	-1.29916	0.0371766	1	0.0753403	0.321527
chr1	125936401	125936800	2.83446	-1.14171	0.0391736	1	0.206124	0.585825
chr1	125939601	125940000	1.82164	-1.27199	0.0292446	1	0.105922	0.425623
chr1	126052401	126052800	2.00966	-1.2873	0.0407967	1	0.0720039	0.313068
chr1	126094401	126094800	1.48849	-1.46974	0.0458449	1	0.0408102	0.306117
chr1	126100801	126101200	2.12546	-1.4337	0.0304763	1	0.0442563	0.291807
chr1	126116001	126116400	2.21616	-1.31714	0.010247	1	0.143898	0.502516
chr1	126207601	126208000	1.23579	-1.70033	0.024091	1	0	0.226438
chr1	126215201	126215600	1.73343	-1.23653	0.034777	1	0.095295	0.376047
chr1	126222001	126222400	2.40627	-1.40913	0.0121232	1	0.0889629	0.415184
chr1	126232401	126232800	1.54325	-1.05777	0.0311101	1	0.207099	0.555338
chr1	126238801	126239200	1.52781	-1.48457	0.0183585	1	0.0709934	0.378756
chr1	126320401	126320800	0.951677	-1.02768	0.0285751	1	0.235747	0.606702
chr1	126332401	126332800	1.045	-1.10944	0.0472861	1	0.116711	0.38618
chr1	126358001	126358400	0.516504	-1.28689	0.00299289	1	0.248919	0.806193
chr1	126419201	126419600	3.66973	-1.25334	0.0158197	1	0.140002	0.463699
chr1	126482401	126482800	0.578307	-1.31745	0.0328266	1	0.0690083	0.345318
chr1	126565201	126565600	1.15132	-1.10659	0.0382911	1	0.185683	0.540312
chr1	126636001	126636400	2.19653	-1.07552	0.0438206	1	0.145883	0.419362
chr1	126860001	126860400	1.22045	-1.69959	0.0256014	1	0	0.229198
chr1	126990801	126991200	2.49925	-1.70493	0.000193356	0.541888	0.160407	0.761128
chr1	127128401	127128800	1.64869	-1.49932	0.045423	1	0.0238512	0.254114
chr1	127344801	127345200	3.48547	-1.12447	0.0239148	1	0.260499	0.669911
chr1	127484801	127485200	3.57932	-1.06836	0.0102121	1	0.322348	0.782376
chr1	127963601	127964000	3.48921	-1.05831	0.0494203	1	0.145883	0.392415
chr1	127984001	127984400	0.694472	-1.72731	0.0164609	1	0.0204051	0.320901
chr1	128180001	128180400	1.42675	-1.41392	0.0476127	1	0.0471422	0.308328
chr1	128270801	128271200	1.09995	-1.60556	0.00618473	1	0.0690083	0.43297
chr1	128428001	128428400	1.20708	-1.57121	0.0240804	1	0.0267372	0.278838
chr1	128440801	128441200	3.09782	-1.56698	0.0261776	1	0.0204051	0.257896
chr1	128540801	128541200	0.705181	-1.19736	0.04438	1	0.0963055	0.358517
chr1	128600401	128600800	0.957115	-1.39905	0.0201082	1	0.0714438	0.364522
chr1	128633201	128633600	0.491177	-1.11046	0.0331265	1	0.221732	0.653889
chr1	128711201	128711600	1.96658	-1.06486	0.0472	1	0.133219	0.422838
chr1	128822001	128822400	3.05417	-1.25628	0.0263562	1	0.165314	0.510195
chr1	128853201	128853600	7.41577	-1.48484	0.0393355	1	0.0243016	0.244288
chr1	128910401	128910800	3.59766	-1.04125	0.0383253	1	0.219239	0.531521
chr1	128926801	128927200	1.40172	-1.40972	0.0355659	1	0.0408102	0.307217
chr1	128979601	128980000	2.28406	-1.12822	0.0261194	1	0.166288	0.496971
chr1	129146401	129146800	1.58484	-1.32439	0.047746	1	0.0442563	0.276794
chr1	129159601	129160000	0.739272	-1.00532	0.0478553	1	0.166288	0.455024
chr1	129273201	129273600	14.3448	-1.23719	0.0404839	1	0.109818	0.412399
chr1	129308401	129308800	2.91919	-1.22192	0.0355896	1	0.095295	0.3491
chr1	129382001	129382400	1.88895	-1.28432	0.0354339	1	0.0685578	0.323571
chr1	129472001	129472400	1.41553	-1.63793	0.00848974	1	0.0442563	0.372495
chr1	129491201	129491600	2.00954	-1.00187	0.0103673	1	0.353992	0.828221
chr1	129799601	129800000	1.85047	-1.46161	0.0381332	1	0.0714438	0.386474
chr1	129807601	129808000	0.00365499	-1.30681	0.0319036	1	0.0685578	0.332988
chr1	129955201	129955600	0.920839	-1.18014	0.0428448	1	0.113715	0.420794
chr1	130010801	130011200	0.22401	-1.00842	0.0338793	1	0.250795	0.659102
chr1	130102001	130102400	1.33041	-1.06605	0.0344421	1	0.184818	0.521018
chr1	130454401	130454800	1.85029	-1.16721	0.0243522	1	0.166739	0.526692
chr1	130465201	130465600	1.89347	-1.36277	0.0241289	1	0.0685578	0.345944
chr1	130486801	130487200	1.93234	-1.03087	0.027846	1	0.210545	0.553575
chr1	130489201	130489600	1.14344	-1.89063	0.00905306	1	0	0.267709
chr1	130568001	130568400	2.7617	-1.16567	0.0314058	1	0.140562	0.423885
chr1	130642001	130642400	2.36632	-1.43275	0.0426772	1	0.0204051	0.223282
chr1	130661201	130661600	0.756102	-1.4798	0.043773	1	0.0481528	0.333857
chr1	130746001	130746400	1.4699	-1.1687	0.0372909	1	0.129323	0.453912
chr1	130748001	130748400	4.03211	-1.80034	0.0169496	1	0	0.23307
chr1	130837601	130838000	1.13415	-1.36812	0.0159521	1	0.117161	0.488832
chr1	130980401	130980800	1.77781	-1.40128	0.0481362	1	0.0243016	0.223282
chr1	130989601	130990000	0.514469	-1.10588	0.00763353	1	0.309286	0.806909
chr1	131053601	131054000	2.5472	-1.54569	0.034405	1	0.0243016	0.261448
chr1	131101601	131102000	3.58746	-1.40444	0.0313971	1	0.0447067	0.279234
chr1	131123601	131124000	3.04541	-1.6121	0.00230552	1	0.116711	0.535328
chr1	131148001	131148400	2.15094	-1.35061	0.038645	1	0.0447067	0.27434
chr1	131153601	131154000	4.74544	-1.4486	0.0139174	1	0.0928594	0.3952
chr1	131239601	131240000	3.12316	-1.76396	1.57174e-06	0.0486704	0.331602	1.33168
chr1	131606401	131606800	2.0615	-1.28535	0.0439733	1	0.0675473	0.303677
chr1	131614001	131614400	3.67211	-1.10287	0.0290662	1	0.185268	0.492729
chr1	131658801	131659200	1.72198	-1.03848	0.0446452	1	0.166739	0.456671
chr1	131796401	131796800	1.50574	-1.56676	0.0125348	1	0.0442563	0.335837
chr1	131819201	131819600	3.3075	-1.07234	0.00194219	1	0.480372	1.08581
chr1	131853201	131853600	1.72402	-1.49697	0.0329446	1	0.0204051	0.238308
chr1	131870801	131871200	1.53719	-1.41655	0.0210505	1	0.0714438	0.358606
chr1	132095601	132096000	4.22221	-1.25755	0.0190613	1	0.143898	0.46798
chr1	132130001	132130400	3.37374	-1.13412	0.0165146	1	0.225519	0.614765
chr1	132355201	132355600	2.86281	-1.09657	0.0170455	1	0.295663	0.715769
chr1	132384001	132384400	3.47687	-1.24194	0.0262754	1	0.15023	0.454001
chr1	132404001	132404400	2.36682	-1.16997	0.0363153	1	0.109368	0.38618
chr1	132526401	132526800	3.41706	-1.0872	0.0177453	1	0.342229	0.820913
chr1	132563201	132563600	1.08119	-1.3641	0.0108051	1	0.218788	0.725734
chr1	132582001	132582400	3.34935	-1.05331	0.0282969	1	0.343313	0.806602
chr1	132604401	132604800	3.0557	-1.12388	0.0154329	1	0.234737	0.612937
chr1	132749601	132750000	2.28561	-1.08856	0.0198586	1	0.236758	0.619965
chr1	132751601	132752000	1.81925	-1.20965	0.031221	1	0.108918	0.413446
chr1	132850001	132850400	5.82286	-1.67467	0.0141311	1	0.0204051	0.27995
chr1	132877601	132878000	0.964165	-1.39164	0.0397589	1	0.0510387	0.30935
chr1	133000801	133001200	0.495664	-1.45995	0.0376511	1	0.0243016	0.253399
chr1	133041201	133041600	1.53513	-1.36499	0.0153452	1	0.0889629	0.421816
chr1	133100401	133100800	2.257	-1.16872	0.0184073	1	0.186243	0.568575
chr1	133155601	133156000	2.67446	-1.09929	0.0251116	1	0.267391	0.673477
chr1	133331201	133331600	1.7352	-1.23545	0.0404109	1	0.0855168	0.361673
chr1	133410001	133410400	3.34334	-1.39888	0.0375762	1	0.0505883	0.278518
chr1	133426001	133426400	0.232472	-1.17398	0.048205	1	0.116151	0.439257
chr1	133436001	133436400	2.81193	-1.38371	0.0364812	1	0.0505883	0.273318
chr1	133542001	133542400	3.79967	-1.14339	0.0410006	1	0.119597	0.368713
chr1	133679601	133680000	3.14785	-1.39955	0.0380575	1	0.0481528	0.288715
chr1	134112001	134112400	0.627379	-1.09921	0.0494275	1	0.119597	0.392095
chr1	134118801	134119200	2.69035	-1.4015	0.0221599	1	0.0714438	0.33125
chr1	134332401	134332800	5.35938	-1.126	0.0334979	1	0.269267	0.671955
chr1	134789601	134790000	1.57048	-1.4953	0.0439589	1	0.0267372	0.256874
chr1	134847601	134848000	2.67874	-1.3534	0.0278953	1	0.098181	0.389349
chr1	134972801	134973200	0.454307	-1.96176	0.00616455	1	0	0.306807
chr1	135000401	135000800	5.49764	-1.23447	0.0195794	1	0.27176	0.782454
chr1	135019601	135020000	2.55258	-1.28436	0.0288117	1	0.0889629	0.386154
chr1	135043201	135043600	5.23635	-1.18173	0.0101231	1	0.255811	0.713597
chr1	135058001	135058400	2.28399	-1.63375	0.0172603	1	0.0408102	0.36695
chr1	135060801	135061200	2.33503	-1.53043	0.0164572	1	0.0442563	0.317962
chr1	135179601	135180000	2.45839	-1.67188	0.00464668	1	0.0681074	0.445517
chr1	135218401	135218800	0.615513	-1.54504	0.0410318	1	0.0238512	0.264463
chr1	135256001	135256400	3.36771	-1.2306	0.0217715	1	0.167749	0.519038
chr1	135283201	135283600	12.5742	-1.218	0.0290298	1	0.119146	0.38057
chr1	135310001	135310400	1.40566	-1.07634	0.0490236	1	0.164863	0.471378
chr1	135343601	135344000	1.75305	-1.16295	0.0459103	1	0.095295	0.343184
chr1	135373201	135373600	1.79419	-1.24019	0.0175515	1	0.145883	0.497687
chr1	135430001	135430400	14.4001	-1.06623	0.00065169	0.813325	0.621332	1.40582
chr1	135523201	135523600	0.38579	-1.28618	0.0196466	1	0.113265	0.451548
chr1	135624001	135624400	1.96215	-1.30281	0.0106962	1	0.181262	0.630162
chr1	135652801	135653200	0.428346	-1.28024	0.0229448	1	0.121582	0.442783
chr1	135658001	135658400	1.53972	-1.3076	0.0163953	1	0.162842	0.572395
chr1	135700801	135701200	3.28035	-1.04881	0.041488	1	0.163402	0.443473
chr1	135749201	135749600	3.02899	-1.19709	0.0365193	1	0.11626	0.380174
chr1	135756401	135756800	2.23462	-1.1587	0.0396364	1	0.119597	0.372521
chr1	135797601	135798000	1.99602	-1.17525	0.0471248	1	0.0987411	0.350122
chr1	135808401	135808800	5.51594	-1.15085	0.0130475	1	0.334147	0.848435
chr1	135826801	135827200	2.60403	-1.62516	0.022205	1	0.0477023	0.35154
chr1	135848801	135849200	4.70932	-1.08965	0.0196902	1	0.253826	0.651103
chr1	135935201	135935600	3.33207	-1.20712	0.0129914	1	0.188605	0.548681
chr1	135944801	135945200	3.78234	-1.57201	0.0267559	1	0.0238512	0.240442
chr1	135970801	135971200	2.58035	-1.02661	4.0546e-05	0.275607	1.27009	2.6798
chr1	135981601	135982000	1.18621	-1.39778	0.0381734	1	0.0486032	0.305479
chr1	136125601	136126000	3.01459	-1.27704	0.00719117	1	0.201217	0.637035
chr1	136185601	136186000	2.21356	-1.35167	0.0453406	1	0.0408102	0.265971
chr1	136192001	136192400	3.59691	-1.07176	0.0320644	1	0.288247	0.692591
chr1	136222001	136222400	4.04168	-1.02435	0.00562694	1	0.423451	0.929251
chr1	136247201	136247600	1.70508	-1.08291	0.0255116	1	0.19014	0.53437
chr1	136252801	136253200	2.72469	-1.08227	0.012661	1	0.301419	0.737043
chr1	136268801	136269200	2.26413	-1.59546	0.0070174	1	0.0724543	0.422838
chr1	136367201	136367600	1.06741	-1.34	0.00853265	1	0.196021	0.662258
chr1	136406401	136406800	0.135194	-1.45676	0.0249522	1	0.0442563	0.328874
chr1	136427201	136427600	2.8113	-1.10725	0.010782	1	0.262594	0.674499
chr1	136486001	136486400	5.18853	-1.62953	0.00115715	0.971712	0.136665	0.631184
chr1	136612801	136613200	2.82636	-1.25139	0.0442392	1	0.0646613	0.306501
chr1	136670801	136671200	3.26496	-1.22536	0.0143021	1	0.167299	0.516495
chr1	136725201	136725600	2.24214	-1.18015	0.0214406	1	0.157971	0.493751
chr1	136743201	136743600	3.90697	-1.25407	0.0235357	1	0.139101	0.460224
chr1	136748801	136749200	3.89678	-1.27224	0.0455868	1	0.0681074	0.298042
chr1	136795201	136795600	3.32455	-1.31052	0.0275294	1	0.141012	0.485676
chr1	136803601	136804000	3.41247	-1.57205	0.0145884	1	0.0505883	0.330292
chr1	136828001	136828400	0.937874	-1.29907	0.049105	1	0.0442563	0.265575
chr1	136838801	136839200	3.1015	-1.22793	0.0386396	1	0.0963055	0.3491
chr1	136841201	136841600	2.90587	-1.07158	0.0314671	1	0.218788	0.540618
chr1	136863601	136864000	1.96914	-1.32281	0.0288127	1	0.101627	0.404656
chr1	136875201	136875600	4.63848	-1.05007	0.0304091	1	0.204213	0.522756
chr1	136965201	136965600	1.57919	-1.30348	0.00813043	1	0.173071	0.564729
chr1	137016801	137017200	5.96595	-1.45553	0.0097018	1	0.095295	0.406099
chr1	137044801	137045200	2.70576	-1.77097	0.00431571	1	0.0442563	0.384442
chr1	137197201	137197600	0.34934	-1.01994	0.0387458	1	0.240168	0.629982
chr1	137205201	137205600	2.82039	-1.21582	0.0419045	1	0.0928594	0.337971
chr1	137283601	137284000	2.79937	-1.17072	0.0273141	1	0.143898	0.438886
chr1	137427601	137428000	3.67901	-1.28547	0.019751	1	0.20957	0.640817
chr1	137428401	137428800	2.17203	-1.59909	0.0273824	1	0.0238512	0.255468
chr1	137515601	137516000	2.49914	-1.1064	0.0491783	1	0.1157	0.362082
chr1	137760801	137761200	2.3018	-1.4255	0.0483088	1	0.0243016	0.217366
chr1	137874401	137874800	0.922935	-1.27769	0.028858	1	0.0948446	0.394242
chr1	137999201	137999600	1.71582	-1.16775	0.0114843	1	0.214892	0.6371
chr1	138059601	138060000	1.26647	-1.12839	0.00540574	1	0.30584	0.810384
chr1	138145601	138146000	1.02749	-1.04448	0.046933	1	0.187254	0.505302
chr1	138158801	138159200	1.45644	-1.36213	0.0158584	1	0.095295	0.429469
chr1	138174801	138175200	2.04243	-1.00857	0.026506	1	0.346251	0.800227
chr1	138254001	138254400	0	-1.27483	0.0333628	1	0.162318	0.580752
chr1	138516401	138516800	4.66126	-1.43749	0.0269407	1	0.0885125	0.387853
chr1	138558001	138558400	1.69679	-1.02867	0.00710133	1	0.517175	1.22764
chr1	138584801	138585200	2.93798	-1.33724	0.028235	1	0.0685578	0.31694
chr1	138669601	138670000	0.697322	-1.20076	0.0377909	1	0.0913985	0.365148
chr1	138673601	138674000	0.000194867	-1.30663	0.0335022	1	0.0753403	0.343491
chr1	138710401	138710800	2.62348	-1.21291	0.00599746	1	0.2839	0.792177
chr1	138756001	138756400	3.27365	-1.19049	0.0131683	1	0.348075	0.904041
chr1	138785201	138785600	3.91322	-1.51077	0.00825582	1	0.101627	0.424601
chr1	138838401	138838800	9.55893	-1.18812	0.0427383	1	0.138991	0.414098
chr1	139041601	139042000	1.1635	-1.30651	0.0459177	1	0.0442563	0.279234
chr1	139090401	139090800	1.25988	-1.70186	0.0238478	1	0	0.225736
chr1	139198801	139199200	3.26097	-1.13549	0.042815	1	0.1157	0.356473
chr1	139239601	139240000	2.19275	-1.16094	0.0438834	1	0.112254	0.392095
chr1	139254401	139254800	1.14157	-1.15948	0.0377763	1	0.147344	0.477767
chr1	139402401	139402800	2.40939	-1.36237	0.0231288	1	0.109818	0.450526
chr1	139456401	139456800	1.65948	-1.57166	0.0143584	1	0.0486032	0.340731
chr1	139480001	139480400	4.90901	-1.58128	0.0237664	1	0.0238512	0.262074
chr1	140304401	140304800	0.835816	-1.64486	0.0174975	1	0.0238512	0.294567
chr1	140319201	140319600	1.59552	-1.49289	0.0318757	1	0.0204051	0.259314
chr1	140397201	140397600	1.10481	-1.09559	0.0191198	1	0.210545	0.590884
chr1	140935601	140936000	1.44173	-1.40385	0.0293796	1	0.0447067	0.295282
chr1	140951201	140951600	3.02053	-1.10207	0.0389091	1	0.1682	0.464811
chr1	141781201	141781600	0.700733	-1.29094	0.0238195	1	0.128364	0.465437
chr1	141910401	141910800	0.494992	-1.00955	0.0214372	1	0.27221	0.730054
chr1	142181601	142182000	2.08997	-1.67065	0.00908105	1	0.0505883	0.375741
chr1	142592801	142593200	1.72535	-1.1059	0.020269	1	0.237842	0.643986
chr1	142735601	142736000	2.49096	-1.10071	0.0144313	1	0.235297	0.614982
chr1	143118001	143118400	1.56202	-1.40873	0.0390388	1	0.0510387	0.298451
chr1	143170401	143170800	1.3061	-1.218	0.0197186	1	0.139551	0.476285
chr1	143216401	143216800	0.46983	-1.55299	0.0242106	1	0.0238512	0.284843
chr1	143288001	143288400	0.659092	-1.2887	0.015344	1	0.228965	0.754906
chr1	143627601	143628000	0.787147	-1.72892	0.00990513	1	0.0204051	0.319699
chr1	143710001	143710400	1.81251	-1.50263	0.0311714	1	0.0238512	0.247789
chr1	143720001	143720400	2.87565	-1.71255	0.00868226	1	0.0408102	0.36911
chr1	143879601	143880000	2.71924	-1.18397	0.00981793	1	0.268764	0.765396
chr1	143897201	143897600	2.09077	-1.06969	0.00531665	1	0.384626	0.92087
chr1	143952801	143953200	0.926652	-1.32524	0.0290756	1	0.0675473	0.34634
chr1	144163201	144163600	0.695954	-1.31984	0.0298123	1	0.0690083	0.3491
chr1	144407201	144407600	3.34355	-1.37794	0.0153234	1	0.0928594	0.389655
chr1	144491601	144492000	0.726279	-1.56403	0.0279688	1	0.0267372	0.293213
chr1	144554801	144555200	2.73755	-1.39065	0.031785	1	0.0744395	0.326356
chr1	144634401	144634800	1.71026	-1.16181	0.0481435	1	0.0885125	0.3491
chr1	144921201	144921600	2.3572	-2.08305	0.00104697	0.947353	0.0204051	0.398356
chr1	145613601	145614000	1.31233	-1.36246	0.00272806	1	0.211555	0.716011
chr1	145615201	145615600	1.10882	-1.403	0.0202848	1	0.0646613	0.355757
chr1	145633601	145634000	2.24806	-1.14087	0.0331638	1	0.146334	0.432344
chr1	145715201	145715600	0.28027	-1.25071	0.0455567	1	0.102077	0.381196
chr1	145894001	145894400	1.13129	-1.09045	0.0422826	1	0.142888	0.431539
chr1	146120801	146121200	7.25092	-1.58269	0.0295519	1	0.0243016	0.254025
chr1	146317201	146317600	0.795938	-1.45642	0.0331949	1	0.0486032	0.308174
chr1	146753601	146754000	0.92337	-1.87914	0.00587072	1	0.0243016	0.362785
chr1	146788801	146789200	2.11199	-1.46013	0.00638257	1	0.122032	0.493125
chr1	146838401	146838800	0.0780725	-1.20241	0.0105164	1	0.34423	0.955712
chr1	147005201	147005600	1.14098	-1.24965	0.0225589	1	0.165838	0.576625
chr1	147563601	147564000	0.784169	-1.05525	0.0438206	1	0.277642	0.742844
chr1	147764401	147764800	1.67271	-1.39676	0.00579056	1	0.143448	0.551134
chr1	147911601	147912000	0.188825	-1.19175	0.0384361	1	0.095295	0.374629
chr1	147917601	147918000	2.01256	-1.25005	0.0316747	1	0.0987411	0.371869
chr1	148034401	148034800	0.564967	-1.64054	0.0160693	1	0.0238512	0.293544
chr1	148084801	148085200	0.803989	-1.17094	0.0320519	1	0.119597	0.421816
chr1	148292001	148292400	1.32888	-1.82306	0.00544332	1	0.0238512	0.342469
chr1	148390401	148390800	0	-1.31335	0.00510063	1	0.268816	0.848244
chr1	148648801	148649200	0	-1.54608	0.0260532	1	0.0243016	0.283106
chr1	148884801	148885200	1.57208	-1.13068	0.0444573	1	0.122032	0.40394
chr1	148995601	148996000	0.50461	-1.29004	0.0486568	1	0.0447067	0.27434
chr1	149036801	149037200	1.52437	-1.71364	0.0245322	1	0	0.233389
chr1	149166001	149166400	0.305225	-1.08972	0.00175699	1	0.535705	1.34006
chr1	149235601	149236000	1.27493	-1.17212	0.000246461	0.587109	0.575106	1.4464
chr1	149617601	149618000	1.83416	-1.39284	0.0241215	1	0.0913985	0.432715
chr1	149750401	149750800	0.812985	-1.39696	0.020983	1	0.0714438	0.370451
chr1	149822401	149822800	3.58919	-1.4917	0.0204452	1	0.0447067	0.290388
chr1	149852801	149853200	1.18856	-1.00127	0.0451236	1	0.216353	0.562966
chr1	150068001	150068400	1.90871	-1.60085	0.0192674	1	0.0204051	0.2771
chr1	150198401	150198800	1.08723	-1.05748	0.032285	1	0.187254	0.522436
chr1	150330001	150330400	0.819946	-1.46673	0.0351952	1	0.0243016	0.255443
chr1	150518801	150519200	0.344911	-1.4575	0.0225208	1	0.0442563	0.325309
chr1	150574001	150574400	0.101779	-1.18758	0.0497975	1	0.102077	0.366976
chr1	150624401	150624800	3.20169	-1.5676	0.0174797	1	0.0486032	0.325399
chr1	150631201	150631600	6.24009	-1.13002	0.0434829	1	0.145883	0.410903
chr1	150706801	150707200	2.87562	-1.78003	0.0173089	1	0	0.238373
chr1	150765601	150766000	1.9227	-1.22325	0.00796343	1	0.211555	0.643054
chr1	150778001	150778400	3.14029	-1.26117	0.041273	1	0.0685578	0.300892
chr1	151003601	151004000	3.31123	-1.34612	0.0402737	1	0.0681074	0.321118
chr1	151020801	151021200	3.63728	-1.0319	0.0251722	1	0.283449	0.662667
chr1	151028401	151028800	2.03473	-1.02891	0.0228944	1	0.235297	0.600365
chr1	151060001	151060400	1.01464	-1.07378	0.0136024	1	0.389481	0.987285
chr1	151265601	151266000	3.05752	-1.15888	0.0259898	1	0.174081	0.479837
chr1	151268001	151268400	6.42626	-1.4705	0.0486889	1	0.0238512	0.213891
chr1	151308401	151308800	3.69122	-1.07736	0.0122802	1	0.278542	0.682484
chr1	151488801	151489200	0.995125	-1.27701	0.0270949	1	0.0918489	0.38057
chr1	151588401	151588800	3.93187	-1.27541	0.0407903	1	0.112364	0.405384
chr1	151738401	151738800	2.24557	-1.07427	0.0492945	1	0.147344	0.403965
chr1	151862001	151862400	4.32588	-1.10003	0.00575302	1	0.379159	0.907172
chr1	152065601	152066000	3.69957	-1.37435	4.87753e-05	0.302148	0.446292	1.30866
chr1	152322001	152322400	1.39516	-1.6549	0.0193312	1	0.0204051	0.280282
chr1	152388001	152388400	1.61192	-1.10246	0.022194	1	0.239193	0.644395
chr1	152396801	152397200	4.05082	-1.21544	0.031051	1	0.119597	0.392108
chr1	152401601	152402000	2.59602	-1.06974	0.0285554	1	0.217887	0.569597
chr1	152595601	152596000	0.553266	-1.22752	0.0352983	1	0.113715	0.426338
chr1	152734801	152735200	0.961793	-1.10787	0.0451569	1	0.113265	0.389655
chr1	152760401	152760800	0.11808	-1.45372	0.0371692	1	0.0238512	0.253705
chr1	152809201	152809600	1.94532	-1.4175	0.0139137	1	0.111804	0.505034
chr1	153064401	153064800	1.58863	-1.13206	0.0197573	1	0.180812	0.562659
chr1	153103601	153104000	0.948143	-1.28214	0.009761	1	0.167189	0.566467
chr1	153170001	153170400	5.33424	-1.58106	0.00176585	1	0.140452	0.598934
chr1	153218001	153218400	5.70182	-1.21832	0.0267235	1	0.185719	0.552769
chr1	153358401	153358800	2.86469	-1.03081	0.0357286	1	0.19059	0.492078
chr1	153566801	153567200	3.02387	-1.32094	0.00368773	1	0.221224	0.669605
chr1	153616001	153616400	2.7267	-1.21385	0.0371692	1	0.0889629	0.340731
chr1	153699601	153700000	0.425861	-1.77896	0.0164335	1	0	0.240442
chr1	153727601	153728000	1.71509	-1.44422	0.00606331	1	0.119597	0.517607
chr1	153740001	153740400	12.8663	-1.13517	0.00959971	1	0.252365	0.670933
chr1	153749201	153749600	7.42991	-1.16619	0.0492676	1	0.095295	0.313158
chr1	153800801	153801200	2.99422	-1.07239	0.0284345	1	0.226529	0.579755
chr1	153828001	153828400	3.13409	-1.27106	0.0226325	1	0.118696	0.4211
chr1	153839601	153840000	2.25372	-1.09021	0.0273603	1	0.236831	0.625268
chr1	153840801	153841200	2.69733	-1.28648	0.0252024	1	0.095295	0.366976
chr1	153980001	153980400	1.35093	-1.13494	0.0126139	1	0.2314	0.658706
chr1	154067201	154067600	1.63233	-1.36904	0.0164536	1	0.0948446	0.41305
chr1	154669201	154669600	0.346861	-1.55588	0.0271862	1	0.0243016	0.293213
chr1	154730801	154731200	2.02578	-1.18348	0.0103054	1	0.210995	0.629676
chr1	154764401	154764800	0.077043	-1.54655	0.0244901	1	0.0243016	0.27995
chr1	154918001	154918400	1.73868	-1.05977	0.00028422	0.619571	0.68747	1.58058
chr1	155128401	155128800	0.662559	-1.32948	0.0370061	1	0.0690083	0.365213
chr1	155216001	155216400	3.09864	-1.35087	1.60661e-08	0.00272612	0.995672	2.6385
chr1	155301201	155301600	2.36164	-1.44966	0.0241446	1	0.0442563	0.300892
chr1	155356001	155356400	0.382186	-1.05642	0.0400226	1	0.167299	0.483709
chr1	155458001	155458400	3.66223	-1.00427	0.0149712	1	0.463303	0.970522
chr1	155718801	155719200	1.65757	-1.00873	0.043772	1	0.229939	0.595458
chr1	155726801	155727200	3.9752	-1.2822	0.0185598	1	0.119597	0.417228
chr1	155748801	155749200	0.77391	-1.24025	0.049818	1	0.0738794	0.319074
chr1	155817201	155817600	2.42088	-1.10235	0.0481697	1	0.1157	0.361366
chr1	155886801	155887200	1.01981	-1.04144	0.0457745	1	0.208669	0.565444
chr1	155919601	155920000	0.385918	-1.67811	0.0265888	1	0	0.215629
chr1	156245201	156245600	2.04829	-1.43269	0.0264544	1	0.0447067	0.298758
chr1	156266401	156266800	1.09969	-1.26378	0.0111876	1	0.177475	0.623134
chr1	156274401	156274800	2.95327	-1.20632	0.0375852	1	0.112814	0.405678
chr1	156325601	156326000	5.32304	-1.11913	0.0407156	1	0.173631	0.472465
chr1	156444001	156444400	1.57378	-1.61478	0.00864488	1	0.0646613	0.419388
chr1	156626001	156626400	2.9885	-1.56136	0.00795222	1	0.0748899	0.395571
chr1	156665601	156666000	2.91115	-1.56487	0.0106785	1	0.147795	0.595483
chr1	156726401	156726800	1.75296	-1.33386	0.0173171	1	0.11626	0.466242
chr1	156898001	156898400	2.43053	-1.11296	0.036161	1	0.185159	0.516827
chr1	157065201	157065600	2.99466	-1.30194	0.0269004	1	0.0850664	0.373607
chr1	157104801	157105200	4.27982	-1.14407	0.0478186	1	0.112814	0.357801
chr1	157119601	157120000	1.24097	-1.28499	0.0283521	1	0.0957454	0.390051
chr1	157645201	157645600	0.921765	-1.22873	0.0212528	1	0.166739	0.541257
chr1	157703601	157704000	3.71447	-1.16058	0.0493544	1	0.0918489	0.31694
chr1	157804801	157805200	3.7674	-1.14514	0.0344046	1	0.187144	0.498274
chr1	157806001	157806400	2.92519	-1.32774	0.0139545	1	0.112814	0.429494
chr1	157900801	157901200	0.236248	-1.45697	0.0287372	1	0.0408102	0.323967
chr1	157901601	157902000	4.09558	-1.01647	0.000971065	0.922196	0.624218	1.35383
chr1	157945601	157946000	1.85641	-1.33594	0.042635	1	0.0408102	0.2771
chr1	157962801	157963200	2.40079	-1.35591	0.0473779	1	0.0471422	0.264144
chr1	158031601	158032000	3.05886	-1.1356	0.0226517	1	0.215902	0.576573
chr1	158162001	158162400	1.0002	-1.328	0.0291687	1	0.0709934	0.356843
chr1	158266801	158267200	1.71482	-1.13154	4.24185e-06	0.0868264	0.990424	2.39986
chr1	158420401	158420800	1.24926	-1.00962	0.0384242	1	0.194487	0.503232
chr1	158514401	158514800	0.589095	-1.46162	0.0357977	1	0.0204051	0.252683
chr1	158518801	158519200	1.57423	-1.1436	0.0108095	1	0.232411	0.659012
chr1	158538801	158539200	1.62413	-1.0775	0.0352362	1	0.196472	0.537833
chr1	158838801	158839200	3.54748	-1.50244	0.0118953	1	0.0748899	0.358517
chr1	159064401	159064800	1.55505	-1.15356	0.0488562	1	0.092409	0.336859
chr1	159086401	159086800	1.421	-1.77464	0.00451388	1	0.0471422	0.41558
chr1	159109201	159109600	1.54019	-1.443	0.016671	1	0.193135	0.714428
chr1	159147601	159148000	1.48043	-1.12387	0.0445342	1	0.11525	0.377414
chr1	159154801	159155200	3.29938	-1.39697	0.0349194	1	0.0505883	0.263837
chr1	159388001	159388400	1.24305	-1.44702	0.00041738	0.698963	0.268366	0.935551
chr1	159440801	159441200	0.612383	-1.53047	0.0100835	1	0.0681074	0.422122
chr1	159487201	159487600	1.4224	-1.34364	0.0330796	1	0.0612153	0.341447
chr1	159530801	159531200	0.836578	-1.68891	0.0253387	1	0	0.222976
chr1	159549201	159549600	1.92727	-1.02669	0.0399004	1	0.208109	0.536134
chr1	159572801	159573200	0.285504	-1.39524	0.0116113	1	0.112814	0.487516
chr1	159895601	159896000	4.14013	-1.06501	0.0450767	1	0.300068	0.715922
chr1	159979601	159980000	1.18395	-1.25453	0.0491368	1	0.0748899	0.324376
chr1	160028001	160028400	1.63447	-1.22522	0.0241091	1	0.145883	0.477384
chr1	160081201	160081600	1.21039	-1.44009	0.000978298	0.925188	0.217327	0.780639
chr1	160117601	160118000	0.0490081	-1.37047	0.0349063	1	0.0505883	0.305785
chr1	160486801	160487200	2.16971	-1.57673	0.0222405	1	0.0534743	0.329206
chr1	160732801	160733200	2.73909	-1.38082	0.03775	1	0.0486032	0.275362
chr1	161019601	161020000	2.79975	-1.63303	0.0107703	1	0.0675473	0.426799
chr1	161076001	161076400	1.79172	-1.12263	0.0489715	1	0.143898	0.449695
chr1	161158401	161158800	1.88228	-1.50698	0.0105818	1	0.0685578	0.402918
chr1	161215601	161216000	4.04406	-1.09494	0.0292173	1	0.236307	0.607802
chr1	161394401	161394800	3.3214	-1.10882	0.0353535	1	0.17448	0.507819
chr1	161566801	161567200	0.116132	-1.17286	0.0329515	1	0.162392	0.548336
chr1	161578801	161579200	2.2587	-1.18668	0.049724	1	0.0991915	0.34358
chr1	161642401	161642800	2.7948	-1.21691	0.0429304	1	0.0889629	0.343887
chr1	161654801	161655200	1.39464	-1.94981	0.000403531	0.689993	0.0724543	0.573098
chr1	161669601	161670000	2.19005	-1.61583	0.0181055	1	0.0204051	0.2771
chr1	161815601	161816000	1.38883	-1.22791	0.0271974	1	0.188715	0.608325
chr1	161828401	161828800	0.19259	-1.4554	0.0146394	1	0.0714438	0.393131
chr1	161874001	161874400	1.24391	-1.2471	0.0263289	1	0.124468	0.442757
chr1	161905201	161905600	0.543705	-1.4953	0.00779911	1	0.122032	0.528377
chr1	161971201	161971600	2.91405	-1.03419	0.0397423	1	0.184258	0.488116
chr1	162134801	162135200	0.878559	-1.40772	0.0158504	1	0.0967559	0.442757
chr1	162589601	162590000	2.20575	-1.07335	0.0474244	1	0.157521	0.468912
chr1	162640401	162640800	3.81179	-1.11689	0.0123206	1	0.318938	0.823302
chr1	162745601	162746000	1.03897	-1.2521	0.0465437	1	0.0714438	0.333358
chr1	162751601	162752000	5.24844	-1.04809	0.040864	1	0.20912	0.522756
chr1	162832801	162833200	4.48486	-1.12594	0.0433568	1	0.147344	0.404681
chr1	162857201	162857600	0.662264	-1.16747	0.032996	1	0.1157	0.406815
chr1	162910001	162910400	1.18971	-1.16218	0.00392888	1	0.316519	0.855808
chr1	162982001	162982400	1.59747	-1.49379	0.020103	1	0.0481528	0.327136
chr1	163179601	163180000	1.21579	-1.41253	0.016206	1	0.0957454	0.42745
chr1	163185201	163185600	2.36392	-1.11711	0.0218489	1	0.19115	0.529783
chr1	163222801	163223200	1.32441	-1.55766	0.014904	1	0.0505883	0.339619
chr1	163564801	163565200	1.47692	-1.22474	0.0332153	1	0.095295	0.372891
chr1	163640401	163640800	1.79714	-1.04251	0.049524	1	0.174081	0.466152
chr1	163653601	163654000	2.04375	-1.29301	0.0378902	1	0.0646613	0.316633
chr1	163655601	163656000	2.70577	-1.39707	0.0485959	1	0.0918489	0.413025
chr1	163668401	163668800	1.39462	-1.34158	0.0277943	1	0.0685578	0.351553
chr1	163691201	163691600	1.08454	-1.60719	0.0199147	1	0.0477023	0.353304
chr1	163730001	163730400	4.86467	-1.21021	0.0462415	1	0.122483	0.389336
chr1	163891601	163892000	2.02505	-1.2465	0.0218297	1	0.139101	0.467916
chr1	163943201	163943600	0.158244	-1.40031	0.00703318	1	0.171086	0.631119
chr1	163957601	163958000	1.22535	-1.16664	0.0140085	1	0.186694	0.586757
chr1	164001601	164002000	1.8532	-1.61869	0.0130556	1	0.0724543	0.426325
chr1	164079601	164080000	3.26429	-1.04272	0.034228	1	0.19014	0.478725
chr1	164192401	164192800	4.00138	-1.4275	0.0233506	1	0.0720039	0.334815
chr1	164241201	164241600	2.02113	-1.34274	0.0412472	1	0.0447067	0.266993
chr1	164434401	164434800	3.06104	-1.17813	0.0330031	1	0.15651	0.501775
chr1	164495601	164496000	1.7952	-1.05736	0.00460425	1	0.484828	1.1337
chr1	164552801	164553200	3.17595	-1.03438	0.0292426	1	0.237842	0.588495
chr1	164620801	164621200	1.07757	-1.62541	0.00986972	1	0.0477023	0.367998
chr1	164714401	164714800	0.515173	-1.31409	0.0352995	1	0.0681074	0.339619
chr1	165099601	165100000	0.557204	-1.30684	0.0246267	1	0.136215	0.52733
chr1	165106401	165106800	2.77247	-1.55265	0.0363683	1	0.0238512	0.255749
chr1	165252801	165253200	1.78438	-1.16527	0.0472444	1	0.095295	0.352576
chr1	165320401	165320800	2.54559	-1.44195	0.0428993	1	0.0267372	0.229914
chr1	165393201	165393600	1.17326	-1.13365	0.0417835	1	0.177366	0.567949
chr1	165441601	165442000	1.33411	-1.05421	0.0240946	1	0.208109	0.559119
chr1	165478801	165479200	1.63195	-1.81629	0.0134792	1	0	0.249833
chr1	165484001	165484400	1.49619	-1.76187	0.000810659	0.877723	0.0918489	0.583601
chr1	165520401	165520800	3.1594	-1.72087	0.00707062	1	0.0510387	0.382372
chr1	165522801	165523200	1.48155	-1.63761	0.0102098	1	0.0510387	0.362082
chr1	165550401	165550800	2.11951	-1.51556	0.0317824	1	0.0238512	0.240442
chr1	165714401	165714800	2.40238	-1.10528	0.0251088	1	0.244463	0.682152
chr1	165804001	165804400	2.33334	-1.38613	0.0212802	1	0.0685578	0.340731
chr1	165830001	165830400	3.35243	-1.64193	0.0130899	1	0.0477023	0.334815
chr1	165856801	165857200	1.81015	-1.39514	0.0260481	1	0.0963055	0.43619
chr1	166016401	166016800	2.283	-1.11255	0.0214947	1	0.188154	0.526308
chr1	166068801	166069200	2.86058	-1.19903	0.0410533	1	0.170635	0.503845
chr1	166069601	166070000	2.95928	-1.38965	0.0340944	1	0.0505883	0.268731
chr1	166077601	166078000	2.77516	-1.45341	0.0411819	1	0.0243016	0.232048
chr1	166152801	166153200	4.83572	-1.47417	0.000863502	0.89513	0.256712	0.849112
chr1	166157201	166157600	2.75949	-1.46998	0.0230434	1	0.0471422	0.298758
chr1	166344401	166344800	3.37703	-1.06696	0.011826	1	0.32471	0.794081
chr1	166496401	166496800	0.858821	-1.23713	0.0232407	1	0.11525	0.447651
chr1	166521201	166521600	2.9226	-1.19882	0.0125336	1	0.250795	0.706198
chr1	167214801	167215200	0.817314	-1.20709	0.0414539	1	0.0894133	0.375345
chr1	167326001	167326400	3.48781	-1.12526	0.0351972	1	0.143448	0.413357
chr1	167491201	167491600	3.12899	-1.29758	0.0305489	1	0.101627	0.36097
chr1	167563601	167564000	3.94959	-1.06353	0.0489686	1	0.135655	0.396287
chr1	167567201	167567600	1.72025	-1.44936	0.00365028	1	0.137116	0.566467
chr1	167615201	167615600	2.87681	-1.55735	0.024893	1	0.0238512	0.254421
chr1	167746801	167747200	3.26223	-1.76059	0.0020843	1	0.0685578	0.448699
chr1	167765201	167765600	3.35027	-1.82308	0.00137668	1	0.0690083	0.488922
chr1	168064801	168065200	1.28055	-1.03693	0.00116308	0.972826	0.587718	1.37344
chr1	168084401	168084800	0.656011	-1.39192	0.0272604	1	0.0612153	0.357495
chr1	168235201	168235600	1.20102	-1.00813	0.0387817	1	0.184258	0.50741
chr1	168468801	168469200	1.92007	-1.32092	0.0220332	1	0.17493	0.636077
chr1	168490801	168491200	1.45314	-1.22305	0.0350984	1	0.092409	0.360651
chr1	168581601	168582000	2.2645	-1.25635	0.0362863	1	0.101627	0.356473
chr1	168698001	168698400	1.23095	-1.4086	0.018387	1	0.0709934	0.378501
chr1	168824001	168824400	1.02652	-1.16348	0.0386652	1	0.137566	0.482661
chr1	168884001	168884400	1.96022	-1.28673	0.0435593	1	0.0646613	0.317336
chr1	169018401	169018800	1.96066	-1.73193	0.0214149	1	0	0.226438
chr1	169218001	169218400	0.905062	-1.53232	0.00737766	1	0.108918	0.562033
chr1	169261201	169261600	1.85527	-1.33072	0.0499872	1	0.0510387	0.267313
chr1	169302401	169302800	1.87274	-1.28401	0.0362362	1	0.0646613	0.326421
chr1	169482001	169482400	2.83767	-1.02079	0.0288686	1	0.240728	0.574836
chr1	169721601	169722000	1.99992	-1.1274	0.0185048	1	0.210995	0.574542
chr1	169748401	169748800	2.56424	-1.41524	0.0167953	1	0.0879524	0.406099
chr1	169754801	169755200	1.83563	-1.01183	0.0291123	1	0.248469	0.637035
chr1	169858001	169858400	1.75441	-1.20466	0.0288401	1	0.112814	0.411709
chr1	169978401	169978800	1.02909	-1.17905	0.0463542	1	0.113265	0.414558
chr1	170074401	170074800	4.64949	-1.0903	0.000272552	0.611808	0.792382	1.78015
chr1	170293601	170294000	1.12211	-1.06648	0.0498784	1	0.200819	0.551505
chr1	170318001	170318400	3.62528	-1.01794	0.00619767	1	0.460925	1.0221
chr1	170335601	170336000	2.09441	-1.61034	0.0188779	1	0.0267372	0.275362
chr1	170392001	170392400	2.34678	-1.2516	0.00220493	1	0.303294	0.878257
chr1	170416401	170416800	2.61666	-1.07678	0.0290612	1	0.187254	0.510886
chr1	170420801	170421200	1.94333	-1.27779	0.0181992	1	0.119597	0.427361
chr1	170516001	170516400	2.23829	-1.06965	0.0395067	1	0.15651	0.471046
chr1	170562001	170562400	1.48785	-1.00676	0.048821	1	0.202227	0.535418
chr1	170604801	170605200	2.78762	-1.2489	0.0439778	1	0.0646613	0.295998
chr1	170674401	170674800	2.21614	-1.03847	0.0216729	1	0.237732	0.586386
chr1	170686801	170687200	3.03772	-1.55797	0.00982103	1	0.0748899	0.37528
chr1	170825601	170826000	0.122496	-1.23153	0.0497146	1	0.0773255	0.32918
chr1	170908401	170908800	12.0243	-1.0545	0.0320443	1	0.215342	0.550789
chr1	171090801	171091200	1.23293	-1.39631	0.0315895	1	0.0510387	0.304763
chr1	171183601	171184000	1.99194	-1.22569	0.0164701	1	0.244515	0.689154
chr1	171265201	171265600	0.747292	-1.39433	0.0208444	1	0.0681074	0.367282
chr1	171372401	171372800	3.13033	-1.64081	0.0100248	1	0.0505883	0.333703
chr1	171402001	171402400	2.49053	-1.00599	0.04808	1	0.237172	0.579819
chr1	171425601	171426000	1.92712	-1.31104	0.0252333	1	0.0977306	0.38057
chr1	171746801	171747200	1.5329	-1.4015	0.0403676	1	0.0505883	0.290082
chr1	171800801	171801200	0.550032	-1.24018	0.0462705	1	0.0748899	0.337946
chr1	171929601	171930000	0.59989	-1.37787	0.0362876	1	0.0486032	0.295282
chr1	172104001	172104400	3.28454	-1.73743	0.0142573	1	0.0267372	0.279885
chr1	172117601	172118000	2.32206	-1.43039	0.0429014	1	0.0204051	0.227154
chr1	172124401	172124800	3.2314	-1.2313	0.0353203	1	0.0889629	0.339313
chr1	172242001	172242400	0.0156861	-1.53726	0.0184314	1	0.0481528	0.36419
chr1	172314401	172314800	3.02093	-1.43237	0.00656587	1	0.195912	0.673873
chr1	172354801	172355200	1.36906	-1.02914	0.0167345	1	0.277568	0.717813
chr1	172428401	172428800	1.8188	-1.02073	0.0370562	1	0.208109	0.537769
chr1	172457201	172457600	1.51991	-1.51789	0.032842	1	0.0773255	0.396708
chr1	172511601	172512000	2.82459	-1.21238	0.0134316	1	0.212456	0.594065
chr1	172572401	172572800	2.60744	-1.10643	0.0392159	1	0.197372	0.506324
chr1	172643601	172644000	1.00289	-1.94116	0.00193421	1	0.0481528	0.471391
chr1	172698801	172699200	3.32438	-1.34783	0.0272471	1	0.0748899	0.327443
chr1	172784001	172784400	0.188409	-1.23301	0.0460078	1	0.0651118	0.325705
chr1	172897601	172898000	0.601186	-1.38021	0.0376244	1	0.0477023	0.301607
chr1	172906801	172907200	0.88321	-1.5671	0.0288054	1	0.0204051	0.282799
chr1	173120801	173121200	1.29459	-1.0492	0.0265752	1	0.237732	0.650362
chr1	173196401	173196800	0.7217	-1.68675	0.0243275	1	0	0.228176
chr1	173317201	173317600	2.42496	-1.03037	0.0187763	1	0.338349	0.795423
chr1	173433201	173433600	1.40957	-1.39775	0.0485059	1	0.0408102	0.289763
chr1	173438401	173438800	2.80997	-1.05584	0.013788	1	0.280003	0.673719
chr1	173705201	173705600	0.309955	-1.14854	0.010892	1	0.277568	0.777508
chr1	174172001	174172400	0	-1.12999	0.0314946	1	0.143448	0.459827
chr1	174199201	174199600	1.99671	-1.27325	0.0266065	1	0.118136	0.424997
chr1	174206801	174207200	4.13925	-1.3919	0.00427605	1	0.166288	0.574925
chr1	174346001	174346400	1.97168	-1.30426	0.0363613	1	0.100617	0.382308
chr1	174392801	174393200	1.84986	-1.56371	0.00416752	1	0.0918489	0.486468
chr1	174503601	174504000	4.86881	-1.57914	0.0241199	1	0.0243016	0.243202
chr1	174886801	174887200	0	-1.11007	0.0240628	1	0.219763	0.601719
chr1	174974401	174974800	2.32102	-1.36889	0.0371498	1	0.0646613	0.319725
chr1	175422801	175423200	2.76302	-1.07671	0.0434214	1	0.199808	0.505685
chr1	175619201	175619600	0.501833	-1.18107	0.0271463	1	0.154075	0.540912
chr1	175667201	175667600	3.00677	-1.40163	0.0391642	1	0.0408102	0.290453
chr1	175749601	175750000	3.40856	-1.57188	0.0237227	1	0.0238512	0.259314
chr1	175774001	175774400	2.45367	-1.45496	0.0238862	1	0.0442563	0.307523
chr1	176124401	176124800	3.46683	-1.06612	0.0120855	1	0.321374	0.779923
chr1	176409601	176410000	0.901074	-1.46905	0.0356554	1	0.0238512	0.256158
chr1	176418401	176418800	1.17271	-1.01794	0.0465453	1	0.163402	0.47318
chr1	176633601	176634000	1.0342	-1.46829	0.0431269	1	0.0267372	0.246767
chr1	176696801	176697200	1.45742	-1.31772	0.0452707	1	0.0481528	0.285866
chr1	176724401	176724800	1.55259	-1.10747	0.0353729	1	0.146334	0.435104
chr1	177084801	177085200	0.6973	-1.06262	0.0472942	1	0.164754	0.480463
chr1	177249601	177250000	0.754116	-1.35457	0.0426129	1	0.100617	0.438234
chr1	177338801	177339200	12.2169	-1.41227	0.0319192	1	0.0408102	0.268731
chr1	177443201	177443600	9.3848	-1.45431	0.0021092	1	0.184708	0.650733
chr1	177444001	177444400	3.71393	-1.312	0.0128843	1	0.139101	0.480553
chr1	177447601	177448000	4.74687	-1.11378	0.036501	1	0.167299	0.441671
chr1	177492001	177492400	1.4234	-1.31121	0.0236184	1	0.113715	0.446258
chr1	177549201	177549600	0.553018	-1.19791	0.0200677	1	0.140002	0.488922
chr1	177573201	177573600	5.76619	-1.76195	0.00889708	1	0.0243016	0.299869
chr1	177600401	177600800	2.1018	-1.34726	0.0473019	1	0.0505883	0.27719
chr1	177632401	177632800	2.47089	-1.12255	0.0217916	1	0.193586	0.529783
chr1	177724801	177725200	3.0325	-1.11601	0.0373811	1	0.139551	0.422212
chr1	178199601	178200000	0.811265	-1.27007	0.031333	1	0.095295	0.37804
chr1	178505601	178506000	3.91377	-1.25714	0.0189478	1	0.138541	0.466242
chr1	178749601	178750000	3.73767	-1.47467	0.0285649	1	0.223135	0.765486
chr1	178972001	178972400	5.29874	-1.04645	0.000121364	0.447292	0.984957	2.12473
chr1	179070801	179071200	0.941959	-1.20657	0.0437251	1	0.098181	0.370847
chr1	179278001	179278400	2.31286	-1.23544	0.0211842	1	0.153624	0.509799
chr1	179296401	179296800	0.642088	-1.39772	0.0273334	1	0.0681074	0.374233
chr1	179314401	179314800	0.643929	-1.46103	0.0388266	1	0.0204051	0.245336
chr1	179712801	179713200	3.66385	-1.12936	0.0281316	1	0.254277	0.667561
chr1	179753601	179754000	4.63485	-1.52866	0.00298988	1	0.138991	0.559835
chr1	179825201	179825600	1.30161	-1.11879	0.0489993	1	0.123043	0.397398
chr1	179961601	179962000	0.920852	-1.3649	0.0200202	1	0.105472	0.484731
chr1	180197201	180197600	1.10386	-1.47577	0.0350264	1	0.0204051	0.265946
chr1	180204801	180205200	0.63756	-1.46159	0.0391657	1	0.0267372	0.251661
chr1	180231201	180231600	3.44284	-1.08114	0.0255078	1	0.242639	0.596263
chr1	180337201	180337600	0.497218	-1.19697	0.0388925	1	0.098181	0.374629
chr1	180636801	180637200	2.46338	-1.53723	0.0273018	1	0.0238512	0.247074
chr1	180650401	180650800	1.55639	-1.83223	0.00614077	1	0.0267372	0.350212
chr1	180785601	180786000	2.17607	-1.00012	0.00878446	1	0.398699	0.888325
chr1	180844801	180845200	2.68348	-1.07611	0.0255363	1	0.204663	0.571335
chr1	180984001	180984400	1.26991	-1.63219	0.00924116	1	0.0408102	0.363104
chr1	181088801	181089200	2.00262	-1.11996	0.0451896	1	0.233312	0.64589
chr1	181146001	181146400	1.84062	-1.85482	0.00666139	1	0.0243016	0.366235
chr1	181288801	181289200	1.82834	-1.07883	0.0108621	1	0.300068	0.773701
chr1	181376401	181376800	4.25717	-1.09826	0.0345724	1	0.269376	0.681105
chr1	181412801	181413200	3.08703	-1.20201	0.0292887	1	0.112814	0.389655
chr1	181530401	181530800	1.86279	-1.49723	0.00835688	1	0.109368	0.512329
chr1	181578401	181578800	3.86157	-1.39081	0.0173388	1	0.125478	0.443498
chr1	181648401	181648800	3.29329	-1.13622	0.0432245	1	0.122483	0.367998
chr1	181663601	181664000	0.514399	-1.30482	0.0488543	1	0.0724543	0.337255
chr1	181694001	181694400	2.7049	-1.28821	0.028219	1	0.0885125	0.370042
chr1	181706801	181707200	3.37121	-1.22044	0.0173997	1	0.267339	0.780077
chr1	181709201	181709600	3.74787	-1.41942	0.00341155	1	0.219312	0.724751
chr1	181853201	181853600	5.98715	-1.06613	0.0486432	1	0.143448	0.38333
chr1	181940001	181940400	1.1149	-1.13822	0.0293186	1	0.157521	0.52006
chr1	182027601	182028000	2.98432	-1.48124	0.0180574	1	0.0685578	0.349432
chr1	182039201	182039600	1.87736	-1.50186	0.000574481	0.785415	0.228514	0.85582
chr1	182044401	182044800	3.41704	-1.17096	7.66051e-05	0.374045	0.670459	1.61553
chr1	182056001	182056400	7.03043	-1.20296	0.0092557	1	0.210995	0.586693
chr1	182092401	182092800	2.64423	-1.01655	0.0343572	1	0.213431	0.529477
chr1	182148401	182148800	1.66288	-1.4952	0.0323191	1	0.0238512	0.24494
chr1	182256801	182257200	2.74366	-1.02575	0.0337756	1	0.262992	0.669605
chr1	182404401	182404800	1.25237	-1.26133	0.0437602	1	0.154075	0.549626
chr1	182487201	182487600	2.57584	-1.24405	0.0255479	1	0.119597	0.3952
chr1	182697201	182697600	2.5344	-1.14003	0.0339412	1	0.261059	0.699529
chr1	182948801	182949200	0.657515	-1.46455	0.0164145	1	0.0753403	0.399136
chr1	183122001	183122400	2.54566	-1.15754	0.0303818	1	0.143448	0.43012
chr1	183131601	183132000	2.90978	-1.0029	0.0109226	1	0.604337	1.31488
chr1	183152001	183152400	2.32055	-1.1859	0.0178506	1	0.166288	0.51017
chr1	183241601	183242000	0.875877	-1.20409	0.0402868	1	0.092409	0.365544
chr1	183281201	183281600	3.60764	-1.20315	0.0173549	1	0.197372	0.535328
chr1	183415201	183415600	1.75507	-1.06201	0.0461066	1	0.357837	0.927143
chr1	183536401	183536800	3.46157	-1.13166	0.0409624	1	0.13367	0.429559
chr1	183546801	183547200	2.25897	-1.38013	0.0313608	1	0.0714438	0.347669
chr1	183585601	183586000	2.63866	-1.26722	0.00439928	1	0.255811	0.769574
chr1	183658801	183659200	2.5825	-1.54467	0.0167428	1	0.0505883	0.327136
chr1	183744001	183744400	1.60428	-1.29836	0.0418466	1	0.0885125	0.378756
chr1	183750801	183751200	0.365568	-1.10996	0.0355528	1	0.165728	0.499757
chr1	183770001	183770400	0.102915	-1.26879	0.0372089	1	0.125478	0.445862
chr1	183892801	183893200	0.372281	-1.38747	0.0212112	1	0.0748899	0.377785
chr1	183966401	183966800	2.28308	-1.303	0.0364047	1	0.0748899	0.312761
chr1	183987601	183988000	3.73683	-1.56469	0.0369326	1	0.0477023	0.321207
chr1	183994001	183994400	1.8013	-1.08505	0.011866	1	0.285435	0.723448
chr1	184093201	184093600	2.00287	-1.17221	0.0491077	1	0.0991915	0.333703
chr1	184141201	184141600	4.34813	-1.12234	0.00868364	1	0.288771	0.706901
chr1	184159201	184159600	1.47562	-1.34208	0.0276314	1	0.0714438	0.334815
chr1	184253601	184254000	3.31915	-1.12228	0.0369255	1	0.148769	0.420078
chr1	184334001	184334400	0.740005	-2.12883	0.00235394	1	0	0.352665
chr1	184509601	184510000	4.04845	-1.3883	0.0226804	1	0.0977306	0.405358
chr1	184536801	184537200	2.48843	-1.00218	0.0422297	1	0.211555	0.509173
chr1	184714401	184714800	2.27908	-1.74056	0.0236058	1	0	0.210019
chr1	184773601	184774000	1.82457	-1.16592	0.0477092	1	0.0889629	0.338993
chr1	184793601	184794000	3.67294	-1.34859	0.0394597	1	0.0777759	0.324593
chr1	184890801	184891200	4.46739	-1.4096	0.00950712	1	0.118136	0.461961
chr1	185010001	185010400	5.38171	-1.92227	0.00325229	1	0.0204051	0.352972
chr1	185238401	185238800	2.18689	-1.21747	0.0494273	1	0.0709934	0.290388
chr1	185240401	185240800	3.0063	-1.19894	0.0307293	1	0.123043	0.389655
chr1	185403201	185403600	1.61354	-1.00651	0.0295282	1	0.235747	0.585364
chr1	185465201	185465600	1.57466	-1.96551	0.000817437	0.880087	0.0471422	0.478725
chr1	185553601	185554000	2.559	-1.19198	0.0117779	1	0.229939	0.656648
chr1	185611201	185611600	0.981106	-1.32639	0.0281582	1	0.0685578	0.339709
chr1	185632001	185632400	2.33909	-1.46428	0.0186367	1	0.0685578	0.369429
chr1	185714401	185714800	2.90858	-1.34961	0.036535	1	0.109818	0.447434
chr1	185741201	185741600	1.76219	-1.24665	0.0224654	1	0.167189	0.535009
chr1	185817601	185818000	2.41214	-1.27561	0.0326575	1	0.0987411	0.383395
chr1	185869201	185869600	2.93536	-1.1284	2.01665e-05	0.195668	0.84353	1.9553
chr1	186033201	186033600	1.03272	-1.33321	0.00674153	1	0.167749	0.590168
chr1	186043201	186043600	1.73168	-1.4272	0.0184001	1	0.0720039	0.361366
chr1	186070801	186071200	0.457583	-1.09604	0.0495889	1	0.116151	0.387202
chr1	186220401	186220800	3.40448	-1.21118	0.0385943	1	0.112364	0.391699
chr1	186260401	186260800	0.119649	-1.50812	0.0284353	1	0.0505883	0.322881
chr1	186422801	186423200	3.7801	-1.40108	0.0387681	1	0.0442563	0.261078
chr1	186534801	186535200	2.42404	-1.45663	0.0281111	1	0.148245	0.561573
chr1	186598001	186598400	7.11119	-1.57472	0.0151629	1	0.098181	0.453209
chr1	186600801	186601200	1.59553	-1.17037	0.0461056	1	0.144458	0.463789
chr1	186626801	186627200	1.96144	-1.29476	0.0466367	1	0.0738794	0.335812
chr1	186635601	186636000	1.39792	-1.16408	0.0277801	1	0.146334	0.47594
chr1	186733601	186734000	3.02552	-1.55655	0.0288631	1	0.0267372	0.238308
chr1	186790001	186790400	3.65275	-1.16006	0.0490344	1	0.095295	0.333052
chr1	186806001	186806400	1.31169	-1.01046	0.0191269	1	0.334488	0.798527
chr1	186822801	186823200	4.67751	-1.51185	0.0108888	1	0.0894133	0.417254
chr1	186842401	186842800	2.94337	-1.14025	0.049473	1	0.213467	0.589913
chr1	186858801	186859200	6.41192	-1.05172	0.0475841	1	0.463759	1.0633
chr1	187012801	187013200	1.87676	-1.14279	0.00875928	1	0.259708	0.706595
chr1	187335201	187335600	3.19863	-1.20361	0.0392064	1	0.120157	0.393527
chr1	187357201	187357600	2.19091	-1.52348	0.0298072	1	0.0204051	0.256555
chr1	187384401	187384800	3.00466	-1.43201	0.0169595	1	0.0996419	0.412335
chr1	187402001	187402400	2.36565	-1.45362	0.0198558	1	0.0720039	0.352907
chr1	187535201	187535600	3.05863	-1.56251	0.0253532	1	0.0238512	0.243202
chr1	187620001	187620400	3.10421	-1.07182	0.0340577	1	0.234737	0.58576
chr1	187690801	187691200	1.17973	-1.85003	0.000824325	0.881244	0.0933098	0.632206
chr1	187736001	187736400	0.893816	-1.46512	0.0385657	1	0.0238512	0.238308
chr1	187760801	187761200	3.59996	-1.27887	0.0190071	1	0.122032	0.411313
chr1	187770801	187771200	2.06103	-1.03964	0.0369904	1	0.276217	0.711643
chr1	187834401	187834800	2.28129	-1.1153	0.0310058	1	0.19014	0.536325
chr1	187863201	187863600	1.43242	-1.07101	0.0265977	1	0.187704	0.532543
chr1	187946801	187947200	0.0628008	-1.04942	0.0439309	1	0.167189	0.474228
chr1	187992801	187993200	3.80314	-1.1624	0.0178283	1	0.194036	0.547633
chr1	188035601	188036000	2.71728	-1.20363	0.0238685	1	0.162952	0.500779
chr1	188052001	188052400	4.00565	-1.13569	0.0201752	1	0.246033	0.662577
chr1	188068801	188069200	5.61926	-1.00204	0.0326523	1	0.286786	0.665708
chr1	188090001	188090400	1.77889	-1.65155	0.00176463	1	0.11525	0.59137
chr1	188113601	188114000	2.08614	-1.24021	0.0449317	1	0.0942845	0.350148
chr1	188399601	188400000	3.82284	-1.41881	0.0422354	1	0.0729048	0.340015
chr1	188421601	188422000	2.51611	-1.63417	0.0173614	1	0.0204051	0.277816
chr1	188566401	188566800	3.25906	-1.13585	0.0480195	1	0.1157	0.370438
chr1	188639601	188640000	0.530117	-1.37156	0.040441	1	0.0481528	0.287935
chr1	188650401	188650800	2.43443	-1.05068	0.0200734	1	0.23095	0.597911
chr1	188656001	188656400	5.21727	-1.43476	0.0218576	1	0.0744395	0.348384
chr1	188754401	188754800	2.99613	-1.55797	0.0284337	1	0.0243016	0.245336
chr1	188814801	188815200	1.87533	-1.50595	0.0304403	1	0.0204051	0.247789
chr1	188830401	188830800	3.5908	-1.23588	0.0369681	1	0.101627	0.345228
chr1	188833601	188834000	5.63018	-1.12181	0.027141	1	0.163402	0.456046
chr1	188840401	188840800	3.6419	-2.23791	0.0011785	0.976384	0	0.3491
chr1	189205201	189205600	3.30052	-1.04354	0.033769	1	0.188154	0.475965
chr1	189266001	189266400	2.11544	-1.28863	0.0434111	1	0.0681074	0.304699
chr1	189378801	189379200	2.51008	-1.09265	0.0291749	1	0.25379	0.66337
chr1	189383201	189383600	1.99657	-1.17507	0.0455261	1	0.0918489	0.339313
chr1	189484801	189485200	1.29821	-1.63274	0.00859062	1	0.0471422	0.363104
chr1	189548401	189548800	2.32629	-1.14829	0.0433779	1	0.146784	0.444585
chr1	189552801	189553200	3.29924	-1.12002	0.0396956	1	0.146784	0.409575
chr1	189700401	189700800	5.61537	-1.20652	0.0313326	1	0.132659	0.449479
chr1	189708801	189709200	3.40099	-1.51072	0.00697878	1	0.0913985	0.438579
chr1	189760801	189761200	4.54731	-1.01118	0.015141	1	0.480336	1.01405
chr1	189766001	189766400	2.07844	-1.03692	0.0315652	1	0.210545	0.546138
chr1	189774001	189774400	1.95185	-1.02625	0.0325623	1	0.256152	0.657249
chr1	189824001	189824400	2.3898	-1.04812	0.0204843	1	0.238292	0.596174
chr1	189827201	189827600	4.54807	-1.2432	0.0335024	1	0.0913985	0.351234
chr1	189841201	189841600	2.00637	-1.02116	0.00902987	1	0.44097	1.03942
chr1	189935601	189936000	1.26476	-1.02052	0.0470814	1	0.15651	0.455024
chr1	189961201	189961600	1.45077	-1.22364	0.0337684	1	0.092409	0.364126
chr1	190035201	190035600	2.28123	-1.5251	0.0111166	1	0.0709934	0.380264
chr1	190055601	190056000	1.18864	-1.21012	0.0475715	1	0.101177	0.366886
chr1	190276401	190276800	1.46189	-1.25759	0.0240064	1	0.11626	0.444891
chr1	190372401	190372800	1.14405	-1.21884	0.0172242	1	0.186133	0.611174
chr1	190379601	190380000	1.63246	-1.00688	0.0465864	1	0.250344	0.644472
chr1	190507201	190507600	4.97141	-1.08654	0.00269274	1	0.445281	1.03261
chr1	190698401	190698800	2.93033	-1.11013	0.0417657	1	0.15023	0.416206
chr1	190728401	190728800	0.319336	-1.457	0.0147423	1	0.0675473	0.393833
chr1	190773201	190773600	2.65972	-1.32871	0.0342451	1	0.112364	0.441825
chr1	190826801	190827200	2.73094	-1.06249	0.0336467	1	0.220773	0.538574
chr1	190840401	190840800	2.1868	-1.67279	0.00121312	0.986687	0.119597	0.59137
chr1	190880001	190880400	3.08357	-1.03718	0.0386454	1	0.193026	0.483709
chr1	190885601	190886000	1.99674	-1.21778	0.0293315	1	0.1157	0.416296
chr1	191014001	191014400	1.6431	-1.34759	0.0293662	1	0.0748899	0.335441
chr1	191138401	191138800	2.4516	-1.14468	0.00994387	1	0.234846	0.644076
chr1	191286801	191287200	1.62599	-1.39453	0.0493202	1	0.0238512	0.22787
chr1	191298001	191298400	2.15077	-1.17121	0.0476064	1	0.14922	0.441045
chr1	191339601	191340000	3.4605	-1.07014	0.00927333	1	0.303855	0.742933
chr1	191414001	191414400	2.01724	-1.25026	0.0166071	1	0.136665	0.478725
chr1	191470001	191470400	2.26773	-1.08354	0.0459963	1	0.13367	0.425687
chr1	191544001	191544400	1.4097	-1.05505	0.0344101	1	0.221674	0.58217
chr1	191977201	191977600	2.55137	-1.43806	0.0484076	1	0.0267372	0.224304
chr1	192189601	192190000	7.43223	-1.50731	0.000339724	0.657121	0.31313	1.08999
chr1	192295201	192295600	3.5037	-1.03232	0.0234165	1	0.252816	0.598959
chr1	192339601	192340000	3.28199	-1.27378	8.03724e-06	0.120146	0.835322	2.13227
chr1	192607601	192608000	1.55581	-1.02359	0.0432531	1	0.192051	0.517517
chr1	192946801	192947200	2.49734	-1.19559	0.0166334	1	0.167299	0.510886
chr1	192973601	192974000	0.135733	-1.54837	0.0278963	1	0.0243016	0.276794
chr1	192984001	192984400	1.84987	-1.72211	0.00684704	1	0.0486032	0.380174
chr1	193039601	193040000	2.09825	-1.57324	0.00255716	1	0.132659	0.629765
chr1	193134801	193135200	4.53	-1.31231	0.0306382	1	0.0894133	0.354019
chr1	193142001	193142400	2.37001	-1.24693	0.0134738	1	0.163853	0.544477
chr1	193152001	193152400	2.39859	-1.15136	0.0308229	1	0.140562	0.439998
chr1	193167601	193168000	1.75536	-1.38661	0.0414264	1	0.0919586	0.420168
chr1	193410401	193410800	2.17795	-1.51896	0.00720847	1	0.0977306	0.453196
chr1	193505601	193506000	3.07367	-1.11703	0.039279	1	0.140562	0.417228
chr1	193529201	193529600	0.471752	-1.11234	0.014836	1	0.236722	0.675521
chr1	193539201	193539600	3.16611	-1.85729	0.00183799	1	0.0879524	0.588814
chr1	193552001	193552400	1.66172	-1.58736	0.0271407	1	0.0238512	0.270162
chr1	193675201	193675600	0.54443	-1.05701	0.0482629	1	0.174532	0.484334
chr1	193932801	193933200	1.43197	-1.48641	0.00809948	1	0.0855168	0.456046
chr1	193978401	193978800	1.2303	-1.80052	0.01434	1	0	0.259314
chr1	194103601	194104000	1.52751	-1.10671	0.00658411	1	0.36276	0.895979
chr1	194180401	194180800	1.6407	-1.57322	0.01311	1	0.0481528	0.350212
chr1	194192001	194192400	0.691875	-1.15755	0.0222242	1	0.17448	0.580126
chr1	194193601	194194000	2.97138	-1.32941	0.0141075	1	0.116711	0.435104
chr1	194218801	194219200	2.65785	-1.08944	0.0390497	1	0.165278	0.466549
chr1	194429201	194429600	0.793101	-1.55447	0.0271515	1	0.0267372	0.265971
chr1	194546001	194546400	2.02712	-1.08104	0.0139328	1	0.3237	0.828132
chr1	194700001	194700400	1.83243	-1.31467	0.0240565	1	0.0928594	0.40394
chr1	194712401	194712800	1.05129	-1.26268	0.0185903	1	0.149329	0.50741
chr1	194876401	194876800	1.53315	-1.15306	0.047748	1	0.095295	0.3491
chr1	195108801	195109200	0.528279	-1.10375	0.0375121	1	0.177366	0.549396
chr1	195151601	195152000	1.90976	-1.50769	0.0303766	1	0.0243016	0.252683
chr2	3058401	3058800	1.18322	-1.47609	0.0361691	1	0.0243016	0.246677
chr2	3280801	3281200	3.5015	-1.1403	0.041114	1	0.113265	0.36902
chr2	3329201	3329600	2.57206	-1.00901	0.0265897	1	0.234846	0.576254
chr2	3452801	3453200	3.28327	-1.38978	0.0442562	1	0.0534743	0.267709
chr2	3588401	3588800	0.543705	-1.16741	0.0273027	1	0.169735	0.524979
chr2	3619201	3619600	4.65175	-1.2605	0.00756065	1	0.337773	0.954678
chr2	3977601	3978000	4.29487	-1.10033	0.0202681	1	0.210545	0.546227
chr2	4035201	4035600	0.938059	-1.07578	0.0201682	1	0.237282	0.645801
chr2	4051601	4052000	0.577478	-1.27109	0.0284006	1	0.0913985	0.400874
chr2	4068801	4069200	0.671223	-1.12422	0.00298488	1	0.423975	1.13043
chr2	4112801	4113200	2.16714	-1.09288	0.00376589	1	0.429223	1.05157
chr2	4153201	4153600	6.98489	-1.31898	0.0476996	1	0.0442563	0.253399
chr2	4189601	4190000	0.885864	-1.06666	0.0357685	1	0.163853	0.468312
chr2	4208401	4208800	1.00789	-1.26523	0.0497147	1	0.0977306	0.382218
chr2	4229601	4230000	2.29641	-1.1495	0.0134659	1	0.217778	0.600045
chr2	4260801	4261200	3.70908	-1.14534	0.0454388	1	0.109368	0.372585
chr2	4291201	4291600	2.00558	-1.00706	0.0272877	1	0.279103	0.669131
chr2	4315201	4315600	1.46634	-1.40464	0.0296789	1	0.0510387	0.29702
chr2	4328401	4328800	1.46758	-1.73663	0.00310735	1	0.0777759	0.48229
chr2	4398001	4398400	2.48019	-1.19085	0.0230494	1	0.307139	0.859308
chr2	4549601	4550000	2.98129	-1.0743	0.0352403	1	0.229865	0.590258
chr2	4667601	4668000	3.44126	-1.04112	0.0329313	1	0.218788	0.534281
chr2	4802001	4802400	3.59287	-1.47567	0.0438661	1	0.0243016	0.231345
chr2	4824001	4824400	4.66706	-1.3171	0.0228368	1	0.0957454	0.371869
chr2	4870801	4871200	1.77083	-1.43106	0.0167539	1	0.0685578	0.377785
chr2	5000401	5000800	6.07498	-1.10903	0.0393044	1	0.269376	0.655716
chr2	5182001	5182400	1.89356	-1.45812	0.009945	1	0.112814	0.513109
chr2	5309201	5309600	2.66528	-1.38048	0.0374847	1	0.0447067	0.286888
chr2	5460801	5461200	2.1261	-1.15658	0.0361268	1	0.1157	0.386806
chr2	5496001	5496400	2.3989	-1.26766	0.023499	1	0.160967	0.552437
chr2	5713201	5713600	7.05593	-1.41122	0.0318406	1	0.0447067	0.264859
chr2	5807201	5807600	1.84632	-1.33448	0.0414107	1	0.0481528	0.270469
chr2	6386001	6386400	3.1654	-1.02613	0.0163587	1	0.277117	0.663996
chr2	6726401	6726800	0.856051	-1.06605	0.0396621	1	0.173631	0.48505
chr2	6758001	6758400	1.34084	-1.40506	0.0492927	1	0.0408102	0.30231
chr2	6854401	6854800	0.875115	-1.30087	0.0497583	1	0.0447067	0.291475
chr2	6856001	6856400	1.01795	-1.21221	0.0496584	1	0.098181	0.381567
chr2	6884401	6884800	3.57633	-1.24122	0.0400497	1	0.0942845	0.358581
chr2	7148001	7148400	2.53692	-1.12651	0.0193392	1	0.186694	0.531521
chr2	7233201	7233600	2.17675	-1.06294	0.0374706	1	0.159956	0.463789
chr2	7262001	7262400	1.52648	-1.8177	0.0171817	1	0	0.264834
chr2	7362801	7363200	0.549868	-1.29959	0.0249041	1	0.105472	0.467571
chr2	7725201	7725600	0.440041	-1.19566	0.0412175	1	0.0942845	0.36902
chr2	7730401	7730800	1.71276	-1.16073	0.0471365	1	0.0913985	0.336859
chr2	7955601	7956000	1.45009	-1.53888	0.00308141	1	0.109368	0.543071
chr2	8045201	8045600	0.0845227	-1.54641	0.0241195	1	0.0238512	0.27434
chr2	8128001	8128400	7.95672	-1.50555	0.0166079	1	0.0724543	0.35821
chr2	8362001	8362400	4.36731	-1.20631	0.0398189	1	0.1157	0.365173
chr2	8409601	8410000	2.78894	-1.51246	0.0238423	1	0.0996419	0.46163
chr2	8412401	8412800	2.59862	-1.2901	0.0259353	1	0.138541	0.49319
chr2	8811601	8812000	0.708578	-1.6444	0.0155906	1	0.0238512	0.298132
chr2	8935601	8936000	2.1232	-1.3262	0.00798942	1	0.218338	0.710032
chr2	9044401	9044800	0.594946	-1.29184	0.048484	1	0.0447067	0.276078
chr2	9048401	9048800	0.0285653	-1.45218	0.0376987	1	0.0204051	0.24218
chr2	9184801	9185200	0.91036	-1.88406	0.00926099	1	0	0.281994
chr2	9351601	9352000	1.13531	-1.39057	0.031816	1	0.0714438	0.352192
chr2	9354801	9355200	2.97458	-1.12883	0.047147	1	0.118136	0.371473
chr2	9464801	9465200	2.83595	-1.31527	0.0277109	1	0.11525	0.423975
chr2	9483601	9484000	0.504496	-1.46296	0.0380611	1	0.0204051	0.266662
chr2	9576001	9576400	2.93389	-1.56328	0.00886447	1	0.0646613	0.40679
chr2	9632401	9632800	1.97608	-1.25657	0.048501	1	0.154525	0.548246
chr2	9694401	9694800	1.25758	-1.18344	0.0324547	1	0.121582	0.413446
chr2	10066801	10067200	0	-1.53834	0.0313822	1	0.0267372	0.262815
chr2	10100401	10100800	0.750637	-1.08689	0.0206287	1	0.221224	0.611174
chr2	10252801	10253200	2.64427	-1.09741	0.0128462	1	0.259148	0.645749
chr2	10298401	10298800	5.55239	-1.19699	0.0250239	1	0.143448	0.436432
chr2	10390001	10390400	2.50977	-1.33326	0.00956346	1	0.137116	0.500779
chr2	10406801	10407200	2.40227	-1.10491	0.020937	1	0.214441	0.566556
chr2	10424001	10424400	2.68454	-1.54414	0.0333896	1	0.0267372	0.249923
chr2	10457201	10457600	2.49537	-1.36974	0.0363931	1	0.0447067	0.281994
chr2	10527601	10528000	2.26044	-1.14386	0.0310358	1	0.143898	0.446629
chr2	10540401	10540800	2.05249	-1.93028	0.00677771	1	0.0510387	0.461885
chr2	10544001	10544400	3.04481	-1.24961	0.0243257	1	0.13412	0.470024
chr2	10641601	10642000	2.49654	-1.01309	0.0412072	1	0.193026	0.48749
chr2	10647201	10647600	0.625008	-1.085	0.0155129	1	0.292777	0.769574
chr2	10658401	10658800	1.87596	-1.17048	0.0474967	1	0.0948446	0.355732
chr2	10702401	10702800	1.30374	-1.06304	0.0271428	1	0.268764	0.721301
chr2	10705601	10706000	0.813668	-1.34317	0.0200125	1	0.0885125	0.419056
chr2	10727601	10728000	1.65735	-1.22662	0.0143046	1	0.189129	0.586782
chr2	10730801	10731200	2.3096	-1.16877	0.0362227	1	0.113265	0.401896
chr2	10844801	10845200	2.00207	-1.5755	0.000880032	0.899704	0.239644	0.912104
chr2	10912001	10912400	0.729594	-1.17341	0.0364431	1	0.119146	0.435078
chr2	10982801	10983200	0.575515	-1.27674	0.011007	1	0.154075	0.572076
chr2	10993601	10994000	1.47279	-1.16238	0.0323853	1	0.139101	0.448392
chr2	11005601	11006000	2.20693	-1.48418	0.00866443	1	0.109368	0.522194
chr2	11186001	11186400	2.82031	-1.55404	0.015545	1	0.0447067	0.316224
chr2	11192001	11192400	2.18549	-1.38864	0.0183988	1	0.0928594	0.394484
chr2	11271201	11271600	2.60184	-1.37461	0.037287	1	0.0442563	0.271581
chr2	11320801	11321200	2.12806	-1.05803	0.00782126	1	0.448654	1.06691
chr2	11376001	11376400	3.53943	-1.52379	0.00234586	1	0.142997	0.5686
chr2	11412801	11413200	2.74512	-1.39903	0.0499345	1	0.0918489	0.418711
chr2	11464401	11464800	3.79188	-1.35276	0.0440864	1	0.0612153	0.309593
chr2	11681601	11682000	2.11092	-1.61329	0.021198	1	0.0238512	0.283016
chr2	11784001	11784400	2.90474	-1.31827	0.0222557	1	0.124918	0.427361
chr2	11945601	11946000	0.683311	-1.15094	0.00342676	1	0.344665	0.938272
chr2	12020401	12020800	1.64072	-1.2014	0.0323215	1	0.122032	0.428843
chr2	12084801	12085200	0.544806	-1.38267	0.0380009	1	0.0481528	0.309976
chr2	12193201	12193600	2.68132	-1.06592	0.0224474	1	0.298083	0.761499
chr2	12275601	12276000	2.00338	-1.33752	0.0222152	1	0.146894	0.506643
chr2	12296401	12296800	1.7764	-1.21191	0.0120062	1	0.217327	0.642555
chr2	12316401	12316800	3.42733	-1.26357	0.0350108	1	0.118696	0.399468
chr2	12332401	12332800	2.00213	-1.09768	0.00921029	1	0.275656	0.737324
chr2	12339601	12340000	0.549108	-1.13956	0.0301909	1	0.135655	0.463393
chr2	12436801	12437200	0.97326	-1.46302	0.0444386	1	0.0267372	0.244314
chr2	12517601	12518000	0.848602	-1.25174	0.00729547	1	0.188154	0.62905
chr2	12524801	12525200	2.58843	-1.76625	0.0182618	1	0	0.225416
chr2	12722801	12723200	1.90089	-1.50815	0.0307706	1	0.0204051	0.262074
chr2	12744401	12744800	1.72898	-1.32927	0.0491731	1	0.0486032	0.280256
chr2	12757601	12758000	1.8957	-1.23051	0.0168585	1	0.194036	0.584239
chr2	13103201	13103600	1.87045	-1.176	0.0122831	1	0.207549	0.624066
chr2	13178001	13178400	3.67632	-1.23081	0.0440751	1	0.092409	0.326356
chr2	13210401	13210800	2.58854	-1.70617	0.0173608	1	0.0238512	0.27641
chr2	13258401	13258800	0.93276	-1.38578	0.0335268	1	0.0447067	0.286517
chr2	13298001	13298400	1.42697	-1.00734	0.0354095	1	0.214331	0.551441
chr2	13318801	13319200	1.61462	-1.71556	0.0221003	1	0	0.218389
chr2	13319601	13320000	2.29952	-1.22302	0.0495513	1	0.0685578	0.286517
chr2	13326401	13326800	1.65511	-1.27213	0.0408915	1	0.0651118	0.311024
chr2	13403201	13403600	0.949315	-1.46987	0.0357121	1	0.0243016	0.251571
chr2	13489601	13490000	4.06341	-1.22021	0.0351386	1	0.112254	0.39598
chr2	13529601	13530000	2.09702	-1.06915	0.0422234	1	0.245185	0.617831
chr2	13649601	13650000	1.16454	-1.79728	0.0154441	1	0	0.245962
chr2	14229601	14230000	4.48287	-1.20458	0.0334176	1	0.129323	0.439601
chr2	14254001	14254400	2.387	-1.8554	0.0115182	1	0	0.249527
chr2	14292801	14293200	1.28779	-1.25662	0.0496604	1	0.0651118	0.317336
chr2	14308801	14309200	1.96585	-1.12943	0.0362485	1	0.137566	0.443779
chr2	14391601	14392000	1.09315	-1.83535	0.00471045	1	0.0471422	0.454679
chr2	14498001	14498400	0.747293	-1.46109	0.0313197	1	0.0408102	0.314486
chr2	14520001	14520400	0.000725665	-1.53679	0.00110113	0.960059	0.159956	0.706684
chr2	14609201	14609600	0.473569	-1.65206	0.00217095	1	0.118586	0.609372
chr2	14614401	14614800	2.93711	-1.0381	0.0434735	1	0.186243	0.494531
chr2	14638801	14639200	2.14514	-1.19515	0.0244748	1	0.140002	0.445939
chr2	14924401	14924800	3.56217	-1.03255	0.023088	1	0.262594	0.606612
chr2	14995601	14996000	2.49041	-1.4409	0.0447684	1	0.0243016	0.236635
chr2	15033601	15034000	0.0534542	-1.45239	0.0146698	1	0.0748899	0.387521
chr2	15041201	15041600	3.08017	-1.47268	0.0360696	1	0.0408102	0.280907
chr2	15044001	15044400	0.637366	-1.06633	0.0112975	1	0.381578	0.987898
chr2	15152001	15152400	3.20551	-1.88948	0.0101462	1	0	0.251661
chr2	15202001	15202400	3.54651	-1.25069	0.0453166	1	0.0850664	0.359297
chr2	15340401	15340800	0.798259	-1.39156	0.0477708	1	0.0477023	0.30935
chr2	15847601	15848000	1.97478	-1.38318	0.016842	1	0.0885125	0.400094
chr2	16035201	16035600	0	-1.45225	0.0136279	1	0.0748899	0.394549
chr2	16178801	16179200	0.339922	-1.31244	0.0305404	1	0.0709934	0.339313
chr2	16273601	16274000	2.59214	-1.63772	0.016662	1	0.0204051	0.281994
chr2	16431601	16432000	2.26833	-1.74984	0.000971017	0.922196	0.092409	0.561944
chr2	16493601	16494000	2.08421	-1.41503	0.0499963	1	0.0204051	0.222567
chr2	16591601	16592000	1.27567	-1.47808	0.0216589	1	0.0481528	0.309286
chr2	16697201	16697600	2.47246	-1.20954	0.00427902	1	0.315042	0.883802
[truncated: 23,342 more rows]

## Sheet: hMeDIP_HyperDHMRs
chr	window_start	window_end	CpG_density	OldvsYoung_log2FC	OldvsYoung_pvalue	OldvsYoung_adjPval	old_nrpkm_means	young_nrpkm_means
chr1	3124401	3124800	0.574859	1.23474	0.0116995	1	0.576531	0.201625
chr1	3447601	3448000	0.909832	1.34144	0.00782151	1	0.577237	0.182421
chr1	3513201	3513600	0	1.04349	0.0244693	1	0.661293	0.302719
chr1	3641601	3642000	0.759942	1.10064	0.0414433	1	0.609637	0.237593
chr1	4234001	4234400	2.05587	1.00858	0.047222	1	0.45708	0.186292
chr1	4298801	4299200	0	1.35496	0.00640233	1	0.55678	0.176811
chr1	4912401	4912800	2.93799	1.50362	0.00572368	1	0.513891	0.115315
chr1	4969601	4970000	1.666	1.45404	0.0076959	1	0.717705	0.20795
chr1	5629601	5630000	0.419085	1.50424	0.0371408	1	0.205113	0.0216574
chr1	5866001	5866400	0.590581	1.12372	0.0383758	1	0.436566	0.166373
chr1	6132401	6132800	1.85686	1.25086	0.0375419	1	0.335048	0.0887636
chr1	6166001	6166400	1.86028	1.45854	0.0449552	1	0.217778	0.0265511
chr1	6287201	6287600	1.22669	1.54963	0.00732006	1	0.557661	0.136972
chr1	6290801	6291200	0.498226	1.27493	0.00586608	1	0.657863	0.232763
chr1	6291201	6291600	0.195026	1.1355	0.0389144	1	1.14641	0.525963
chr1	6492801	6493200	0.529111	1.60896	0.0236667	1	0.224618	0.0199197
chr1	6744801	6745200	0.595898	1.00439	0.0235985	1	0.926559	0.466242
chr1	6762801	6763200	0.680976	1.03169	0.0382422	1	0.588781	0.251661
chr1	6772401	6772800	0.556058	1.32485	0.0118772	1	0.441945	0.145737
chr1	6778801	6779200	0.324266	1.20204	0.0307425	1	0.454499	0.148523
chr1	6781601	6782000	0.0136837	1.35376	0.0466963	1	0.227954	0.0464708
chr1	6785201	6785600	0.306235	1.70626	0.0175687	1	0.246484	0.0265511
chr1	6814001	6814400	0	1.19707	0.0196369	1	0.450639	0.155154
chr1	6856401	6856800	1.16225	1.06649	0.0117066	1	0.782241	0.360625
chr1	6863201	6863600	0.581304	1.44523	0.0308786	1	0.26503	0.0520802
chr1	7394001	7394400	2.16188	1.01317	0.0333078	1	0.547919	0.226042
chr1	8957201	8957600	2.88206	1.03113	0.0455341	1	0.480932	0.178549
chr1	9192001	9192400	0.0099589	1.00558	0.0493638	1	0.418544	0.192924
chr1	9469201	9469600	3.55196	1.14636	0.0336361	1	0.415098	0.141866
chr1	9522001	9522400	0.891256	1.11868	0.0469485	1	0.379755	0.131363
chr1	9560401	9560800	1.99515	1.24358	0.0375012	1	0.326695	0.0852881
chr1	9600401	9600800	0.632754	1.05715	0.0485695	1	0.405031	0.15831
chr1	9633201	9633600	0.480872	1.30588	0.00799157	1	0.698693	0.248096
chr1	9648401	9648800	3.23731	1.36452	1.33708e-06	0.045561	1.90346	0.682152
chr1	9651201	9651600	1.65532	1.19574	0.0108385	1	0.55667	0.213866
chr1	9845601	9846000	3.11153	1.1462	0.0247544	1	0.482357	0.159026
chr1	9849201	9849600	1.20056	1.10832	0.0393109	1	0.486813	0.193946
chr1	9851201	9851600	2.68462	1.02835	0.0499652	1	0.455458	0.188337
chr1	9938801	9939200	1.06722	1.63441	0.00348295	1	0.44041	0.0887636
chr1	10401201	10401600	2.83474	1.32741	0.028346	1	0.433339	0.110421
chr1	10954401	10954800	0.133426	1.5058	0.0420568	1	0.204103	0.0216574
chr1	11075601	11076000	1.40263	1.18755	0.0468966	1	0.303404	0.0887636
chr1	11099601	11100000	1.21352	1.59856	0.0316999	1	0.250396	0.0265511
chr1	11340801	11341200	1.64115	1.33678	0.0234535	1	0.343764	0.0887636
chr1	11612001	11612400	1.4077	1.32956	0.0109957	1	0.578662	0.182817
chr1	11731201	11731600	2.63852	1.03838	0.0294498	1	0.524628	0.208256
chr1	13093601	13094000	1.18936	1.31449	0.0223673	1	0.451308	0.134519
chr1	13182001	13182400	4.54414	1.06228	0.0358048	1	0.541587	0.200909
chr1	13252801	13253200	1.61616	1.09126	0.0346144	1	0.419555	0.160763
chr1	13278001	13278400	0.0677457	1.32431	0.0346545	1	0.282999	0.0737376
chr1	13307601	13308000	0.279597	1.01866	0.0444993	1	0.473589	0.191122
chr1	13375601	13376000	2.23445	1.0238	0.0105094	1	0.830577	0.364842
chr1	13615601	13616000	2.24699	1.05912	0.0326472	1	0.466807	0.181705
chr1	13662401	13662800	0.491923	1.01891	0.0311493	1	0.527964	0.232048
chr1	13716801	13717200	1.8159	1.25184	0.0429654	1	0.316467	0.0814165
chr1	13977601	13978000	2.02429	1.22469	0.0299499	1	0.383165	0.108683
chr1	14041601	14042000	0.837485	1.39798	0.0249024	1	0.305389	0.0671061
chr1	14302401	14302800	2.97425	1.0578	0.00958425	1	0.815708	0.356843
chr1	14362801	14363200	1.03353	1.43532	0.0163057	1	0.371852	0.0863102
chr1	14710401	14710800	2.11864	1.26628	0.0258679	1	0.449628	0.139822
chr1	15171201	15171600	0.402536	1.50342	0.0392982	1	0.20901	0.0265511
chr1	15294801	15295200	1.48539	1.19528	0.0131118	1	0.609585	0.230936
chr1	15306001	15306400	0	1.22004	0.0427367	1	0.302954	0.0919196
chr1	15316801	15317200	0.787868	1.11916	0.0150508	1	0.566448	0.228176
chr1	15328001	15328400	0.552552	1.18553	0.0300894	1	0.437183	0.160048
chr1	15621601	15622000	0	1.49699	0.0151538	1	0.339359	0.0663905
chr1	15682801	15683200	0.735001	1.08154	0.0276116	1	0.600492	0.244314
chr1	15684801	15685200	1.73249	1.50132	0.0215714	1	0.289331	0.0464708
chr1	15834401	15834800	3.42913	1.08798	0.0131581	1	1.0177	0.424972
chr1	15910801	15911200	2.34198	1.10854	0.0200451	1	0.542147	0.206519
chr1	16227601	16228000	1.83144	1.2811	0.0222056	1	0.458505	0.148497
chr1	16256801	16257200	2.64664	1.19309	0.0405637	1	0.383055	0.114599
chr1	16494401	16494800	2.32733	1.2897	0.0013676	1	0.852748	0.292126
chr1	16545601	16546000	1.30983	1.09927	0.014801	1	0.652075	0.281687
chr1	16567601	16568000	2.62314	1.05005	0.0288247	1	0.625804	0.239024
chr1	16638801	16639200	0.855382	1.43118	0.0379289	1	0.247909	0.0520802
chr1	16864001	16864400	1.2302	1.11126	0.0424114	1	0.419104	0.146785
chr1	16974401	16974800	0.376028	1.56772	0.00929692	1	0.352458	0.0671061
chr1	17056401	17056800	0.063206	1.35274	0.047584	1	0.235747	0.0520802
chr1	17057601	17058000	2.2757	1.12404	0.000348921	0.6623	1.57874	0.666691
chr1	17773201	17773600	0.000754601	1.3557	0.0486346	1	0.239193	0.0433148
chr1	18124401	18124800	1.6851	1.00463	0.00505745	1	1.08075	0.511908
chr1	18192001	18192400	1.85897	1.17639	0.0306614	1	0.658136	0.27084
chr1	18975201	18975600	2.46028	1.09713	0.0131804	1	1.00383	0.40951
chr1	19146801	19147200	0.997356	1.00402	0.0420484	1	0.556184	0.264924
chr1	20022801	20023200	2.665	1.72588	0.0228013	1	0.297648	0.0265511
chr1	20058801	20059200	1.56545	1.24556	0.0252608	1	0.384626	0.115315
chr1	20267201	20267600	0.702519	1.50033	0.0388834	1	0.21298	0.0199197
chr1	20544801	20545200	1.22901	1.06208	0.0289898	1	0.591615	0.241784
chr1	20911201	20911600	1.73762	1.05242	0.00259759	1	1.27536	0.606996
chr1	20925201	20925600	1.99517	1.03437	0.000414502	0.697869	1.9677	0.959559
chr1	21008001	21008400	2.11829	1.32812	0.0111699	1	0.459914	0.136972
chr1	21046001	21046400	2.30514	1.11469	0.0233663	1	0.492984	0.186292
chr1	21054001	21054400	3.69588	1.33075	0.00230207	1	0.720938	0.235523
chr1	21071601	21072000	2.16174	1.54976	0.0266719	1	0.296622	0.0510581
chr1	21556801	21557200	1.42085	1.29025	0.042042	1	0.269324	0.0671061
chr1	21772401	21772800	0	1.13374	0.048973	1	0.339359	0.109705
chr1	22202401	22202800	1.29092	1.46241	0.0237652	1	0.32868	0.0747597
chr1	22290801	22291200	1.83002	1.12618	0.012609	1	0.629125	0.260337
chr1	22374401	22374800	1.47012	1.24931	0.0251333	1	0.374288	0.115315
chr1	22391201	22391600	1.90021	1.00322	0.0305801	1	0.703528	0.306526
chr1	22404401	22404800	1.92094	1.13145	0.00190819	1	1.14155	0.493509
chr1	22482801	22483200	2.02443	1.10782	0.00292488	1	1.18152	0.504561
chr1	22487201	22487600	2.80178	1.03337	0.0109895	1	0.808942	0.333703
chr1	22588401	22588800	1.46641	1.24959	0.0250131	1	0.370951	0.109705
chr1	22589601	22590000	1.02458	1.11966	0.0178618	1	0.635923	0.251571
chr1	22623201	22623600	1.63294	1.46591	0.00651183	1	0.516384	0.142978
chr1	22647201	22647600	1.24735	1.00481	0.0135082	1	0.95968	0.469934
chr1	22653601	22654000	0.241246	1.18596	0.0373128	1	0.479309	0.177208
chr1	22666401	22666800	1.67898	1.09255	0.0269161	1	0.55566	0.212779
chr1	22732401	22732800	0.734896	1.02247	0.028192	1	0.57177	0.250856
chr1	22737601	22738000	2.98681	1.09522	0.00470796	1	0.906148	0.367282
chr1	22756001	22756400	1.54234	1.17024	0.0405142	1	0.340768	0.119186
chr1	22791601	22792000	1.02273	1.26097	0.00202151	1	0.907123	0.339619
chr1	22824001	22824400	0.810049	1.44056	0.0311262	1	0.255811	0.0415771
chr1	22928001	22928400	1.61495	1.48927	0.0106702	1	0.414249	0.0831542
chr1	22943201	22943600	0.84994	1.37971	0.00824401	1	0.464821	0.141866
chr1	22964401	22964800	0.55611	1.40332	0.0344324	1	0.311721	0.0747597
chr1	23003601	23004000	1.0976	1.16773	0.0194783	1	0.477433	0.180683
chr1	23064001	23064400	1.0179	1.55464	0.034709	1	0.408535	0.0908975
chr1	23118401	23118800	1.50855	1.51199	0.00519445	1	0.466246	0.103074
chr1	23279601	23280000	1.8541	1.39003	0.0250189	1	0.375408	0.10416
chr1	23361601	23362000	1.21983	1.14334	0.00332747	1	0.873604	0.361673
chr1	23369201	23369600	3.43108	1.15884	0.000122426	0.448938	2.01161	0.830304
chr1	23369601	23370000	2.16725	1.24598	0.00250955	1	0.973806	0.349432
chr1	23370001	23370400	5.79837	1.1193	0.0480993	1	0.523837	0.193946
chr1	23464801	23465200	0.29202	1.54807	0.00802802	1	0.486668	0.120208
chr1	23465601	23466000	0.849509	2.2977	0.000398377	0.68697	0.56437	0.0482085
chr1	23651201	23651600	2.26364	1.32797	0.0165479	1	0.58963	0.188426
chr1	23839601	23840000	1.39055	1.02982	0.0111119	1	0.901837	0.428843
chr1	23914801	23915200	1.16716	1.06633	0.0148777	1	0.680614	0.291411
chr1	24101601	24102000	1.66499	1.16717	0.0400777	1	0.405591	0.126865
chr1	24108801	24109200	0.594219	1.38343	0.0114497	1	0.467367	0.141866
chr1	24415601	24416000	1.04292	1.4913	0.041088	1	0.210094	0.0199197
chr1	24634001	24634400	4.19272	1.26826	0.000862782	0.89513	1.0336	0.374936
chr1	24699201	24699600	5.46514	1.03654	0.00774457	1	0.928539	0.404656
chr1	24744001	24744400	3.98182	1.1548	0.00257362	1	1.08668	0.421751
chr1	24831201	24831600	0.612338	1.20087	0.0395501	1	0.416685	0.13595
chr1	24874401	24874800	1.00186	1.03745	0.00487368	1	1.12561	0.523548
chr1	24952401	24952800	0.815182	1.49693	0.0373655	1	0.213431	0.0216574
chr1	25216001	25216400	0.028448	1.2186	0.0459075	1	0.296962	0.0880479
chr1	25235201	25235600	0.884992	1.59837	0.013667	1	0.498525	0.110421
chr1	25269601	25270000	1.35068	1.58597	0.021408	1	0.360272	0.0776092
chr1	25338001	25338400	2.03818	1.25368	0.0484093	1	0.427746	0.1331
chr1	25373201	25373600	0.43659	1.03901	0.0276549	1	0.924714	0.427667
chr1	25414801	25415200	1.81899	1.2183	0.031757	1	0.430343	0.145022
chr1	25424801	25425200	2.29594	1.06924	0.0188108	1	0.935923	0.410201
chr1	25445201	25445600	1.59856	1.05616	0.0354402	1	0.614093	0.250549
chr1	25449201	25449600	0.861417	1.11718	0.0427439	1	0.378294	0.13595
chr1	25530001	25530400	2.14383	1.06026	0.024795	1	0.615125	0.261768
chr1	25542001	25542400	2.24439	1.27593	0.0163551	1	0.551203	0.183839
chr1	25542401	25542800	1.70811	1.25136	0.00614355	1	0.750597	0.280576
chr1	25549201	25549600	0.187552	1.03126	0.0294406	1	1.07656	0.532849
chr1	25561601	25562000	1.00235	1.43528	0.0309133	1	0.258588	0.0464708
chr1	25630401	25630800	1.07197	1.60443	0.0197587	1	0.286843	0.0415771
chr1	25639201	25639600	1.08783	1.18406	0.0410864	1	0.337882	0.120208
chr1	25670401	25670800	1.42994	1.26896	0.00230571	1	0.750597	0.275362
chr1	25684401	25684800	1.21697	1.21739	0.0158266	1	0.555209	0.193256
chr1	25822001	25822400	1.13239	1.0027	0.0133625	1	1.9839	0.971403
chr1	25832001	25832400	1.77914	1.34464	0.00225732	1	0.759024	0.263812
chr1	25834801	25835200	0.555207	1.63379	0.00490212	1	0.579673	0.122994
chr1	26016801	26017200	1.05293	1.91937	0.0097324	1	0.241629	0
chr1	26721201	26721600	1.01736	1.43612	0.0309864	1	0.26548	0.0398394
chr1	26966401	26966800	1.09021	1.22707	0.0119587	1	0.527063	0.178945
chr1	26985601	26986000	3.22462	1.33878	0.0437328	1	0.258697	0.0454487
chr1	27286801	27287200	1.08729	1.48977	0.0480842	1	0.216426	0.0255291
chr1	27962401	27962800	0.223459	1.32178	0.0377417	1	0.283449	0.0709778
chr1	28122801	28123200	1.74455	1.78723	0.00112313	0.965614	0.513839	0.0814165
chr1	28222001	28222400	3.24546	1.06447	0.0182386	1	0.644784	0.258292
chr1	28258401	28258800	0.202507	1.35618	0.0490909	1	0.242189	0.0398394
chr1	28660401	28660800	1.84918	1.30415	0.027889	1	0.405372	0.117449
chr1	29593601	29594000	1.60011	1.15711	0.0254324	1	0.451723	0.154132
chr1	29637601	29638000	0.780224	1.53345	0.0205577	1	0.274646	0.0415771
chr1	30170401	30170800	0.774956	1.61982	0.0144896	1	0.301869	0.0454487
chr1	30176001	30176400	1.5386	1.09512	0.0451444	1	0.373837	0.128603
chr1	30572401	30572800	1.93791	1.2358	0.0104969	1	0.602928	0.208972
chr1	31056801	31057200	0.269345	1.01679	0.00968578	1	0.790558	0.365864
chr1	31090001	31090400	0.413717	1.19564	0.0306659	1	0.389371	0.131363
chr1	32108401	32108800	1.10209	1.48894	0.0383291	1	0.214892	0.0265511
chr1	32191601	32192000	1.6109	1.59672	0.0249317	1	0.311307	0.0454487
chr1	32464801	32465200	1.41342	1.23473	0.0345842	1	0.427798	0.139822
chr1	32478801	32479200	0.494697	1.1207	0.0383964	1	0.424986	0.174026
chr1	32643201	32643600	0.440041	1.44976	0.0334352	1	0.255811	0.0398394
chr1	32804001	32804400	0.0362069	1.81399	0.012453	1	0.288247	0.0199197
chr1	33375201	33375600	0.0543322	1.21958	0.0410297	1	0.316519	0.0936573
chr1	33940801	33941200	2.16436	1.21579	0.029618	1	0.377284	0.112555
chr1	33949601	33950000	1.64906	1.05328	0.00787303	1	0.866821	0.398727
chr1	33982401	33982800	2.58417	1.41392	0.00271131	1	1.25123	0.403569
chr1	33996801	33997200	3.34313	1.40596	0.000570335	0.783715	0.888797	0.278122
chr1	34013201	34013600	2.33982	1.37613	0.0166738	1	0.38073	0.0919196
chr1	34018801	34019200	1.49978	1.10304	0.00514352	1	1.01242	0.435014
chr1	34042801	34043200	1.93603	1.07731	0.00942553	1	0.771128	0.323265
chr1	34114801	34115200	3.58122	1.53439	0.00574956	1	0.450188	0.0919196
chr1	34122801	34123200	0.04076	1.30744	0.00293663	1	0.77394	0.268731
chr1	34187601	34188000	3.04628	1.00494	0.0292999	1	0.789715	0.359297
chr1	34240401	34240800	2.93195	1.39551	0.0034562	1	0.63497	0.177834
chr1	34364801	34365200	2.87542	1.39287	0.0300288	1	0.337898	0.0719999
chr1	34409201	34409600	0.824958	1.49353	0.00721008	1	0.501735	0.131759
chr1	34590401	34590800	1.72805	1.12484	0.0119381	1	0.776469	0.322945
chr1	34605601	34606000	3.02154	1.34287	0.0453642	1	0.256262	0.0520802
chr1	34667601	34668000	1.68163	1.03496	0.0483067	1	0.459966	0.171202
chr1	34765601	34766000	1.09366	1.61515	0.0118644	1	0.367165	0.0737376
chr1	34855601	34856000	2.42674	1.0894	0.00794025	1	0.824062	0.331966
chr1	35005601	35006000	2.00923	1.48835	0.0245868	1	0.281538	0.0398394
chr1	35143601	35144000	2.49793	1.32576	0.0337466	1	0.310187	0.0688439
chr1	35338801	35339200	1.31093	1.13334	4.41802e-06	0.0881152	2.21371	1.00157
chr1	35745601	35746000	1.67061	1.16429	0.0379986	1	0.409829	0.130341
chr1	35762801	35763200	3.65873	1.15107	0.0440707	1	0.428773	0.136346
chr1	35836001	35836400	1.73784	1.54091	0.00114874	0.969941	0.67147	0.18803
chr1	36115201	36115600	3.46638	1.23772	0.00301749	1	1.06179	0.389246
chr1	36225201	36225600	2.07099	1.08449	0.0269825	1	0.977754	0.417638
chr1	36244801	36245200	2.68938	1.26114	0.0270337	1	0.407357	0.112555
chr1	36362401	36362800	1.20303	1.11349	0.0253565	1	0.527514	0.19286
chr1	36421201	36421600	3.49587	1.597	0.0165945	1	0.326171	0.0415771
chr1	36432401	36432800	2.26777	1.32457	0.0399058	1	0.367667	0.0863102
chr1	36487601	36488000	0.543829	1.44616	0.0289683	1	0.259598	0.0464708
chr1	36662801	36663200	1.86928	1.07826	0.027841	1	0.502185	0.196731
chr1	36879601	36880000	2.60471	1.12934	6.63243e-06	0.107755	2.26168	0.984717
chr1	36921201	36921600	2.82629	1.20053	3.7365e-05	0.267955	1.81187	0.72438
chr1	36924801	36925200	1.81126	1.24423	0.0377903	1	0.437126	0.122994
chr1	37238001	37238400	2.02449	1.44882	0.0451428	1	0.201777	0.0199197
chr1	37274001	37274400	0	1.1327	0.0476283	1	0.336924	0.120208
chr1	37408401	37408800	2.0099	1.19203	0.0040732	1	0.758972	0.300892
chr1	37437201	37437600	3.29631	1.08963	0.00566079	1	0.860651	0.353994
chr1	37516401	37516800	1.7929	1.08577	0.00940559	1	0.77791	0.327443
chr1	37679201	37679600	4.78637	1.00806	3.47408e-07	0.0197123	4.04043	1.96325
chr1	37688801	37689200	1.58201	1.21768	0.0126234	1	1.23996	0.511205
chr1	37689201	37689600	2.30379	1.05449	0.0365813	1	0.465272	0.186292
chr1	37700801	37701200	2.23093	1.21599	0.025315	1	0.910045	0.34643
chr1	37710801	37711200	1.60954	1.23209	0.0395677	1	0.358287	0.116337
chr1	37711201	37711600	2.38104	1.0026	0.0251216	1	0.726965	0.335096
chr1	37715601	37716000	4.21904	1.15849	0.00023789	0.580786	1.8271	0.731753
chr1	37832401	37832800	0.705515	1.79871	0.00839651	1	0.278542	0.0216574
chr1	37873201	37873600	1.98634	1.07383	0.0198895	1	0.575667	0.226132
chr1	37987601	37988000	3.2709	1.2041	0.0260894	1	0.489573	0.149545
chr1	38130801	38131200	3.2489	1.22408	0.00500872	1	0.763318	0.271887
chr1	38171601	38172000	1.79974	1.15309	0.0313073	1	0.401135	0.140128
chr1	38262001	38262400	1.87634	1.24864	0.0393695	1	0.34037	0.0992666
chr1	38415201	38415600	1.24145	1.33187	0.00758284	1	0.567983	0.176096
chr1	38460001	38460400	2.12751	1.12473	0.0245951	1	0.493544	0.179661
chr1	38754401	38754800	0	1.35509	0.0437118	1	0.235297	0.0415771
chr1	38779601	38780000	2.28834	1.05485	0.0476361	1	0.411762	0.15587
chr1	38848801	38849200	1.09202	1.43596	0.00322692	1	0.993738	0.331008
chr1	38920001	38920400	0.559144	2.03307	0.00621314	1	0.270351	0
chr1	39329601	39330000	1.11344	1.2365	0.0181076	1	0.481382	0.166679
chr1	39332401	39332800	1.81333	1.39744	0.0464549	1	0.247909	0.0433148
chr1	39373601	39374000	0.977425	1.20119	0.0457751	1	0.296512	0.0880479
chr1	39388401	39388800	0.830825	1.03965	0.00997121	1	0.751047	0.344206
chr1	39476401	39476800	1.06045	1.14352	0.0103303	1	0.821104	0.356128
chr1	39699601	39700000	1.32214	1.04018	0.0396212	1	0.477324	0.20795
chr1	39899201	39899600	4.12459	1.11288	0.000286668	0.620114	1.64064	0.679021
chr1	40017201	40017600	2.03588	1.07062	0.038262	1	0.419555	0.161786
chr1	40478001	40478400	2.35048	1.43135	0.0470735	1	0.208109	0.0265511
chr1	40555201	40555600	0.47722	1.31996	0.0393605	1	0.290342	0.0681282
chr1	40726401	40726800	4.07089	1.18788	0.0144254	1	0.700008	0.241784
chr1	40751601	40752000	0.1943	1.64946	0.00416813	1	0.444867	0.100289
chr1	41006401	41006800	2.07144	1.55286	0.0424767	1	0.241288	0.0265511
chr1	41057201	41057600	7.59701	1.15859	0.0422446	1	0.387962	0.106946
chr1	41363201	41363600	0.959998	1.30474	0.0487207	1	0.335913	0.0796788
chr1	41375201	41375600	1.79435	1.44509	0.02307	1	0.329617	0.0671061
chr1	41499601	41500000	0.899479	1.46871	0.00993775	1	0.434602	0.107968
chr1	41658401	41658800	2.32044	1.43299	0.0487516	1	0.206124	0.0199197
chr1	41950001	41950400	0	1.18007	0.0269559	1	0.774956	0.32674
chr1	42118001	42118400	2.45778	1.36999	0.0422316	1	0.264019	0.0471865
chr1	42221201	42221600	1.40697	1.34752	0.0266972	1	0.364111	0.100289
chr1	42663201	42663600	2.09041	1.25218	0.0127994	1	0.495005	0.156892
chr1	42868801	42869200	1.45944	1.10421	0.0372277	1	0.484268	0.177527
chr1	43060801	43061200	3.73556	1.44973	0.0165718	1	0.351106	0.0671061
chr1	43238401	43238800	1.25427	1.32878	0.0494006	1	0.244064	0.0415771
chr1	43424801	43425200	3.61169	1.37526	0.0315494	1	0.331493	0.0653684
chr1	43443601	43444000	2.52817	1.16428	0.0301632	1	0.672082	0.238704
chr1	43890801	43891200	0.413911	1.93635	0.0106467	1	0.24695	0
chr1	43964401	43964800	2.06777	1.06077	0.0368422	1	0.503196	0.20795
chr1	44335601	44336000	0.23375	1.01765	0.0414989	1	0.516944	0.241132
chr1	44883201	44883600	1.29876	1.46855	0.0179455	1	0.335463	0.0632345
chr1	45077201	45077600	0.872435	1.70254	0.0150255	1	0.268366	0.0265511
chr1	45624001	45624400	0	1.35485	0.0452978	1	0.23196	0.0454487
chr1	45817601	45818000	4.01153	1.42328	0.0314556	1	0.284874	0.0398394
chr1	45850801	45851200	0	1.34558	0.0225108	1	0.3869	0.119186
chr1	46245601	46246000	0.31881	1.21068	0.049378	1	0.29119	0.0936573
chr1	46965601	46966000	0	1.19441	0.023153	1	0.446401	0.172289
chr1	47205201	47205600	1.13334	1.4713	0.0198617	1	0.332053	0.0688439
chr1	47211601	47212000	1.15053	1.17961	0.0346143	1	0.40256	0.139106
chr1	47796801	47797200	0.711509	1.02836	0.00501479	1	0.990712	0.480553
chr1	47943601	47944000	1.29498	1.48274	0.0409285	1	0.216877	0.0265511
chr1	48190801	48191200	2.7202	1.84169	0.00247517	1	0.395703	0.0415771
chr1	48335601	48336000	0.486559	1.08076	0.0147063	1	0.713254	0.318677
chr1	48516001	48516400	1.3873	1.17109	0.0286163	1	0.398699	0.140128
chr1	48684001	48684400	2.01561	1.199	0.0197537	1	0.475014	0.153416
chr1	48888401	48888800	0.949618	1.15215	0.00352136	1	0.832793	0.355732
chr1	48918401	48918800	0	1.11699	0.0322523	1	1.17536	0.520008
chr1	48992801	48993200	0.53311	1.49317	0.0013542	1	0.627554	0.187315
chr1	49150401	49150800	0.311227	1.21562	0.0459805	1	0.308311	0.0936573
chr1	49184001	49184400	0.0190821	1.22406	0.0496342	1	0.312172	0.0848919
chr1	49362401	49362800	0.487626	1.12308	0.043835	1	0.429333	0.171573
chr1	49408401	49408800	0.782441	1.00456	0.0399961	1	0.479471	0.201625
chr1	49908801	49909200	0	1.56036	0.0260788	1	0.292327	0.0398394
chr1	50170001	50170400	1.04871	1.18753	0.0450841	1	0.407953	0.134212
chr1	50938401	50938800	2.34374	1.05656	0.0119841	1	0.765916	0.319074
chr1	50952801	50953200	1.23652	1.38544	0.0270926	1	0.297522	0.0653684
chr1	50962001	50962400	1.94602	1.0614	0.0249591	1	0.993184	0.468657
chr1	51056001	51056400	1.43724	1.0592	0.00886102	1	0.762758	0.339313
chr1	51069601	51070000	1.19572	1.69216	0.0149041	1	0.259598	0.0255291
chr1	51074801	51075200	1.52512	1.07569	1.00645e-05	0.134454	2.73469	1.34612
chr1	51099201	51099600	0.761964	1.56085	0.00977546	1	0.361785	0.0671061
chr1	51116801	51117200	1.0881	1.52375	0.0215676	1	0.275206	0.0482085
chr1	51128401	51128800	1.8259	1.58085	0.00311285	1	0.648986	0.161479
chr1	51146801	51147200	0.444869	1.40594	0.0235952	1	0.301943	0.0671061
chr1	51230801	51231200	1.08422	1.77675	0.00582409	1	0.358449	0.0415771
chr1	51272801	51273200	1.25081	1.78232	0.0112529	1	0.28401	0.0255291
chr1	51276801	51277200	1.54731	1.53173	0.0172868	1	0.3471	0.0649722
chr1	51281201	51281600	0.981646	1.07024	0.0135139	1	0.669484	0.291411
chr1	51398001	51398400	1.49939	1.01958	0.0234366	1	0.722	0.324989
chr1	51408001	51408400	1.13592	1.48789	0.0384676	1	0.214892	0.0255291
chr1	51511601	51512000	1.3214	1.6177	0.00630954	1	0.373837	0.0671061
chr1	51526801	51527200	1.13571	1.19163	0.01602	1	0.655862	0.260746
chr1	51669601	51670000	2.36839	1.27931	0.00485254	1	0.753644	0.259314
chr1	51880001	51880400	2.73174	1.16643	0.0438421	1	0.419214	0.137994
chr1	51979601	51980000	0.857436	1.12033	0.0189994	1	0.564878	0.215629
chr1	52029201	52029600	1.26339	1.54067	0.0142197	1	0.339307	0.0671061
chr1	52174801	52175200	1.01639	1.02366	0.0194974	1	0.647959	0.300176
chr1	52181601	52182000	3.08184	1.13993	0.000951009	0.916361	1.53732	0.656533
chr1	52200401	52200800	2.16981	1.28089	0.00619028	1	1.06333	0.393041
chr1	52253601	52254000	3.50085	1.12692	0.0211799	1	0.517285	0.18803
chr1	52258401	52258800	1.24476	1.01766	0.0250242	1	0.789265	0.380238
chr1	52276001	52276400	1.30715	1.32422	0.0466945	1	0.525529	0.17096
chr1	52299601	52300000	3.3377	1.53499	0.014292	1	0.377844	0.0597591
chr1	52369201	52369600	2.14271	1.21603	0.0391834	1	0.43821	0.132475
chr1	52599201	52599600	1.24368	1.0834	0.023132	1	1.21397	0.553358
chr1	52678001	52678400	0.659191	1.28899	0.00966589	1	0.541587	0.19608
chr1	52938401	52938800	2.21073	1.52201	0.00712721	1	0.425887	0.0814165
chr1	52949201	52949600	2.09922	1.68216	2.01987e-05	0.195668	1.14841	0.306807
chr1	53019201	53019600	1.40114	1.19324	0.0371955	1	0.54363	0.202341
chr1	53227201	53227600	0.582986	1.11756	0.0485239	1	0.427312	0.170244
chr1	53823601	53824000	2.59761	1.11891	0.0490967	1	0.359874	0.113577
chr1	54001201	54001600	4.44253	1.406	0.000342118	0.658256	1.10715	0.344922
chr1	54192001	54192400	0.537891	1.21191	0.000442421	0.712709	1.11781	0.456761
chr1	54249601	54250000	1.98569	1.07329	0.0380322	1	0.426897	0.161786
chr1	54398801	54399200	2.59323	1.11438	0.0444662	1	0.3996	0.126865
chr1	54437201	54437600	1.68001	1.21398	0.0173025	1	0.469693	0.15587
chr1	54917601	54918000	1.08796	1.2947	0.0145421	1	0.487552	0.15831
chr1	54970801	54971200	3.21752	1.25564	0.0416591	1	0.532871	0.175138
chr1	55080801	55081200	1.48697	1.62892	0.0022825	1	0.53141	0.117449
chr1	55110001	55110400	0.909409	1.39604	0.0244557	1	0.312172	0.0737376
chr1	55510401	55510800	2.38979	1.09041	0.0176144	1	0.676717	0.283016
chr1	55572001	55572400	1.18827	1.43718	0.040205	1	0.272823	0.0454487
chr1	55622801	55623200	0.727015	1.00716	0.0487246	1	0.469802	0.200603
chr1	55678001	55678400	2.35431	1.10837	0.0277444	1	0.483766	0.190074
chr1	56177601	56178000	2.36077	1.16288	0.0148386	1	0.581098	0.201625
chr1	56813201	56813600	1.20279	1.17841	0.00364005	1	0.894228	0.361992
chr1	57151201	57151600	0.653258	1.34275	0.0485922	1	0.23095	0.0520802
chr1	57165601	57166000	0.110648	1.4127	0.0247939	1	0.307191	0.0614968
chr1	57233601	57234000	1.22074	1.42879	0.0393722	1	0.261059	0.0454487
chr1	57311601	57312000	2.22965	1.00419	0.0386139	1	0.504223	0.2051
chr1	57688401	57688800	0.770658	1.49794	0.0364719	1	0.210995	0.0199197
chr1	58253601	58254000	3.9987	1.28542	0.0419415	1	0.300408	0.0709778
chr1	58412001	58412400	2.00714	1.24066	0.00638553	1	1.02842	0.373543
chr1	58452801	58453200	2.07973	1.47572	0.0303144	1	0.274646	0.0520802
chr1	58463201	58463600	2.35306	1.26126	0.02828	1	0.517752	0.156892
chr1	58566001	58566400	0.485096	1.03193	0.0191371	1	0.606248	0.273229
chr1	58712001	58712400	3.08436	1.01891	0.0286629	1	0.557645	0.238373
chr1	58949601	58950000	3.00715	1.02193	0.0156965	1	0.850873	0.368317
chr1	58967601	58968000	2.27557	1.39408	0.0405366	1	0.316016	0.0786313
chr1	59144401	59144800	2.59911	1.09066	0.0176202	1	0.593636	0.237657
chr1	59156801	59157200	1.46031	1.24938	0.000580364	0.788697	1.12902	0.440304
chr1	59157601	59158000	1.72798	1.08556	0.0295321	1	0.469132	0.191186
chr1	59280001	59280400	2.06293	1.25543	0.00862005	1	0.708922	0.243202
chr1	59343201	59343600	1.03376	1.36609	0.0163015	1	0.465722	0.142581
chr1	59371601	59372000	1.07978	1.07454	0.0308829	1	0.60585	0.241784
chr1	59372401	59372800	0.139535	1.22996	0.0126833	1	0.616026	0.230719
chr1	59386001	59386400	1.99808	1.22304	0.00113588	0.968535	1.04677	0.422927
chr1	59480401	59480800	1.7779	1.1256	0.00636202	1	0.72828	0.295998
chr1	59481201	59481600	9.6677	1.06866	0.00793332	1	0.886666	0.377785
chr1	59494001	59494400	2.59468	1.1331	0.00973611	1	0.646608	0.253705
chr1	59542401	59542800	1.83884	1.20193	0.00368059	1	0.765754	0.300176
chr1	59586801	59587200	2.27001	1.12904	0.00336749	1	0.910605	0.369735
chr1	59596001	59596400	1.34171	1.02851	0.00919516	1	0.811523	0.372495
chr1	59610801	59611200	1.72437	1.03164	0.0297809	1	0.536265	0.236635
chr1	59680001	59680400	1.64591	1.14298	0.0143148	1	0.596596	0.22226
chr1	59851201	59851600	3.1933	1.13718	0.00825538	1	0.8401	0.323571
chr1	60102001	60102400	1.46386	1.45515	0.00880396	1	0.458055	0.111839
chr1	60182401	60182800	0.711327	1.11697	0.0310412	1	0.527514	0.221609
chr1	60251201	60251600	1.97336	1.27302	0.0499116	1	0.290756	0.0614968
chr1	60436801	60437200	1.97709	1.31019	0.00609467	1	0.808978	0.296369
chr1	60834401	60834800	0.759307	1.48632	0.0177645	1	0.333027	0.0597591
chr1	60883601	60884000	1.54082	1.03041	0.0472483	1	0.429281	0.176811
chr1	60936001	60936400	2.66641	1.07959	0.0387364	1	0.580631	0.23307
chr1	61239601	61240000	0.617111	1.07172	0.0243218	1	0.551815	0.226758
chr1	61462001	61462400	1.18952	1.32949	0.0163971	1	0.397238	0.120208
chr1	62172801	62173200	0.844493	1.05051	0.0448345	1	0.400575	0.160763
chr1	62177601	62178000	4.24717	1.13379	0.029115	1	0.47449	0.15026
chr1	62647601	62648000	4.0649	1.25845	0.0349986	1	0.367557	0.0919196
chr1	62777201	62777600	4.25679	1.00594	0.0345272	1	0.519721	0.207234
chr1	62779201	62779600	0.388917	1.03022	0.0420757	1	0.564087	0.246767
chr1	62786001	62786400	2.001	1.23972	0.0066754	1	0.979273	0.373301
chr1	62998001	62998400	0.544848	1.08705	0.0162766	1	0.704555	0.301914
chr1	63156801	63157200	1.51619	1.38004	0.0156416	1	0.408316	0.114599
chr1	63226001	63226400	5.25498	1.00437	0.034463	1	0.573755	0.236545
chr1	63394801	63395200	1.68804	1.50486	0.0094507	1	0.53836	0.148497
chr1	63404001	63404400	1.90996	1.02847	0.0462677	1	0.580826	0.245655
chr1	63436801	63437200	2.62228	1.36196	0.0192574	1	0.386611	0.0936573
chr1	63935601	63936000	1.39793	1.1003	0.0206744	1	0.521632	0.208972
chr1	64065201	64065600	1.71383	1.00322	0.0117945	1	1.08299	0.514361
chr1	64080001	64080400	1.04654	1.02508	0.016	1	0.666615	0.294976
chr1	64093601	64094000	0.631544	1.01016	0.00524293	1	1.08898	0.535303
chr1	64095601	64096000	1.29055	1.22803	0.00310867	1	0.792543	0.293238
chr1	64219601	64220000	0.870027	1.16401	0.00856358	1	0.638343	0.260337
chr1	64448801	64449200	2.63641	1.35941	0.0184443	1	0.36608	0.0936573
chr1	64551601	64552000	1.42469	1.86187	0.00256192	1	0.454934	0.0737376
chr1	64604001	64604400	2.77722	1.14748	0.0015408	1	1.64838	0.69567
chr1	64772801	64773200	3.04355	1.19401	0.0466412	1	0.34082	0.0897856
chr1	64917201	64917600	2.02071	1.08853	0.00102	0.941881	1.43836	0.660188
chr1	65170401	65170800	2.03316	1.21812	0.00886084	1	0.648986	0.239395
chr1	65177201	65177600	1.15443	1.17902	0.0282636	1	0.395813	0.140128
chr1	65269201	65269600	1.30654	1.01153	0.0201517	1	0.904855	0.415835
chr1	65343201	65343600	0.658391	1.36423	0.034891	1	0.40469	0.103074
chr1	65536801	65537200	1.41178	1.25115	0.0292165	1	0.38118	0.121231
chr1	65546801	65547200	0.00718181	1.61951	0.0243058	1	0.236831	0.0199197
chr1	65649601	65650000	0.223135	1.32251	0.03495	1	0.282439	0.0614968
chr1	65660401	65660800	1.49421	1.47192	0.0443311	1	0.205674	0.0255291
chr1	65927201	65927600	3.21073	1.00201	0.025651	1	0.894997	0.382308
chr1	65963601	65964000	1.02864	1.39359	0.0249443	1	0.315058	0.0681282
chr1	66009201	66009600	1.04819	1.21072	0.0386259	1	0.665656	0.233415
chr1	66219201	66219600	1.15793	1.2334	0.0304229	1	0.403444	0.141866
chr1	66226001	66226400	1.17299	1.24207	0.0279307	1	0.421089	0.142978
chr1	66242801	66243200	1.94526	1.44298	0.00267838	1	0.627323	0.180683
chr1	66315601	66316000	1.65995	1.50415	0.00522567	1	0.471678	0.115315
chr1	66320401	66320800	0.348679	1.02	0.015581	1	1.00184	0.500051
chr1	66324801	66325200	0.0365476	1.41226	0.0219755	1	0.303855	0.0719999
chr1	66397201	66397600	2.53008	1.04374	0.00589461	1	0.94842	0.4211
chr1	66511601	66512000	0.855265	1.20169	0.0411742	1	0.363661	0.104812
chr1	66552401	66552800	1.97313	1.12805	0.0171987	1	0.545033	0.214581
chr1	66565201	66565600	0.219981	1.27605	0.0313503	1	0.362184	0.111443
chr1	66592801	66593200	1.07221	1.39159	0.0352416	1	0.307641	0.0681282
chr1	66602001	66602400	1.70616	1.16509	0.0388107	1	0.3471	0.115315
chr1	66700001	66700400	2.25491	1.29969	0.000221125	0.563671	1.13185	0.417228
chr1	66840401	66840800	1.90889	1.1318	0.0193983	1	0.549344	0.212844
chr1	66904801	66905200	0.562102	1.23084	0.00856949	1	0.568774	0.206212
chr1	67028801	67029200	4.08794	1.16557	0.0235609	1	0.588839	0.207541
chr1	67095201	67095600	0	1.28154	0.0268182	1	0.376273	0.121946
chr1	68704401	68704800	0.336208	1.56832	0.00903909	1	0.352007	0.0719999
chr1	68927201	68927600	0.608068	1.50192	0.0396245	1	0.217887	0.0265511
chr1	69723601	69724000	2.1738	1.47816	0.023242	1	0.275656	0.0415771
chr1	70028001	70028400	0.0391315	1.45037	0.0200456	1	0.489306	0.140128
chr1	70443201	70443600	1.51187	1.37581	0.025775	1	0.302394	0.0671061
chr1	70781201	70781600	2.06997	1.74745	0.0109569	1	0.284984	0.0199197
chr1	70994401	70994800	0.835878	1.44091	0.0322793	1	0.269376	0.0482085
chr1	71593201	71593600	5.12435	1.1554	0.0392327	1	0.367055	0.115315
chr1	71784401	71784800	0.970665	1.60101	0.0251296	1	0.237842	0.0199197
chr1	72213201	72213600	0.554965	1.18263	0.0164881	1	0.490998	0.186599
chr1	72219201	72219600	0.988725	1.45794	0.00120748	0.985521	0.685935	0.203363
chr1	72258801	72259200	2.02971	1.07098	0.0243388	1	0.51485	0.201625
chr1	72298401	72298800	0.610714	1.00005	0.0260336	1	0.879988	0.418647
chr1	72308401	72308800	1.57746	2.18031	0.00206396	1	0.300969	0
chr1	72373601	72374000	2.68018	1.25638	0.025496	1	0.398139	0.12408
chr1	72590401	72590800	4.08794	1.07617	0.046127	1	0.388921	0.141866
chr1	72722801	72723200	3.09078	1.01948	0.0347883	1	0.517285	0.214888
chr1	72723601	72724000	0.344338	1.02433	0.0199661	1	0.843022	0.399353
chr1	72785601	72786000	1.837	1.20653	0.0173749	1	0.475915	0.160763
chr1	72885201	72885600	3.47067	1.06623	0.0142999	1	0.866915	0.375345
chr1	72968001	72968400	0	1.10858	0.000439105	0.71085	1.63256	0.774007
chr1	73134801	73135200	1.861	1.16025	0.0488683	1	0.363771	0.116337
chr1	73176001	73176400	1.68271	1.05244	0.00706494	1	0.835715	0.36626
chr1	73277201	73277600	1.73849	1.22163	0.0285259	1	0.419214	0.136256
chr1	73325601	73326000	0.46252	1.54088	0.0177869	1	0.286335	0.0415771
chr1	73544401	73544800	0.555637	1.32014	0.0442813	1	0.295103	0.0688439
chr1	73680401	73680800	0.826826	1.25111	0.00663394	1	0.676901	0.26003
chr1	73697201	73697600	1.19295	1.30985	0.0494386	1	0.295553	0.0632345
chr1	73724001	73724400	0.661152	1.06936	0.00269069	1	1.24896	0.59137
chr1	73834401	73834800	1.03009	1.11358	0.0466162	1	0.42266	0.159026
chr1	73980801	73981200	3.30737	1.18483	0.0444514	1	0.322799	0.0936573
chr1	74068401	74068800	13.4707	1.22546	0.0265001	1	0.407917	0.108683
chr1	74270001	74270400	1.35969	1.3242	0.0492969	1	0.237732	0.0464708
chr1	74288401	74288800	2.04144	1.13952	0.00867906	1	0.823523	0.334725
chr1	74305201	74305600	2.01902	1.03891	8.79697e-05	0.390018	2.36361	1.16094
chr1	74315601	74316000	1.17504	1.30049	0.0465222	1	0.280528	0.0671061
chr1	74320001	74320400	1.26815	1.29777	0.039175	1	0.275656	0.0614968
chr1	74458801	74459200	1.34226	1.43963	0.000901674	0.906934	0.785149	0.257181
chr1	74549601	74550000	1.93154	1.16067	0.0267383	1	0.659758	0.260426
chr1	74565201	74565600	1.99231	1.23963	0.0407328	1	0.321824	0.0946794
chr1	74566401	74566800	1.79821	1.32472	0.00808124	1	0.525602	0.155154
chr1	74582001	74582400	3.99777	1.22799	0.00127888	1	1.57208	0.616387
chr1	74664001	74664400	2.04148	1.19233	0.00338574	1	0.779319	0.295998
chr1	74824801	74825200	5.36342	1.2608	0.0393505	1	0.370443	0.0870258
chr1	74826401	74826800	1.88855	1.20346	0.0288333	1	0.470107	0.160763
chr1	74914801	74915200	2.95468	1.27275	0.0293359	1	0.356878	0.0926352
chr1	74960401	74960800	2.47587	1.82889	0.00197445	1	0.473139	0.0597591
chr1	75145601	75146000	1.76069	1.00485	0.0153983	1	0.764345	0.360319
chr1	75276401	75276800	3.05358	1.31951	0.0180996	1	0.783718	0.244633
chr1	75301601	75302000	2.12883	1.0608	0.0270455	1	0.610705	0.261448
chr1	75314401	75314800	2.3954	1.42826	0.0481265	1	0.204663	0.0265511
chr1	75352401	75352800	2.04285	1.18901	0.0249462	1	0.632027	0.221864
chr1	75420401	75420800	1.86558	1.81671	0.00331662	1	0.374398	0.0398394
chr1	75462401	75462800	0.287462	1.21019	0.000265498	0.60491	1.5833	0.681462
chr1	75690801	75691200	2.29404	1.33706	0.0319567	1	0.30685	0.0663905
chr1	76168801	76169200	1.26331	1.25545	0.0260081	1	0.367956	0.120208
chr1	76339601	76340000	2.02315	1.48646	0.0227966	1	0.282549	0.0415771
chr1	76423201	76423600	1.77069	1.25408	0.0331624	1	0.330592	0.0887636
chr1	76467601	76468000	1.18018	1.16694	0.017074	1	0.497891	0.187315
chr1	76624001	76624400	0.193231	1.61562	0.0220624	1	0.237282	0.0216574
chr1	76829201	76829600	0.788615	1.23862	0.0420982	1	0.402544	0.137994
chr1	76934001	76934400	0	1.50727	0.042098	1	0.197881	0.0199197
chr1	77433601	77434000	0.953979	1.47735	0.0161026	1	0.32868	0.0681282
chr1	77811601	77812000	0.887708	1.69646	0.00989188	1	0.325721	0.0520802
chr1	77891201	77891600	0.276927	1.15439	0.0406033	1	0.542504	0.196731
chr1	78218001	78218400	7.45573	1.0937	0.0229622	1	0.660697	0.255136
chr1	78307601	78308000	1.83833	1.14509	0.0284536	1	0.445281	0.157914
chr1	78359201	78359600	1.49818	1.51117	0.00210178	1	0.655376	0.179571
chr1	78407601	78408000	2.62431	1.11399	0.0121358	1	0.741488	0.306807
chr1	78421201	78421600	2.95762	1.13328	0.00288701	1	1.3022	0.547569
chr1	78525201	78525600	6.07299	1.32612	0.0476509	1	0.259598	0.0398394
chr1	78674001	78674400	1.10798	1.02111	0.0228118	1	0.788704	0.386154
chr1	78725601	78726000	0.716504	1.01184	0.03771	1	0.694813	0.312749
chr1	78898401	78898800	0.287462	1.12903	0.0233842	1	0.47846	0.185577
chr1	79006801	79007200	1.33909	1.90987	0.0101186	1	0.232411	0
chr1	79163201	79163600	0.325297	1.21601	0.0434643	1	0.309286	0.0897856
chr1	79437601	79438000	0.655315	1.51345	0.00278378	1	0.579511	0.173004
chr1	79449201	79449600	1.90636	1.30958	0.0163321	1	0.511477	0.167395
chr1	79461601	79462000	0.809489	1.06251	0.0278633	1	0.498341	0.196731
chr1	79549601	79550000	0.907971	1.53064	0.0216602	1	0.290232	0.0520802
chr1	79642001	79642400	1.25917	1.14862	0.0197443	1	0.569733	0.226758
chr1	79743201	79743600	1.6329	1.23124	0.0240437	1	0.424986	0.126865
chr1	79756801	79757200	2.19763	1.05036	0.0259472	1	0.589237	0.261052
chr1	80130401	80130800	4.28947	1.00572	0.0440446	1	0.47449	0.189052
chr1	80204801	80205200	1.31305	1.49157	0.0301942	1	0.399783	0.0946794
chr1	80318001	80318400	0.545667	1.34704	0.0163863	1	0.411254	0.120208
chr1	80322001	80322400	1.12034	1.38911	0.0292054	1	0.298497	0.0663905
chr1	80424801	80425200	1.08932	1.00695	0.0139026	1	0.94357	0.459215
chr1	80514801	80515200	1.25485	1.10549	0.0257279	1	0.474039	0.186292
chr1	80661601	80662000	2.94111	1.02702	0.0339821	1	0.530059	0.203363
chr1	80736801	80737200	1.06906	1.28072	0.0353477	1	0.330592	0.0915234
chr1	81132001	81132400	1.11314	1.14966	0.00426729	1	0.774448	0.321833
chr1	81249201	81249600	0.516453	1.18809	0.0256238	1	0.449287	0.164545
chr1	81266401	81266800	1.29371	1.48278	0.0409218	1	0.216877	0.0265511
chr1	81293601	81294000	0.543705	1.50284	0.0359655	1	0.217327	0.0199197
chr1	81925601	81926000	1.46669	1.06947	0.00212898	1	1.092	0.492729
chr1	82107201	82107600	1.77998	1.05485	0.0040591	1	1.0172	0.449018
chr1	82263201	82263600	0.439976	1.16871	0.00337399	1	1.2773	0.537066
chr1	82452001	82452400	2.46691	1.32873	0.033388	1	0.313633	0.0653684
chr1	82736401	82736800	1.67098	1.60699	0.00538872	1	0.430742	0.0897856
chr1	82737201	82737600	0.544661	1.20375	0.0398689	1	0.359874	0.116337
chr1	83236401	83236800	0.823567	1.05765	0.0382517	1	0.444867	0.175074
chr1	83303201	83303600	1.3276	1.9433	0.00518168	1	0.311145	0.0199197
chr1	83327601	83328000	0.554893	1.06354	0.0370634	1	0.452173	0.183839
chr1	83403601	83404000	0.628023	1.13053	0.0497965	1	0.426301	0.153416
chr1	83430401	83430800	1.31998	1.4554	0.0268922	1	0.318828	0.0719999
chr1	83497201	83497600	1.4203	1.17715	0.00638866	1	0.737446	0.303651
chr1	83602401	83602800	2.06482	1.39097	0.0358765	1	0.258697	0.0454487
chr1	83722001	83722400	0.372281	1.44675	0.031207	1	0.253266	0.0520802
chr1	83724401	83724800	0.545463	1.06965	0.0223357	1	0.566396	0.254421
chr1	84056001	84056400	0.543262	1.48685	0.0152028	1	0.327146	0.0663905
chr1	84066801	84067200	2.64914	1.20791	0.0410154	1	0.331152	0.0880479
chr1	84080001	84080400	1.76	1.02727	0.0294258	1	0.676681	0.315982
chr1	84108401	84108800	1.79408	1.083	0.0226898	1	0.523617	0.208972
chr1	84194401	84194800	0.0173959	1.34564	0.0223091	1	0.382589	0.114293
chr1	84217201	84217600	2.49901	1.10101	8.02053e-05	0.379324	1.75284	0.776857
chr1	84414801	84415200	1.64021	1.03834	0.0292186	1	0.538141	0.226438
chr1	84548801	84549200	0.543705	1.93161	0.00923538	1	0.238743	0
chr1	84716001	84716400	0.0137927	1.41241	0.02224	1	0.30584	0.0737376
chr1	84735201	84735600	1.58271	1.09115	0.00506026	1	0.88423	0.391789
chr1	84738001	84738400	1.52775	1.09313	0.0394278	1	0.463701	0.182727
chr1	84788001	84788400	3.36966	1.19801	0.0175659	1	0.491973	0.161786
chr1	84797201	84797600	0.816726	1.00655	0.0461936	1	0.488129	0.208256
chr1	84840801	84841200	1.74903	1.14488	0.0217682	1	0.498415	0.181705
chr1	85692401	85692800	0.389629	1.48945	0.0155138	1	0.326805	0.0681282
chr1	86314001	86314400	3.81297	1.06345	0.0287282	1	0.554811	0.219475
chr1	86391201	86391600	1.08725	1.18961	0.0357514	1	0.360325	0.108683
chr1	86421601	86422000	2.21098	1.0089	0.0296045	1	0.547919	0.22502
chr1	86530401	86530800	2.07693	1.50099	0.0118951	1	0.491015	0.112555
chr1	86581201	86581600	2.86152	1.09278	0.0358168	1	0.451649	0.161786
chr1	86665201	86665600	1.56275	1.46981	0.0433886	1	0.205113	0.0265511
chr1	86730401	86730800	0.976762	1.39429	0.023727	1	0.30584	0.0671061
chr1	87028001	87028400	0.400311	1.03712	0.0186042	1	0.65249	0.303741
chr1	87031601	87032000	0.594753	1.03056	2.67756e-05	0.226127	2.37996	1.18919
chr1	87039201	87039600	1.23508	1.10457	0.0309854	1	0.460024	0.180683
chr1	87277601	87278000	3.27112	1.12554	0.00658906	1	0.86648	0.339619
chr1	87278001	87278400	2.38575	1.24415	0.0471986	1	0.279103	0.0671061
chr1	87596801	87597200	1.77749	1.08388	0.018482	1	0.568324	0.231026
chr1	87732801	87733200	1.0796	1.02053	0.0475098	1	0.576081	0.249923
chr1	87740401	87740800	2.3316	1.37344	0.043366	1	0.24982	0.0464708
chr1	87814001	87814400	3.56519	1.01096	0.0114525	1	0.80373	0.346966
chr1	87924801	87925200	2.24898	1.16129	0.0123385	1	0.766707	0.281304
chr1	87955601	87956000	2.91944	1.17031	0.00252087	1	0.89715	0.348078
chr1	88318801	88319200	3.76976	1.0567	8.78528e-05	0.390018	2.26859	1.01892
chr1	88352801	88353200	3.35897	1.03333	3.45858e-06	0.0754849	3.13159	1.47048
chr1	88366401	88366800	2.21541	1.29695	0.00485232	1	1.13545	0.42395
chr1	88463601	88464000	3.81466	1.09525	0.0198074	1	0.639825	0.251661
chr1	88624801	88625200	3.08119	1.01821	0.0286471	1	0.602278	0.250549
chr1	88698401	88698800	2.78142	1.58404	3.97779e-09	0.00104715	3.54728	1.11556
chr1	88698801	88699200	2.33073	1.68055	1.4981e-06	0.0481326	1.93565	0.564078
chr1	88699201	88699600	2.64639	1.36644	8.84322e-06	0.124834	1.8536	0.663599
chr1	88699601	88700000	1.60766	1.03317	0.00987186	1	0.917047	0.401832
chr1	88705201	88705600	2.29793	1.38346	0.000505115	0.750238	1.26649	0.447741
chr1	88721201	88721600	3.26384	1.16747	0.0374864	1	0.370951	0.114293
chr1	88774401	88774800	2.50976	1.04837	0.0227378	1	0.621458	0.246052
chr1	88846801	88847200	0.870397	1.12002	0.0137191	1	0.62813	0.243918
chr1	89490001	89490400	0.139626	1.18148	0.0308803	1	0.94821	0.395903
chr1	89552801	89553200	2.50158	1.20544	0.0012921	1	0.989812	0.387917
chr1	89655601	89656000	1.39092	1.18775	0.00216116	1	1.04325	0.433366
chr1	89737201	89737600	2.30935	1.27717	0.044751	1	0.512488	0.163217
chr1	89756001	89756400	1.78489	1.0113	0.0315654	1	0.709446	0.310615
chr1	89764001	89764400	1.65582	1.28863	0.0472084	1	0.291657	0.0614968
chr1	89818001	89818400	2.49217	1.03883	0.0320471	1	0.662864	0.285866
chr1	89897601	89898000	2.16882	1.0277	0.00612152	1	0.948441	0.446629
chr1	90188001	90188400	3.72314	1.01077	0.0139965	1	0.773039	0.321527
chr1	90451201	90451600	2.40211	1.12826	0.0487259	1	0.355868	0.120208
chr1	90477201	90477600	1.8518	1.07959	0.0302369	1	0.472579	0.193946
chr1	90870801	90871200	1.62426	1.36288	0.0241278	1	0.414757	0.124796
chr1	90894801	90895200	0.982683	1.07163	0.000476298	0.728699	1.46432	0.686981
chr1	90929601	90930000	0	1.13229	0.0381715	1	0.375408	0.141866
chr1	90958401	90958800	2.70315	1.80049	0.00806038	1	0.309286	0.0255291
chr1	91096401	91096800	1.8995	1.45613	0.0430178	1	0.214441	0.0255291
chr1	91263601	91264000	0.793166	1.39901	0.0353386	1	0.296171	0.0614968
chr1	91404801	91405200	0.636	1.05526	0.043592	1	0.402596	0.165657
chr1	91454801	91455200	1.76886	1.26909	0.0184653	1	0.776579	0.289431
chr1	91513601	91514000	2.34999	1.351	0.00463322	1	0.65294	0.206122
chr1	91543201	91543600	0.824217	1.01099	0.0308525	1	0.507617	0.228892
chr1	91578001	91578400	2.47063	1.0138	0.0294098	1	0.693242	0.292433
chr1	91592001	91592400	0.302053	1.13198	0.0411335	1	0.476134	0.184465
chr1	91776001	91776400	1.2514	1.87007	0.00583792	1	0.302954	0.0255291
chr1	91778801	91779200	0.605964	1.12345	0.0378386	1	0.425996	0.15863
chr1	91940401	91940800	0.799473	1.49513	0.0396317	1	0.205113	0.0255291
chr1	91991201	91991600	2.22301	1.06045	0.00201682	1	1.08328	0.48229
chr1	92020801	92021200	0.545504	1.1243	0.0498565	1	0.326245	0.108683
chr1	92144401	92144800	3.35779	1.01349	0.00541085	1	1.41718	0.642568
chr1	92388801	92389200	2.02396	1.14167	0.0343235	1	0.395253	0.132475
chr1	92492401	92492800	0.317698	1.06745	0.0381539	1	0.459066	0.192208
chr1	92842001	92842400	1.52491	1.17314	0.0379688	1	0.357889	0.120208
chr1	92846801	92847200	0.891475	1.11653	0.0194044	1	0.523727	0.208972
chr1	92909201	92909600	1.66225	1.08555	0.0359607	1	0.715684	0.286913
chr1	93016401	93016800	2.7891	1.14328	0.00446224	1	0.889189	0.347056
chr1	93052401	93052800	5.67575	1.2615	0.000240208	0.581954	1.21641	0.437864
chr1	93082401	93082800	2.3069	1.28032	0.00825142	1	0.57222	0.174052
chr1	93111601	93112000	4.35327	1.46549	0.000888979	0.903952	1.27082	0.382704
chr1	93113601	93114000	1.94168	1.26553	0.0474842	1	0.276557	0.0737376
chr1	93183601	93184000	2.58528	1.24878	0.0215819	1	0.841635	0.305785
chr1	93404401	93404800	2.86626	1.48746	0.0078927	1	0.424426	0.0936573
chr1	93451201	93451600	1.39178	1.14248	0.00724956	1	0.726746	0.291104
chr1	93459601	93460000	2.04887	1.06984	0.010131	1	0.694761	0.300892
chr1	93542801	93543200	2.73185	1.26408	0.0320069	1	0.410389	0.111839
chr1	93580001	93580400	4.62536	1.46529	0.0262072	1	0.496015	0.129689
chr1	93674801	93675200	1.36068	1.25383	0.0247953	1	0.378744	0.112555
chr1	93769601	93770000	1.91156	1.248	0.0423409	1	0.32482	0.0852881
chr1	93776001	93776400	1.3254	1.14833	0.0441075	1	0.436173	0.173004
chr1	93794801	93795200	2.62091	1.28698	0.000363131	0.672812	1.25792	0.468683
chr1	94212001	94212400	1.28511	1.46739	0.0159824	1	0.334038	0.0614968
chr1	95096401	95096800	0.543705	1.37193	0.0184983	1	0.3471	0.0887636
chr1	95304001	95304400	2.77245	1.35322	0.0438071	1	0.254691	0.0454487
chr1	95337601	95338000	0.462729	1.50462	0.0362182	1	0.216877	0.0199197
chr1	95519601	95520000	1.98187	1.73643	0.00530709	1	0.348111	0.0415771
chr1	95749201	95749600	0.98647	1.52896	0.0186481	1	0.281989	0.0415771
chr1	96064801	96065200	0.981315	1.25462	0.033885	1	0.361173	0.121946
chr1	96067201	96067600	0.423597	1.06988	0.0261815	1	0.491108	0.202341
chr1	96470001	96470400	0.557499	1.07532	0.0165326	1	0.59019	0.24494
chr1	96512001	96512400	1.62876	1.33492	0.0261459	1	0.352458	0.100289
chr1	96550801	96551200	1.08999	1.55801	0.0150244	1	0.369543	0.069866
chr1	96878001	96878400	1.21006	1.4873	0.0450724	1	0.220323	0.0255291
chr1	97416801	97417200	0.770722	1.55608	0.0310353	1	0.362577	0.0737376
chr1	97482401	97482800	0.470838	1.31824	0.0354745	1	0.286335	0.0719999
chr1	97558401	97558800	0	1.13496	0.0422766	1	0.413783	0.149545
chr1	97578001	97578400	1.09422	1.3332	0.0497386	1	0.228514	0.0398394
chr1	97681601	97682000	1.05229	1.30561	0.000425085	0.705714	1.04982	0.391699
chr1	97682001	97682400	1.1228	1.2168	0.00903958	1	0.565438	0.203363
chr1	97761601	97762000	2.16988	1.34235	0.0309062	1	0.297522	0.0719999
chr1	98535601	98536000	0.25346	1.26801	0.0185303	1	0.43754	0.139106
chr1	98633601	98634000	1.62487	1.08985	0.034755	1	0.532385	0.218453
chr1	99174401	99174800	0.486583	1.34643	0.0491127	1	0.228064	0.0454487
chr1	99237201	99237600	1.09525	1.52312	0.025713	1	0.277677	0.0454487
chr1	99670401	99670800	0.698783	1.7064	0.00765359	1	0.336023	0.0482085
chr1	99852801	99853200	1.14175	1.68061	0.0165891	1	0.321898	0.0520802
chr1	100462401	100462800	0.886122	1.43368	0.0392668	1	0.253376	0.0482085
chr1	101231201	101231600	0.781565	1.31361	0.0386623	1	0.295103	0.0681282
chr1	101515601	101516000	0.690056	1.29432	0.0338417	1	0.341271	0.0919196
chr1	101553201	101553600	0.789371	1.56179	0.0114104	1	0.350997	0.0597591
chr1	102632401	102632800	0.814189	1.01162	0.0308587	1	0.53096	0.235523
chr1	103272401	103272800	0.922149	1.20412	0.0459416	1	0.319405	0.0936573
chr1	103283201	103283600	0.372281	1.19516	0.0314778	1	0.463937	0.167395
chr1	103870801	103871200	0.156581	1.50709	0.0384824	1	0.201777	0.0216574
chr1	105110801	105111200	0.342172	1.28468	0.00763049	1	0.598507	0.216626
chr1	105112801	105113200	0.398213	1.17458	0.013252	1	0.590714	0.244288
chr1	105134401	105134800	2.56733	1.48348	0.014229	1	0.360775	0.0632345
chr1	105151601	105152000	0.585992	1.34545	0.047846	1	0.228064	0.0415771
chr1	105205601	105206000	1.19633	1.14654	0.00665259	1	0.785651	0.32927
chr1	105223201	105223600	1.09083	1.11086	0.0402155	1	0.375298	0.135234
chr1	105243201	105243600	1.83824	1.02858	0.0267007	1	0.5538	0.233785
chr1	105358001	105358400	2.12892	1.1371	0.0191914	1	0.749841	0.305785
chr1	105360801	105361200	1.2646	1.41855	0.0458229	1	0.243488	0.0415771
chr1	105374001	105374400	0.0250227	1.08944	0.0110919	1	0.691367	0.300495
chr1	105377601	105378000	0.0112601	1.51096	0.0351353	1	0.20856	0.0216574
chr1	105438401	105438800	1.48822	1.36838	0.0311781	1	0.528132	0.167701
chr1	105440401	105440800	2.08731	1.44912	0.00625328	1	0.918922	0.295972
chr1	105566001	105566400	1.77457	1.02815	0.00306759	1	1.11967	0.530179
chr1	105924401	105924800	0.856529	1.19411	0.0373586	1	0.346199	0.115315
chr1	106028001	106028400	1.4658	1.03546	0.0446516	1	0.44438	0.186599
chr1	106089201	106089600	1.29028	2.00633	0.0078434	1	0.247458	0
chr1	106109601	106110000	1.09758	1.00163	0.00659344	1	1.05589	0.495885
chr1	106131201	106131600	0.945294	1.15512	0.00756527	1	0.782655	0.321437
chr1	106265601	106266000	0.204339	1.20182	0.0495747	1	0.343313	0.118471
chr1	106456801	106457200	1.35649	1.09836	0.0341327	1	0.475915	0.197818
chr1	106602401	106602800	2.97287	1.32922	0.0268652	1	0.483241	0.142888
chr1	106650401	106650800	2.42839	1.37266	0.000959068	0.918538	0.857131	0.272603
chr1	106684401	106684800	1.12494	1.03539	0.0183139	1	0.757148	0.335441
chr1	106738001	106738400	1.65572	1.077	0.0198932	1	0.638741	0.287603
chr1	106877201	106877600	1.42049	1.18661	0.0485309	1	0.309736	0.098551
chr1	107098001	107098400	0	1.18252	0.0128569	1	0.702911	0.280256
chr1	107382001	107382400	0.517494	1.34652	0.0491094	1	0.232411	0.0433148
chr1	107493601	107494000	0	1.38057	0.0177239	1	0.352007	0.0919196
chr1	107532401	107532800	0.543705	1.6614	0.00217754	1	0.583481	0.134519
chr1	107569201	107569600	1.68535	1.41004	0.034222	1	0.258588	0.0454487
chr1	108995201	108995600	0.00156509	1.10085	0.00248025	1	0.973245	0.440713
chr1	109185601	109186000	2.30318	1.30502	0.00256079	1	0.797398	0.266687
chr1	109214001	109214400	0	1.01494	0.0242846	1	0.818668	0.397718
chr1	109468001	109468400	0.0456125	1.2769	0.0403692	1	0.367165	0.118471
chr1	109510801	109511200	0.0905219	1.32692	0.0386358	1	0.284984	0.0614968
chr1	109517601	109518000	1.38783	1.58747	0.0298511	1	0.236198	0.0199197
chr1	109908801	109909200	0.282314	1.12887	0.00462657	1	0.810622	0.352972
chr1	109950801	109951200	0.511762	1.28204	0.0300718	1	0.385527	0.110817
chr1	109995201	109995600	0.995237	1.057	0.0298444	1	0.502652	0.212844
chr1	110026401	110026800	1.02137	1.19552	0.003768	1	0.753592	0.293148
chr1	110054801	110055200	0.129706	1.06953	0.0326087	1	0.443856	0.185577
chr1	110059601	110060000	1.3584	1.22016	0.0236522	1	0.467598	0.172289
chr1	110061201	110061600	1.87632	1.84447	0.00588781	1	0.309736	0.0199197
chr1	110569601	110570000	1.02814	1.49528	0.0461105	1	0.22467	0.0255291
chr1	111755601	111756000	1.26839	1.35272	0.0204306	1	0.34766	0.0887636
chr1	111862001	111862400	1.54541	1.20833	0.0173713	1	0.573865	0.198469
chr1	111916001	111916400	1.49304	1.15561	0.0188958	1	0.493434	0.179967
chr1	111984001	111984400	1.8276	1.46057	0.0428661	1	0.217887	0.0199197
chr1	112490801	112491200	0.0678054	1.2424	0.0111425	1	0.584994	0.209994
chr1	113028801	113029200	1.08709	1.17613	0.0248406	1	0.451613	0.157914
chr1	113144001	113144400	1.26439	1.36245	0.0057957	1	0.633436	0.193575
chr1	113560801	113561200	0.348679	1.31561	0.0155013	1	0.494335	0.152394
chr1	113579601	113580000	2.68918	1.3577	0.0407744	1	0.258697	0.0464708
chr1	114218801	114219200	0.536335	1.27523	0.0255788	1	0.379645	0.120208
chr1	114239201	114239600	0.02803	1.30301	0.00205525	1	0.765696	0.273318
chr1	114663201	114663600	0.479924	1.34733	0.0463908	1	0.225068	0.0415771
chr1	114826801	114827200	0.394755	1.20979	0.0365469	1	0.417586	0.128603
chr1	115329201	115329600	0.543705	1.21571	0.0472452	1	0.315508	0.0831542
chr1	115346001	115346400	0.395761	1.61137	0.0231907	1	0.23095	0.0255291
chr1	115522401	115522800	0.482802	1.08089	0.0212232	1	0.601429	0.243918
chr1	115922401	115922800	0.440068	1.29489	0.0318362	1	0.322348	0.0897856
chr1	115992401	115992800	1.06857	1.4266	0.0455174	1	0.244572	0.0415771
chr1	116041201	116041600	0.959251	1.20536	0.0499646	1	0.32139	0.0936573
chr1	117266001	117266400	0.341198	1.3503	0.0448535	1	0.238743	0.0454487
chr1	118324001	118324400	4.89879	1.19012	0.0322895	1	0.887984	0.341728
chr1	118425201	118425600	1.66768	1.40003	0.0480906	1	0.252256	0.0531023
chr1	118443201	118443600	0.539345	1.12524	0.00266266	1	0.956322	0.414469
chr1	118478001	118478400	1.92134	1.12526	0.0117768	1	0.654453	0.255443
chr1	118739201	118739600	1.61289	1.08819	0.041776	1	0.517845	0.20786
chr1	119041201	119041600	1.5753	1.46254	0.00164909	1	0.644224	0.176811
chr1	119052801	119053200	12.638	1.37159	0.0368527	1	0.327815	0.0614968
chr1	119235201	119235600	1.46211	1.27055	0.00403392	1	0.758988	0.270469
chr1	119243201	119243600	0.727742	1.11331	0.0366722	1	0.458904	0.189448
chr1	119519601	119520000	3.75986	1.0507	0.0111384	1	0.729851	0.300892
chr1	119712401	119712800	0.000187043	1.54691	0.0209871	1	0.28446	0.0482085
chr1	119781601	119782000	1.84835	1.01888	0.0416959	1	0.43996	0.181705
chr1	119805601	119806000	1.05226	1.07317	0.0124295	1	0.740044	0.320505
chr1	119827601	119828000	1.87599	1.07817	0.0116893	1	0.700568	0.294976
chr1	119972001	119972400	2.83384	1.25103	0.00910747	1	0.555209	0.188337
chr1	120251601	120252000	1.94725	1.24481	0.0355326	1	0.327706	0.0946794
chr1	120268001	120268400	2.10227	1.21983	0.0324414	1	0.384176	0.117449
chr1	120446801	120447200	2.07227	1.20473	0.00605572	1	0.666038	0.250549
chr1	120592401	120592800	2.38183	1.22115	0.021151	1	0.530007	0.174052
chr1	120680401	120680800	1.26789	1.14547	0.0398209	1	0.542707	0.221519
chr1	121116401	121116800	1.20969	1.32938	0.049662	1	0.238292	0.0482085
chr1	121401601	121402000	1.91839	1.24471	0.0389593	1	0.317027	0.0870258
chr1	121483201	121483600	2.27391	1.1954	0.0241325	1	0.431768	0.133497
chr1	121578401	121578800	0.352192	1.36394	0.00214657	1	0.683013	0.239395
chr1	121770401	121770800	0.542688	1.50268	0.0362005	1	0.208109	0.0216574
chr1	122550401	122550800	0.00718181	1.45512	0.00521698	1	0.493544	0.134519
chr1	122574801	122575200	2.20603	1.3393	0.0336235	1	0.303855	0.0727155
chr1	122615601	122616000	0.946978	1.19339	0.0335757	1	0.696222	0.280563
chr1	122661601	122662000	0.441222	1.21273	0.0437972	1	0.299398	0.0936573
chr1	122825601	122826000	0.575912	1.34744	0.048731	1	0.244515	0.0464708
chr1	122891601	122892000	2.25216	1.4756	0.025246	1	0.286896	0.0398394
chr1	123431601	123432000	1.40801	1.05345	0.0460382	1	0.545519	0.223282
chr1	123578001	123578400	1.9613	1.17994	0.0193246	1	0.553748	0.202647
chr1	123779201	123779600	2.8081	1.22823	0.0274646	1	0.430291	0.129625
chr1	123863601	123864000	0.968065	1.33602	0.0482678	1	0.228965	0.0482085
chr1	123934001	123934400	2.16002	1.14247	0.0441672	1	0.361335	0.113577
chr1	124034801	124035200	0.642309	1.03072	0.0199667	1	0.621458	0.268731
chr1	124039201	124039600	0.386981	1.56176	0.0223704	1	0.34609	0.0649722
chr1	124152801	124153200	0.97581	1.47093	0.000728189	0.852135	0.880496	0.280576
chr1	124459201	124459600	1.41	1.46126	0.0189511	1	0.320923	0.0663905
chr1	125075201	125075600	0.534354	1.16906	0.00663661	1	0.674356	0.264859
chr1	125104001	125104400	0.543705	1.40909	0.00279756	1	0.711662	0.219411
chr1	125124401	125124800	2.33056	1.64434	0.0229092	1	0.272262	0.0255291
chr1	125438801	125439200	1.33783	1.42452	0.0314979	1	0.256262	0.0415771
chr1	125557201	125557600	2.1804	1.44135	0.0444931	1	0.214441	0.0199197
chr1	125645601	125646000	0.84067	1.49667	0.0376984	1	0.213991	0.0199197
chr1	125693201	125693600	0.00308482	1.12998	0.0441965	1	0.368966	0.13595
chr1	125847201	125847600	1.55968	1.17177	0.0457597	1	0.344774	0.106946
chr1	125906401	125906800	2.02469	1.15406	0.00600471	1	0.753702	0.291104
chr1	125917601	125918000	1.5415	1.00526	0.048746	1	0.658261	0.300802
chr1	126050001	126050400	2.7245	1.20021	0.0474943	1	0.318938	0.0936573
chr1	126162401	126162800	1.751	1.08628	0.0155952	1	0.688879	0.282019
chr1	126547201	126547600	3.28298	1.31731	0.04561	1	0.477595	0.121256
chr1	126656801	126657200	0.648023	1.53818	0.0190997	1	0.28787	0.0415771
chr1	126705601	126706000	1.56493	1.41555	0.032314	1	0.26548	0.0415771
chr1	127077601	127078000	1.62472	1.16732	0.0406908	1	0.341328	0.115315
chr1	127212801	127213200	0.600324	1.35095	0.0145505	1	0.509528	0.170155
chr1	127224401	127224800	2.93015	1.02584	0.0196901	1	0.660843	0.276385
chr1	127310401	127310800	1.03023	1.39308	0.0250617	1	0.313182	0.0719999
chr1	127522001	127522400	0.292345	1.13205	0.00277765	1	1.07729	0.467506
chr1	127534401	127534800	1.06641	1.05703	0.0254912	1	0.545033	0.245004
chr1	127573601	127574000	2.51281	1.11317	0.0468621	1	0.483766	0.166705
chr1	127590801	127591200	6.35565	1.10306	0.00310819	1	0.979577	0.39842
chr1	127676001	127676400	5.54185	1.49015	0.0356344	1	0.245075	0.0199197
chr1	127782401	127782800	2.08363	1.07783	0.00809508	1	1.01002	0.431539
chr1	127798001	127798400	1.54337	1.09291	0.0478698	1	0.369417	0.139106
chr1	127814401	127814800	1.0623	1.57529	0.00295362	1	0.635022	0.154438
chr1	127884801	127885200	1.05564	1.21551	0.0127515	1	0.560116	0.211732
chr1	127887601	127888000	0.322015	1.35395	0.0251696	1	0.398175	0.106946
chr1	128135201	128135600	1.82521	1.44399	0.0176325	1	0.326245	0.0671061
chr1	128140401	128140800	0.977049	1.28606	0.0336125	1	0.333027	0.0848919
chr1	128149601	128150000	2.56491	1.01056	0.00420062	1	1.70464	0.832477
chr1	128282001	128282400	1.26728	1.76359	0.00395893	1	0.440462	0.0681282
chr1	128342401	128342800	2.45648	1.45799	0.0302145	1	0.270785	0.0454487
chr1	128386801	128387200	2.84399	1.0286	0.038509	1	0.470143	0.192924
chr1	128624801	128625200	3.8691	1.3334	0.0306984	1	0.38174	0.0905013
chr1	128844401	128844800	0.824256	1.34048	0.047746	1	0.238292	0.0471865
chr1	129527601	129528000	0.372174	1.23632	0.00472337	1	0.963796	0.379855
chr1	129885601	129886000	0.00267212	1.22024	0.0410228	1	0.307301	0.0870258
chr1	129950001	129950400	0.566816	1.40385	0.0229745	1	0.307301	0.0719999
chr1	130216401	130216800	1.02035	1.01263	0.0355637	1	0.605457	0.285866
chr1	130453601	130454000	0.69431	1.34348	0.0462154	1	0.237732	0.0482085
chr1	130544801	130545200	1.09176	1.11117	0.0132564	1	0.614942	0.248811
chr1	130571201	130571600	1.37687	1.66495	0.0287876	1	0.242137	0.0265511
chr1	130664001	130664400	1.39074	1.36453	0.0354024	1	0.400973	0.117449
chr1	131083201	131083600	1.9371	1.01051	0.0140794	1	1.00966	0.478009
chr1	131136801	131137200	1.44679	1.09897	0.0266321	1	0.522302	0.208256
chr1	131188001	131188400	3.43772	1.17358	0.0172327	1	0.594196	0.204385
chr1	131286401	131286800	2.06931	1.4813	0.0034524	1	1.06329	0.348142
chr1	131314801	131315200	1.00007	1.67114	0.00691032	1	0.613083	0.136346
chr1	131322401	131322800	0.92986	1.60536	0.0278682	1	0.243054	0.0199197
chr1	131348001	131348400	0.520074	1.26867	0.0274805	1	0.434204	0.132078
chr1	131380001	131380400	0.746871	1.60619	0.0344219	1	0.240278	0.0255291
chr1	131439201	131439600	1.43651	1.33074	0.00115464	0.970792	0.84012	0.311395
chr1	131448401	131448800	2.42804	1.13945	0.0287976	1	1.15323	0.476195
chr1	131488401	131488800	0.899287	1.40202	0.0280331	1	0.312622	0.0597591
chr1	131826801	131827200	1.70059	1.04239	0.0199696	1	0.640888	0.276474
chr1	131845201	131845600	1.70418	1.08779	0.0299638	1	0.471604	0.179967
chr1	131964401	131964800	1.46712	1.15906	0.0409652	1	0.431716	0.152394
chr1	132026801	132027200	2.87314	1.02411	0.014285	1	0.904163	0.40679
chr1	132036401	132036800	2.35149	1.11872	0.0316013	1	0.51355	0.183443
chr1	132306001	132306400	0.829347	1.53445	0.0173329	1	0.483148	0.118164
chr1	132342401	132342800	1.7222	1.27077	0.030241	1	0.508679	0.170551
chr1	132400801	132401200	1.13691	1.27952	0.0308093	1	0.331602	0.0887636
chr1	132456001	132456400	2.52115	1.85015	0.0151288	1	0.23084	0
chr1	132462801	132463200	2.61823	1.20933	0.0401408	1	0.333027	0.0880479
chr1	132481201	132481600	0.999652	1.17605	0.025641	1	0.44438	0.164635
chr1	132686801	132687200	4.08956	1.00699	0.00207481	1	1.24082	0.556028
chr1	132718801	132719200	1.57693	1.13459	0.0105142	1	0.663677	0.270469
chr1	132896801	132897200	2.06222	1.07751	0.0379196	1	0.532495	0.206519
chr1	133006401	133006800	1.22972	1.03274	0.0180468	1	0.756698	0.338993
chr1	133012001	133012400	3.67229	1.07285	0.000877846	0.898947	1.57069	0.6723
chr1	133026801	133027200	3.16438	1.55988	0.0207095	1	0.539058	0.120924
chr1	133042001	133042400	2.19686	1.16828	0.0378659	1	0.527063	0.199862
chr1	133044001	133044400	1.82064	1.02229	0.0435909	1	0.478785	0.201625
chr1	133149201	133149600	1.81536	1.84169	0.00792245	1	0.295611	0.0265511
chr1	133196801	133197200	1.64396	1.03902	0.0314157	1	0.545033	0.23031
chr1	133226401	133226800	3.77308	1.13482	0.000260414	0.598656	2.03623	0.895367
chr1	133375601	133376000	1.71767	1.58304	0.0162783	1	0.293626	0.0520802
chr1	133646401	133646800	1.07611	1.3035	0.0432122	1	0.276217	0.0632345
chr1	133709601	133710000	2.88626	1.02469	0.0139229	1	0.740027	0.325399
chr1	133710801	133711200	3.75158	1.30393	0.0215528	1	0.430794	0.106946
chr1	133776401	133776800	1.63723	1.37543	0.0438792	1	0.374864	0.0831542
chr1	133794801	133795200	2.10461	1.23899	0.0385805	1	0.34082	0.0887636
chr1	133834801	133835200	1.78633	1.11755	0.0153682	1	0.671019	0.285559
chr1	133907601	133908000	4.10231	1.02745	7.93732e-05	0.379324	2.81716	1.28185
chr1	133924001	133924400	2.56314	1.5265	0.0327027	1	0.235857	0.0265511
chr1	134053601	134054000	1.84656	1.01871	0.0398746	1	0.476873	0.212844
chr1	134158001	134158400	0.847232	1.49322	0.0446292	1	0.209534	0.0255291
chr1	134193201	134193600	0.603462	1.08818	0.00445037	1	1.04684	0.4879
chr1	134195201	134195600	1.06828	1.06358	0.0162829	1	0.872195	0.373939
chr1	134300801	134301200	0.759956	1.11736	0.0451095	1	0.429333	0.168507
chr1	134574401	134574800	5.9713e-05	1.65238	0.000243236	0.58322	1.11688	0.307855
chr1	134602801	134603200	2.68926	1.13492	0.0142533	1	0.726531	0.269753
chr1	134606401	134606800	1.43452	1.34695	0.0215725	1	0.358339	0.0926352
chr1	134652801	134653200	1.48846	1.11852	0.0326732	1	0.584994	0.219807
chr1	134655601	134656000	0.183889	1.3528	0.044651	1	0.241629	0.0454487
chr1	134792801	134793200	2.56382	1.32231	0.0332736	1	0.300408	0.0614968
chr1	134827201	134827600	3.94236	1.01566	0.0153496	1	0.823627	0.333703
chr1	134830001	134830400	1.86626	1.55661	0.000325353	0.647314	0.828592	0.237657
chr1	134950801	134951200	3.24648	1.06052	0.0129783	1	0.67237	0.276078
chr1	135314801	135315200	2.69403	1.47045	0.00868954	1	0.530384	0.124731
chr1	135379601	135380000	1.30315	1.35549	0.000207099	0.554074	1.08238	0.386895
chr1	135698001	135698400	2.89807	1.15664	0.04358	1	0.408766	0.137368
chr1	135887601	135888000	0.849818	1.1156	0.048477	1	0.373277	0.139106
chr1	136234801	136235200	0.975113	1.01573	0.0348112	1	0.568774	0.248415
chr1	136235201	136235600	1.22563	1.56521	0.00649942	1	0.411762	0.0831542
chr1	136290001	136290400	1.8164	1.03303	0.0351749	1	0.576515	0.246358
chr1	136953601	136954000	5.21559	1.39758	0.0350534	1	0.453058	0.117449
chr1	137210801	137211200	1.35759	1.68615	0.00878911	1	0.330701	0.0482085
chr1	137261601	137262000	2.22941	1.66032	0.0256299	1	0.274808	0.0199197
chr1	137458001	137458400	2.42597	1.21767	0.0409685	1	0.327706	0.0992666
chr1	137650801	137651200	0.82021	1.48084	0.0147496	1	0.333027	0.0681282
chr1	137671601	137672000	1.54594	1.15821	0.0244743	1	0.448727	0.166679
chr1	137689601	137690000	1.14125	1.52296	0.0207544	1	0.27277	0.0454487
chr1	137746001	137746400	0.728939	1.37731	0.0108507	1	0.454593	0.140844
chr1	137952801	137953200	0.572086	1.53875	0.0178796	1	0.281989	0.0415771
chr1	138038401	138038800	1.76343	1.28611	0.0141806	1	0.445841	0.134212
chr1	138075201	138075600	0.551078	1.60958	0.0221622	1	0.238743	0.0216574
chr1	138393201	138393600	1.04514	1.59683	0.0250252	1	0.234396	0.0255291
chr1	138714401	138714800	0.691644	1.31034	0.0286671	1	0.42726	0.135234
chr1	138886001	138886400	0.202507	1.06122	0.0465874	1	0.394693	0.163523
chr1	138907201	138907600	0.928761	1.00009	0.0402371	1	0.469242	0.203363
chr1	138984801	138985200	1.72315	1.47367	0.00188808	1	0.709896	0.206122
chr1	139014801	139015200	1.38826	1.16856	0.0258934	1	0.462962	0.155154
chr1	139082801	139083200	1.51665	1.38524	0.000436737	0.709594	0.944182	0.323967
chr1	139136001	139136400	0.7738	1.49345	0.0493348	1	0.204773	0.0216574
chr1	139139201	139139600	1.56534	1.09324	0.0277786	1	0.461375	0.180683
chr1	139150401	139150800	1.62777	1.16885	0.0390974	1	0.353992	0.112555
chr1	139230001	139230400	1.26688	1.32755	0.0486987	1	0.237732	0.0464708
chr1	139313201	139313600	1.31218	1.4824	0.0424758	1	0.218788	0.0265511
chr1	139576001	139576400	0.543705	1.20316	0.040116	1	0.367107	0.120924
chr1	139659601	139660000	1.71293	1.4648	0.043326	1	0.20901	0.0216574
chr1	139696801	139697200	1.08995	1.52195	0.0272058	1	0.2712	0.0415771
chr1	139982801	139983200	1.74056	1.23642	0.0155117	1	0.627518	0.221545
chr1	140225601	140226000	0.0413966	1.5089	0.0388447	1	0.207659	0.0255291
chr1	140986001	140986400	0.0294257	1.21018	0.0375625	1	0.358899	0.119186
chr1	140993201	140993600	1.11368	1.19152	0.0482563	1	0.355003	0.112861
chr1	141105601	141106000	0.0431182	1.12869	0.0263897	1	0.501625	0.198469
chr1	141324001	141324400	0.626591	1.1226	0.0339873	1	0.478386	0.190471
chr1	142096001	142096400	0.630561	1.53811	0.0234119	1	0.283559	0.0454487
chr1	142622001	142622400	0	1.51303	0.0412109	1	0.220323	0.0265511
chr1	143350001	143350400	2.29137	1.00398	0.030716	1	0.540126	0.235523
chr1	143681201	143681600	1.98595	1.35282	0.0291091	1	0.296062	0.0671061
chr1	143766401	143766800	3.74399	1.00521	0.0142384	1	0.785599	0.348794
chr1	143886001	143886400	0.489469	1.4867	0.0150619	1	0.320363	0.0737376
chr1	144368801	144369200	1.66709	1.04602	0.0225251	1	0.632535	0.261703
chr1	144511601	144512000	0.831713	1.11065	0.047519	1	0.417193	0.168417
chr1	144704401	144704800	1.49473	1.41738	0.0143975	1	0.377734	0.0992666
chr1	144962001	144962400	0.607313	1.12733	0.042275	1	0.445333	0.167395
chr1	145260801	145261200	3.59644	1.5024	0.0419293	1	0.244965	0.0199197
chr1	145275601	145276000	0.489373	1.06537	0.043971	1	0.495114	0.213866
chr1	145570001	145570400	1.32991	1.26572	0.0420316	1	0.325234	0.100289
chr1	145644801	145645200	2.05087	1.44779	0.0459344	1	0.20901	0.0216574
chr1	145713601	145714000	0.284962	1.50759	0.03577	1	0.218338	0.0199197
chr1	145857601	145858000	0.0867106	1.01426	0.0417367	1	0.460815	0.2051
chr1	145927201	145927600	0.394706	1.28071	0.0314511	1	0.376943	0.113577
chr1	146298801	146299200	1.40462	1.69624	0.0332957	1	0.269036	0.0216574
chr1	146332001	146332400	0	1.41159	0.0242213	1	0.296622	0.0671061
chr1	146650801	146651200	0.629296	1.20429	0.0490462	1	0.349085	0.104812
chr1	146724401	146724800	0.129474	1.12591	0.0265643	1	0.569225	0.241439
chr1	146917601	146918000	0	1.1328	0.0373506	1	0.382641	0.140128
chr1	147006401	147006800	0.262464	1.26637	0.0171804	1	0.427872	0.145737
chr1	147400801	147401200	1.70937	1.40793	0.0381293	1	0.260049	0.0482085
chr1	147700801	147701200	1.47962	1.09604	0.0273707	1	0.571429	0.236545
chr1	147792801	147793200	0	1.28468	0.0208262	1	0.38118	0.119186
chr1	147862001	147862400	1.07864	1.56488	0.0123121	1	0.418203	0.0905013
chr1	148086001	148086400	1.80526	1.44515	0.0177348	1	0.330141	0.0653684
chr1	148223601	148224000	0.538166	1.19745	0.0364827	1	0.411473	0.140844
chr1	148494401	148494800	0.479924	1.3479	0.0452428	1	0.238743	0.0464708
chr1	148630401	148630800	1.05185	1.59238	0.0333389	1	0.232971	0.0265511
chr1	148783201	148783600	0.813668	1.11447	0.0319005	1	0.463251	0.189448
chr1	149054401	149054800	0.516915	1.93174	0.0100741	1	0.233385	0
chr1	149063601	149064000	0.792449	1.63337	0.00739293	1	0.379719	0.0688439
chr1	149104001	149104400	0	1.71181	0.0166972	1	0.248359	0.0265511
chr1	149676401	149676800	1.25503	1.0489	0.0334304	1	0.542037	0.237351
chr1	150285601	150286000	0.000442632	1.72011	0.0144854	1	0.269827	0.0199197
chr1	150429201	150429600	2.18646	1.35791	0.00572318	1	0.541696	0.160763
chr1	150828001	150828400	1.87455	1.27075	0.0445487	1	0.282549	0.0737376
chr1	150850401	150850800	1.29837	1.53649	0.0159656	1	0.341328	0.073022
chr1	150875201	150875600	2.01847	1.02464	0.0371126	1	0.832285	0.36617
chr1	150876401	150876800	0.851156	1.117	0.00806709	1	0.696746	0.29702
chr1	150920001	150920400	0.619221	1.292	0.0290877	1	0.326695	0.098551
chr1	151059201	151059600	2.86815	1.1819	0.0416004	1	0.380279	0.110421
chr1	151079601	151080000	4.13597	1.00982	0.048207	1	0.512974	0.195709
chr1	151142001	151142400	2.99137	1.34962	0.0477336	1	0.270801	0.0454487
chr1	151161201	151161600	0.561848	1.12472	0.0335385	1	0.415658	0.149545
chr1	151295201	151295600	1.43326	1.09263	0.00246977	1	1.06039	0.496575
chr1	151374801	151375200	6.77524	1.24395	0.0324914	1	0.56892	0.174052
chr1	151448401	151448800	4.29643	1.31562	0.0071325	1	0.675308	0.198865
chr1	151544801	151545200	2.57491	1.48204	0.0135271	1	0.350997	0.0681282
chr1	151872401	151872800	3.08359	1.09825	0.0285208	1	0.85511	0.345012
chr1	152060801	152061200	1.8304	1.06622	8.11638e-05	0.379324	1.96677	0.917291
chr1	152102401	152102800	1.98962	1.13193	0.0234304	1	0.495979	0.184555
chr1	152142401	152142800	4.74596	1.12809	0.0290975	1	0.459464	0.162501
chr1	152194001	152194400	1.05628	1.19739	0.0487773	1	0.293626	0.0887636
chr1	152294401	152294800	3.66416	1.4021	0.0133198	1	0.395253	0.0936573
chr1	152310801	152311200	2.82494	1.09245	0.0376699	1	0.437975	0.156892
chr1	152326801	152327200	2.55341	1.19149	0.0361922	1	0.367615	0.119186
chr1	152524001	152524400	4.89419	1.2154	0.00770384	1	0.841037	0.287935
chr1	152696001	152696400	1.92882	1.07829	0.0277102	1	0.521632	0.197447
chr1	152764001	152764400	1.88792	1.02563	0.00285968	1	1.12698	0.507755
chr1	153008801	153009200	2.25563	1.07662	0.00268999	1	1.35941	0.626571
chr1	153017201	153017600	1.56677	1.16697	0.0351206	1	0.406907	0.134519
chr1	153327201	153327600	1.78018	1.04297	0.0302187	1	0.607761	0.247789
chr1	153332801	153333200	18.7073	1.05784	0.028554	1	0.654003	0.25727
chr1	153569201	153569600	1.49393	1.47466	0.0415358	1	0.213431	0.0265511
chr1	153901601	153902000	3.3503	1.08508	1.83778e-06	0.0545657	2.89352	1.29407
chr1	154022401	154022800	2.58609	1.11902	0.047655	1	0.353992	0.109705
chr1	154144001	154144400	0.953212	1.47806	0.0155426	1	0.334488	0.0614968
chr1	154315601	154316000	2.72637	1.31299	0.0349907	1	0.300969	0.0737376
chr1	154552401	154552800	1.10352	1.05853	0.0187878	1	0.76909	0.363385
chr1	154568401	154568800	1.63026	1.20761	0.0289582	1	0.456919	0.162897
chr1	154583201	154583600	1.0816	1.06784	0.0193233	1	0.655354	0.280972
chr1	154609601	154610000	1.37361	1.05343	0.0183361	1	0.724724	0.33203
chr1	154706801	154707200	3.47091	1.16036	0.00147733	1	1.09443	0.428472
chr1	154835601	154836000	1.246	1.367	0.0097845	1	0.636577	0.196731
chr1	154978001	154978400	1.05075	1.05683	0.0325447	1	0.546043	0.238283
chr1	154984001	154984400	2.48494	1.04384	0.000425751	0.705714	1.7725	0.830266
chr1	154998401	154998800	1.22217	1.10266	0.0366286	1	0.457479	0.179571
chr1	155092401	155092800	2.21396	1.3791	0.0222659	1	0.38129	0.0992666
chr1	155093201	155093600	0.615059	1.07338	0.00143392	1	1.43033	0.689921
chr1	155095601	155096000	2.27533	1.02104	0.00976271	1	1.42524	0.661478
chr1	155228801	155229200	1.84082	1.09413	0.00492028	1	1.08272	0.453221
chr1	155366801	155367200	0.483725	1.26478	0.0332223	1	0.414123	0.126865
chr1	155393601	155394000	0.646187	1.50917	0.0162327	1	0.536281	0.146044
chr1	155415201	155415600	2.48999	1.12472	0.000848229	0.89147	1.25201	0.528352
chr1	155536001	155536400	0.802157	1.4816	0.0179126	1	0.328607	0.0653684
chr1	155597601	155598000	5.12919	1.01496	0.040658	1	0.616927	0.238704
chr1	155664401	155664800	0.363217	1.30648	0.00579215	1	1.08711	0.412744
chr1	155828801	155829200	1.65665	1.08903	0.0131407	1	0.647058	0.265575
chr1	155952001	155952400	1.17156	1.55152	0.0132217	1	0.355417	0.0632345
chr1	155962401	155962800	0.650221	1.70876	0.00462228	1	0.397798	0.0614968
chr1	156040001	156040400	4.03315	1.02867	0.0346781	1	1.02957	0.45602
chr1	156054801	156055200	1.34651	1.04815	0.030347	1	0.543012	0.238679
chr1	156367601	156368000	1.35448	1.48081	0.0392963	1	0.218338	0.0199197
chr1	156599601	156600000	1.9152	1.0212	0.0226873	1	0.820815	0.352601
chr1	156662001	156662400	1.7975	1.15091	0.00907224	1	0.846185	0.350838
chr1	156672401	156672800	1.03329	1.25036	0.000949447	0.915867	0.957821	0.375651
chr1	156916001	156916400	1.60136	1.16434	0.0338988	1	0.406042	0.130341
chr1	156926401	156926800	0.421322	1.51225	0.0479132	1	0.227105	0.0265511
chr1	157404801	157405200	0.409652	1.54159	0.0187214	1	0.282889	0.0464708
chr1	157420401	157420800	0.922557	1.39576	0.0236228	1	0.309736	0.0719999
chr1	157486401	157486800	0.428597	1.32169	0.0450446	1	0.294128	0.0719999
chr1	157502401	157502800	1.11589	1.04837	0.0405874	1	0.448203	0.185577
chr1	157627601	157628000	0.860509	1.27702	0.00235541	1	0.79987	0.301914
chr1	157742001	157742400	3.23836	1.45394	0.0309562	1	0.351411	0.0681282
chr1	157779601	157780000	1.85244	1.4638	0.00540663	1	0.533846	0.132475
chr1	158181601	158182000	0.218093	1.16294	0.0179608	1	0.789133	0.330612
chr1	158448401	158448800	1.2088	1.26247	0.00338048	1	0.781703	0.298758
chr1	158489601	158490000	1.60953	1.47082	0.00147525	1	1.01061	0.327532
chr1	158496401	158496800	0.992878	1.38146	0.00202836	1	0.770568	0.251967
chr1	158627201	158627600	1.74214	1.36216	0.0350746	1	0.301943	0.0709778
chr1	158778401	158778800	1.00862	1.1579	0.000280505	0.617044	1.50138	0.657045
chr1	158922001	158922400	0.334932	1.01944	0.0378916	1	0.504621	0.224394
chr1	158953201	158953600	0.577047	1.11605	0.0385464	1	0.40588	0.167395
chr1	159198801	159199200	1.1499	1.15609	0.00878269	1	0.635421	0.257181
chr1	159532801	159533200	0.801622	1.45365	0.0196791	1	0.395755	0.0870258
chr1	159620401	159620800	0.353662	1.0707	0.0275335	1	0.483205	0.201625
chr1	159669201	159669600	0.920009	1.48947	0.0426668	1	0.200767	0.0265511
chr1	159670001	159670400	2.73693	1.03661	0.00693561	1	1.71053	0.780945
chr1	159686001	159686400	0.835905	1.05079	0.0446743	1	0.405932	0.161786
chr1	160004401	160004800	0.254372	1.93269	0.0129162	1	0.227613	0
chr1	160250001	160250400	2.17982	1.45991	4.02212e-05	0.275467	1.47772	0.500447
chr1	160260401	160260800	2.41871	1.05131	0.00122084	0.987839	1.33357	0.599956
chr1	160270401	160270800	1.71934	1.57208	0.0259219	1	0.233836	0.0199197
chr1	160272001	160272400	1.81835	1.53071	0.00707285	1	0.567816	0.140128
chr1	160353601	160354000	3.43605	1.46395	0.00559073	1	0.622249	0.159652
chr1	160430401	160430800	0.10598	1.06996	0.00248904	1	0.992335	0.457068
chr1	160454401	160454800	2.3206	1.00534	0.0278124	1	0.590824	0.259314
chr1	160490401	160490800	0.919821	1.16851	0.0411733	1	0.441871	0.170551
chr1	160518401	160518800	2.10546	1.00258	0.00802842	1	1.0249	0.493406
chr1	160572801	160573200	1.5464	1.1819	0.0492343	1	0.307751	0.0887636
chr1	160692001	160692400	0.678627	1.03106	0.0213553	1	0.65249	0.300495
chr1	160696801	160697200	0.735405	1.05762	0.0368901	1	0.442395	0.190074
chr1	160770001	160770400	2.12335	1.17763	0.0333588	1	0.633147	0.232674
chr1	160861601	160862000	0.634969	1.50098	0.0368304	1	0.213431	0.0216574
chr1	160866001	160866400	2.31399	1.26118	0.0292475	1	0.570812	0.175789
chr1	160942401	160942800	1.7287	1.0248	0.0407674	1	0.453634	0.182421
chr1	161840001	161840400	2.21634	1.25394	0.0460548	1	0.285435	0.0614968
chr1	162014001	162014400	0.851922	1.4395	0.029407	1	0.26548	0.0415771
chr1	162106001	162106400	2.76367	1.30763	0.0225864	1	0.486253	0.132078
chr1	162148801	162149200	1.04458	1.20134	0.0488149	1	0.30584	0.0852881
chr1	162158801	162159200	0.881295	1.06013	0.0272575	1	0.493994	0.206212
chr1	162166001	162166400	0.933921	1.49456	0.0282347	1	0.34423	0.0663905
chr1	162197201	162197600	4.43081	1.01811	0.000864678	0.89558	1.74378	0.816045
chr1	162252001	162252400	2.99752	1.34517	0.0422653	1	0.259148	0.0454487
chr1	162311601	162312000	0.677241	1.98952	0.00290479	1	0.422476	0.0471865
chr1	162353601	162354000	5.7683	1.03726	0.012858	1	0.807684	0.348078
chr1	162403201	162403600	1.58989	1.0929	0.0355381	1	0.435105	0.161786
chr1	162414001	162414400	2.02509	1.09048	9.6637e-05	0.405637	1.73725	0.780728
chr1	162434001	162434400	2.43189	1.07236	0.000564787	0.781898	1.39137	0.615697
chr1	162452801	162453200	2.35905	1.51236	0.00701419	1	0.425996	0.0936573
chr1	162588801	162589200	1.39363	1.42206	0.0323745	1	0.262034	0.0520802
chr1	162629201	162629600	1.34277	1.00804	0.0229892	1	0.605798	0.284128
chr1	162631601	162632000	2.08694	1.20279	0.0415726	1	0.430453	0.140844
chr1	162671601	162672000	2.5436	1.48343	0.0136473	1	0.344665	0.0681282
chr1	162676801	162677200	1.48672	1.05344	0.019802	1	0.81829	0.367601
chr1	162916801	162917200	3.03692	1.19135	0.044659	1	0.322799	0.0919196
chr1	163186401	163186800	2.73155	1.25602	0.0366299	1	0.406042	0.11603
chr1	163269601	163270000	1.1759	1.62375	0.00939228	1	0.382605	0.069866
chr1	163319601	163320000	0.108147	1.50244	0.0487999	1	0.19687	0.0199197
chr1	163392801	163393200	1.87111	1.05376	0.00281488	1	1.12426	0.503539
chr1	163410801	163411200	1.17543	1.59331	0.0238901	1	0.228514	0.0216574
chr1	163887601	163888000	1.52353	1.09512	0.021521	1	0.51485	0.20795
chr1	163896401	163896800	1.52689	1.26539	0.0329896	1	0.337033	0.0936573
chr1	164441601	164442000	5.94426	1.25605	0.0023511	1	1.01756	0.380635
chr1	164945201	164945600	1.64927	1.2814	0.0420873	1	0.276667	0.0737376
chr1	164986801	164987200	1.511	1.04621	0.0436469	1	0.500436	0.199887
chr1	165104401	165104800	1.16064	1.10882	0.0276027	1	0.472688	0.183443
chr1	165195601	165196000	1.09863	1.04891	0.0367541	1	0.443856	0.186292
chr1	165475201	165475600	1.43605	1.58346	0.0264554	1	0.236307	0.0255291
chr1	165540401	165540800	1.62775	1.29128	0.023829	1	0.437939	0.131363
chr1	165722801	165723200	3.28949	1.4921	0.0426709	1	0.224058	0.0255291
chr1	165770801	165771200	2.00263	1.13491	0.0293736	1	0.437975	0.161786
chr1	165926401	165926800	0	1.18608	0.0379235	1	0.453634	0.176876
chr1	165974801	165975200	0.924371	1.40961	0.0432625	1	0.363085	0.0995731
chr1	166284801	166285200	2.17689	1.06239	0.0377715	1	0.514325	0.203363
chr1	166388801	166389200	4.29092	1.00185	0.0488534	1	0.458904	0.192924
chr1	166506401	166506800	0.707557	1.49963	0.0380099	1	0.213991	0.0216574
chr1	166937601	166938000	2.70786	1.27495	0.0127188	1	0.5153	0.162808
chr1	167097601	167098000	1.46915	1.71279	0.00263749	1	0.634012	0.122994
chr1	167098401	167098800	3.30333	1.09701	0.00842755	1	0.756929	0.311395
chr1	167169201	167169600	1.60938	1.15527	0.0245303	1	0.442395	0.163523
chr1	167277601	167278000	2.22232	1.13782	0.0311929	1	0.756807	0.29978
chr1	167313201	167313600	1.76281	1.1859	0.0105662	1	0.617037	0.220126
chr1	167348801	167349200	5.67326	1.00912	0.0312589	1	0.723876	0.30507
chr1	167361201	167361600	4.83341	1.00289	0.0147993	1	0.735011	0.320811
chr1	167611201	167611600	0.915346	1.03918	0.0269172	1	1.2948	0.633547
chr1	167641601	167642000	1.93225	1.49108	0.0221115	1	0.281989	0.0464708
chr1	167882401	167882800	1.95383	1.65949	0.0171086	1	0.258137	0.0255291
chr1	167926401	167926800	3.35541	1.29661	0.0490002	1	0.310296	0.0709778
chr1	167964401	167964800	1.48676	1.09661	0.0282599	1	0.474149	0.187315
chr1	168271601	168272000	1.73292	1.02502	0.0156283	1	0.858325	0.37528
chr1	168351201	168351600	0.71349	1.19873	0.0343208	1	0.34766	0.108683
chr1	168374801	168375200	1.52964	1.18635	0.00238213	1	1.14381	0.495553
chr1	168522801	168523200	2.38747	1.2193	0.0429695	1	0.32482	0.0926352
chr1	168561201	168561600	1.16458	1.18301	0.0478577	1	0.401171	0.131363
chr1	168876001	168876400	0.959938	1.33587	0.0497697	1	0.227954	0.0454487
chr1	168913201	168913600	0.7485	1.27518	0.00719514	1	0.580521	0.21071
chr1	169025601	169026000	2.11578	1.17414	0.0209288	1	0.583424	0.219475
chr1	169156401	169156800	2.10792	1.01112	0.0382203	1	0.629539	0.28791
chr1	169275601	169276000	1.20612	1.45682	0.0283041	1	0.310695	0.0671061
chr1	169475201	169475600	2.4321	1.20697	0.0495173	1	0.369941	0.105208
chr1	169486801	169487200	0.116509	1.45374	0.014738	1	0.376383	0.0897856
chr1	169487601	169488000	1.51122	2.18323	0.00202367	1	0.30685	0
chr1	169579201	169579600	1.57761	1.41797	0.0169589	1	0.390398	0.0946794
chr1	169838401	169838800	1.24487	1.42779	0.0311636	1	0.258697	0.0464708
chr1	170151201	170151600	0.157518	1.45906	0.045381	1	0.309124	0.0747597
chr1	170175601	170176000	2.16992	1.02925	0.00901792	1	0.881921	0.39842
chr1	170209201	170209600	1.99822	1.01467	0.0183781	1	0.946508	0.426964
chr1	170216001	170216400	1.51882	1.36837	0.0370134	1	0.297973	0.073022
chr1	170298801	170299200	0.841627	1.34002	0.046551	1	0.234846	0.0482085
chr1	170663601	170664000	2.35086	1.05236	0.012577	1	0.70645	0.311395
chr1	170808401	170808800	1.66068	1.15246	0.0225517	1	0.79058	0.326114
chr1	170866001	170866400	1.28441	1.18861	0.0451123	1	0.358864	0.107968
chr1	170940801	170941200	1.71086	1.41999	0.0308021	1	0.383542	0.0848919
chr1	171034001	171034400	7.45642	1.2841	0.0442555	1	0.305389	0.0663905
chr1	171036001	171036400	1.62269	1.14001	0.0106569	1	0.639317	0.238308
chr1	171139201	171139600	1.64213	1.24223	0.0256336	1	0.38118	0.109705
chr1	171167201	171167600	0.828892	1.02073	0.00499154	1	0.920891	0.439998
chr1	171247601	171248000	5.10124	1.11665	0.0110156	1	0.809145	0.318677
chr1	171273601	171274000	5.4172	1.11468	1.02715e-05	0.136315	2.71284	1.20474
chr1	171279201	171279600	4.82652	1.07415	0.0486791	1	0.394693	0.134212
chr1	171446801	171447200	3.61684	1.16051	0.013376	1	0.646136	0.22787
chr1	171788401	171788800	3.43089	1.42786	0.0283983	1	0.279553	0.0415771
chr1	172015201	172015600	1.6098	1.03582	0.0344699	1	0.506208	0.212128
chr1	172022801	172023200	1.90517	1.04071	0.0252943	1	0.692828	0.29417
chr1	172032801	172033200	2.43693	1.32057	0.0143777	1	0.701669	0.215935
chr1	172161601	172162000	0.711209	1.07485	0.0143266	1	0.641338	0.278838
chr1	172163201	172163600	2.26664	1.0252	0.00644394	1	0.906657	0.40325
chr1	172168401	172168800	1.8013	1.57957	0.0187674	1	0.302844	0.0531023
chr1	172180001	172180400	2.177	1.19691	0.0324982	1	0.420675	0.140128
chr1	172185201	172185600	2.51869	1.02131	0.00102818	0.942257	1.36177	0.619569
chr1	172235201	172235600	2.27626	1.12142	0.0295168	1	0.44041	0.156892
chr1	172996401	172996800	0.57301	1.64897	0.0108973	1	0.389533	0.0632345
chr1	173041201	173041600	1.1785	1.01579	0.0223705	1	0.622468	0.2771
chr1	173124801	173125200	0.0735629	1.19873	0.0456065	1	0.394693	0.136346
chr1	173356401	173356800	0.4938	1.17245	0.0181255	1	0.577075	0.22511
chr1	173378401	173378800	1.7222	1.4639	0.04329	1	0.201217	0.0199197
chr1	173445601	173446000	1.1233	1.18783	0.035007	1	0.34766	0.113577
chr1	174118401	174118800	0.698263	1.1214	0.0408287	1	0.377844	0.136256
chr1	174238001	174238400	1.89101	1.39985	0.038685	1	0.261023	0.0471865
chr1	174507601	174508000	1.70277	1.08087	0.021857	1	0.653426	0.283016
chr1	174520401	174520800	0.571459	1.20156	0.0350951	1	0.3471	0.111839
chr1	174624401	174624800	0.359369	1.00346	0.0296563	1	0.692937	0.322243
chr1	174668801	174669200	1.37431	1.23108	0.0125022	1	0.691026	0.268795
chr1	174702001	174702400	1.20937	1.42897	0.0125288	1	0.371962	0.0936573
chr1	175074401	175074800	1.43986	1.06355	0.00779984	1	0.859405	0.38333
chr1	175094401	175094800	1.11512	1.05192	0.0333547	1	0.493994	0.216
chr1	175122801	175123200	1.60093	1.28388	0.0457299	1	0.276217	0.0653684
chr1	175142801	175143200	1.52661	1.41696	0.0138321	1	0.373837	0.0897856
chr1	175174801	175175200	1.096	1.39331	0.015699	1	0.409886	0.118471
chr1	175190801	175191200	0	1.05237	0.0302512	1	0.744715	0.340641
chr1	175204401	175204800	0.09907	1.51242	0.0402158	1	0.215001	0.0199197
chr1	175272001	175272400	0.609733	1.70745	0.00701708	1	0.323809	0.0482085
chr1	175278801	175279200	1.30284	1.20967	1.29828e-05	0.154726	1.86922	0.804749
chr1	175280001	175280400	0.814508	1.01131	0.00810552	1	0.82159	0.399443
chr1	175298801	175299200	1.01067	1.39333	0.0237008	1	0.30629	0.0671061
chr1	175300401	175300800	2.08037	1.08898	0.000651128	0.813183	1.37024	0.618547
chr1	175334001	175334400	0.226254	1.29146	0.0347697	1	0.379159	0.103074
chr1	175355601	175356000	1.82848	1.06138	0.00454106	1	1.19126	0.539264
chr1	175360801	175361200	0.933388	1.41072	0.00406209	1	0.536265	0.161786
chr1	175390001	175390400	1.08752	1.08178	0.00253005	1	1.10271	0.501814
chr1	175548801	175549200	0.130738	1.4105	0.0247857	1	0.30584	0.073022
chr1	175579201	175579600	1.60233	1.19078	3.11421e-05	0.241086	2.29044	1.00115
chr1	175614001	175614400	4.05854	1.03897	0.0435125	1	0.629649	0.267377
chr1	175653601	175654000	4.2926	1.00729	0.0339439	1	0.562552	0.219411
chr1	175694401	175694800	1.12026	1.14943	0.00425376	1	0.778418	0.324287
chr1	176010001	176010400	0	1.49667	0.0164638	1	0.330701	0.0653684
chr1	176033201	176033600	0.597708	1.17436	0.0209833	1	0.595207	0.234807
chr1	176041601	176042000	1.10205	1.24845	0.0222922	1	0.428773	0.138084
chr1	176050401	176050800	0.938209	1.411	0.0334908	1	0.351505	0.0936573
chr1	176061201	176061600	0.60147	1.29374	0.0325962	1	0.34082	0.0975289
chr1	176121601	176122000	2.01959	1.02086	0.0359118	1	0.574044	0.247074
chr1	176122401	176122800	0.855144	1.11185	0.0314258	1	0.455494	0.187315
chr1	176141601	176142000	1.19322	2.195	0.00190135	1	0.300408	0
chr1	176214801	176215200	1.56958	1.00188	1.22366e-05	0.14877	2.79721	1.41734
chr1	176215201	176215600	0.469717	1.25909	0.00479762	1	0.674356	0.267684
chr1	176217601	176218000	0.655935	1.12838	0.00170354	1	1.18532	0.507755
chr1	176262401	176262800	2.46108	1.05138	0.0386878	1	0.481906	0.175074
chr1	176268401	176268800	0.965384	1.49255	0.0384322	1	0.210545	0.0265511
chr1	176277201	176277600	1.04697	1.91714	0.00160246	1	0.565657	0.0946794
chr1	176440001	176440400	1.02579	1.33453	0.0495008	1	0.233836	0.0471865
chr1	176623201	176623600	2.15807	1.28703	0.0212646	1	0.407467	0.117449
chr1	176656401	176656800	2.17225	1.04743	3.79447e-05	0.269557	2.04285	0.971825
chr1	176740401	176740800	1.18559	1.58696	0.029864	1	0.226529	0.0265511
chr1	176928401	176928800	1.04872	1.28023	0.0331706	1	0.331602	0.100289
chr1	176937201	176937600	0.465837	1.0651	0.00401298	1	1.06627	0.509238
chr1	176986801	176987200	2.16533	1.10801	0.0267973	1	0.57475	0.223998
chr1	177034801	177035200	0.578155	1.26097	0.0134735	1	0.682709	0.255749
chr1	177042001	177042400	2.95539	1.02693	0.00152875	1	1.50096	0.673322
chr1	177055201	177055600	1.12178	1.09852	0.0319206	1	0.665981	0.293519
chr1	177055601	177056000	0.439232	1.18746	0.0406002	1	0.386376	0.139106
chr1	177062401	177062800	1.12576	1.10942	0.0435896	1	0.375408	0.136972
chr1	177112801	177113200	0.41764	1.55008	0.00664147	1	0.472128	0.101336
chr1	177114801	177115200	0.599871	1.3054	0.0122304	1	0.488112	0.164942
chr1	177126001	177126400	0.826298	1.60323	0.0238396	1	0.238183	0.0255291
chr1	177187601	177188000	0.859593	1.30147	0.00938214	1	0.490098	0.167395
chr1	177237601	177238000	1.73345	1.34925	0.0121434	1	0.475951	0.139106
chr1	177338001	177338400	0.827811	1.01619	0.00626757	1	0.874614	0.411313
chr1	177363601	177364000	2.12129	1.02023	0.0181892	1	0.639317	0.280972
chr1	177439601	177440000	0.841702	1.04701	0.00609874	1	0.843115	0.395571
chr1	177534801	177535200	0.475959	1.89016	0.00508561	1	0.293626	0.0199197
chr1	177793201	177793600	1.2051	1.45996	0.0073899	1	0.442846	0.116337
chr1	178133601	178134000	1.27772	1.3653	0.0110987	1	0.464261	0.14115
chr1	178274801	178275200	1.93038	1.26894	0.0311527	1	0.59259	0.189384
chr1	178304401	178304800	2.20707	1.05967	0.0355765	1	0.471604	0.192924
chr1	178324001	178324400	2.01456	1.57687	0.0041972	1	0.878458	0.234117
chr1	178446401	178446800	0.649913	1.40232	0.0229714	1	0.30629	0.0614968
chr1	178447201	178447600	0.69042	1.15169	0.0465446	1	0.530457	0.218363
chr1	178452001	178452400	0.346186	1.61193	0.0278047	1	0.298533	0.0531023
chr1	178648001	178648400	3.06116	1.06048	0.00935892	1	0.76909	0.318051
chr1	178682401	178682800	2.69524	1.00432	0.00553313	1	0.980247	0.433366
chr1	178776401	178776800	1.13638	1.10488	0.0320152	1	0.454483	0.185577
chr1	178808001	178808400	0.628986	1.19979	0.0411878	1	0.352532	0.117449
chr1	178829201	178829600	1.71562	1.30384	0.0105012	1	0.726405	0.249131
chr1	178831201	178831600	1.32604	1.06787	0.0142641	1	0.950462	0.433762
chr1	178890001	178890400	4.07346	1.00096	0.0120192	1	1.01902	0.461745
chr1	178908001	178908400	0.143102	1.3056	0.033236	1	0.337374	0.0863102
chr1	179146401	179146800	1.09458	1.10949	0.0231229	1	0.507057	0.206519
chr1	179168401	179168800	0.816586	1.0167	0.0208566	1	0.81057	0.374961
chr1	179308001	179308400	0.744225	1.0599	0.0439426	1	0.493019	0.210084
chr1	179400001	179400400	4.06591	1.18798	0.00663431	1	0.703564	0.247074
chr1	179422001	179422400	1.80932	1.27179	0.0061439	1	0.643271	0.228176
chr1	179424001	179424400	3.48158	1.15971	0.0365587	1	0.530798	0.198533
chr1	179433201	179433600	2.80373	1.18401	0.0121415	1	0.798859	0.302233
chr1	179437601	179438000	3.86113	1.07115	1.10874e-05	0.141943	2.59967	1.17884
chr1	179440001	179440400	2.07669	1.71583	0.00331803	1	0.705926	0.144651
chr1	179522401	179522800	4.58058	1.81182	0.00307798	1	0.394803	0.0482085
chr1	179877201	179877600	1.29562	1.26236	0.00825883	1	0.586403	0.202647
chr1	179989601	179990000	2.17576	1.06735	0.0316006	1	0.532835	0.204078
chr1	180119201	180119600	1.47462	1.21274	0.0124124	1	0.516835	0.182421
chr1	180231601	180232000	2.45935	1.0199	0.0127555	1	1.19824	0.554507
chr1	180250801	180251200	1.60076	1.06962	0.0344012	1	1.0457	0.463405
chr1	180420001	180420400	4.4084	1.00609	0.0457916	1	0.469132	0.174052
chr1	180482801	180483200	9.42895	1.04473	0.0123446	1	0.888253	0.364522
chr1	180503601	180504000	3.27165	1.01436	0.00156332	1	1.30622	0.606677
chr1	180635201	180635600	4.23583	1.06889	0.0394817	1	0.599444	0.223282
chr1	180941601	180942000	7.89423	1.00284	0.0315852	1	0.614601	0.258203
chr1	181012001	181012400	1.52654	1.18219	0.0493083	1	0.296512	0.0880479
chr1	181094401	181094800	2.80003	1.03078	0.030555	1	0.51485	0.205497
chr1	181138801	181139200	3.21849	1.01745	0.0368683	1	0.526613	0.21071
chr1	181177601	181178000	3.61892	1.24071	0.0460147	1	0.459626	0.126865
chr1	181216801	181217200	2.38571	1.02778	0.0386847	1	0.714674	0.302629
chr1	181291601	181292000	2.08594	1.44636	0.0439708	1	0.208109	0.0216574
chr1	181488801	181489200	2.07876	1.23825	0.0107679	1	0.548029	0.188337
chr1	181590401	181590800	3.17488	1.30699	0.0181831	1	0.417679	0.113577
chr1	181768001	181768400	1.29511	1.60159	0.0167055	1	0.302394	0.0510581
chr1	181840401	181840800	0.798235	1.05474	0.040656	1	0.445841	0.191902
chr1	181910001	181910400	0.616852	1.12205	0.0263791	1	0.466246	0.184465
chr1	182357601	182358000	1.58086	1.57829	0.0248693	1	0.237732	0.0199197
chr1	182508801	182509200	1.21833	1.05117	0.0443231	1	0.545143	0.235613
chr1	182817201	182817600	1.88355	1.29225	0.00300243	1	1.2793	0.481804
chr1	182888001	182888400	0.28874	1.40889	0.0225295	1	0.30629	0.0663905
chr1	183242801	183243200	1.29198	1.48282	0.0463152	1	0.21002	0.0199197
chr1	183252401	183252800	5.03335	1.27759	0.00880387	1	0.593186	0.190471
chr1	183333201	183333600	1.30867	1.178	0.046817	1	0.34609	0.116337
chr1	183747601	183748000	3.27182	1.7705	0.00128662	1	0.544997	0.0936573
chr1	184806401	184806800	2.6228	1.10746	0.0384095	1	0.449628	0.151282
chr1	184888001	184888400	3.13317	1.01967	0.0353538	1	0.517845	0.201318
chr1	184921601	184922000	1.14646	1.48801	0.038949	1	0.216877	0.0216574
chr1	185075201	185075600	3.77575	1.4236	0.00759516	1	0.469132	0.120208
chr1	185182401	185182800	1.1968	1.30033	0.0379668	1	0.285885	0.0614968
chr1	185216401	185216800	2.52627	1.07689	0.0121768	1	0.767105	0.331008
chr1	185221201	185221600	2.78137	1.0421	0.0486494	1	0.708493	0.310679
chr1	185256401	185256800	2.05582	1.00808	0.044741	1	0.450188	0.188337
chr1	185379601	185380000	4.3893	1.37615	0.00720295	1	0.798917	0.243918
chr1	185424401	185424800	1.73325	1.33605	0.0274245	1	0.35823	0.0887636
chr1	185507601	185508000	2.00301	1.07229	0.0194283	1	0.561992	0.230629
chr1	185517201	185517600	0.627549	1.12393	0.0326296	1	0.425887	0.154438
chr1	185539601	185540000	0.853776	1.05094	0.0478696	1	0.411363	0.164635
chr1	185984401	185984800	0.117729	1.45313	0.0279283	1	0.262034	0.0464708
chr1	186554801	186555200	3.56604	1.59586	0.0117375	1	0.326245	0.0415771
chr1	187112001	187112400	2.00376	1.39425	0.0379458	1	0.262484	0.0482085
chr1	187173601	187174000	1.59989	1.50611	0.0275611	1	0.290342	0.0520802
chr1	187223201	187223600	1.60554	1.48264	0.0101767	1	0.3996	0.0975289
chr1	187236401	187236800	3.28627	1.01934	0.000669278	0.824763	1.711	0.776947
chr1	187278001	187278400	0.765467	1.06492	0.0224479	1	0.569733	0.258292
chr1	187614801	187615200	3.47863	1.14903	0.0313527	1	0.412322	0.135234
chr1	187650401	187650800	0.70707	1.32452	0.0156715	1	0.444831	0.131759
chr1	187657201	187657600	1.28824	1.32823	0.0188416	1	0.398139	0.104812
chr1	188253201	188253600	2.03815	1.97734	0.00682618	1	0.256262	0
chr1	188327601	188328000	0.774956	1.27109	0.041908	1	0.36904	0.108683
chr1	188347201	188347600	1.11274	1.03189	0.00455126	1	1.37112	0.645033
chr1	188487601	188488000	1.53882	1.38116	0.0192874	1	0.433644	0.125818
chr1	188940801	188941200	1.85983	2.15002	0.000728899	0.852286	0.401585	0.0265511
chr1	189003601	189004000	1.54556	1.45796	0.0198688	1	0.32868	0.0632345
chr1	189170001	189170400	3.0752	1.26179	0.0109458	1	0.521182	0.160763
chr1	189472001	189472400	1.75906	1.44714	0.0180651	1	0.320363	0.0614968
chr1	189628401	189628800	0.580016	1.19621	0.0358713	1	0.409829	0.13595
chr1	189937601	189938000	2.23588	1.13818	0.0447492	1	0.353883	0.108683
chr1	190126001	190126400	1.20668	1.69232	0.0011357	0.968535	0.544473	0.114599
chr1	190128801	190129200	4.65545	1.06563	0.00292497	1	1.02914	0.439601
chr1	190940401	190940800	3.14857	1.01898	0.00269304	1	1.12885	0.495885
chr1	191049201	191049600	5.1876	1.06833	0.0358915	1	0.644675	0.234437
chr1	191185601	191186000	8.33838	1.13909	0.0343656	1	0.422441	0.14676
chr1	191186401	191186800	3.79558	1.29719	0.0201187	1	0.753032	0.227805
chr1	191312401	191312800	6.32907	1.06269	0.0288868	1	0.602404	0.2195
chr1	191398001	191398400	3.59656	1.24382	0.0195427	1	0.573645	0.174358
chr1	191473601	191474000	9.61605	1.04034	0.0489472	1	0.593076	0.251636
chr1	191475601	191476000	1.46747	1.68243	0.0156835	1	0.254691	0.0199197
chr1	191638401	191638800	1.73101	1.53007	0.0147924	1	0.35935	0.0663905
chr1	191724801	191725200	1.65516	1.02162	0.0341172	1	0.781398	0.34841
chr1	191796001	191796400	2.02376	1.3514	0.0284592	1	0.309736	0.0681282
chr1	191875201	191875600	2.84327	1.03286	0.0480982	1	0.569675	0.226758
chr1	192059201	192059600	1.28997	1.56002	0.0202597	1	0.411688	0.0852881
chr1	192102801	192103200	2.90378	1.02444	0.00182676	1	1.36329	0.633318
chr1	192342401	192342800	0.864646	1.33948	0.0469023	1	0.237732	0.0482085
chr1	192356401	192356800	1.21917	1.18258	0.0384066	1	0.340768	0.119186
chr1	192394401	192394800	1.79423	1.21518	0.000142294	0.475485	1.51206	0.625804
chr1	192400401	192400800	0.63581	1.99637	5.42288e-05	0.312853	0.681248	0.120208
chr1	192403601	192404000	0.327442	1.71301	0.00335601	1	0.397689	0.0681282
chr1	192430001	192430400	1.98891	1.0339	0.00396962	1	1.69893	0.812263
chr1	192447601	192448000	1.07605	1.35275	0.00716237	1	0.51983	0.160048
chr1	192450801	192451200	0.0290016	1.21996	0.0421508	1	0.302954	0.0880479
chr1	192461601	192462000	1.66366	1.08892	0.0284763	1	0.474039	0.191186
chr1	192520001	192520400	0.251244	1.86849	0.00396829	1	0.703004	0.152675
chr1	192550401	192550800	1.26493	1.33366	0.0461266	1	0.459805	0.149519
chr1	192636801	192637200	1.63439	1.002	0.0215773	1	0.745909	0.359297
chr1	192742401	192742800	1.75579	1.46325	0.0420489	1	0.214892	0.0265511
chr1	192768801	192769200	2.35187	1.09744	0.0381296	1	0.710923	0.293213
chr1	192788801	192789200	2.39521	1.42953	0.0463652	1	0.208109	0.0199197
chr1	193009601	193010000	2.08238	1.14041	0.0396683	1	0.61325	0.247764
chr1	193022001	193022400	0.876645	1.20693	0.00770065	1	0.642747	0.250549
chr1	193189601	193190000	1.82415	1.62804	0.000167059	0.513363	0.924626	0.253309
chr1	193272001	193272400	2.26147	1.18051	0.00377616	1	0.789097	0.29426
chr1	193298401	193298800	1.65536	1.11633	0.00143047	1	1.09245	0.491362
chr1	193299201	193299600	0.952863	1.03749	0.000160479	0.504704	2.07309	1.02187
chr1	193436401	193436800	1.08644	1.2509	0.0216094	1	0.42255	0.126865
chr1	193463201	193463600	0.64672	1.02974	0.000969542	0.92195	1.33079	0.638863
chr1	193729601	193730000	1.28229	1.01988	0.0313936	1	0.743705	0.343095
chr1	193750401	193750800	0.0906732	1.0632	0.000784278	0.872145	1.46842	0.727294
chr1	193967601	193968000	0.601916	1.34311	0.0184469	1	0.400684	0.120924
chr1	193986801	193987200	0.824	1.53035	0.0210985	1	0.269775	0.0454487
chr1	194018801	194019200	0.743364	1.16775	0.0176509	1	0.52158	0.213866
chr1	194363601	194364000	0.424931	1.56694	0.00938312	1	0.351106	0.0681282
chr1	194618001	194618400	1.47844	1.21838	0.0168641	1	0.523727	0.173336
chr1	194691601	194692000	1.25256	1.25037	0.0145236	1	0.645309	0.237351
chr1	194819601	194820000	1.02841	1.25523	0.0142619	1	0.629125	0.224714
chr1	194972001	194972400	2.31834	1.01316	0.0172525	1	0.734648	0.330292
chr1	194985201	194985600	0.590722	1.22287	0.00666541	1	0.609694	0.226132
chr1	194989201	194989600	1.13611	1.30365	0.0411731	1	0.286445	0.0653684
chr1	195008001	195008400	0.357014	1.12974	0.017083	1	0.562552	0.215629
chr1	195009601	195010000	1.42706	1.12233	0.000418258	0.698963	1.35352	0.617896
chr1	195010401	195010800	0.620738	1.51353	0.0380364	1	0.454447	0.113181
chr1	195014401	195014800	1.02985	1.01331	4.24195e-08	0.00495762	5.14924	2.64396
chr1	195014801	195015200	0.601265	1.0922	9.82807e-06	0.133043	2.57421	1.2787
chr1	195016001	195016400	0.538968	1.40311	0.000747927	0.860614	1.74827	0.636116
chr1	195019201	195019600	1.53221	1.74535	8.32183e-09	0.00188438	1.9798	0.564078
chr1	195019601	195020000	0.893765	1.52302	2.67358e-05	0.226127	1.16061	0.364522
chr1	195020801	195021200	0.486454	1.36652	0.000505756	0.750238	1.76316	0.663931
chr2	3133601	3134000	2.72045	1.17256	0.0333557	1	0.435214	0.144715
chr2	3282401	3282800	1.94569	1.18227	0.0129748	1	0.570419	0.208972
chr2	3434801	3435200	2.55629	1.11283	0.0377154	1	0.402596	0.135234
chr2	3478001	3478400	0.712772	1.34326	0.0468331	1	0.237282	0.0454487
chr2	3537201	3537600	0.939107	1.26572	0.00202593	1	0.855744	0.333768
chr2	3654001	3654400	1.61166	1.39579	0.0269712	1	0.497817	0.147475
chr2	3692801	3693200	1.2419	1.11213	0.0356154	1	0.485729	0.180683
chr2	3833601	3834000	1.59562	1.28269	0.048271	1	0.281014	0.0688439
chr2	3918801	3919200	0.485022	1.64981	0.00329162	1	0.458505	0.0946794
chr2	3962001	3962400	2.01997	1.17103	0.00927822	1	0.622358	0.228892
chr2	4084401	4084800	1.94021	1.00506	0.0402687	1	0.83945	0.390358
chr2	4784001	4784400	4.02284	1.54559	0.00300671	1	0.65305	0.16107
chr2	4820001	4820400	3.31965	1.16097	0.0245629	1	0.562841	0.200603
chr2	4839201	4839600	1.1587	1.04156	0.0468205	1	0.391357	0.155154
chr2	5004801	5005200	4.80026	1.04085	0.0145661	1	0.773061	0.32918
chr2	5014001	5014400	2.35773	1.16877	0.0051127	1	0.834254	0.327046
chr2	5073601	5074000	0.873902	1.4951	0.0385138	1	0.213881	0.0265511
chr2	5104801	5105200	1.03763	1.10836	0.0328604	1	0.46224	0.186292
chr2	5116801	5117200	2.07743	1.1317	0.027776	1	0.436063	0.165657
chr2	5422001	5422400	2.64472	1.00949	0.00798249	1	1.07367	0.490034
chr2	5503601	5504000	2.17068	1.44338	0.0476137	1	0.214331	0.0199197
chr2	5516001	5516400	1.45662	1.09738	0.00384958	1	0.893253	0.395264
chr2	5596001	5596400	0.410055	1.1264	0.00204231	1	0.9772	0.428383
chr2	5636001	5636400	0.548558	1.50272	0.0361072	1	0.212006	0.0199197
chr2	5818001	5818400	2.74584	1.61827	0.0168878	1	0.321788	0.0398394
chr2	5966001	5966400	1.87991	1.24834	0.0096036	1	0.531358	0.185577
chr2	5972401	5972800	1.58939	1.14751	0.0156255	1	0.550464	0.203363
chr2	6242801	6243200	1.16183	1.24496	0.0232318	1	0.535381	0.17018
chr2	6277201	6277600	1.11033	1.23549	0.0159137	1	0.47449	0.166679
chr2	6283201	6283600	1.16239	1.18364	0.0424755	1	0.404507	0.132475
chr2	6404001	6404400	1.92142	1.15314	0.00390678	1	0.85511	0.335122
chr2	6422001	6422400	3.38734	1.05832	0.0455676	1	0.623353	0.248096
chr2	6436001	6436400	2.90576	1.09761	0.0453425	1	0.402486	0.136256
chr2	6568801	6569200	0.959451	1.11488	0.0112759	1	0.712406	0.302629
chr2	6752401	6752800	0.44781	1.22306	0.0085031	1	0.671412	0.252989
chr2	6756001	6756400	1.54784	1.09398	0.0461436	1	0.369526	0.133497
chr2	6768801	6769200	1.06462	1.16964	0.017793	1	0.490098	0.192924
chr2	6814801	6815200	1.17114	1.16428	0.0206358	1	0.478334	0.183443
chr2	6821201	6821600	0.0262105	1.45429	0.0276537	1	0.255702	0.0415771
chr2	6876001	6876400	1.06956	1.21642	0.0150875	1	0.560226	0.206212
chr2	6882001	6882400	2.0698	1.58161	0.0114811	1	0.378854	0.0688439
chr2	6905601	6906000	0	1.13939	0.0344249	1	0.435214	0.149545
chr2	6999201	6999600	0.242621	1.45362	0.017179	1	0.371061	0.0831542
chr2	7066401	7066800	1.11777	1.19841	0.0484994	1	0.303404	0.0852881
chr2	7249601	7250000	0.543705	1.40646	0.0427563	1	0.295501	0.0597591
chr2	7476401	7476800	0	1.81096	0.00787468	1	0.288321	0.0216574
chr2	8123601	8124000	0.120221	1.2161	0.0479605	1	0.296962	0.0887636
chr2	8229601	8230000	0.778992	1.19421	0.0394816	1	0.351447	0.12408
chr2	8350001	8350400	0.908809	1.06426	0.0260467	1	0.546043	0.226758
chr2	8379201	8379600	1.26815	1.23266	0.00414961	1	0.734612	0.289341
chr2	8679601	8680000	0.537574	1.32426	0.0488232	1	0.28843	0.0632345
chr2	8774801	8775200	0.0448115	1.35539	0.0453381	1	0.242639	0.0415771
chr2	9140001	9140400	0	1.04927	0.0132023	1	0.754152	0.365213
chr2	9258001	9258400	1.90605	1.27223	0.0480563	1	0.280978	0.0614968
chr2	9262401	9262800	4.06734	1.32838	0.0467901	1	0.254801	0.0454487
chr2	9584801	9585200	0.966482	1.49293	0.0374998	1	0.207549	0.0199197
chr2	9772401	9772800	0.752907	1.00778	0.039802	1	0.502185	0.231651
chr2	9795201	9795600	2.07817	1.26518	0.0480228	1	0.293228	0.0614968
chr2	10131201	10131600	1.46414	1.09446	0.0398944	1	0.425887	0.174026
chr2	10132001	10132400	0.579096	1.20286	0.0417846	1	0.399674	0.126865
chr2	10444801	10445200	1.44821	1.38796	0.0374642	1	0.315167	0.0632345
chr2	10470401	10470800	0.341583	2.03468	0.00526369	1	0.252816	0
chr2	10747201	10747600	2.11294	1.05684	0.0461061	1	0.570345	0.237976
chr2	11003201	11003600	0.35488	1.19996	0.0293844	1	0.402036	0.131759
chr2	11092001	11092400	2.33632	1.05329	0.0331108	1	0.510503	0.200207
chr2	11281601	11282000	2.95359	1.41022	0.0213381	1	0.391917	0.0915234
chr2	11373201	11373600	3.12088	1.3414	0.0196435	1	0.372412	0.0870258
chr2	11539601	11540000	2.39346	1.39025	0.0488956	1	0.274248	0.0398394
chr2	11779601	11780000	2.02803	1.22149	0.00820346	1	0.637442	0.214913
chr2	11790001	11790400	3.59366	1.01196	0.0440757	1	0.476475	0.176096
chr2	12672001	12672400	0.176388	1.5091	0.0371037	1	0.218338	0.0265511
chr2	12772401	12772800	0.176388	1.6127	0.0274126	1	0.23151	0.0265511
chr2	12884001	12884400	0.567624	1.04983	0.00696582	1	0.806056	0.365864
chr2	12964001	12964400	2.25342	1.25961	0.0184394	1	0.436063	0.130341
chr2	13012001	13012400	2.11998	1.06746	0.047784	1	0.463921	0.171918
chr2	13219201	13219600	2.68922	1.06224	0.0419782	1	0.569173	0.242155
chr2	13263201	13263600	2.91055	1.07147	0.0132706	1	0.689832	0.27434
chr2	13436401	13436800	0.0711246	1.50927	0.0363501	1	0.204663	0.0255291
chr2	13573601	13574000	9.19295	1.58709	0.00825983	1	0.398249	0.069866
chr2	13575601	13576000	6.74902	1.28397	0.0196099	1	0.6087	0.18803
chr2	14098801	14099200	0	1.35528	0.0448003	1	0.238292	0.0464708
chr2	14132401	14132800	2.10592	1.25949	0.0456979	1	0.286896	0.0719999
chr2	14140401	14140800	0.418613	1.213	0.0443655	1	0.296512	0.0919196
chr2	14140801	14141200	0.705681	1.17696	0.0157628	1	0.539711	0.195709
chr2	14354801	14355200	0.699751	1.31368	0.0357974	1	0.285885	0.0719999
chr2	14358001	14358400	0	1.27018	0.017814	1	0.435105	0.145737
chr2	14738401	14738800	0.703197	1.00326	0.0332451	1	0.679677	0.30328
chr2	15260001	15260400	1.05178	1.11123	0.0325008	1	0.415208	0.167395
chr2	15842401	15842800	2.94746	1.83059	0.0150202	1	0.225628	0
chr2	15884801	15885200	0.754091	1.5783	0.00600431	1	0.431208	0.100289
chr2	15963201	15963600	0	1.4546	0.0280014	1	0.259598	0.0464708
chr2	16147201	16147600	0.00644351	1.05541	0.00681691	1	1.03653	0.468618
chr2	16444801	16445200	1.56343	1.29496	0.0142268	1	0.450639	0.140844
chr2	16545601	16546000	0.899913	1.54773	0.00257497	1	0.540686	0.14676
chr2	16628801	16629200	2.08351	1.15869	0.0290289	1	0.603777	0.235919
chr2	16667201	16667600	1.18906	1.11565	0.0159407	1	0.661708	0.258228
chr2	16937601	16938000	1.05098	1.61519	0.0122621	1	0.310747	0.0415771
chr2	16972001	16972400	0.0137927	1.54602	0.00418753	1	0.46291	0.120208
chr2	17684001	17684400	1.43918	1.21171	0.0162493	1	0.500274	0.176811
chr2	17698001	17698400	1.3312	1.17184	0.00574641	1	1.15278	0.504319
chr2	17713201	17713600	1.00489	1.0648	0.0416625	1	1.11163	0.502452
chr2	17841201	17841600	1.00613	1.0596	0.0239869	1	0.539151	0.237261
chr2	17910001	17910400	1.63797	1.08963	0.0431066	1	0.435105	0.172289
chr2	18049201	18049600	3.79388	1.14913	0.0165511	1	0.636882	0.249898
chr2	18055601	18056000	5.83168	1.02494	0.0012439	0.992661	1.38654	0.635988
chr2	18075201	18075600	2.7331	1.21273	0.0011711	0.974737	1.13661	0.43297
chr2	18091601	18092000	2.45481	1.71924	0.000437675	0.709594	0.733712	0.16107
chr2	18142801	18143200	1.05129	1.11092	0.00910734	1	0.766366	0.335812
chr2	18243601	18244000	0.468071	1.06842	0.0407817	1	0.505197	0.213559
chr2	18282801	18283200	0.750863	1.05271	0.046218	1	0.405932	0.163523
chr2	18302801	18303200	1.67694	1.2249	0.0279716	1	0.424011	0.13595
chr2	18336401	18336800	1.53495	1.03352	0.0395562	1	0.453074	0.185577
chr2	18363601	18364000	0.882408	1.06495	0.0254884	1	0.5529	0.235523
chr2	18390401	18390800	0.108309	1.12905	0.0145103	1	0.656496	0.277816
chr2	18574801	18575200	1.66347	1.23885	0.0414034	1	0.376199	0.114293
chr2	18610401	18610800	1.5255	1.01326	0.00282132	1	1.11081	0.522436
chr2	18634401	18634800	0.772888	1.0454	2.15664e-05	0.203721	2.16793	1.07496
chr2	18658801	18659200	0.837907	1.43848	0.031272	1	0.253266	0.0471865
chr2	18687601	18688000	3.49823	1.0129	0.0420308	1	0.523203	0.212128
chr2	18928801	18929200	2.23367	1.16574	0.0392486	1	0.743202	0.292829
chr2	18967601	18968000	1.85059	1.52674	0.00274689	1	0.604373	0.151998
chr2	19084401	19084800	0.784102	1.34121	0.0471886	1	0.231851	0.0464708
chr2	19280001	19280400	2.66149	1.2808	0.0390956	1	0.337882	0.0852881
chr2	19462401	19462800	1.13805	1.04271	0.0466744	1	0.411814	0.155154
chr2	19604401	19604800	1.99146	1.4881	0.00592041	1	0.468267	0.108683
chr2	19659601	19660000	1.45175	1.83522	2.5084e-07	0.0165236	1.33514	0.32918
chr2	20421201	20421600	1.45307	1.51087	0.0347392	1	0.281915	0.0464708
chr2	20440401	20440800	2.28076	1.25666	0.0185284	1	0.436173	0.140128
chr2	20798401	20798800	1.36831	1.17206	0.0306012	1	0.401135	0.137368
chr2	20852001	20852400	0.533319	1.19856	0.0438682	1	0.337882	0.111839
chr2	20854401	20854800	2.58968	1.26783	0.0136287	1	0.580013	0.184159
chr2	20928001	20928400	0.969038	1.04907	0.0475082	1	0.4147	0.155154
chr2	20940401	20940800	0.890569	1.16047	0.0486778	1	0.437414	0.171267
chr2	21160001	21160400	1.06927	1.37006	0.00209342	1	0.732234	0.252683
chr2	21439201	21439600	1.56627	1.00871	0.0361829	1	0.623929	0.270865
chr2	21524801	21525200	0.0262677	1.13245	0.0233102	1	0.466697	0.175789
chr2	21553201	21553600	2.48734	1.8036	0.000334338	0.655122	0.68989	0.144
chr2	21575601	21576000	2.1374	1.11462	0.00164503	1	1.27766	0.560296
chr2	21673601	21674000	0.141851	1.47803	0.00820939	1	0.429281	0.120208
chr2	21686401	21686800	0.531324	1.21192	0.0420618	1	0.302394	0.0936573
chr2	21797201	21797600	1.68214	1.36172	0.00406778	1	0.602404	0.183443
chr2	21814001	21814400	0.806447	1.49678	0.0371995	1	0.204663	0.0216574
chr2	21867201	21867600	0.850919	1.30211	0.0479177	1	0.268314	0.0719999
chr2	21979201	21979600	0.413798	1.82705	0.000649945	0.812744	0.517285	0.0887636
chr2	22246401	22246800	1.1723	1.52365	0.0226001	1	0.279663	0.0415771
chr2	22717601	22718000	0.318406	1.12827	0.0228422	1	0.470703	0.181705
chr2	23162801	23163200	1.92323	1.15086	0.0347719	1	0.505124	0.174358
chr2	23281201	23281600	2.59094	1.36983	0.0464332	1	0.267465	0.0398394
chr2	23431601	23432000	1.95625	1.27609	0.0236784	1	0.460941	0.147475
chr2	23632001	23632400	0	1.21052	0.00740695	1	0.813253	0.328158
chr2	24028401	24028800	1.37583	1.04994	0.0413093	1	0.596486	0.259008
chr2	24222001	24222400	0.540227	1.50313	0.0393117	1	0.218788	0.0265511
chr2	24330801	24331200	4.24004	1.42015	0.0383563	1	0.28435	0.0482085
chr2	24664401	24664800	1.35467	1.60335	0.0131798	1	0.296512	0.0454487
chr2	24788401	24788800	2.36908	1.11132	0.0233176	1	0.490548	0.185577
chr2	24933201	24933600	0.494697	1.26248	0.0172948	1	0.420005	0.139106
chr2	24976401	24976800	3.73398	1.0961	0.0307324	1	1.15904	0.487081
chr2	24999201	24999600	3.38626	1.09259	0.0470225	1	0.511456	0.171202
chr2	25300401	25300800	3.7087	1.10313	0.00561789	1	0.95934	0.409946
chr2	25314001	25314400	1.47119	1.15912	0.0198034	1	0.550354	0.19286
chr2	25352401	25352800	1.97839	1.01158	0.0482225	1	0.490098	0.217022
chr2	25395201	25395600	3.98121	1.40749	2.80291e-05	0.232379	1.58263	0.508777
chr2	25415601	25416000	1.85334	1.02257	0.0343838	1	0.483766	0.212844
chr2	25474401	25474800	0.00599924	1.57279	0.00893849	1	0.352007	0.0737376
chr2	25490401	25490800	3.33286	1.0059	0.00482063	1	1.68052	0.76666
chr2	25501201	25501600	2.37111	1.53769	0.0291571	1	0.2314	0.0216574
chr2	25520001	25520400	4.2178	1.3494	0.0338429	1	0.449848	0.129689
chr2	25593201	25593600	1.11993	1.35761	0.0211576	1	0.350546	0.0908975
chr2	25946801	25947200	1.21584	1.35811	0.000158074	0.501983	1.07204	0.393527
chr2	26092801	26093200	1.82653	1.00011	0.0102823	1	1.12088	0.531214
chr2	26156001	26156400	2.00046	1.65701	0.0170026	1	0.255251	0.0265511
chr2	26193601	26194000	2.39526	1.10921	0.0450755	1	0.425835	0.153416
chr2	26195201	26195600	1.18634	2.01493	0.00592814	1	0.264019	0
chr2	27140801	27141200	0.648109	1.40068	0.0264478	1	0.30584	0.0747597
chr2	27495601	27496000	8.05635	1.04407	0.020872	1	0.730192	0.302719
chr2	27508401	27508800	0.975667	1.6993	0.0140621	1	0.26548	0.0216574
chr2	27626001	27626400	1.63038	1.16861	0.0387587	1	0.350997	0.112555
chr2	27678001	27678400	4.35471	1.26809	0.00748251	1	0.819805	0.265575
chr2	27860801	27861200	2.76329	1.3169	0.00290339	1	0.83669	0.290759
chr2	28279201	28279600	2.00055	1.35633	7.0192e-05	0.360462	1.23407	0.437864
chr2	28343601	28344000	0.698526	1.02535	0.0213242	1	0.601901	0.287603
chr2	28380801	28381200	2.03581	1.10114	0.00518145	1	1.23566	0.544158
chr2	28392401	28392800	0.519229	1.07833	0.0210511	1	0.696274	0.315266
chr2	28504001	28504400	1.8829	1.32745	0.0428717	1	0.365086	0.100289
chr2	28596001	28596400	3.45191	1.06621	0.0266898	1	0.681588	0.25934
chr2	28683201	28683600	2.74114	1.31169	0.0428061	1	0.313633	0.0786313
chr2	28868401	28868800	1.75705	1.15658	1.74088e-06	0.0530018	2.34687	1.04036
chr2	29101601	29102000	2.51934	1.04422	0.0150242	1	0.654401	0.281994
chr2	29127601	29128000	2.1611	1.68049	2.41823e-05	0.216577	0.991325	0.256158
chr2	29152801	29153200	0.639073	1.4128	0.016478	1	0.417569	0.104812
chr2	29200401	29200800	2.64712	1.01387	0.00146801	1	1.82049	0.860637
chr2	29379601	29380000	1.64758	1.09218	0.0246597	1	0.525078	0.199887
chr2	29424801	29425200	0.829249	1.1942	0.0412746	1	0.35879	0.12408
chr2	29458801	29459200	1.36903	1.02731	0.008186	1	0.790506	0.370757
chr2	29625201	29625600	1.49052	1.61652	0.00436339	1	0.505741	0.120208
chr2	29637601	29638000	0.737937	1.07444	0.017439	1	0.64722	0.286888
chr2	29647201	29647600	1.8455	1.03016	0.0300126	1	0.710368	0.316633
chr2	29660001	29660400	0.819593	1.2326	0.0121029	1	0.505632	0.183443
chr2	29673601	29674000	1.58358	1.04481	0.00352568	1	1.40943	0.638402
chr2	29678401	29678800	0.942616	1.01038	0.0138519	1	0.812896	0.374565
chr2	29714801	29715200	1.61552	1.41179	0.00747738	1	0.490098	0.14115
chr2	29846401	29846800	7.42871	1.40028	0.016948	1	0.414809	0.0919196
chr2	30056801	30057200	1.64337	1.08931	0.0274203	1	0.51871	0.212128
chr2	30065201	30065600	1.69987	1.67208	0.016257	1	0.259598	0.0255291
chr2	30101601	30102000	4.3803	1.00454	0.0102903	1	0.844881	0.377785
chr2	30117601	30118000	2.20956	1.13246	0.00575035	1	1.01467	0.414788
chr2	30126401	30126800	0.857585	1.4911	0.0424349	1	0.200767	0.0265511
chr2	30152401	30152800	4.00465	1.01327	0.00481938	1	1.18817	0.515805
chr2	30303601	30304000	1.17039	1.10387	0.0163818	1	0.600817	0.262074
chr2	30409601	30410000	1.1086	1.07103	0.0141391	1	0.741505	0.324376
chr2	30437601	30438000	2.39989	1.07143	0.000296415	0.628756	1.5358	0.704525
chr2	30601601	30602000	3.84086	1.13414	0.0282211	1	0.477936	0.166373
chr2	30618401	30618800	1.32424	1.24957	0.0383084	1	0.362074	0.109705
chr2	30663601	30664000	1.89717	1.26987	0.0464537	1	0.283449	0.0709778
chr2	30721201	30721600	2.2591	1.01901	0.00154073	1	1.74755	0.843938
chr2	30952401	30952800	3.63009	1.00014	0.00186434	1	1.93991	0.902904
chr2	30974801	30975200	2.77629	1.0277	0.0486582	1	0.51837	0.212844
chr2	30998801	30999200	2.53995	1.39912	0.0335972	1	0.32823	0.0737376
chr2	31327201	31327600	5.04072	1.0806	0.00507209	1	1.12603	0.475569
chr2	31492801	31493200	2.81717	1.30966	0.0346484	1	0.423866	0.125102
chr2	31716001	31716400	3.70877	1.10867	0.0198423	1	0.608793	0.225736
chr2	31760001	31760400	10.4843	1.04323	0.0131809	1	0.874833	0.362082
chr2	31836401	31836800	2.42208	1.14371	0.0247641	1	0.548877	0.216
chr2	31952801	31953200	1.50255	1.02913	0.04968	1	0.402145	0.156892
chr2	32176001	32176400	2.30968	1.11905	0.00265301	1	1.30201	0.551121
chr2	32206001	32206400	2.53425	1.04379	0.0400414	1	0.468682	0.179661
chr2	32291601	32292000	1.72832	1.40803	0.0139227	1	0.371962	0.0936573
chr2	32382801	32383200	2.53804	1.11483	0.0455649	1	0.403156	0.134212
chr2	32413201	32413600	1.29176	1.062	0.000470765	0.727907	1.77066	0.860075
chr2	32564401	32564800	2.16374	1.48364	0.00275119	1	0.779267	0.237351
chr2	32758001	32758400	1.49788	1.12717	0.00155924	1	1.00783	0.447651
chr2	32772401	32772800	4.2644	1.29954	0.00793491	1	0.654401	0.217431
chr2	32790401	32790800	2.53424	1.25733	4.81438e-05	0.300273	1.94135	0.771235
chr2	32794801	32795200	3.71583	1.16535	0.0257563	1	0.580936	0.202737
chr2	32810001	32810400	1.60751	1.14991	0.0374441	1	0.450748	0.170244
chr2	32853601	32854000	1.81671	1.06554	8.00384e-05	0.379324	1.88973	0.876123
chr2	32946001	32946400	5.97721	1.30298	0.0120925	1	0.547504	0.156892
chr2	33231201	33231600	1.24666	1.02453	0.0062401	1	1.12122	0.535482
chr2	33298801	33299200	1.02303	1.0641	0.000785423	0.872742	1.2753	0.593414
chr2	33325601	33326000	1.37882	1.45433	0.00694032	1	0.435613	0.113577
chr2	33674001	33674400	3.21024	1.29791	0.0372778	1	0.309176	0.0653684
chr2	33680801	33681200	0.471109	1.60943	0.0229508	1	0.286843	0.0482085
chr2	33782801	33783200	1.1898	1.56199	0.018141	1	0.369018	0.0653684
chr2	33791201	33791600	1.9916	1.00335	0.0497985	1	0.714803	0.310002
chr2	33907601	33908000	2.93671	1.20839	0.00128459	1	1.08647	0.421816
chr2	34233201	34233600	1.87695	1.1875	0.00242337	1	0.86251	0.352256
chr2	34253201	34253600	0.40498	1.37977	0.0255077	1	0.365122	0.0929416
chr2	34265601	34266000	1.63067	1.09073	0.021882	1	0.525078	0.203363
chr2	34273201	34273600	0	1.56557	0.00183665	1	0.542597	0.140844
chr2	34432801	34433200	0.644111	1.29216	0.0287883	1	0.333027	0.0946794
chr2	34506801	34507200	0.997732	1.43029	0.0368976	1	0.245924	0.0464708
chr2	34540401	34540800	2.91654	1.31561	0.0155056	1	0.422441	0.113577
chr2	34790801	34791200	2.23756	1.21165	0.029898	1	0.374848	0.114599
chr2	34866401	34866800	4.10945	1.06547	0.00624933	1	1.09494	0.473986
chr2	35136801	35137200	0.984206	1.26727	0.0262428	1	0.373947	0.107968
chr2	35260401	35260800	0.334812	1.53141	0.0152305	1	0.406006	0.0863102
chr2	35337601	35338000	1.98872	1.19352	0.000715552	0.846696	1.08482	0.434388
chr2	35561601	35562000	0.914682	1.43806	0.000196703	0.545262	0.975376	0.324683
chr2	35709201	35709600	0.467196	1.34695	0.0231063	1	0.409938	0.12408
chr2	35746401	35746800	2.6313	1.02929	0.0472868	1	0.496304	0.202341
chr2	35884401	35884800	3.41061	1.03643	0.00765144	1	1.05943	0.480617
chr2	37001601	37002000	0.543705	1.17335	0.0195623	1	0.5936	0.231345
chr2	37238401	37238800	0.961277	1.59899	0.0244663	1	0.232861	0.0255291
chr2	37359601	37360000	2.54847	1.21225	0.0468522	1	0.330592	0.0915234
chr2	37420001	37420400	1.4128	1.05227	0.0279875	1	0.645125	0.284754
chr2	37546801	37547200	1.06042	1.29316	0.0328311	1	0.420403	0.135234
chr2	37647601	37648000	1.02841	1.05042	0.038491	1	0.443406	0.185181
chr2	37835201	37835600	1.00484	1.30006	0.0448676	1	0.275656	0.0776092
chr2	37842001	37842400	2.94305	1.20804	0.000876875	0.898947	1.06564	0.411313
chr2	37988001	37988400	1.24498	1.32787	0.0491528	1	0.235297	0.0520802
chr2	38052401	38052800	1.56519	1.22643	0.0275151	1	0.420529	0.14676
chr2	38112001	38112400	0.975756	1.17733	0.0284921	1	0.753933	0.310066
chr2	38275201	38275600	1.09914	1.32927	0.0231074	1	0.406456	0.125818
chr2	38379601	38380000	1.99004	1.39406	0.0365851	1	0.258697	0.0520802
chr2	38397201	38397600	3.41749	1.01195	0.0354938	1	0.504621	0.208256
chr2	38512401	38512800	2.40072	1.70491	0.000120809	0.446624	0.951635	0.225736
chr2	38757601	38758000	0.944365	1.25275	0.0180504	1	0.431318	0.135234
chr2	38768001	38768400	1.85986	1.04388	0.00692767	1	1.35305	0.629752
chr2	38786401	38786800	1.20523	1.94334	0.000662993	0.819942	0.492874	0.0681282
chr2	38803601	38804000	2.9725	1.35018	0.0128558	1	0.513891	0.145737
chr2	38848401	38848800	0.725087	1.34441	0.0495705	1	0.236307	0.0398394
chr2	38890001	38890400	3.11328	1.08523	0.0411194	1	0.44041	0.148523
chr2	38973201	38973600	1.10675	1.18794	0.0370768	1	0.351557	0.118471
chr2	38988401	38988800	1.14416	1.17805	0.0378038	1	0.390346	0.134519
chr2	39117201	39117600	0.987065	1.59923	0.0230717	1	0.2314	0.0216574
chr2	39951201	39951600	0.438912	1.20385	0.0355212	1	0.345225	0.109705
chr2	41191601	41192000	0.282462	1.33391	0.0178253	1	0.514866	0.148523
chr2	41551601	41552000	1.04784	1.5258	0.0288172	1	0.288881	0.0510581
chr2	41555201	41555600	1.32029	1.04663	0.0291379	1	0.492984	0.207234
chr2	41580001	41580400	1.06334	1.69445	0.0163398	1	0.254241	0.0255291
chr2	41732401	41732800	1.31857	1.19508	0.0101736	1	0.671972	0.261768
chr2	41770801	41771200	0.494697	1.50374	0.0364707	1	0.213431	0.0216574
chr2	41773201	41773600	1.04367	1.5269	0.0216509	1	0.280978	0.0464708
chr2	41840001	41840400	1.53698	1.12825	0.0382631	1	0.540162	0.225084
chr2	41900401	41900800	0.359017	1.12845	0.0110708	1	0.672983	0.280972
chr2	41933201	41933600	0.509631	1.12019	0.0103061	1	0.696782	0.308239
chr2	42014401	42014800	0.752907	1.19109	0.0290723	1	0.412374	0.140844
chr2	42055201	42055600	0.543705	1.11294	0.0293262	1	0.801039	0.353598
chr2	42107601	42108000	1.18977	1.17846	0.0316785	1	0.404471	0.13595
chr2	42130401	42130800	0.596266	1.43974	0.039308	1	0.259038	0.0520802
chr2	42242801	42243200	2.08137	1.72056	0.000115474	0.438536	0.942538	0.22787
chr2	42285201	42285600	1.80269	1.24638	0.00024021	0.581954	1.24228	0.494122
chr2	42286401	42286800	1.50998	1.68115	0.00255314	1	0.477936	0.0946794
chr2	42500001	42500400	2.26143	1.49789	0.0390992	1	0.354407	0.069866
chr2	42582801	42583200	2.04558	1.22817	0.040728	1	0.375408	0.10623
chr2	42776401	42776800	0.57623	1.48434	0.0183633	1	0.331152	0.0747597
chr2	43092801	43093200	0.775287	1.06271	0.0274748	1	0.493544	0.206212
chr2	43387201	43387600	1.84729	1.4589	0.0420074	1	0.210545	0.0199197
chr2	43668001	43668400	2.0046	1.55849	0.0274801	1	0.245075	0.0199197
chr2	43751601	43752000	1.19448	1.38736	0.0021497	1	0.697647	0.226438
chr2	43912001	43912400	1.35081	1.20642	0.0108755	1	0.632477	0.229914
chr2	44158801	44159200	0.830233	1.01146	0.0336134	1	0.51485	0.226438
chr2	44302001	44302400	0.320127	1.50737	0.0372687	1	0.218788	0.0216574
chr2	44333201	44333600	2.87553	1.19536	0.0169808	1	0.540236	0.18803
chr2	44401601	44402000	0.435396	1.61155	0.0230384	1	0.238292	0.0265511
chr2	44606801	44607200	0.512027	1.45002	0.0357899	1	0.270351	0.0471865
chr2	44647601	44648000	1.48931	1.1842	0.00592264	1	0.705854	0.275362
chr2	44656801	44657200	1.63951	1.1908	0.0411853	1	0.451147	0.170551
chr2	44698801	44699200	1.98535	1.47325	0.0409331	1	0.266329	0.0433148
chr2	44753601	44754000	1.26991	1.04362	0.0369637	1	0.450188	0.183443
chr2	44785201	44785600	1.62123	1.37145	0.0298246	1	0.303294	0.0653684
chr2	44829601	44830000	0.608708	1.90245	0.00108893	0.959202	0.482917	0.0719999
chr2	44900801	44901200	0.502549	1.01829	0.0346596	1	0.527514	0.232367
chr2	44925601	44926000	0.74123	1.06008	0.0368157	1	0.454609	0.178945
chr2	44928001	44928400	2.07146	1.00586	0.00218595	1	1.39785	0.652777
chr2	44928401	44928800	1.62398	1.11624	0.00078742	0.873577	1.25395	0.555312
chr2	45046001	45046400	2.66722	1.22742	0.0143241	1	0.666274	0.236545
chr2	45073601	45074000	2.60412	1.03941	0.0224261	1	0.609804	0.251571
chr2	45228401	45228800	2.33467	1.15701	0.0178701	1	0.55678	0.209994
chr2	45270001	45270400	1.01234	1.04241	0.0115398	1	0.826063	0.377785
chr2	45282401	45282800	1.55173	1.47258	0.0399549	1	0.210995	0.0216574
chr2	45654401	45654800	1.1135	1.2634	0.0303624	1	0.375858	0.112861
chr2	45931601	45932000	1.87219	1.66352	0.0168283	1	0.253266	0.0216574
chr2	46058801	46059200	0.377238	1.29814	0.0314414	1	0.332126	0.0897856
chr2	46556001	46556400	0	1.71807	0.0137494	1	0.26492	0.0216574
chr2	46989601	46990000	1.25097	1.48308	0.0406203	1	0.201217	0.0199197
chr2	47822001	47822400	0.0824036	1.32961	0.0430992	1	0.290342	0.0632345
chr2	48049201	48049600	0.543705	1.50287	0.0361822	1	0.213881	0.0199197
chr2	48834801	48835200	0	1.93548	0.0125039	1	0.229865	0
chr2	48839201	48839600	2.61282	1.18088	0.0405996	1	0.430453	0.135234
chr2	48986401	48986800	1.1445	1.04939	0.0389291	1	0.45652	0.175789
chr2	49286801	49287200	0.984667	1.17288	0.00111577	0.964577	1.45708	0.615391
chr2	49354001	49354400	0.387124	1.4492	0.0119437	1	0.376309	0.0870258
chr2	49481201	49481600	8.91148	1.13978	0.0327554	1	0.416218	0.140844
chr2	49498401	49498800	0.752299	1.35542	0.00975696	1	0.604771	0.207234
chr2	49504801	49505200	2.24176	1.05198	0.0168297	1	0.89361	0.371089
chr2	49516801	49517200	0.767886	1.04941	0.00103909	0.945495	1.30604	0.613334
chr2	49522401	49522800	2.86131	1.17505	0.00948253	1	0.638307	0.230629
chr2	49522801	49523200	0.759805	1.02024	0.0259402	1	0.579003	0.261052
chr2	49551601	49552000	1.06868	1.11295	0.0116364	1	0.656946	0.263837
chr2	49587601	49588000	2.71761	1.32423	0.0151392	1	0.430758	0.113577
chr2	49667201	49667600	1.03244	1.69609	0.0169444	1	0.258247	0.0265511
chr2	49702801	49703200	3.49372	1.00257	0.00333387	1	2.12757	0.994927
chr2	50092801	50093200	0	1.33306	0.0473279	1	0.289891	0.0632345
chr2	50287201	50287600	1.89726	1.27427	0.0485072	1	0.289221	0.0632345
chr2	50401601	50402000	0.799623	1.38073	0.0416477	1	0.354784	0.0814165
chr2	50560001	50560400	2.01445	1.16064	0.00920338	1	0.87519	0.340424
chr2	50758801	50759200	1.13431	1.28139	0.00917707	1	0.545143	0.175074
chr2	51058401	51058800	0.784006	1.2705	0.0247399	1	0.371402	0.110421
chr2	51306801	51307200	1.80514	1.30591	0.020204	1	0.409378	0.116337
chr2	51775201	51775600	0.90202	1.26933	0.0254164	1	0.370951	0.103074
chr2	51986401	51986800	3.66001	1.25329	0.0474589	1	0.349572	0.0943729
chr2	52041201	52041600	0.45397	1.12568	0.014174	1	0.562552	0.239395
chr2	52053601	52054000	1.90704	1.50656	0.00984911	1	0.546799	0.145737
chr2	52068401	52068800	0.54088	1.12536	0.0404085	1	0.379195	0.128603
chr2	52072001	52072400	5.9644	1.03329	0.000102931	0.418529	2.37851	1.0944
chr2	52082401	52082800	1.89953	1.14068	0.0285706	1	0.434188	0.155154
chr2	52083601	52084000	1.3214	1.10227	0.002274	1	1.01958	0.45533
chr2	52103201	52103600	1.363	1.28157	0.0457159	1	0.339019	0.0870258
chr2	52154001	52154400	1.82767	1.22666	0.00933108	1	0.754059	0.270865
chr2	52158801	52159200	0.167923	1.27317	0.0226335	1	0.431244	0.129625
chr2	52184801	52185200	1.46411	1.16152	0.00354328	1	0.92526	0.391073
chr2	52239201	52239600	1.87679	1.52901	0.000220478	0.562928	0.865846	0.253399
chr2	52338401	52338800	5.91015	1.19708	0.00865833	1	0.659758	0.223998
chr2	52342001	52342400	0.725095	1.36004	0.0296491	1	0.336421	0.0919196
chr2	52658801	52659200	1.63111	1.03439	0.0456886	1	0.505684	0.211822
chr2	52678801	52679200	1.16832	1.021	0.0155749	1	0.668526	0.300892
chr2	52682401	52682800	2.68385	1.284	0.0269853	1	0.356878	0.0936573
chr2	52740401	52740800	1.22395	1.49796	0.0117613	1	0.396228	0.0897856
chr2	52777601	52778000	2.00955	1.3932	0.0365747	1	0.256262	0.0482085
chr2	52862801	52863200	2.02278	1.01941	0.00293666	1	1.55436	0.761499
chr2	52934001	52934400	1.35542	1.02998	0.00980245	1	0.826063	0.372891
chr2	52964801	52965200	1.50698	1.41737	0.00341859	1	0.615576	0.190471
chr2	53052001	53052400	0.00243483	1.07458	0.0418941	1	0.453294	0.181705
chr2	53106001	53106400	3.88648	1.21006	0.0331477	1	0.694635	0.24218
chr2	53151601	53152000	2.09573	1.14067	0.0250203	1	0.632483	0.253399
chr2	53513201	53513600	0.943393	1.40517	0.00994033	1	0.4381	0.113577
chr2	54124401	54124800	0	1.48815	0.0159822	1	0.651421	0.2016
chr2	54483601	54484000	1.17028	1.26078	0.0306439	1	0.384176	0.117052
chr2	54495201	54495600	0.922209	1.20372	0.044923	1	0.318954	0.0936573
chr2	54536001	54536400	1.11671	1.01042	0.00157948	1	1.22516	0.604633
chr2	54557201	54557600	0.252833	1.48842	0.0250302	1	0.324674	0.0681282
chr2	54583201	54583600	1.08608	1.05042	0.0372002	1	0.477324	0.205497
chr2	54602401	54602800	2.00136	1.39436	0.00649425	1	0.486652	0.135234
chr2	54611201	54611600	1.81257	1.08224	0.0191498	1	0.57121	0.230629
chr2	54660801	54661200	0.663037	1.34209	0.0495731	1	0.227504	0.0482085
chr2	54730401	54730800	2.59037	1.00079	0.0132992	1	0.767739	0.3491
chr2	54741201	54741600	3.02376	1.02251	0.0392216	1	0.478911	0.181705
chr2	54772801	54773200	1.35118	1.17701	0.0423607	1	0.34609	0.119186
chr2	54779601	54780000	1.17349	1.24333	0.00505301	1	0.750613	0.269447
chr2	54829601	54830000	0.535244	1.5029	0.0364077	1	0.212006	0.0216574
chr2	54898401	54898800	0.542405	1.31341	0.0446069	1	0.276217	0.069866
chr2	54950801	54951200	1.27684	1.97732	0.00139369	1	0.409326	0.0398394
chr2	54969201	54969600	1.32548	1.42494	0.00248135	1	0.609694	0.178549
chr2	54996401	54996800	0.98571	1.23494	0.000178563	0.523835	1.51267	0.602831
chr2	55593601	55594000	2.23938	1.562	0.0149587	1	0.30629	0.0482085
chr2	55664401	55664800	0.532445	1.70898	0.00695656	1	0.32426	0.0471865
chr2	55736001	55736400	0.00114363	1.01406	0.0121863	1	0.723933	0.338597
chr2	56366801	56367200	0.425241	1.61519	0.0324723	1	0.237318	0.0199197
chr2	56599201	56599600	0.863855	1.3392	0.0472669	1	0.232411	0.0482085
chr2	56687601	56688000	1.17797	1.46951	0.0212328	1	0.332053	0.073022
chr2	56747201	56747600	1.19534	1.42969	0.031383	1	0.255251	0.0398394
chr2	56920801	56921200	2.08226	1.14836	0.0360571	1	0.50857	0.169464
chr2	57106801	57107200	1.99092	1.07357	0.0466621	1	0.574096	0.239701
chr2	57228801	57229200	0.980819	1.11429	0.0253667	1	0.472579	0.178549
chr2	57525201	57525600	1.94444	1.16262	0.00647161	1	0.697196	0.269447
chr2	57873601	57874000	0.520904	1.34591	0.0480325	1	0.227954	0.0454487
chr2	57897201	57897600	1.49517	1.25405	0.00122281	0.988322	0.99674	0.396683
chr2	57901601	57902000	0.944266	1.06129	0.000211142	0.555098	1.92241	0.947408
chr2	57924401	57924800	1.60897	1.09309	0.0491457	1	0.380205	0.133497
chr2	57959601	57960000	0.00902845	1.00726	0.0149633	1	0.694813	0.318677
chr2	58024001	58024400	2.50867	1.14857	0.00934125	1	0.876111	0.356843
chr2	58135601	58136000	1.05705	1.00122	0.00312286	1	1.09351	0.519996
chr2	58241201	58241600	0.358053	1.36715	0.0498024	1	0.525455	0.162897
chr2	58264401	58264800	0.534205	1.3948	0.0428486	1	0.308762	0.0786313
chr2	58288001	58288400	1.79784	1.76087	0.00971061	1	0.282439	0.0216574
chr2	58360001	58360400	1.30921	1.37532	0.00569129	1	0.585502	0.186599
chr2	58431201	58431600	2.54044	1.10761	0.0340392	1	0.456971	0.167395
chr2	58520001	58520400	0.821274	1.06967	0.00137941	1	1.51861	0.740557
chr2	58530401	58530800	1.75738	1.05612	0.00915022	1	1.17803	0.547544
chr2	58574801	58575200	3.46131	1.01155	0.00322889	1	1.25776	0.566556
chr2	58578401	58578800	0.702607	1.96902	0.00286831	1	0.329131	0.0199197
chr2	58796801	58797200	1.25752	1.10538	0.0200749	1	0.513839	0.208972
chr2	58869601	58870000	0.612575	1.17338	0.0228544	1	0.652918	0.255136
chr2	58910801	58911200	2.94421	1.61774	0.0334233	1	0.270277	0.0255291
chr2	59003601	59004000	1.46128	1.11586	0.0364847	1	0.596648	0.233785
chr2	59042001	59042400	1.62576	1.46867	0.0425203	1	0.207659	0.0216574
chr2	59251201	59251600	1.26688	1.03981	0.00660839	1	0.902922	0.403659
chr2	59267601	59268000	0.874055	1.28264	0.0456532	1	0.331152	0.0965068
chr2	59294401	59294800	0.54413	1.75602	0.00102548	0.941881	0.636808	0.134212
chr2	59297201	59297600	0.367242	1.27898	0.000886841	0.902538	1.06757	0.432625
chr2	59306001	59306400	3.74996	1.8806	0.000198488	0.547278	0.668924	0.117449
chr2	59309601	59310000	1.89376	1.03627	0.0129594	1	0.721948	0.320505
chr2	59315601	59316000	1.79456	1.15436	0.00934914	1	0.899585	0.364752
chr2	59448401	59448800	1.32041	1.16738	0.000320605	0.644076	1.89234	0.847323
chr2	59452401	59452800	2.27516	1.33395	0.0397837	1	0.30528	0.0747597
chr2	59472001	59472400	1.01375	1.16896	0.0243652	1	0.545143	0.209278
chr2	59582401	59582800	1.15138	1.69394	0.0144134	1	0.256262	0.0199197
chr2	59701201	59701600	3.16771	1.24025	0.00220519	1	1.68574	0.633598
chr2	59788801	59789200	2.51256	1.11127	0.00516576	1	0.941821	0.392721
chr2	59810801	59811200	2.73249	1.22304	0.000269246	0.607326	1.46376	0.565444
chr2	59883201	59883600	2.44935	1.42596	0.00347824	1	0.761009	0.212779
chr2	59899201	59899600	1.31414	1.38985	0.0116654	1	0.529263	0.161786
chr2	59935601	59936000	2.90836	1.02208	0.0205116	1	0.866245	0.372521
chr2	59982801	59983200	1.29288	1.58958	0.0248156	1	0.235857	0.0216574
chr2	60010401	60010800	2.43778	1.09256	0.0157332	1	0.689491	0.278928
chr2	60094401	60094800	2.77977	1.15289	0.0475354	1	0.633021	0.246333
chr2	60106401	60106800	3.03187	1.3441	0.0426672	1	0.261583	0.0464708
chr2	60120001	60120400	0.940448	1.2924	0.00437616	1	0.697683	0.256465
chr2	60120801	60121200	0.162312	1.28881	0.0110627	1	0.660189	0.229914
chr2	60127601	60128000	1.88228	1.07776	0.0257699	1	0.51429	0.212128
chr2	60186001	60186400	2.59464	1.35896	0.04911	1	0.259598	0.0510581
chr2	60522801	60523200	3.59193	1.02482	0.024733	1	0.798211	0.359603
chr2	60736401	60736800	0.712811	1.38437	0.0131277	1	0.476511	0.139106
chr2	60874001	60874400	1.28253	1.10463	0.0158928	1	0.567874	0.223282
chr2	61315201	61315600	2.10842	1.00573	0.0481811	1	0.450712	0.182421
chr2	61404001	61404400	2.36764	1.28956	0.0033502	1	0.681138	0.232763
chr2	61503601	61504000	2.21792	1.01368	0.0277409	1	0.602854	0.257577
chr2	61653201	61653600	1.93629	1.16227	0.00713245	1	0.693226	0.271491
chr2	61657601	61658000	2.12012	1.95882	1.77462e-07	0.0136797	1.39287	0.289673
chr2	61790401	61790800	1.10252	1.5954	0.0240135	1	0.232411	0.0255291
chr2	61845601	61846000	0.544244	1.31617	0.0372881	1	0.2839	0.0737376
chr2	61922801	61923200	1.62553	1.36606	0.0316235	1	0.296962	0.0737376
chr2	62086401	62086800	1.04818	1.2892	0.0466937	1	0.333697	0.0880479
chr2	62088001	62088400	0.181318	1.20106	0.025709	1	0.410353	0.140128
chr2	62098001	62098400	0.525618	1.21061	0.0484631	1	0.300408	0.0908975
chr2	62138001	62138400	0.826601	1.20631	0.0112553	1	0.768387	0.298758
chr2	62141201	62141600	0.634845	1.12215	0.00442778	1	0.796838	0.355732
chr2	62237201	62237600	0.909143	1.53475	0.0217888	1	0.289221	0.0398394
chr2	62264001	62264400	1.40681	1.38009	0.0252562	1	0.307301	0.0671061
chr2	62604001	62604400	3.27245	1.18631	0.0499364	1	0.337374	0.0975289
chr2	62628801	62629200	1.71082	1.67216	0.00260793	1	0.554251	0.123058
chr2	64086001	64086400	1.66209	1.46769	0.0409418	1	0.207099	0.0199197
chr2	64824801	64825200	3.21545	1.26335	0.0370171	1	0.344214	0.0848919
chr2	65400001	65400400	3.34613	1.33608	0.0202016	1	0.371402	0.0887636
chr2	65410401	65410800	1.16469	1.27847	0.0295663	1	0.326695	0.0936573
chr2	65583601	65584000	0.540018	1.34076	0.0203902	1	0.386485	0.114293
chr2	65728401	65728800	3.64695	1.05505	0.0134895	1	0.88158	0.355757
chr2	65753201	65753600	3.26644	1.2961	0.0379341	1	0.304865	0.0671061
chr2	65847201	65847600	1.33557	1.10659	0.00495894	1	1.05746	0.469615
chr2	65848401	65848800	1.08537	1.40682	0.00446242	1	0.53825	0.153416
chr2	65886801	65887200	1.52188	1.14528	0.0448614	1	0.448727	0.176876
chr2	66012401	66012800	0.969162	1.21752	0.0227188	1	0.560872	0.206212
chr2	66180801	66181200	2.46538	1.0006	0.0265585	1	0.781194	0.362363
chr2	66214401	66214800	1.70207	1.40565	0.0414345	1	0.259598	0.0510581
chr2	66292001	66292400	1.9086	1.49228	0.00600939	1	0.478386	0.120208
chr2	66337601	66338000	2.02046	1.70693	0.00536229	1	0.49291	0.0964171
chr2	66339601	66340000	3.20076	1.09421	0.0204643	1	1.17528	0.484756
chr2	66399601	66400000	2.68993	1.09449	0.00514013	1	1.27672	0.542356
chr2	66411201	66411600	0	1.09281	0.00880059	1	0.766131	0.338597
chr2	66438001	66438400	1.66005	1.14197	0.0134458	1	0.601844	0.223282
chr2	66438401	66438800	1.61307	1.34594	0.0172259	1	0.46246	0.144
chr2	66441601	66442000	1.12158	1.47681	7.60442e-05	0.372813	1.07266	0.35195
chr2	66442401	66442800	1.09377	1.43398	0.0012296	0.989264	0.865448	0.280665
chr2	66444801	66445200	0.929402	1.618	0.0134077	1	0.308201	0.0454487
chr2	66503201	66503600	1.48862	1.61081	0.00666008	1	0.371402	0.0737376
chr2	66726401	66726800	1.29381	1.84003	0.00325396	1	0.373947	0.0482085
chr2	66728801	66729200	2.39032	1.63529	0.00396706	1	0.472688	0.0946794
chr2	66729201	66729600	2.11915	1.71417	1.91222e-05	0.192587	1.03084	0.261052
chr2	67383201	67383600	0.364832	1.0454	0.0312668	1	0.790616	0.364445
chr2	67577201	67577600	0.958859	1.77793	0.0148725	1	0.265428	0.0255291
chr2	67658401	67658800	1.02406	1.13191	0.0416343	1	0.577976	0.247764
chr2	67756401	67756800	2.78078	1.04633	0.0422328	1	0.537182	0.196731
chr2	67889601	67890000	1.1549	1.28188	0.0354912	1	0.339359	0.0908975
chr2	68084801	68085200	1.15684	1.98734	0.0153091	1	0.235695	0
chr2	68265601	68266000	3.61914	1.67331	0.00742902	1	0.356878	0.0464708
chr2	68294401	68294800	2.16359	1.0631	0.0143799	1	0.650504	0.277496
chr2	68326801	68327200	1.91506	1.5897	0.0147653	1	0.369867	0.0653684
chr2	68398001	68398400	1.17904	1.3207	0.000425222	0.705714	1.11927	0.420704
chr2	68415201	68415600	0.708517	1.06845	0.00211291	1	1.34492	0.646925
chr2	68426401	68426800	0.372515	1.02848	0.0479089	1	0.864908	0.404988
chr2	68450001	68450400	2.18913	1.03193	0.00350251	1	1.01574	0.460633
chr2	68510401	68510800	1.26046	1.42664	0.0321935	1	0.252365	0.0464708
chr2	68691601	68692000	1.51565	1.97015	0.00167074	1	0.423975	0.0433148
chr2	68793601	68794000	0.603834	1.43272	0.0332457	1	0.450765	0.117052
chr2	68944401	68944800	0.624747	1.60737	0.0241285	1	0.236307	0.0265511
chr2	68950801	68951200	1.83982	1.21794	0.00533542	1	0.679263	0.249527
chr2	68996401	68996800	0.786039	1.05498	0.0036619	1	1.39035	0.662168
chr2	69039201	69039600	1.53498	1.55384	0.00592264	1	0.423451	0.0926352
chr2	69044801	69045200	0.884689	1.19049	0.00276318	1	0.85964	0.356843
chr2	69054801	69055200	2.04828	1.20703	0.0344414	1	0.517684	0.194968
chr2	69063201	69063600	1.07745	1.48624	0.0046299	1	0.507617	0.144
chr2	69078801	69079200	2.09547	1.25943	0.0085739	1	0.670962	0.237351
chr2	69109201	69109600	2.58976	1.26145	0.0239705	1	0.391357	0.118471
chr2	69115601	69116000	0.755966	1.68788	0.0124782	1	0.385134	0.073022
chr2	69475601	69476000	2.06791	1.74786	0.0139641	1	0.290792	0.0265511
chr2	69496801	69497200	0.959136	1.30768	0.00469195	1	0.655302	0.221238
chr2	69545601	69546000	1.9795	1.11296	0.0308954	1	0.516259	0.208972
chr2	69622001	69622400	4.15232	1.00613	0.0248644	1	0.606248	0.251967
chr2	69798401	69798800	0.719305	1.23789	0.0243131	1	0.615686	0.213495
chr2	69862401	69862800	3.86011	1.57649	0.0387082	1	0.245583	0.0265511
chr2	69908401	69908800	1.75701	1.25619	0.0127623	1	0.556796	0.191186
chr2	69931201	69931600	1.88846	1.49616	0.00674176	1	0.478046	0.109705
chr2	69994001	69994400	1.34704	1.18891	0.0480919	1	0.303855	0.0975289
chr2	69994401	69994800	0.87054	1.70109	0.0147953	1	0.256262	0.0255291
chr2	70009601	70010000	4.20149	1.35492	0.00654542	1	0.567909	0.160763
chr2	70228401	70228800	1.00992	1.33658	0.0497432	1	0.242639	0.0454487
chr2	70339201	70339600	3.63886	1.6797	0.0184962	1	0.270225	0.0255291
chr2	70388801	70389200	2.128	2.15701	0.00284008	1	0.3224	0
chr2	70650801	70651200	1.99164	1.24386	0.0387544	1	0.337934	0.0926352
chr2	70756801	70757200	3.20391	1.15449	0.0301224	1	0.417119	0.139106
chr2	70800801	70801200	2.25425	1.04879	0.0414272	1	0.510052	0.216626
chr2	70807201	70807600	1.7902	1.08318	0.00595648	1	0.80328	0.347362
chr2	70812401	70812800	1.23185	1.33172	0.0268792	1	0.410279	0.117449
chr2	70826401	70826800	3.53546	1.00991	0.0045211	1	1.02101	0.472158
chr2	70908001	70908400	1.54289	1.37456	0.0257147	1	0.30629	0.0681282
chr2	70991201	70991600	1.68009	1.93396	0.00394021	1	0.321374	0.0265511
chr2	71158401	71158800	2.76092	1.49871	0.0411681	1	0.375424	0.073022
chr2	71229601	71230000	0.854918	1.17888	0.0184456	1	0.51198	0.181705
chr2	71230401	71230800	1.92722	1.61829	0.000769491	0.865202	0.669536	0.156892
chr2	71255201	71255600	2.01818	1.1425	0.0349643	1	0.406907	0.139106
chr2	71388001	71388400	2.66799	1.28487	0.0274616	1	0.354893	0.0887636
chr2	71690801	71691200	7.97346	1.20452	0.0214962	1	0.443406	0.135234
chr2	71908801	71909200	3.54189	1.18118	0.044999	1	0.330592	0.0880479
chr2	72028001	72028400	1.35197	1.25962	0.00648898	1	0.585393	0.200603
chr2	72042401	72042800	2.58112	1.00288	0.0123598	1	0.804689	0.358517
chr2	72043601	72044000	2.23831	1.53361	0.00400381	1	0.500216	0.119186
chr2	72105201	72105600	1.81263	1.26093	0.0151036	1	0.48133	0.166373
chr2	72109201	72109600	1.64573	1.11887	0.00360683	1	0.968934	0.432625
chr2	72118401	72118800	1.26007	1.05981	0.00583275	1	1.15654	0.529157
chr2	72171201	72171600	2.99762	1.33456	0.00336053	1	0.920907	0.30935
chr2	72194401	72194800	2.76913	1.72572	0.00214463	1	0.507957	0.0992666
chr2	72218001	72218400	2.55933	1.55711	0.00891426	1	0.377284	0.0632345
chr2	72623201	72623600	0	1.51287	0.0394844	1	0.327365	0.0597591
chr2	72729201	72729600	0.239969	1.45081	0.0294698	1	0.258588	0.0471865
chr2	73124801	73125200	1.07884	1.48974	0.0375488	1	0.210995	0.0199197
chr2	73147201	73147600	2.76441	1.46058	0.00499545	1	0.533794	0.147475
chr2	73566001	73566400	4.49383	1.46018	0.0149399	1	0.410751	0.0831542
chr2	73621601	73622000	1.35308	1.57276	0.0139579	1	0.432438	0.0870258
chr2	73747201	73747600	0.511029	1.3483	0.0484608	1	0.233836	0.0398394
chr2	73773601	73774000	1.66588	1.56774	0.0317268	1	0.225628	0.0255291
chr2	73844401	73844800	1.25132	1.32734	0.0232999	1	0.385024	0.103074
chr2	73881601	73882000	0.800019	1.19719	0.0346263	1	0.360775	0.112555
chr2	73933601	73934000	0.943424	1.22512	0.00452501	1	0.94555	0.372585
chr2	74076401	74076800	0.67729	1.2414	0.0170754	1	0.513498	0.17018
chr2	74099201	74099600	0.848399	1.32106	0.00705635	1	0.763538	0.275362
chr2	74515601	74516000	1.44041	1.15637	0.0294377	1	0.499352	0.190471
chr2	74520001	74520400	1.43083	1.10416	0.021883	1	0.565438	0.211757
chr2	74576401	74576800	0	1.35379	0.0463406	1	0.225068	0.0454487
chr2	74665201	74665600	1.17832	1.38642	0.0336687	1	0.294186	0.0614968
chr2	74778001	74778400	1.91129	1.07693	0.048491	1	0.372412	0.136256
chr2	74907201	74907600	4.16996	1.36	0.0122743	1	0.449287	0.118471
chr2	75104401	75104800	1.36441	1.23829	0.020946	1	0.42255	0.144
chr2	75176401	75176800	1.96009	1.02153	0.0345124	1	0.540162	0.225736
chr2	75337601	75338000	0.527572	1.37614	0.0368009	1	0.353468	0.0848919
chr2	75859201	75859600	1.59097	1.51002	0.0271164	1	0.28843	0.0464708
chr2	75870801	75871200	0.95643	1.05288	0.0363806	1	0.442846	0.186292
chr2	76181601	76182000	0.36783	1.62772	0.0146894	1	0.301419	0.0433148
chr2	76336801	76337200	1.50768	1.09668	0.0220176	1	0.526503	0.201625
chr2	76405601	76406000	4.08393	1.70698	0.00154452	1	0.510503	0.0880479
chr2	76412801	76413200	1.15093	1.11329	0.0385277	1	0.425996	0.148523
chr2	76441601	76442000	1.62541	1.3034	0.00642732	1	1.00506	0.384327
chr2	76496401	76496800	1.93742	1.01211	0.0202154	1	1.34936	0.64327
chr2	76522801	76523200	1.88163	1.06006	0.0284654	1	0.692792	0.27641
chr2	76525201	76525600	1.76234	1.38175	0.0199385	1	0.433339	0.111839
chr2	76568001	76568400	4.08465	1.05354	0.023824	1	0.572619	0.239395
chr2	76578801	76579200	3.08806	1.32706	0.0150243	1	1.03914	0.37224
chr2	76582401	76582800	1.26988	1.12603	0.0131838	1	0.877195	0.38963
chr2	76672001	76672400	2.51225	1.40662	0.00118239	0.977391	0.739467	0.229914
chr2	76794801	76795200	1.85815	1.66437	0.0165135	1	0.255702	0.0255291
chr2	76817201	76817600	0.0451092	1.4542	0.0289125	1	0.26593	0.0471865
chr2	77209201	77209600	2.27723	1.33763	0.0309965	1	0.309176	0.0719999
chr2	77252801	77253200	0.871158	1.02687	0.00108149	0.956838	1.4044	0.703094
chr2	77373601	77374000	1.16452	1.0032	0.012845	1	0.851757	0.408859
chr2	77402001	77402400	5.74286	1.10242	0.0204128	1	0.676769	0.259314
chr2	77419201	77419600	3.53272	1.04245	0.00359825	1	1.17039	0.506298
chr2	77486401	77486800	1.48415	1.33592	0.0137409	1	0.51983	0.161479
chr2	77525601	77526000	2.5839	1.00596	0.0107484	1	0.822674	0.351885
chr2	77566801	77567200	2.27429	1.08367	0.00297775	1	1.59574	0.734322
chr2	77584801	77585200	1.92052	1.29884	0.0185758	1	0.402145	0.119186
chr2	77605601	77606000	11.924	1.28986	0.0451772	1	0.477848	0.146453
chr2	77706001	77706400	1.77453	1.08394	0.0143224	1	0.61213	0.253705
chr2	77716401	77716800	1.64297	1.08913	0.0122742	1	0.750706	0.324989
chr2	77775201	77775600	5.58523	1.02953	0.000425452	0.705714	1.91557	0.905409
[truncated: 15,814 more rows]

## Sheet: Young_low_mRNA counts
GeneID	Y1_RNA	Y2_RNA	Y3_RNA	Y4_RNA	O1_RNA	O2_RNA	O3_RNA	O4_RNA
Rp1	1.99299	6.08939	1.09249	3.57256	4.13839	0.921791	1.01069	4.06827
Sox17	20.9264	24.3575	31.6823	33.9393	18.6228	51.6203	32.3421	30.512
Oprk1	14.9474	26.3873	19.6649	8.93141	33.1071	14.7487	7.07484	17.2901
Tcf24	1.99299	5.07449	2.18498	0	6.20759	6.45254	7.07484	8.13653
Ppp1r42	0	0	1.09249	0	4.13839	0	1.01069	3.0512
Cpa6	0.996497	0	0	0	0	0.921791	0	1.01707
Msc	2.98949	6.08939	1.09249	4.4657	1.0346	1.84358	2.02138	1.01707
Trpa1	0	1.0149	0	0	0	0	0	1.01707
Sbspon	5.97898	8.11918	6.55495	6.25198	6.20759	5.53075	3.03208	4.06827
4930444P10Rik	0.996497	1.0149	0	0	1.0346	0	0	2.03413
Ly96	2.98949	2.0298	1.09249	3.57256	4.13839	9.21791	0	7.11947
Pi15	10.9615	16.2384	21.8498	12.504	33.1071	12.9051	12.1283	12.2048
Tfap2d	28.8984	58.8641	20.7573	19.6491	43.4531	0.921791	1.01069	32.5461
Pkhd1	0	1.0149	1.09249	0	3.10379	0	0	5.08533
Il17f	0	1.0149	0	0	1.0346	0	0	0
Mcm3	13.951	10.149	18.5724	10.7177	12.4152	11.9833	17.1818	13.2219
Efhc1	6.97548	13.1937	12.0174	11.6108	13.4498	8.29612	7.07484	12.2048
Gsta3	9.96497	7.10428	8.73993	11.6108	15.519	18.4358	16.1711	18.3072
Sdhaf4	21.9229	25.3724	28.4048	30.3668	24.8304	29.4973	31.3315	22.3755
Col9a1	4.98248	8.11918	4.36997	8.03827	4.13839	4.60896	3.03208	3.0512
Gm597	1.99299	4.05959	0	0	6.20759	9.21791	1.01069	5.08533
Gm5415	0.996497	4.05959	9.83243	4.4657	7.24219	5.53075	4.04277	3.0512
Ptpn18	12.9545	12.1788	8.73993	25.0079	11.3806	22.123	17.1818	30.512
Cfc1	1.99299	0	1.09249	0	0	0.921791	0	0
Prss40	0	1.0149	0	1.78628	2.0692	0.921791	1.01069	1.01707
Neurl3	2.98949	10.149	8.73993	7.14512	18.6228	22.123	11.1176	21.3584
Ankrd23	16.9404	8.11918	7.64744	12.504	9.31138	12.9051	16.1711	10.1707
Fam178b	0.996497	3.04469	0	0	1.0346	1.84358	2.02138	1.01707
4933424G06Rik	1.99299	0	0	1.78628	0	0	1.01069	3.0512
Zap70	6.97548	4.05959	0	1.78628	5.17299	0	4.04277	9.1536
Vwa3b	3.98599	4.05959	4.36997	5.35884	10.346	4.60896	1.01069	7.11947
Cnga3	1.99299	3.04469	0	0.893141	0	0	0	1.01707
Lyg2	4.98248	1.0149	7.64744	3.57256	5.17299	4.60896	6.06415	5.08533
Npas2	26.9054	35.5214	44.7922	24.1148	25.865	28.5755	36.3849	30.512
Rfx8	0	1.0149	3.27748	0.893141	1.0346	0	1.01069	0
Il1r2	5.97898	5.07449	6.55495	2.67942	6.20759	5.53075	3.03208	7.11947
Il1rl2	3.98599	4.05959	2.18498	8.93141	8.27679	7.37433	8.08554	3.0512
Il1rl1	1.99299	2.0298	1.09249	1.78628	0	5.53075	2.02138	1.01707
Il18r1	0	0	0	0	0	0.921791	1.01069	3.0512
Il18rap	0.996497	1.0149	0	0	5.17299	1.84358	1.01069	9.1536
Slc9a4	0	1.0149	0	0	2.0692	3.68716	0	1.01707
Mfsd9	6.97548	13.1937	9.83243	7.14512	11.3806	11.9833	14.1497	17.2901
Tmem182	0.996497	3.04469	2.18498	2.67942	3.10379	0.921791	3.03208	0
Fhl2	6.97548	12.1788	10.9249	9.82455	11.3806	11.9833	11.1176	9.1536
Ecrg4	24.9124	21.3129	10.9249	9.82455	26.8996	69.1343	9.09623	30.512
Mettl21c	30.8914	28.4171	21.8498	42.8707	34.1417	37.7934	40.4277	36.6144
Gm8251	20.9264	13.1937	14.2024	14.2902	12.4152	23.9666	21.2245	16.2731
Tex30	32.8844	36.5363	15.2949	35.7256	25.865	26.7319	33.3528	28.4779
Mettl21e	0	0	0	0.893141	1.0346	0	0	0
Gulp1	16.9404	30.4469	25.1273	23.2217	24.8304	24.8884	19.2031	24.4096
Col5a2	8.96847	24.3575	31.6823	15.1834	26.8996	18.4358	20.2138	36.6144
Dnah7c	17.9369	20.298	16.3874	13.3971	20.692	14.7487	12.1283	14.2389
Stat4	0	0	0	0	2.0692	0	0	3.0512
Mstn	1.99299	6.08939	4.36997	4.4657	3.10379	9.21791	6.06415	10.1707
1700019A02Rik	14.9474	14.2086	9.83243	8.03827	23.7958	15.6704	8.08554	9.1536
Gm28551	1.99299	7.10428	2.18498	3.57256	9.31138	6.45254	2.02138	11.1877
Asnsd1	17.9369	14.2086	16.3874	16.9697	15.519	23.9666	17.1818	28.4779
Dnah7a	14.9474	10.149	14.2024	4.4657	18.6228	9.21791	5.05346	12.2048
Ccdc150	3.98599	9.13408	6.55495	2.67942	8.27679	6.45254	4.04277	5.08533
Boll	0	2.0298	1.09249	3.57256	7.24219	0	2.02138	1.01707
Satb2	7.97197	8.11918	7.64744	8.03827	8.27679	10.1397	6.06415	7.11947
Sgo2a	4.98248	8.11918	6.55495	7.14512	10.346	9.21791	9.09623	13.2219
Aox3	4.98248	10.149	19.6649	4.4657	19.6574	11.9833	8.08554	26.4437
Aox4	1.99299	4.05959	0	0	0	2.76537	0	0
Aox2	0	0	0	2.67942	1.0346	8.29612	0	0
Ppil3	33.8809	27.4022	25.1273	33.0462	39.3147	47.0113	35.3742	36.6144
Flacc1	0.996497	6.08939	2.18498	4.4657	4.13839	4.60896	3.03208	2.03413
Casp8	7.97197	15.2235	15.2949	8.03827	16.5536	12.9051	4.04277	21.3584
C2cd6	0	0	0	0	1.0346	0	2.02138	1.01707
Cdk15	3.98599	2.0298	1.09249	0.893141	3.10379	3.68716	0	2.03413
Cd28	8.96847	7.10428	17.4799	10.7177	9.31138	10.1397	7.07484	20.3413
Icos	0	1.0149	0	0	0	0	0	2.03413
Gpr1	3.98599	2.0298	4.36997	3.57256	4.13839	1.84358	0	3.0512
Dytn	0	1.0149	1.09249	0	2.0692	0	0	1.01707
Mdh1b	1.99299	8.11918	5.46246	8.03827	10.346	7.37433	2.02138	7.11947
4933402D24Rik	14.9474	17.2533	14.2024	16.9697	18.6228	20.2794	18.1925	17.2901
Cryga	0	0	0	0	0	0	1.01069	1.01707
D630023F18Rik	4.98248	4.05959	0	0.893141	3.10379	0	0	1.01707
Pth2r	3.98599	2.0298	2.18498	1.78628	1.0346	4.60896	1.01069	3.0512
Myl1	0	2.0298	3.27748	1.78628	4.13839	1.84358	3.03208	2.03413
Cps1	7.97197	4.05959	8.73993	5.35884	7.24219	19.3576	9.09623	3.0512
Spag16	7.97197	15.2235	17.4799	12.504	36.2109	25.8102	14.1497	26.4437
Bard1	7.97197	9.13408	9.83243	7.14512	17.5882	11.9833	11.1176	8.13653
Abca12	0	2.0298	1.09249	0.893141	2.0692	1.84358	0	0
Pecr	29.8949	18.2682	21.8498	34.8325	25.865	37.7934	33.3528	25.4267
Xrcc5	31.8879	25.3724	33.8672	35.7256	40.3493	34.1063	29.3101	29.4949
Rufy4	1.99299	0	1.09249	0	1.0346	0	0	1.01707
Cxcr2	0	0	0	0	1.0346	0	1.01069	4.06827
Gpbar1	0.996497	4.05959	0	1.78628	1.0346	1.84358	1.01069	2.03413
Catip	17.9369	33.4916	34.9597	16.0765	40.3493	29.4973	26.278	43.7339
Slc11a1	11.958	11.1639	8.73993	9.82455	14.4844	23.0448	16.1711	29.4949
Vil1	12.9545	5.07449	7.64744	8.03827	7.24219	6.45254	13.139	9.1536
Stk36	19.9299	39.581	36.0522	33.9393	40.3493	35.9499	35.3742	45.768
Prkag3	2.98949	5.07449	4.36997	4.4657	7.24219	9.21791	8.08554	5.08533
Wnt10a	0	2.0298	0	2.67942	3.10379	0	2.02138	0
Fev	14.9474	11.1639	17.4799	13.3971	13.4498	21.2012	19.2031	19.3243
Cryba2	4.98248	1.0149	3.27748	2.67942	4.13839	3.68716	2.02138	6.1024
Ihh	0.996497	2.0298	1.09249	0.893141	0	8.29612	1.01069	7.11947
Nhej1	9.96497	12.1788	6.55495	21.4354	8.27679	11.9833	9.09623	13.2219
Slc23a3	2.98949	1.0149	0	0	3.10379	0	1.01069	1.01707
Abcb6	22.9194	26.3873	14.2024	31.2599	22.7612	32.2627	22.2352	23.3925
A630095N17Rik	1.99299	4.05959	4.36997	1.78628	5.17299	3.68716	3.03208	5.08533
BC035947	29.8949	59.879	13.1099	6.25198	48.6261	8.29612	3.03208	17.2901
Mogat1	2.98949	2.0298	4.36997	1.78628	6.20759	1.84358	3.03208	4.06827
Kcne4	22.9194	18.2682	13.1099	4.4657	9.31138	20.2794	25.2673	22.3755
Ap1s3	9.96497	8.11918	13.1099	19.6491	19.6574	22.123	8.08554	12.2048
Fam124b	4.98248	0	1.09249	1.78628	1.0346	0.921791	1.01069	1.01707
Col4a4	19.9299	10.149	16.3874	13.3971	19.6574	47.9331	12.1283	26.4437
Col4a3	7.97197	8.11918	7.64744	5.35884	16.5536	23.9666	5.05346	26.4437
Tm4sf20	7.97197	8.11918	5.46246	9.82455	10.346	5.53075	11.1176	7.11947
Gm47791	0.996497	1.0149	0	0	0	0	0	0
A030005L19Rik	0	2.0298	3.27748	3.57256	1.0346	5.53075	2.02138	2.03413
Slc19a3	11.958	12.1788	14.2024	19.6491	13.4498	21.2012	11.1176	26.4437
Daw1	0.996497	4.05959	0	1.78628	8.27679	5.53075	4.04277	10.1707
Fbxo36	19.9299	17.2533	13.1099	13.3971	17.5882	25.8102	14.1497	19.3243
C130026I21Rik	0	0	0	0.893141	0	1.84358	1.01069	0
Sp110	1.99299	0	3.27748	0.893141	8.27679	4.60896	0	15.256
Sp140	1.99299	1.0149	0	0.893141	4.13839	2.76537	0	10.1707
Sp100	13.951	17.2533	18.5724	17.8628	41.3839	21.2012	26.278	52.8875
A630001G21Rik	2.98949	3.04469	2.18498	1.78628	5.17299	6.45254	2.02138	9.1536
4933407L21Rik	28.8984	31.4618	27.3123	28.5805	33.1071	22.123	25.2673	27.4608
Gpr55	18.9334	19.2831	24.0348	14.2902	21.7266	14.7487	6.06415	14.2389
Spata3	12.9545	15.2235	8.73993	7.14512	8.27679	16.5922	10.1069	8.13653
Htr2b	17.9369	17.2533	32.7748	31.2599	33.1071	37.7934	38.4063	29.4949
B3gnt7	0.996497	5.07449	0	0.893141	5.17299	5.53075	2.02138	7.11947
Nmur1	7.97197	5.07449	3.27748	8.93141	7.24219	3.68716	7.07484	3.0512
Tex44	0	1.0149	0	1.78628	2.0692	0	3.03208	0
Nppc	23.9159	23.3427	18.5724	16.0765	13.4498	11.0615	24.2566	29.4949
Ecel1	18.9334	23.3427	7.64744	0.893141	20.692	5.53075	7.07484	11.1877
Prss56	0	0	0	0	1.0346	0.921791	0	3.0512
Chrng	0.996497	0	0	0.893141	0	0.921791	1.01069	0
Snorc	0.996497	1.0149	0	0.893141	2.0692	1.84358	1.01069	0
Neu2	6.97548	4.05959	10.9249	11.6108	2.0692	2.76537	2.02138	5.08533
Inpp5d	19.9299	22.3278	24.0348	21.4354	31.0379	27.6537	28.2994	64.0752
Sag	10.9615	6.08939	2.18498	3.57256	5.17299	9.21791	3.03208	3.0512
Ugt1a7c	0	3.04469	1.09249	2.67942	6.20759	2.76537	4.04277	16.2731
Ugt1a6a	0.996497	1.0149	0	0.893141	1.0346	0	0	2.03413
Ugt1a2	0	0	0	0	1.0346	0	1.01069	0
Dnajb3	22.9194	32.4767	13.1099	17.8628	14.4844	21.2012	16.1711	9.1536
Ugt1a1	0	0	0	0	0	1.84358	1.01069	0
Trpm8	2.98949	3.04469	2.18498	5.35884	13.4498	4.60896	5.05346	5.08533
Spp2	1.99299	1.0149	1.09249	0	1.0346	4.60896	3.03208	7.11947
Glrp1	0	0	1.09249	0	3.10379	1.84358	4.04277	0
Gbx2	0.996497	1.0149	0	0	1.0346	1.84358	0	1.01707
Asb18	5.97898	19.2831	18.5724	12.504	8.27679	9.21791	13.139	10.1707
Iqca	2.98949	10.149	7.64744	6.25198	12.4152	3.68716	5.05346	5.08533
Rab17	0	1.0149	1.09249	0	0	0.921791	0	0
Rbm44	0	1.0149	0	0	0	0.921791	0	0
Espnl	1.99299	4.05959	2.18498	1.78628	5.17299	2.76537	0	1.01707
Klhl30	3.98599	2.0298	5.46246	5.35884	11.3806	4.60896	5.05346	15.256
Erfe	31.8879	17.2533	24.0348	49.1227	33.1071	33.1845	32.3421	30.512
Twist2	0	1.0149	1.09249	0	1.0346	0	0	0
Olfr1410	0	0	0	0.893141	0	0.921791	0	0
Olfr12	0	1.0149	1.09249	0	0	0	0	1.01707
Otos	5.97898	3.04469	4.36997	3.57256	0	5.53075	2.02138	3.0512
Ankmy1	19.9299	7.10428	9.83243	18.756	18.6228	12.9051	16.1711	18.3072
Gpr35	14.9474	9.13408	7.64744	4.4657	11.3806	10.1397	10.1069	16.2731
Aqp12	0.996497	2.0298	1.09249	0.893141	3.10379	0	1.01069	2.03413
Agxt	0	0	0	0	0	2.76537	0	0
Crocc2	6.97548	23.3427	34.9597	12.504	40.3493	11.0615	8.08554	32.5461
Ano7	2.98949	4.05959	3.27748	0.893141	2.0692	0.921791	1.01069	5.08533
Gal3st2c	0	1.0149	0	0	1.0346	0	0	0
Pdcd1	0	0	1.09249	0.893141	3.10379	1.84358	3.03208	6.1024
Slco4c1	11.958	13.1937	3.27748	8.03827	1.0346	5.53075	2.02138	10.1707
Slco6c1	1.99299	3.04469	0	1.78628	3.10379	3.68716	0	3.0512
Tnfrsf11a	34.8774	41.6108	36.0522	16.0765	45.5223	35.0281	20.2138	54.9216
Serpinb5	0.996497	0	0	0	1.0346	0.921791	0	0
Serpinb11	0	0	0	0	2.0692	0	0	0
Serpinb2	0	1.0149	0	3.57256	1.0346	0.921791	0	0
Serpinb8	10.9615	13.1937	18.5724	20.5422	14.4844	11.9833	13.139	9.1536
Gm29106	0	1.0149	1.09249	0.893141	2.0692	2.76537	1.01069	1.01707
Cfap221	0	2.0298	1.09249	2.67942	3.10379	1.84358	0	8.13653
Sctr	0.996497	3.04469	1.09249	0	3.10379	0.921791	1.01069	2.03413
Tmem37	2.98949	4.05959	4.36997	3.57256	7.24219	4.60896	7.07484	6.1024
3110009E18Rik	12.9545	10.149	5.46246	8.93141	11.3806	18.4358	13.139	11.1877
Steap3	24.9124	24.3575	45.8847	22.3285	19.6574	27.6537	20.2138	33.5632
C1ql2	8.96847	12.1788	4.36997	0.893141	9.31138	0	5.05346	10.1707
Marco	0	1.0149	0	0	1.0346	0	0	0
Htr5b	8.96847	3.04469	10.9249	3.57256	9.31138	0.921791	5.05346	4.06827
Gpr39	0	0	0	0.893141	0	0.921791	0	0
Acmsd	3.98599	7.10428	5.46246	1.78628	7.24219	7.37433	8.08554	5.08533
Zranb3	26.9054	39.581	32.7748	23.2217	31.0379	35.9499	19.2031	30.512
Lct	2.98949	3.04469	0	1.78628	4.13839	1.84358	1.01069	3.0512
Mcm6	31.8879	29.432	28.4048	28.5805	34.1417	42.4024	36.3849	23.3925
Cxcr4	15.9439	27.4022	29.4973	20.5422	30.0034	17.514	14.1497	36.6144
Thsd7b	19.9299	22.3278	4.36997	6.25198	32.0725	17.514	11.1176	27.4608
Cd55b	0.996497	0	1.09249	0	1.0346	0	0	0
C4bp	0	1.0149	2.18498	0	2.0692	0.921791	2.02138	0
Gm29427	0.996497	0	1.09249	2.67942	1.0346	0.921791	2.02138	0
AA986860	26.9054	24.3575	26.2198	27.6874	24.8304	35.0281	34.3635	26.4437
Pigr	0	0	1.09249	4.4657	0	13.8269	4.04277	0
Ikbke	19.9299	25.3724	28.4048	23.2217	36.2109	23.0448	27.2887	41.6997
Fam72a	32.8844	18.2682	17.4799	25.0079	34.1417	20.2794	32.3421	21.3584
Ctse	0.996497	0	0	0	2.0692	0	2.02138	3.0512
Rab7b	10.9615	13.1937	25.1273	8.03827	17.5882	13.8269	8.08554	32.5461
Slc26a9	0.996497	0	1.09249	0	1.0346	1.84358	0	1.01707
Slc45a3	13.951	16.2384	13.1099	10.7177	19.6574	12.9051	9.09623	22.3755
Lemd1	8.96847	13.1937	12.0174	7.14512	9.31138	8.29612	2.02138	5.08533
Gm29695	16.9404	29.432	30.5898	24.1148	21.7266	14.7487	28.2994	18.3072
Nuak2	16.9404	26.3873	29.4973	21.4354	21.7266	31.3409	20.2138	29.4949
Etnk2	22.9194	21.3129	22.9423	20.5422	13.4498	23.0448	19.2031	24.4096
Lax1	0	2.0298	0	0	2.0692	2.76537	0	1.01707
Optc	10.9615	4.05959	9.83243	1.78628	2.0692	2.76537	5.05346	6.1024
Chit1	0	0	0	0	1.0346	2.76537	0	0
Chil1	33.8809	34.5065	29.4973	23.2217	40.3493	43.3242	23.2459	51.8704
Mybph	45.8388	25.3724	18.5724	31.2599	18.6228	35.0281	36.3849	18.3072
Myog	0	1.0149	3.27748	0.893141	0	0	2.02138	0
4933406M09Rik	0	0	0	0	0	1.84358	0	0
Mgat4e	0	1.0149	0	0.893141	0	0	0	0
Ube2t	7.97197	6.08939	13.1099	13.3971	6.20759	17.514	8.08554	9.1536
Ptpn7	0	2.0298	0	0.893141	4.13839	1.84358	1.01069	5.08533
Elf3	2.98949	3.04469	2.18498	0.893141	3.10379	4.60896	1.01069	0
Lmod1	29.8949	18.2682	13.1099	16.0765	12.4152	31.3409	26.278	27.4608
Tnni1	8.96847	8.11918	5.46246	9.82455	9.31138	12.9051	8.08554	7.11947
Lad1	5.97898	8.11918	6.55495	6.25198	4.13839	6.45254	3.03208	4.06827
Tnnt2	0.996497	4.05959	1.09249	3.57256	6.20759	1.84358	0	6.1024
Pkp1	0	1.0149	1.09249	0.893141	1.0346	0	1.01069	0
Igfn1	24.9124	11.1639	2.18498	0.893141	49.6607	46.0896	0	33.5632
Cacna1s	2.98949	3.04469	3.27748	3.57256	1.0346	2.76537	6.06415	5.08533
Mroh3	1.99299	1.0149	2.18498	0	4.13839	1.84358	1.01069	2.03413
Inava	10.9615	5.07449	6.55495	2.67942	9.31138	6.45254	6.06415	9.1536
Gpr25	2.98949	5.07449	2.18498	3.57256	4.13839	5.53075	12.1283	8.13653
Kif14	3.98599	2.0298	3.27748	0.893141	6.20759	0	0	1.01707
Nr5a2	0	0	0	0.893141	2.0692	1.84358	1.01069	3.0512
Ptprc	14.9474	29.432	28.4048	20.5422	74.4911	68.2125	54.5774	145.441
2310009B15Rik	9.96497	12.1788	10.9249	8.93141	14.4844	25.8102	14.1497	17.2901
Crb1	14.9474	11.1639	5.46246	3.57256	14.4844	2.76537	1.01069	12.2048
Aspm	9.96497	6.08939	6.55495	4.4657	8.27679	4.60896	9.09623	11.1877
F13b	0	0	0	0.893141	0	2.76537	0	0
Cfhr1	0.996497	0	0	0	0	0.921791	0	0
Gm4788	0	0	0	1.78628	2.0692	1.84358	0	1.01707
Cfhr2	0	0	0	0	1.0346	0.921791	1.01069	1.01707
Kcnt2	6.97548	18.2682	12.0174	8.03827	18.6228	8.29612	1.01069	13.2219
Rgs13	0	1.0149	0	0	2.0692	0.921791	0	0
Rgs1	0	1.0149	2.18498	0	7.24219	5.53075	4.04277	6.1024
Rgs18	0.996497	1.0149	2.18498	0.893141	7.24219	1.84358	1.01069	2.03413
Pla2g4a	12.9545	20.298	25.1273	14.2902	26.8996	26.7319	17.1818	35.5973
Ptgs2	3.98599	6.08939	7.64744	8.03827	13.4498	12.9051	33.3528	53.9045
Pdc	0	0	0	0.893141	1.0346	0	0	0
Colgalt2	22.9194	29.432	17.4799	26.7942	27.9342	22.123	19.2031	24.4096
Apobec4	6.97548	2.0298	7.64744	3.57256	6.20759	9.21791	6.06415	6.1024
Lamc2	24.9124	21.3129	24.0348	16.0765	17.5882	15.6704	15.1604	16.2731
Shcbp1l	20.9264	25.3724	26.2198	29.4736	19.6574	23.9666	11.1176	20.3413
Npl	5.97898	8.11918	8.73993	5.35884	8.27679	5.53075	8.08554	12.2048
Rnasel	27.9019	47.7002	31.6823	23.2217	54.8337	35.0281	17.1818	42.7168
Rgsl1	1.99299	4.05959	5.46246	1.78628	2.0692	7.37433	2.02138	3.0512
Teddm1b	0.996497	1.0149	1.09249	0.893141	0	1.84358	2.02138	0
Teddm1a	0	0	2.18498	0	2.0692	1.84358	0	2.03413
Zfp648	1.99299	3.04469	2.18498	2.67942	3.10379	0.921791	0	1.01707
Lhx4	10.9615	12.1788	0	3.57256	11.3806	8.29612	5.05346	2.03413
Fam163a	24.9124	25.3724	16.3874	9.82455	37.2455	21.2012	12.1283	33.5632
Tdrd5	5.97898	18.2682	6.55495	6.25198	12.4152	8.29612	9.09623	10.1707
Nphs2	2.98949	8.11918	3.27748	0.893141	2.0692	0	1.01069	0
Axdnd1	0.996497	2.0298	5.46246	0.893141	2.0692	0.921791	0	1.01707
Gm2000	33.8809	27.4022	30.5898	30.3668	31.0379	39.637	28.2994	31.5291
Angptl1	13.951	13.1937	18.5724	8.93141	14.4844	22.123	18.1925	20.3413
Tex35	0.996497	1.0149	2.18498	0	2.0692	3.68716	1.01069	1.01707
Sec16b	3.98599	11.1639	3.27748	3.57256	9.31138	6.45254	4.04277	12.2048
Pappa2	6.97548	6.08939	2.18498	1.78628	12.4152	1.84358	2.02138	3.0512
Tnn	6.97548	4.05959	4.36997	2.67942	0	6.45254	4.04277	2.03413
Gpr52	11.958	28.4171	30.5898	18.756	36.2109	34.1063	16.1711	29.4949
Serpinc1	13.951	8.11918	5.46246	12.504	13.4498	17.514	19.2031	12.2048
Cenpl	20.9264	23.3427	24.0348	21.4354	18.6228	25.8102	19.2031	25.4267
Tex50	3.98599	7.10428	8.73993	1.78628	5.17299	4.60896	4.04277	15.256
Tnfsf18	0	0	0	0	0	1.84358	0	0
Fasl	0.996497	4.05959	3.27748	0	2.0692	0	1.01069	0
4930558K02Rik	0	2.0298	2.18498	0	0	2.76537	3.03208	0
Myocos	1.99299	2.0298	1.09249	0	1.0346	0	0	1.01707
Fmo4	0.996497	1.0149	2.18498	0.893141	0	0	1.01069	0
Fmo2	4.98248	16.2384	16.3874	16.9697	20.692	61.76	34.3635	50.8533
Fmo6	0	0	1.09249	0.893141	1.0346	0	0	0
Mettl11b	1.99299	5.07449	0	0.893141	3.10379	0	4.04277	3.0512
BC055324	23.9159	23.3427	27.3123	21.4354	30.0034	26.7319	34.3635	25.4267
Sele	0	0	0	0	1.0346	0	0	1.01707
Sell	0.996497	1.0149	0	0	9.31138	7.37433	0	6.1024
Selp	0	0	0	0	3.10379	0	3.03208	12.2048
Dpt	2.98949	5.07449	3.27748	0	5.17299	6.45254	2.02138	2.03413
Cd247	15.9439	14.2086	15.2949	8.93141	7.24219	13.8269	17.1818	22.3755
Dusp27	9.96497	19.2831	9.83243	0.893141	5.17299	5.53075	3.03208	5.08533
Mael	0.996497	0	3.27748	0	0	0.921791	0	1.01707
Gm4846	0	1.0149	0	0	0	0.921791	0	0
Lrrc52	0	1.0149	0	0	0	0.921791	0	0
Rxrg	4.98248	8.11918	0	4.4657	7.24219	1.84358	1.01069	6.1024
Lmx1a	39.8599	25.3724	10.9249	12.504	21.7266	36.8716	9.09623	26.4437
Nuf2	20.9264	33.4916	32.7748	27.6874	27.9342	20.2794	13.139	36.6144
Sh2d1b2	0.996497	1.0149	0	1.78628	2.0692	0	0	0
Sh2d1b1	0.996497	1.0149	1.09249	0.893141	3.10379	3.68716	0	4.06827
Spata46	1.99299	3.04469	12.0174	2.67942	3.10379	4.60896	1.01069	4.06827
Olfml2b	6.97548	24.3575	13.1099	7.14512	18.6228	17.514	15.1604	17.2901
Gm26620	0	2.0298	1.09249	1.78628	2.0692	1.84358	0	1.01707
Fcrlb	17.9369	10.149	12.0174	16.9697	6.20759	14.7487	14.1497	11.1877
Fcrla	0.996497	1.0149	1.09249	0	1.0346	0.921791	1.01069	0
Fcgr2b	15.9439	15.2235	27.3123	14.2902	28.9688	36.8716	24.2566	96.6213
Fcgr4	0.996497	0	0	0	1.0346	2.76537	0	12.2048
Fcgr3	28.8984	31.4618	36.0522	21.4354	42.4185	47.0113	43.4598	118.997
Cfap126	29.8949	17.2533	21.8498	22.3285	21.7266	25.8102	32.3421	28.4779
Mpz	9.96497	3.04469	1.09249	1.78628	4.13839	2.76537	5.05346	2.03413
Nr1i3	14.9474	9.13408	4.36997	9.82455	5.17299	9.21791	10.1069	11.1877
Apoa2	8.96847	3.04469	0	8.93141	3.10379	40.5588	11.1176	7.11947
Fcer1g	15.9439	16.2384	13.1099	19.6491	34.1417	19.3576	16.1711	45.768
Arhgap30	19.9299	31.4618	28.4048	23.2217	51.7299	44.246	31.3315	79.3312
Tstd1	13.951	7.10428	16.3874	10.7177	9.31138	11.9833	17.1818	13.2219
Cd244a	0	0	1.09249	0	1.0346	5.53075	3.03208	13.2219
Ly9	3.98599	5.07449	0	1.78628	10.346	12.9051	7.07484	29.4949
Slamf7	0	1.0149	0	0	0	3.68716	0	9.1536
Cd48	0	2.0298	3.27748	0.893141	4.13839	6.45254	5.05346	12.2048
Slamf1	0	0	0	0.893141	0	0	0	4.06827
Cd84	9.96497	20.298	17.4799	12.504	43.4531	46.0896	30.3208	85.4336
Gm10521	0.996497	0	2.18498	0	3.10379	5.53075	3.03208	7.11947
Slamf6	0.996497	2.0298	1.09249	0.893141	2.0692	1.84358	3.03208	2.03413
Nhlh1	0.996497	0	0	0	1.0346	0	0	0
Casq1	14.9474	13.1937	21.8498	16.9697	14.4844	10.1397	11.1176	10.1707
Atp1a4	1.99299	2.0298	1.09249	0.893141	3.10379	0.921791	1.01069	1.01707
Slamf9	4.98248	2.0298	3.27748	0	8.27679	8.29612	4.04277	7.11947
Igsf9	12.9545	10.149	6.55495	5.35884	14.4844	5.53075	9.09623	17.2901
Tagln2	31.8879	35.5214	32.7748	20.5422	31.0379	26.7319	47.5025	55.9387
Cfap45	20.9264	18.2682	18.5724	11.6108	20.692	13.8269	8.08554	21.3584
Vsig8	7.97197	5.07449	5.46246	3.57256	7.24219	3.68716	3.03208	6.1024
Slamf8	0.996497	0	2.18498	0.893141	4.13839	3.68716	5.05346	9.1536
Fcrl6	0	0	0	0	0	0	2.02138	0
Dusp23	19.9299	25.3724	21.8498	21.4354	24.8304	19.3576	24.2566	19.3243
Crp	0	0	0	0	0	4.60896	1.01069	0
Apcs	0	0	0	0	0	1.84358	1.01069	0
Aim2	31.8879	33.4916	22.9423	33.0462	50.6953	47.9331	28.2994	38.6485
Ifi206	0.996497	0	0	0	6.20759	0	2.02138	9.1536
Ifi214	0	0	0	0	1.0346	0.921791	0	0
Ifi213	2.98949	1.0149	1.09249	1.78628	5.17299	5.53075	9.09623	19.3243
Ifi209	0.996497	4.05959	1.09249	2.67942	10.346	6.45254	4.04277	27.4608
Ifi208	0.996497	1.0149	1.09249	3.57256	4.13839	1.84358	1.01069	11.1877
Ifi207	1.99299	2.0298	0	0.893141	8.27679	14.7487	10.1069	43.7339
Ifi204	2.98949	3.04469	2.18498	1.78628	15.519	8.29612	12.1283	44.7509
Mndal	3.98599	9.13408	7.64744	9.82455	14.4844	16.5922	13.139	19.3243
Ifi211	0	0	0	1.78628	1.0346	0.921791	1.01069	4.06827
Ifi203	22.9194	17.2533	20.7573	17.8628	36.2109	30.4191	27.2887	81.3653
Ifi205	0	0	0	0	1.0346	0.921791	0	0
Olfr433	0	0	0	0	1.0346	0	0	1.01707
Olfr420	0	0	0	0	2.0692	0	0	0
Spta1	1.99299	0	1.09249	0	10.346	1.84358	0	1.01707
Kmo	7.97197	7.10428	6.55495	9.82455	9.31138	15.6704	17.1818	13.2219
Wdr64	0	0	0	0	1.0346	0.921791	0	1.01707
Exo1	5.97898	3.04469	5.46246	2.67942	6.20759	8.29612	6.06415	7.11947
Gm38100	0	0	0	0.893141	0	0	0	1.01707
Rbm8a2	34.8774	28.4171	19.6649	29.4736	28.9688	35.9499	32.3421	20.3413
1700016C15Rik	2.98949	3.04469	3.27748	1.78628	3.10379	0.921791	3.03208	4.06827
Catspere1	0	0	1.09249	0	3.10379	0	0	0
Cox20	8.96847	11.1639	7.64744	6.25198	10.346	12.9051	9.09623	10.1707
Kif28	0	1.0149	0	0	2.0692	0	1.01069	0
Mixl1	0	0	0	0.893141	1.0346	0.921791	0	0
Lefty2	0	0	0	0	1.0346	0	1.01069	1.01707
Lefty1	8.96847	12.1788	9.83243	8.03827	14.4844	11.0615	11.1176	18.3072
9130409I23Rik	0.996497	3.04469	0	1.78628	1.0346	0	0	2.03413
Ccdc121	21.9229	28.4171	32.7748	24.1148	35.1763	18.4358	15.1604	41.6997
Dnah14	31.8879	27.4022	33.8672	18.756	36.2109	23.0448	14.1497	40.6827
Capn8	0.996497	1.0149	0	0	0	0	0	0
Tlr5	3.98599	1.0149	2.18498	0	6.20759	2.76537	2.02138	2.03413
Hhipl2	0.996497	3.04469	0	1.78628	1.0346	0	2.02138	1.01707
1700056E22Rik	7.97197	7.10428	5.46246	10.7177	4.13839	7.37433	6.06415	9.1536
Hlx	3.98599	4.05959	4.36997	4.4657	3.10379	6.45254	2.02138	2.03413
Marc1	0	1.0149	2.18498	2.67942	1.0346	5.53075	2.02138	1.01707
Lyplal1	12.9545	19.2831	16.3874	16.9697	21.7266	23.0448	14.1497	21.3584
Spata17	0.996497	4.05959	4.36997	4.4657	5.17299	8.29612	5.05346	5.08533
Ush2a	7.97197	4.05959	4.36997	2.67942	9.31138	2.76537	5.05346	5.08533
Cenpf	9.96497	16.2384	19.6649	12.504	33.1071	23.0448	7.07484	22.3755
Vash2	26.9054	28.4171	22.9423	21.4354	33.1071	23.9666	19.2031	23.3925
Spata45	1.99299	2.0298	1.09249	4.4657	3.10379	5.53075	3.03208	2.03413
Nsl1	6.97548	9.13408	6.55495	10.7177	14.4844	11.9833	11.1176	14.2389
Batf3	1.99299	1.0149	2.18498	2.67942	1.0346	1.84358	3.03208	3.0512
Atf3	10.9615	13.1937	8.73993	8.93141	9.31138	14.7487	14.1497	26.4437
Dtl	4.98248	1.0149	2.18498	1.78628	6.20759	0.921791	3.03208	5.08533
Rd3	9.96497	10.149	2.18498	5.35884	12.4152	23.9666	3.03208	7.11947
Traf5	5.97898	10.149	4.36997	3.57256	10.346	4.60896	5.05346	14.2389
Hhat	15.9439	15.2235	14.2024	19.6491	34.1417	23.9666	16.1711	13.2219
Irf6	27.9019	26.3873	29.4973	31.2599	37.2455	46.0896	39.417	40.6827
Traf3ip3	2.98949	7.10428	5.46246	5.35884	6.20759	7.37433	6.06415	12.2048
Cr2	9.96497	17.2533	22.9423	18.756	26.8996	35.9499	22.2352	20.3413
Acbd7	2.98949	4.05959	2.18498	0.893141	2.0692	0	2.02138	1.01707
Meig1	2.98949	4.05959	7.64744	3.57256	4.13839	7.37433	4.04277	4.06827
Cdnf	23.9159	17.2533	16.3874	16.0765	22.7612	20.2794	12.1283	27.4608
Bend7	14.9474	33.4916	18.5724	13.3971	24.8304	19.3576	11.1176	23.3925
Ucma	25.9089	24.3575	24.0348	24.1148	28.9688	24.8884	33.3528	27.4608
Mcm10	3.98599	6.08939	1.09249	2.67942	5.17299	5.53075	3.03208	1.01707
Gm13199	19.9299	24.3575	17.4799	17.8628	13.4498	15.6704	17.1818	15.256
Echdc3	15.9439	13.1937	7.64744	14.2902	14.4844	22.123	18.1925	10.1707
AL845275.1	1.99299	3.04469	0	0.893141	1.0346	1.84358	1.01069	1.01707
Gata3	8.96847	33.4916	5.46246	2.67942	34.1417	2.76537	0	11.1877
4930412O13Rik	0.996497	0	0	0.893141	4.13839	0	0	0
9230102O04Rik	0	1.0149	0	0	1.0346	0	0	0
Il2ra	0	3.04469	0	1.78628	2.0692	1.84358	7.07484	5.08533
Il15ra	20.9264	36.5363	25.1273	17.8628	40.3493	32.2627	25.2673	41.6997
Itga8	7.97197	8.11918	22.9423	9.82455	14.4844	18.4358	11.1176	14.2389
Cubn	6.97548	18.2682	18.5724	6.25198	16.5536	15.6704	14.1497	13.2219
Tmem236	1.99299	1.0149	0	0.893141	4.13839	6.45254	4.04277	8.13653
Mrc1	27.9019	38.5661	31.6823	15.1834	34.1417	17.514	25.2673	60.0069
Malrd1	0	1.0149	0	0	0	1.84358	0	1.01707
Spag6	5.97898	2.0298	13.1099	7.14512	6.20759	9.21791	3.03208	5.08533
Armc3	2.98949	1.0149	4.36997	0.893141	10.346	4.60896	1.01069	12.2048
4921504E06Rik	0	0	0	0.893141	0	1.84358	0	0
Enkur	12.9545	18.2682	22.9423	5.35884	27.9342	7.37433	9.09623	18.3072
Myo3a	0	0	1.09249	0	1.0346	0	0	0
Apbb1ip	11.958	11.1639	9.83243	8.93141	23.7958	27.6537	12.1283	17.2901
Mastl	27.9019	28.4171	36.0522	31.2599	34.1417	32.2627	25.2673	35.5973
4931423N10Rik	2.98949	4.05959	5.46246	5.35884	6.20759	2.76537	4.04277	6.1024
Nxph2	0.996497	0	0	0	2.0692	0.921791	1.01069	1.01707
Il1rn	0	0	0	2.67942	3.10379	0.921791	1.01069	2.03413
Psd4	3.98599	1.0149	4.36997	5.35884	12.4152	11.0615	9.09623	19.3243
Pax8	1.99299	1.0149	3.27748	0.893141	3.10379	2.76537	1.01069	2.03413
Entpd8	0	1.0149	0	0.893141	0	0	0	0
Nrarp	6.97548	6.08939	5.46246	1.78628	5.17299	5.53075	3.03208	4.06827
Fam166a	5.97898	6.08939	2.18498	4.4657	6.20759	7.37433	10.1069	4.06827
Slc34a3	1.99299	1.0149	0	2.67942	2.0692	1.84358	2.02138	3.0512
Rnf224	0	0	1.09249	0.893141	1.0346	0	1.01069	0
Sapcd2	19.9299	18.2682	9.83243	17.8628	17.5882	11.9833	20.2138	17.2901
Entpd2	27.9019	23.3427	12.0174	19.6491	23.7958	15.6704	13.139	20.3413
Fut7	2.98949	5.07449	0	2.67942	2.0692	0	0	3.0512
Lcn12	0	0	0	0.893141	1.0346	0	0	1.01707
C8g	10.9615	13.1937	8.73993	7.14512	6.20759	18.4358	10.1069	13.2219
Ccdc183	5.97898	13.1937	6.55495	8.93141	9.31138	9.21791	15.1604	11.1877
Fcna	4.98248	6.08939	5.46246	8.03827	2.0692	8.29612	7.07484	5.08533
Lcn8	0	1.0149	0	0	1.0346	0.921791	0	1.01707
Lcn5	0	1.0149	0	0.893141	0	0.921791	1.01069	1.01707
Obp2a	0	0	0	0	1.0346	0	0	2.03413
Sohlh1	0	1.0149	0	0.893141	1.0346	0.921791	0	0
Lhx3	1.99299	2.0298	3.27748	6.25198	2.0692	5.53075	5.05346	10.1707
Agpat2	7.97197	7.10428	6.55495	1.78628	4.13839	12.9051	7.07484	10.1707
Abo	0	0	0	0	2.0692	0	0	1.01707
Stkld1	12.9545	5.07449	12.0174	12.504	5.17299	6.45254	7.07484	18.3072
Adamts13	0	2.0298	4.36997	0.893141	0	0.921791	2.02138	3.0512
Gm13398	0	1.0149	1.09249	0	0	0	1.01069	0
Mymk	0	1.0149	0	0	1.0346	0	0	1.01707
Adamtsl2	9.96497	13.1937	5.46246	3.57256	8.27679	5.53075	3.03208	3.0512
Dbh	35.8739	24.3575	3.27748	0	9.31138	7.37433	0	2.03413
Fcnb	0	0	0	0	2.0692	0.921791	0	0
1700007K13Rik	14.9474	12.1788	18.5724	3.57256	15.519	10.1397	19.2031	16.2731
Gbgt1	4.98248	16.2384	12.0174	4.4657	17.5882	16.5922	11.1176	10.1707
Cel	1.99299	1.0149	1.09249	4.4657	0	1.84358	1.01069	6.1024
Spaca9	3.98599	0	1.09249	4.4657	1.0346	0.921791	2.02138	0
Ak8	3.98599	1.0149	3.27748	0.893141	3.10379	2.76537	1.01069	6.1024
Cfap77	1.99299	8.11918	12.0174	5.35884	9.31138	3.68716	6.06415	10.1707
Gm13420	0.996497	3.04469	1.09249	1.78628	1.0346	0.921791	3.03208	1.01707
Gm13547	0.996497	5.07449	3.27748	4.4657	6.20759	4.60896	2.02138	4.06827
Pkn3	5.97898	13.1937	7.64744	9.82455	8.27679	11.9833	17.1818	12.2048
Zdhhc12	5.97898	10.149	15.2949	13.3971	7.24219	11.9833	17.1818	10.1707
Gm28035	6.97548	9.13408	9.83243	6.25198	11.3806	11.0615	13.139	11.1877
Phyhd1	28.8984	27.4022	24.0348	41.0845	21.7266	35.0281	43.4598	50.8533
Ier5l	21.9229	40.5959	25.1273	25.9011	19.6574	16.5922	17.1818	21.3584
Cstad	20.9264	6.08939	13.1099	8.03827	15.519	8.29612	6.06415	6.1024
1700001O22Rik	7.97197	13.1937	6.55495	8.03827	15.519	7.37433	9.09623	10.1707
Prrx2	5.97898	5.07449	3.27748	0	5.17299	3.68716	5.05346	7.11947
Hmcn2	7.97197	3.04469	1.09249	3.57256	5.17299	2.76537	2.02138	2.03413
Ass1	1.99299	8.11918	1.09249	0.893141	6.20759	9.21791	3.03208	8.13653
Prdm12	0	0	0	0	0	0	1.01069	1.01707
Qrfp	5.97898	6.08939	5.46246	7.14512	9.31138	10.1397	5.05346	11.1877
Fibcd1	31.8879	35.5214	25.1273	7.14512	41.3839	8.29612	13.139	27.4608
Lamc3	25.9089	33.4916	44.7922	11.6108	28.9688	18.4358	25.2673	39.6656
Lcn2	0	1.0149	1.09249	0	5.17299	2.76537	4.04277	74.2459
Pip5kl1	20.9264	23.3427	19.6649	25.0079	27.9342	27.6537	18.1925	23.3925
6330409D20Rik	8.96847	10.149	13.1099	3.57256	15.519	8.29612	5.05346	4.06827
Ttc16	8.96847	15.2235	18.5724	13.3971	22.7612	22.123	28.2994	22.3755
Ptrh1	27.9019	25.3724	26.2198	18.756	25.865	19.3576	30.3208	16.2731
Cfap157	21.9229	19.2831	25.1273	15.1834	22.7612	20.2794	32.3421	19.3243
Lmx1b	17.9369	29.432	20.7573	4.4657	26.8996	14.7487	8.08554	11.1877
Cutal	3.98599	14.2086	5.46246	0.893141	15.519	10.1397	5.05346	7.11947
Phf19	16.9404	20.298	22.9423	17.8628	18.6228	21.2012	10.1069	13.2219
Hc	2.98949	10.149	5.46246	2.67942	5.17299	4.60896	6.06415	1.01707
AI182371	1.99299	3.04469	4.36997	4.4657	6.20759	4.60896	5.05346	3.0512
4930402F06Rik	0.996497	0	1.09249	0.893141	1.0346	0	0	0
Ggta1	27.9019	34.5065	29.4973	18.756	45.5223	25.8102	24.2566	54.9216
Lhx6	0	2.0298	3.27748	0	1.0346	2.76537	1.01069	4.06827
Olfr338	0.996497	0	0	0	1.0346	0.921791	0	0
Olfr344	0	0	0	0	1.0346	0	1.01069	0
Olfr354	0	0	0	0	3.10379	0	0	0
Olfr357	0.996497	0	0	0	1.0346	0	0	0
Olfr366	0	0	1.09249	0	2.0692	0	0	0
Lhx2	11.958	12.1788	5.46246	14.2902	14.4844	1.84358	1.01069	7.11947
Wdr38	23.9159	26.3873	25.1273	19.6491	18.6228	25.8102	29.3101	21.3584
Rpl35	27.9019	30.4469	26.2198	25.9011	19.6574	28.5755	30.3208	35.5973
Kynu	0	1.0149	0	0	0	1.84358	0	0
Arhgap15	21.9229	37.5512	28.4048	31.2599	36.2109	39.637	33.3528	54.9216
Lypd6b	33.8809	50.7449	16.3874	17.8628	67.2489	22.123	19.2031	24.4096
Nmi	25.9089	33.4916	29.4973	30.3668	45.5223	40.5588	35.3742	33.5632
Galnt5	6.97548	7.10428	8.73993	8.03827	14.4844	15.6704	1.01069	11.1877
Cytip	0.996497	0	6.55495	0	7.24219	5.53075	3.03208	17.2901
Gm11099	0	0	0	0	0	0.921791	0	1.01707
Dapl1	3.98599	3.04469	4.36997	3.57256	0	1.84358	3.03208	1.01707
Cd302	30.8914	33.4916	26.2198	40.1913	27.9342	46.0896	50.5346	30.512
Ly75	10.9615	4.05959	6.55495	7.14512	7.24219	6.45254	5.05346	6.1024
Pla2r1	1.99299	11.1639	5.46246	8.93141	2.0692	4.60896	8.08554	10.1707
Itgb6	2.98949	6.08939	3.27748	3.57256	10.346	8.29612	8.08554	4.06827
Tbr1	4.98248	8.11918	9.83243	7.14512	9.31138	11.0615	10.1069	6.1024
Gcg	0	0	0	0	2.0692	0	0	1.01707
Fap	4.98248	7.10428	6.55495	2.67942	9.31138	14.7487	3.03208	15.256
Slc38a11	6.97548	4.05959	1.09249	7.14512	3.10379	5.53075	2.02138	3.0512
Galnt3	1.99299	3.04469	1.09249	0.893141	4.13839	4.60896	2.02138	9.1536
Scn7a	20.9264	39.581	29.4973	14.2902	36.2109	32.2627	17.1818	47.8021
Xirp2	0	2.0298	0	1.78628	3.10379	0.921791	2.02138	3.0512
Nostrin	8.96847	10.149	7.64744	8.93141	8.27679	7.37433	13.139	24.4096
Spc25	0.996497	6.08939	0	2.67942	0	1.84358	4.04277	5.08533
Abcb11	0	1.0149	0	0	0	10.1397	0	0
Dhrs9	0	0	0	0	0	0	1.01069	4.06827
Lrp2	8.96847	10.149	10.9249	7.14512	14.4844	9.21791	5.05346	20.3413
Klhl41	3.98599	6.08939	3.27748	3.57256	6.20759	3.68716	3.03208	7.11947
Myo3b	1.99299	4.05959	2.18498	0	1.0346	2.76537	0	0
Erich2	5.97898	3.04469	13.1099	2.67942	10.346	9.21791	8.08554	12.2048
Cybrd1	5.97898	23.3427	17.4799	7.14512	18.6228	17.514	12.1283	26.4437
Dlx1	0.996497	1.0149	1.09249	0	1.0346	4.60896	2.02138	0
Cdca7	3.98599	6.08939	17.4799	14.2902	15.519	8.29612	8.08554	5.08533
Gm11084	2.98949	0	1.09249	0	4.13839	0.921791	1.01069	0
Sp9	2.98949	6.08939	1.09249	3.57256	6.20759	1.84358	2.02138	2.03413
Chrna1	4.98248	0	0	1.78628	1.0346	1.84358	2.02138	2.03413
Evx2	22.9194	31.4618	3.27748	3.57256	26.8996	10.1397	13.139	11.1877
Hoxd13	0	3.04469	0	0	0	0	0	1.01707
Hoxd11	0	0	0	0	2.0692	0	0	0
Hoxd8	0	0	0	0	2.0692	0	0	0
Hoxd3	0	1.0149	0	0	1.0346	0	3.03208	4.06827
Hoxd4	0.996497	2.0298	0	0.893141	1.0346	0.921791	0	0
Hoxd1	0	0	2.18498	0.893141	3.10379	2.76537	0	0
Ttc30a2	0.996497	0	0	1.78628	3.10379	0.921791	2.02138	1.01707
Pjvk	0	1.0149	0	0	0	0	0	1.01707
Fkbp7	19.9299	23.3427	32.7748	24.1148	21.7266	28.5755	22.2352	26.4437
Ppp1r1c	8.96847	4.05959	5.46246	0	6.20759	1.84358	0	1.01707
Prdx6b	0	0	0	0	3.10379	0	0	0
Frzb	18.9334	28.4171	22.9423	19.6491	18.6228	21.2012	11.1176	12.2048
Fsip2	0.996497	0	0	0	2.0692	1.84358	0	0
Tfpi	17.9369	35.5214	27.3123	10.7177	36.2109	27.6537	25.2673	42.7168
Btbd18	5.97898	8.11918	9.83243	10.7177	8.27679	13.8269	11.1176	7.11947
Gm19426	20.9264	12.1788	14.2024	16.0765	13.4498	19.3576	20.2138	12.2048
Ube2l6	22.9194	28.4171	38.2372	27.6874	41.3839	37.7934	27.2887	69.1605
Smtnl1	0	0	1.09249	0	1.0346	0	0	0
Slc43a1	1.99299	2.0298	0	1.78628	4.13839	1.84358	2.02138	4.06827
Rtn4rl2	0.996497	2.0298	2.18498	0	0	0.921791	0	0
Slc43a3	3.98599	6.08939	7.64744	6.25198	7.24219	11.0615	7.07484	17.2901
Prg2	0.996497	0	0	0.893141	4.13839	0.921791	0	3.0512
P2rx3	1.99299	2.0298	5.46246	3.57256	4.13839	2.76537	6.06415	2.03413
Aplnr	8.96847	9.13408	12.0174	4.4657	6.20759	9.21791	6.06415	5.08533
4833423E24Rik	0.996497	0	0	0	2.0692	0	1.01069	3.0512
Olfr1029	0	1.0149	0	0	0	0	0	2.03413
Olfr1033	3.98599	5.07449	9.83243	6.25198	14.4844	9.21791	7.07484	6.1024
Olfr1034	0.996497	0	2.18498	0	3.10379	1.84358	0	0
Olfr1039	0	0	0	0	1.0346	0	0	1.01707
Olfr1056	0	0	0	0	3.10379	0	0	0
Gm13723	0	2.0298	0	0	0	0.921791	3.03208	0
Olfr1097	0	0	0	0	1.0346	0	1.01069	0
Olfr1098	0.996497	0	0	0	1.0346	0	0	0
Olfr259	0	0	0	0	2.0692	0	0	0
Olfr1110	0	1.0149	0	0	1.0346	0	0	0
Olfr153	0	0	0	0.893141	0	0.921791	0	1.01707
Olfr1128	0.996497	0	1.09249	0	0	0	0	0
Olfr1130	0	0	0	0.893141	1.0346	0	0	1.01707
Olfr1131	0.996497	1.0149	0	0	1.0346	0	1.01069	0
Olfr1132	0	1.0149	0	0	1.0346	0.921791	0	1.01707
Olfr1134	0	0	0	0.893141	1.0346	0	0	1.01707
Olfr1157	0	0	0	0	2.0692	0	0	0
Olfr1173	0	1.0149	0	0	0	0.921791	0	0
Olfr1183	0	0	0	0	1.0346	0	0	1.01707
Olfr1205	0	0	0	0	2.0692	0	0	0
Olfr1209	0	2.0298	0	0	1.0346	0	0	0
Olfr1233	0	0	0	0	2.0692	0	0	0
Olfr1246	0	0	0	0	1.0346	0	0	1.01707
Olfr1252	0	1.0149	0	0	0	0	0	1.01707
Olfr48	0	0	0	0	2.0692	0	0	0
Olfr1259	0	0	0	0	2.0692	0	0	0
Olfr1271	0	0	0	0	3.10379	0.921791	0	0
Rapsn	4.98248	4.05959	1.09249	4.4657	4.13839	5.53075	6.06415	5.08533
Spi1	3.98599	8.11918	8.73993	5.35884	7.24219	9.21791	7.07484	21.3584
F2	1.99299	2.0298	0	7.14512	7.24219	13.8269	2.02138	1.01707
Chrm4	9.96497	9.13408	7.64744	5.35884	12.4152	5.53075	5.05346	4.06827
Creb3l1	22.9194	21.3129	19.6649	13.3971	30.0034	21.2012	11.1176	26.4437
Large2	20.9264	8.11918	7.64744	16.0765	15.519	19.3576	19.2031	15.256
Accsl	0	2.0298	3.27748	1.78628	4.13839	4.60896	0	3.0512
Gm27027	0.996497	0	0	2.67942	0	3.68716	2.02138	1.01707
Gm10801	28.8984	32.4767	15.2949	31.2599	275.203	39.637	34.3635	43.7339
Rag2	1.99299	1.0149	2.18498	3.57256	1.0346	5.53075	4.04277	2.03413
Ehf	2.98949	1.0149	3.27748	0	2.0692	3.68716	1.01069	3.0512
Elf5	5.97898	2.0298	0	3.57256	2.0692	1.84358	2.02138	6.1024
Gm10799	1.99299	0	0	0.893141	0	0.921791	1.01069	0
Cd59b	1.99299	7.10428	3.27748	3.57256	5.17299	11.0615	3.03208	6.1024
A930018P22Rik	0.996497	0	0	0.893141	0	0	1.01069	2.03413
Depdc7	18.9334	21.3129	15.2949	10.7177	13.4498	11.9833	12.1283	16.2731
BX908741.1	0.996497	0	1.09249	1.78628	1.0346	0	0	0
Prrg4	29.8949	27.4022	29.4973	19.6491	26.8996	38.7152	19.2031	27.4608
Wt1	0.996497	0	0	0	0	0	0	1.01707
Them7	0	1.0149	0	0	1.0346	0.921791	0	0
Fshb	0	0	0	0	2.0692	0	1.01069	0
Kif18a	8.96847	14.2086	7.64744	19.6491	19.6574	16.5922	8.08554	15.256
Slc5a12	3.98599	6.08939	7.64744	0	11.3806	4.60896	7.07484	3.0512
Olfr1279	0	0	0	0	1.0346	0.921791	0	0
Olfr1307	0	0	0	0	3.10379	0	0	1.01707
Olfr1309	0	0	1.09249	0	1.0346	0	0	0
Nutm1	6.97548	8.11918	7.64744	6.25198	7.24219	8.29612	6.06415	6.1024
Chrm5	4.98248	4.05959	10.9249	1.78628	13.4498	3.68716	2.02138	12.2048
Tmco5b	0	2.0298	0	0	0	0	0	0
Grem1	23.9159	28.4171	43.6997	18.756	37.2455	30.4191	26.278	39.6656
Actc1	3.98599	3.04469	2.18498	3.57256	5.17299	2.76537	1.01069	3.0512
Tmco5	0	1.0149	1.09249	0.893141	0	0.921791	1.01069	1.01707
Fsip1	0	7.10428	1.09249	3.57256	2.0692	4.60896	1.01069	5.08533
Bub1b	16.9404	3.04469	4.36997	4.4657	18.6228	0.921791	3.03208	11.1877
Ankrd63	18.9334	33.4916	22.9423	16.0765	11.3806	2.76537	4.04277	18.3072
Plcb2	11.958	13.1937	6.55495	8.93141	12.4152	9.21791	12.1283	21.3584
Knstrn	13.951	11.1639	5.46246	16.0765	10.346	23.0448	16.1711	11.1877
Chst14	15.9439	20.298	27.3123	25.0079	35.1763	30.4191	24.2566	20.3413
Knl1	3.98599	7.10428	10.9249	7.14512	17.5882	12.9051	10.1069	13.2219
Rad51	17.9369	17.2533	18.5724	25.0079	22.7612	27.6537	23.2459	22.3755
Gchfr	3.98599	10.149	4.36997	2.67942	5.17299	5.53075	4.04277	2.03413
Dnajc17	31.8879	26.3873	28.4048	21.4354	39.3147	27.6537	20.2138	21.3584
Ppp1r14d	0	1.0149	0	0	2.0692	0.921791	0	1.01707
Spint1	1.99299	6.08939	3.27748	2.67942	2.0692	3.68716	1.01069	9.1536
Dll4	26.9054	11.1639	12.0174	16.9697	15.519	10.1397	14.1497	18.3072
Exd1	13.951	24.3575	32.7748	18.756	21.7266	12.9051	17.1818	23.3925
Oip5	4.98248	3.04469	5.46246	5.35884	13.4498	10.1397	14.1497	10.1707
Jmjd7	19.9299	17.2533	17.4799	16.0765	14.4844	18.4358	26.278	20.3413
Sptbn5	8.96847	9.13408	10.9249	1.78628	15.519	7.37433	5.05346	17.2901
Pla2g4d	0	0	3.27748	0	0	0.921791	0	1.01707
Pla2g4f	0	2.0298	0	0	0	0.921791	1.01069	1.01707
Capn3	23.9159	23.3427	14.2024	20.5422	30.0034	28.5755	47.5025	35.5973
Epb42	3.98599	4.05959	4.36997	3.57256	4.13839	3.68716	5.05346	5.08533
Tgm5	10.9615	5.07449	5.46246	6.25198	4.13839	6.45254	6.06415	4.06827
Tgm7	5.97898	2.0298	3.27748	6.25198	3.10379	0.921791	2.02138	3.0512
Strc	29.8949	18.2682	18.5724	27.6874	28.9688	38.7152	28.2994	18.3072
Ell3	5.97898	2.0298	2.18498	3.57256	3.10379	2.76537	7.07484	7.11947
Serinc4	0	1.0149	0	0.893141	0	0.921791	0	0
Mageb3	0.996497	4.05959	3.27748	2.67942	4.13839	1.84358	5.05346	2.03413
Patl2	0.996497	0	1.09249	0	1.0346	1.84358	0	2.03413
Trim69	0	0	1.09249	0	1.0346	0	0	0
Duox2	0	1.0149	0	0	1.0346	0	0	0
Duoxa1	0.996497	0	0	0	1.0346	0	1.01069	1.01707
Slc28a2	0.996497	0	0	0	3.10379	0.921791	1.01069	1.01707
Gm14085	0	0	1.09249	0	1.0346	0	0	0
AA467197	0	2.0298	2.18498	0.893141	2.0692	8.29612	4.04277	5.08533
Sqor	23.9159	20.298	31.6823	33.9393	52.7645	44.246	49.5239	49.8363
Ctxn2	26.9054	38.5661	17.4799	17.8628	16.5536	23.0448	19.2031	22.3755
Slc12a1	0	1.0149	2.18498	0	7.24219	0	1.01069	2.03413
Fam227b	1.99299	1.0149	6.55495	3.57256	5.17299	6.45254	7.07484	5.08533
Dtwd1	14.9474	30.4469	32.7748	28.5805	26.8996	44.246	32.3421	38.6485
Atp8b4	0.996497	2.0298	3.27748	1.78628	4.13839	1.84358	1.01069	4.06827
Slc27a2	15.9439	24.3575	18.5724	27.6874	31.0379	16.5922	12.1283	25.4267
Usp50	14.9474	21.3129	17.4799	16.9697	9.31138	23.9666	15.1604	16.2731
Ncaph	1.99299	2.0298	6.55495	7.14512	1.0346	2.76537	2.02138	5.08533
Itpripl1	43.8459	28.4171	13.1099	17.8628	41.3839	74.6651	15.1604	48.8192
1810024B03Rik	9.96497	9.13408	14.2024	15.1834	3.10379	16.5922	6.06415	13.2219
Dusp2	4.98248	4.05959	4.36997	5.35884	6.20759	1.84358	5.05346	2.03413
Astl	0	1.0149	0	0	0	0	1.01069	0
Adra2b	28.8984	20.298	26.2198	26.7942	18.6228	21.2012	20.2138	20.3413
Prom2	30.8914	30.4469	30.5898	26.7942	48.6261	70.0561	37.3956	34.5803
Mall	2.98949	4.05959	3.27748	6.25198	2.0692	9.21791	12.1283	10.1707
Nphp1	17.9369	22.3278	18.5724	27.6874	23.7958	23.0448	26.278	29.4949
Bub1	0	1.0149	1.09249	2.67942	0	0	0	2.03413
Acoxl	0.996497	3.04469	0	0.893141	5.17299	2.76537	1.01069	3.0512
Spdye4c	0.996497	1.0149	0	0.893141	1.0346	0.921791	0	1.01707
Vinac1	17.9369	14.2086	13.1099	26.7942	21.7266	13.8269	19.2031	24.4096
Ckap2l	3.98599	3.04469	3.27748	5.35884	6.20759	2.76537	2.02138	14.2389
Il1a	4.98248	3.04469	2.18498	2.67942	6.20759	4.60896	2.02138	8.13653
Il1b	0.996497	0	0	0	1.0346	0	1.01069	6.1024
F830045P16Rik	1.99299	0	2.18498	0	0	0.921791	0	0
Pdyn	17.9369	32.4767	6.55495	4.4657	11.3806	5.53075	4.04277	10.1707
Tgm3	0	0	0	0.893141	1.0346	2.76537	0	0
Tgm6	1.99299	1.0149	0	0	3.10379	0	1.01069	0
Tmc2	2.98949	3.04469	4.36997	4.4657	7.24219	0.921791	2.02138	1.01707
Ebf4	30.8914	33.4916	22.9423	25.0079	34.1417	24.8884	28.2994	27.4608
Gm28372	1.99299	4.05959	5.46246	1.78628	4.13839	6.45254	5.05346	6.1024
1700020A23Rik	4.98248	2.0298	0	2.67942	9.31138	6.45254	13.139	6.1024
Tmem239	2.98949	0	2.18498	2.67942	0	1.84358	3.03208	3.0512
Oxt	0	0	1.09249	0.893141	3.10379	0	0	0
Avp	0	0	0	0	0	0.921791	1.01069	0
Slc4a11	8.96847	8.11918	6.55495	8.93141	11.3806	15.6704	7.07484	7.11947
Adam33	4.98248	9.13408	3.27748	3.57256	8.27679	1.84358	4.04277	8.13653
Siglec1	5.97898	13.1937	28.4048	14.2902	19.6574	17.514	8.08554	52.8875
Erv3	0.996497	3.04469	3.27748	3.57256	1.0346	5.53075	1.01069	3.0512
Prnd	0	1.0149	0	0	0	0	1.01069	0
Prokr2	8.96847	9.13408	15.2949	10.7177	20.692	23.9666	24.2566	33.5632
Lrrn4	1.99299	3.04469	2.18498	3.57256	4.13839	1.84358	1.01069	4.06827
Fermt1	0	0	0	0.893141	1.0346	0	0	0
Bmp2	18.9334	32.4767	21.8498	9.82455	17.5882	19.3576	8.08554	17.2901
Hao1	0.996497	1.0149	0	0	0	0.921791	0	0
Lamp5	28.8984	43.6406	10.9249	17.8628	31.0379	20.2794	10.1069	45.768
Sptlc3	0.996497	0	3.27748	1.78628	6.20759	0	0	4.06827
Ism1	37.8669	18.2682	33.8672	18.756	21.7266	37.7934	48.5132	26.4437
Gm17374	2.98949	1.0149	2.18498	1.78628	4.13839	4.60896	2.02138	2.03413
Sel1l2	0	0	0	0.893141	1.0346	0	0	0
Otor	0	0	0	0	1.0346	0	0	1.01707
Bfsp1	5.97898	13.1937	8.73993	3.57256	7.24219	2.76537	6.06415	7.11947
Ovol2	0	0	2.18498	0	0	0	0	0
Cfap61	8.96847	15.2235	17.4799	6.25198	17.5882	9.21791	2.02138	16.2731
Insm1	15.9439	11.1639	10.9249	6.25198	13.4498	7.37433	5.05346	9.1536
Pax1	0	2.0298	0	0.893141	0	0.921791	1.01069	0
Sstr4	16.9404	25.3724	17.4799	8.93141	14.4844	9.21791	4.04277	12.2048
Cstl1	0.996497	1.0149	2.18498	0.893141	4.13839	4.60896	5.05346	3.0512
Cstdc2	0.996497	0	0	0.893141	0	0	0	0
Gm14124	0.996497	0	1.09249	0	1.0346	0.921791	1.01069	0
3300002I08Rik	12.9545	28.4171	37.1447	30.3668	26.8996	35.0281	40.4277	41.6997
Zfp345	0	0	2.18498	0	2.0692	0	0	0
Cst7	17.9369	16.2384	17.4799	12.504	17.5882	23.9666	16.1711	34.5803
Vsx1	1.99299	4.05959	8.73993	0.893141	10.346	0	2.02138	3.0512
Gins1	4.98248	1.0149	4.36997	2.67942	5.17299	9.21791	4.04277	3.0512
Nanp	5.97898	4.05959	4.36997	3.57256	2.0692	6.45254	9.09623	5.08533
Sdcbp2	16.9404	11.1639	14.2024	11.6108	23.7958	15.6704	11.1176	19.3243
Rad21l	2.98949	0	2.18498	1.78628	2.0692	0	2.02138	4.06827
Tmem74bos	31.8879	17.2533	37.1447	33.0462	36.2109	38.7152	32.3421	30.512
Angpt4	0	1.0149	0	0	0	1.84358	0	0
Slc52a3	15.9439	12.1788	21.8498	22.3285	13.4498	16.5922	24.2566	18.3072
Tcf15	9.96497	15.2235	16.3874	15.1834	7.24219	4.60896	12.1283	14.2389
Trib3	12.9545	7.10428	18.5724	25.0079	19.6574	34.1063	18.1925	15.256
Defb23	3.98599	3.04469	2.18498	0	3.10379	2.76537	4.04277	5.08533
Defb20	1.99299	0	0	0	0	1.84358	0	1.01707
Gm17416	0	0	0	0	1.0346	0.921791	0	0
Rem1	2.98949	5.07449	1.09249	3.57256	4.13839	3.68716	1.01069	3.0512
Cox4i2	3.98599	1.0149	3.27748	1.78628	1.0346	5.53075	5.05346	6.1024
Tpx2	7.97197	7.10428	8.73993	3.57256	8.27679	11.9833	9.09623	7.11947
Foxs1	1.99299	2.0298	4.36997	4.4657	1.0346	1.84358	1.01069	5.08533
Ttll9	17.9369	25.3724	15.2949	20.5422	15.519	28.5755	22.2352	24.4096
Ccm2l	15.9439	13.1937	5.46246	12.504	10.346	18.4358	16.1711	21.3584
Hck	0.996497	9.13408	6.55495	2.67942	7.24219	4.60896	11.1176	19.3243
4930404H24Rik	7.97197	7.10428	7.64744	11.6108	9.31138	1.84358	11.1176	7.11947
Dnmt3b	19.9299	13.1937	29.4973	25.0079	16.5536	30.4191	15.1604	25.4267
Dnmt3c	0	1.0149	0	0	2.0692	0.921791	0	0
Efcab8	1.99299	2.0298	0	0.893141	1.0346	2.76537	0	2.03413
Bpifb2	1.99299	2.0298	0	0	0	0	2.02138	0
Bpifb6	0	0	0	0	0	2.76537	0	0
Bpifb3	0	1.0149	0	0	1.0346	0	0	0
Bpifb4	0	1.0149	1.09249	0	2.0692	0.921791	0	0
Bpifa6	0	0	0	0	0	1.84358	0	0
Bpifa5	0.996497	0	2.18498	0.893141	1.0346	0.921791	0	0
Bpifb1	0	0	1.09249	0	1.0346	0	1.01069	0
Bpifb5	0.996497	1.0149	0	0	0	0	0	1.01707
Bpifb9a	0	1.0149	1.09249	0	1.0346	0	0	0
Bpifb9b	0	0	1.09249	0.893141	0	0.921791	1.01069	1.01707
Cdk5rap1	20.9264	19.2831	14.2024	21.4354	23.7958	16.5922	39.417	41.6997
1700003F12Rik	8.96847	12.1788	10.9249	6.25198	3.10379	5.53075	8.08554	11.1877
Actl10	18.9334	10.149	5.46246	23.2217	11.3806	6.45254	8.08554	8.13653
E2f1	25.9089	20.298	16.3874	9.82455	18.6228	12.9051	10.1069	14.2389
a	0.996497	0	0	1.78628	0	1.84358	2.02138	4.06827
Gm14226	4.98248	3.04469	5.46246	1.78628	3.10379	3.68716	3.03208	2.03413
Ahcy	27.9019	33.4916	25.1273	38.405	14.4844	23.9666	36.3849	21.3584
Procr	33.8809	22.3278	33.8672	20.5422	24.8304	24.8884	29.3101	33.5632
Fam83c	11.958	10.149	12.0174	7.14512	8.27679	5.53075	4.04277	4.06827
Gdf5	0.996497	0	0	0	2.0692	0	1.01069	0
6430550D23Rik	18.9334	16.2384	20.7573	20.5422	22.7612	23.0448	20.2138	17.2901
Fer1l4	1.99299	4.05959	3.27748	1.78628	0	2.76537	1.01069	2.03413
Spag4	30.8914	22.3278	33.8672	33.9393	28.9688	27.6537	33.3528	38.6485
Cpne1	16.9404	11.1639	21.8498	17.8628	15.519	20.2794	12.1283	17.2901
Cnbd2	32.8844	18.2682	22.9423	16.9697	22.7612	17.514	24.2566	13.2219
Tgif2	17.9369	9.13408	10.9249	18.756	14.4844	10.1397	8.08554	13.2219
Sla2	12.9545	17.2533	13.1099	15.1834	16.5536	17.514	11.1176	19.3243
Dsn1	24.9124	31.4618	42.6072	27.6874	22.7612	25.8102	22.2352	32.5461
Tldc2	12.9545	7.10428	1.09249	6.25198	10.346	9.21791	12.1283	6.1024
Mroh8	3.98599	3.04469	4.36997	4.4657	13.4498	9.21791	2.02138	7.11947
Ghrh	0	0	1.09249	0.893141	2.0692	1.84358	1.01069	2.03413
D630003M21Rik	26.9054	25.3724	32.7748	10.7177	44.4877	30.4191	16.1711	30.512
Bpi	0	0	0	0	3.10379	0	0	0
Lbp	13.951	13.1937	9.83243	6.25198	12.4152	29.4973	9.09623	31.5291
Adig	3.98599	1.0149	1.09249	0	1.0346	0	1.01069	1.01707
Arhgap40	1.99299	3.04469	1.09249	4.4657	5.17299	0	3.03208	2.03413
Fam83d	14.9474	11.1639	10.9249	6.25198	10.346	10.1397	12.1283	15.256
Lpin3	14.9474	9.13408	10.9249	16.0765	23.7958	14.7487	13.139	29.4949
Sgk2	2.98949	17.2533	9.83243	5.35884	15.519	5.53075	0	8.13653
Mybl2	1.99299	2.0298	0	4.4657	6.20759	2.76537	4.04277	5.08533
Gtsf1l	0.996497	0	0	0	2.0692	1.84358	0	2.03413
Jph2	8.96847	11.1639	6.55495	2.67942	12.4152	3.68716	1.01069	3.0512
Hnf4a	0	0	0	1.78628	2.0692	10.1397	3.03208	0
Ada	22.9194	20.298	8.73993	18.756	25.865	21.2012	30.3208	26.4437
Ccn5	3.98599	8.11918	8.73993	3.57256	6.20759	0	1.01069	2.03413
Kcnk15	12.9545	9.13408	3.27748	6.25198	3.10379	2.76537	8.08554	1.01707
Pabpc1l	10.9615	6.08939	3.27748	8.93141	7.24219	4.60896	9.09623	4.06827
Wfdc12	0	0	1.09249	0.893141	1.0346	0	0	0
Wfdc15b	0	0	1.09249	1.78628	0	0	0	1.01707
Svs3a	0.996497	0	1.09249	0	0	0	0	0
Svs5	0	0	0	0	2.0692	0	0	0
Slpi	2.98949	3.04469	1.09249	1.78628	2.0692	1.84358	3.03208	6.1024
Matn4	25.9089	26.3873	22.9423	20.5422	22.7612	32.2627	28.2994	48.8192
Rbpjl	3.98599	6.08939	2.18498	1.78628	2.0692	2.76537	7.07484	10.1707
Trp53tg5	15.9439	9.13408	9.83243	15.1834	11.3806	13.8269	12.1283	12.2048
Wfdc2	0	0	0	0	1.0346	2.76537	0	0
Wfdc6a	0.996497	0	0	0	1.0346	0	0	0
Wfdc10	0	1.0149	0	0	0	0.921791	0	0
Wfdc3	2.98949	4.05959	2.18498	8.03827	9.31138	4.60896	7.07484	11.1877
Ube2c	0	3.04469	1.09249	0.893141	0	0.921791	1.01069	2.03413
Spata25	8.96847	4.05959	4.36997	3.57256	8.27679	9.21791	6.06415	5.08533
Neurl2	12.9545	18.2682	8.73993	12.504	8.27679	10.1397	10.1069	12.2048
Mmp9	13.951	11.1639	5.46246	12.504	12.4152	11.9833	5.05346	16.2731
Cd40	2.98949	3.04469	5.46246	1.78628	1.0346	4.60896	3.03208	5.08533
Zfp663	0	1.0149	0	0	0	1.84358	1.01069	0
Ocstamp	0	0	1.09249	0	2.0692	0.921791	0	0
Slc2a10	15.9439	22.3278	38.2372	34.8325	31.0379	26.7319	29.3101	24.4096
Eya2	29.8949	31.4618	38.2372	19.6491	35.1763	26.7319	17.1818	21.3584
Ptgis	4.98248	11.1639	13.1099	8.03827	10.346	7.37433	6.06415	3.0512
Snai1	0.996497	0	1.09249	2.67942	3.10379	4.60896	9.09623	3.0512
Ube2v1	7.97197	11.1639	7.64744	9.82455	11.3806	12.9051	15.1604	19.3243
Cebpb	22.9194	20.298	24.0348	23.2217	20.692	32.2627	33.3528	34.5803
Ripor3	3.98599	5.07449	1.09249	1.78628	7.24219	8.29612	7.07484	8.13653
Kcng1	5.97898	8.11918	4.36997	0	13.4498	3.68716	0	6.1024
Sall4	1.99299	5.07449	2.18498	1.78628	2.0692	4.60896	3.03208	6.1024
Pfdn4	24.9124	32.4767	28.4048	33.0462	30.0034	26.7319	28.2994	29.4949
4930470P17Rik	0.996497	1.0149	0	0	1.0346	0	0	0
Mc3r	0.996497	0	3.27748	0	7.24219	6.45254	0	4.06827
Aurka	15.9439	17.2533	14.2024	12.504	18.6228	12.9051	18.1925	15.256
Cass4	1.99299	4.05959	0	1.78628	8.27679	1.84358	8.08554	1.01707
Gcnt7	26.9054	18.2682	31.6823	31.2599	31.0379	29.4973	38.4063	32.5461
Fam209	1.99299	0	2.18498	3.57256	1.0346	1.84358	1.01069	2.03413
Spo11	0	9.13408	5.46246	0.893141	7.24219	4.60896	1.01069	3.0512
Rbm38	11.958	17.2533	9.83243	17.8628	17.5882	23.9666	20.2138	20.3413
Ctcfl	1.99299	0	0	0	1.0346	0	0	0
Pck1	0	0	1.09249	2.67942	1.0346	23.9666	4.04277	1.01707
Zbp1	0	2.0298	2.18498	3.57256	7.24219	3.68716	9.09623	12.2048
Ankrd60	0.996497	0	1.09249	0	0	0	0	0
Gm20721	0.996497	1.0149	1.09249	0.893141	2.0692	2.76537	1.01069	1.01707
Tubb1	0.996497	3.04469	1.09249	0	14.4844	0.921791	8.08554	6.1024
Zfp831	16.9404	22.3278	7.64744	8.93141	21.7266	6.45254	4.04277	12.2048
Gm14444	1.99299	1.0149	2.18498	1.78628	2.0692	1.84358	0	2.03413
Gm14393	8.96847	10.149	13.1099	15.1834	7.24219	18.4358	17.1818	5.08533
Gm14391	0	1.0149	0	0	0	0	0	1.01707
Gm14288	0.996497	2.0298	0	0.893141	2.0692	1.84358	0	2.03413
Gm2004	0	1.0149	1.09249	0	0	0	0	0
2210418O10Rik	0	1.0149	0	0	0	0.921791	0	0
Zfp973	0	2.0298	0	1.78628	2.0692	2.76537	0	2.03413
Gm14401	1.99299	2.0298	1.09249	1.78628	3.10379	8.29612	1.01069	4.06827
Gm14409	0	0	0	1.78628	4.13839	0	0	0
Gm14418	25.9089	32.4767	22.9423	43.7639	23.7958	45.1678	25.2673	41.6997
Gm14406	0	0	1.09249	0	0	2.76537	1.01069	1.01707
Gm14327	5.97898	10.149	12.0174	5.35884	8.27679	11.0615	10.1069	6.1024
Zfp972	4.98248	7.10428	3.27748	9.82455	8.27679	7.37433	2.02138	6.1024
Cdh26	0	1.0149	4.36997	0.893141	0	0	0	0
Ntsr1	0	4.05959	1.09249	0.893141	4.13839	0.921791	0	4.06827
Tcfl5	0.996497	3.04469	3.27748	0	2.0692	1.84358	4.04277	0
Slc17a9	0.996497	2.0298	2.18498	4.4657	10.346	6.45254	6.06415	6.1024
Birc7	6.97548	9.13408	9.83243	10.7177	5.17299	10.1397	7.07484	2.03413
Ptk6	0	1.0149	1.09249	0	1.0346	0.921791	0	0
Srms	1.99299	1.0149	0	1.78628	1.0346	1.84358	0	0
Fndc11	1.99299	0	0	0	1.0346	0.921791	5.05346	3.0512
Lime1	3.98599	3.04469	4.36997	7.14512	3.10379	3.68716	6.06415	3.0512
Abhd16b	0	2.0298	0	2.67942	1.0346	0	1.01069	2.03413
Gm29797	8.96847	8.11918	3.27748	7.14512	7.24219	8.29612	10.1069	7.11947
Sox18	8.96847	19.2831	16.3874	19.6491	16.5536	14.7487	28.2994	19.3243
Lkaaear1	2.98949	1.0149	0	1.78628	1.0346	0.921791	0	1.01707
Gm8797	18.9334	9.13408	14.2024	17.8628	16.5536	14.7487	11.1176	16.2731
Il7	7.97197	3.04469	2.18498	4.4657	3.10379	6.45254	5.05346	6.1024
Fabp4	0	1.0149	0	0	0	7.37433	0	0
Fabp12	0.996497	0	0	0	1.0346	0	0	1.01707
Slc10a5	3.98599	2.0298	3.27748	7.14512	3.10379	4.60896	5.05346	1.01707
Car3	1.99299	4.05959	4.36997	4.4657	1.0346	20.2794	4.04277	1.01707
Gm9733	0.996497	0	0	0.893141	0	0	0	0
Sirpb1a	0	0	0	0	1.0346	0	0	3.0512
Sirpb1b	0	0	0	0.893141	1.0346	0	0	1.01707
Sirpb1c	0	0	0	0	1.0346	0	0	2.03413
Dnajc5b	0	0	3.27748	0	1.0346	0.921791	0	0
1700064H15Rik	8.96847	7.10428	4.36997	8.93141	11.3806	11.9833	7.07484	3.0512
Trim55	0	1.0149	0	0	1.0346	0	0	0
Crh	1.99299	13.1937	6.55495	2.67942	3.10379	3.68716	2.02138	9.1536
Cpb1	0	0	0	0	3.10379	0	1.01069	1.01707
Agtr1b	0	2.0298	2.18498	0	5.17299	0.921791	3.03208	1.01707
Ect2	3.98599	4.05959	5.46246	3.57256	10.346	2.76537	0	2.03413
Tnfsf10	25.9089	19.2831	17.4799	26.7942	34.1417	38.7152	29.3101	41.6997
Ghsr	2.98949	6.08939	2.18498	0.893141	3.10379	0	1.01069	4.06827
Tmem212	7.97197	6.08939	6.55495	7.14512	13.4498	6.45254	7.07484	11.1877
Slc2a2	3.98599	4.05959	5.46246	7.14512	12.4152	19.3576	9.09623	10.1707
Egfem1	4.98248	12.1788	5.46246	4.4657	20.692	11.9833	7.07484	6.1024
Mecom	28.8984	31.4618	26.2198	21.4354	37.2455	38.7152	32.3421	54.9216
Actrt3	35.8739	28.4171	22.9423	27.6874	28.9688	22.123	31.3315	26.4437
Lrrc34	3.98599	5.07449	1.09249	8.93141	6.20759	3.68716	7.07484	6.1024
Lrriq4	0.996497	1.0149	0	0	2.0692	0	0	0
Samd7	0	0	0	0	3.10379	0	0	2.03413
Gpr160	8.96847	18.2682	19.6649	10.7177	16.5536	28.5755	18.1925	30.512
Kcnmb2	10.9615	21.3129	13.1099	8.93141	22.7612	6.45254	10.1069	9.1536
Kcnmb3	4.98248	4.05959	6.55495	2.67942	2.0692	6.45254	1.01069	6.1024
Ccdc144b	0	1.0149	2.18498	0.893141	1.0346	0.921791	0	1.01707
Qrfpr	2.98949	4.05959	2.18498	0	1.0346	0	0	1.01707
1810062G17Rik	0.996497	2.0298	1.09249	0	0	1.84358	0	0
Gm11549	0.996497	1.0149	1.09249	0	0	0.921791	1.01069	0
Ccna2	14.9474	19.2831	14.2024	17.8628	19.6574	22.123	19.2031	22.3755
Il21	0.996497	0	0	0	1.0346	0.921791	0	0
Nudt6	11.958	15.2235	6.55495	19.6491	11.3806	11.0615	5.05346	9.1536
Slc25a31	0	2.0298	3.27748	0	1.0346	0	0	1.01707
1700034I23Rik	14.9474	13.1937	8.73993	13.3971	24.8304	20.2794	24.2566	21.3584
Pabpc4l	6.97548	12.1788	5.46246	9.82455	17.5882	9.21791	4.04277	10.1707
Mgarp	7.97197	4.05959	1.09249	2.67942	10.346	7.37433	7.07484	5.08533
Mgst2	1.99299	3.04469	2.18498	2.67942	2.0692	1.84358	3.03208	4.06827
Stoml3	5.97898	8.11918	12.0174	7.14512	11.3806	7.37433	7.07484	6.1024
Gm10985	0.996497	0	0	0	0	0	1.01069	0
Trpc4	25.9089	24.3575	15.2949	18.756	27.9342	19.3576	25.2673	30.512
Postn	5.97898	8.11918	7.64744	1.78628	11.3806	8.29612	1.01069	9.1536
Ccna1	0	1.0149	1.09249	0	2.0692	0.921791	0	0
Ccdc169	4.98248	11.1639	6.55495	8.93141	9.31138	11.0615	7.07484	14.2389
Sohlh2	0	0	0	0	2.0692	0	0	0
Gm21954	0.996497	1.0149	2.18498	3.57256	3.10379	1.84358	3.03208	2.03413
Tm4sf4	0	0	0	0	1.0346	0.921791	1.01069	0
Erich6	10.9615	12.1788	13.1099	9.82455	18.6228	23.9666	18.1925	14.2389
Mindy4b-ps	6.97548	9.13408	6.55495	8.03827	8.27679	19.3576	11.1176	8.13653
Clrn1	5.97898	4.05959	10.9249	4.4657	2.0692	3.68716	5.05346	8.13653
Gpr87	8.96847	19.2831	30.5898	16.9697	25.865	21.2012	16.1711	9.1536
Aadac	0	0	0	0.893141	1.0346	0.921791	0	0
Sucnr1	0.996497	0	0	0	1.0346	0	0	0
Gpr149	8.96847	17.2533	6.55495	1.78628	26.8996	4.60896	0	4.06827
Vmn2r1	17.9369	21.3129	24.0348	16.9697	28.9688	28.5755	16.1711	21.3584
Vmn2r2	16.9404	24.3575	19.6649	14.2902	12.4152	16.5922	24.2566	21.3584
Vmn2r3	0	2.0298	0	0	2.0692	0	0	0
Vmn2r4	0	0	1.09249	0	1.0346	0	1.01069	0
Vmn2r5	0	0	0	0.893141	0	0	0	1.01707
Vmn2r6	0.996497	5.07449	2.18498	3.57256	1.0346	2.76537	3.03208	0
Vmn2r7	5.97898	6.08939	12.0174	9.82455	7.24219	7.37433	7.07484	4.06827
Veph1	0.996497	1.0149	2.18498	0.893141	1.0346	0.921791	1.01069	1.01707
Ptx3	4.98248	10.149	10.9249	5.35884	10.346	11.9833	8.08554	10.1707
Mlf1	0.996497	1.0149	3.27748	1.78628	5.17299	6.45254	1.01069	5.08533
Rarres1	3.98599	7.10428	7.64744	6.25198	8.27679	11.9833	7.07484	10.1707
Iqcj	1.99299	7.10428	0	0	1.0346	0	1.01069	0
Il12a	0.996497	1.0149	0	0.893141	1.0346	0	0	1.01707
1110032F04Rik	5.97898	17.2533	7.64744	8.03827	14.4844	4.60896	3.03208	6.1024
Zbbx	2.98949	9.13408	5.46246	2.67942	14.4844	7.37433	1.01069	12.2048
Serpini2	0	0	0	1.78628	0	0	0	0
Wdr49	14.9474	20.298	25.1273	12.504	32.0725	12.9051	17.1818	31.5291
Gm17359	1.99299	3.04469	4.36997	2.67942	7.24219	4.60896	2.02138	6.1024
4930579G24Rik	17.9369	29.432	28.4048	31.2599	16.5536	30.4191	29.3101	26.4437
Rxfp1	8.96847	2.0298	2.18498	3.57256	13.4498	0.921791	2.02138	3.0512
Gask1b	24.9124	36.5363	34.9597	25.9011	27.9342	36.8716	26.278	39.6656
Pdgfc	16.9404	29.432	18.5724	17.8628	20.692	16.5922	8.08554	28.4779
Asic5	0.996497	0	1.09249	2.67942	0	0	1.01069	3.0512
Npy2r	7.97197	10.149	14.2024	4.4657	18.6228	4.60896	5.05346	5.08533
Rbm46	3.98599	3.04469	8.73993	7.14512	6.20759	3.68716	5.05346	5.08533
Lrat	3.98599	3.04469	7.64744	1.78628	9.31138	11.9833	8.08554	9.1536
Fgg	1.99299	0	0	4.4657	1.0346	18.4358	2.02138	0
Fga	0	0	0	7.14512	3.10379	42.4024	19.2031	2.03413
Fgb	0	0	0	4.4657	7.24219	33.1845	7.07484	0
Dchs2	27.9019	41.6108	20.7573	20.5422	40.3493	14.7487	14.1497	24.4096
Sfrp2	16.9404	18.2682	6.55495	11.6108	16.5536	9.21791	7.07484	22.3755
Tlr2	13.951	13.1937	16.3874	13.3971	30.0034	56.2293	20.2138	82.3824
Mnd1	0.996497	0	2.18498	0.893141	1.0346	1.84358	0	0
Gm6525	9.96497	9.13408	17.4799	9.82455	16.5536	21.2012	23.2459	6.1024
Gm37240	5.97898	10.149	4.36997	4.4657	4.13839	4.60896	6.06415	8.13653
Tigd4	0	1.0149	3.27748	0.893141	3.10379	3.68716	2.02138	2.03413
Tmem154	5.97898	1.0149	4.36997	2.67942	6.20759	4.60896	5.05346	4.06827
Glt28d2	7.97197	6.08939	5.46246	8.93141	9.31138	17.514	7.07484	15.256
Prss48	3.98599	5.07449	4.36997	6.25198	12.4152	4.60896	8.08554	6.1024
Cd1d1	0.996497	3.04469	3.27748	4.4657	4.13839	5.53075	3.03208	6.1024
Cd5l	0	0	0	0	2.0692	2.76537	3.03208	2.03413
Fcrl1	1.99299	0	0	0.893141	2.0692	0	0	1.01707
Fcrl5	0	0	0	0	1.0346	0.921791	1.01069	0
ETV3L	0	0	0	0	0	1.84358	1.01069	0
Lrrc71	18.9334	31.4618	52.4396	28.5805	54.8337	27.6537	44.4704	37.6315
Ntrk1	2.98949	3.04469	1.09249	0	2.0692	0.921791	1.01069	0
Insrr	7.97197	20.298	30.5898	9.82455	27.9342	17.514	23.2459	17.2901
Sh2d2a	3.98599	4.05959	3.27748	4.4657	7.24219	2.76537	7.07484	8.13653
Ttc24	0	2.0298	0	0	0	0.921791	0	0
Iqgap3	0.996497	1.0149	0	3.57256	3.10379	3.68716	3.03208	5.08533
Tsacc	5.97898	7.10428	7.64744	3.57256	4.13839	5.53075	10.1069	6.1024
Tmem79	8.96847	11.1639	5.46246	3.57256	0	4.60896	7.07484	3.0512
Bglap3	0	2.0298	1.09249	1.78628	1.0346	0	1.01069	0
Pmf1	14.9474	19.2831	7.64744	16.0765	15.519	11.9833	9.09623	15.256
Rab25	3.98599	2.0298	2.18498	2.67942	1.0346	1.84358	1.01069	3.0512
Rxfp4	6.97548	5.07449	2.18498	8.93141	3.10379	0.921791	14.1497	3.0512
Gm43738	0	1.0149	2.18498	0	2.0692	0.921791	1.01069	2.03413
Pklr	1.99299	3.04469	5.46246	4.4657	6.20759	5.53075	7.07484	4.06827
Muc1	2.98949	5.07449	3.27748	8.03827	5.17299	4.60896	7.07484	3.0512
Efna1	28.8984	22.3278	20.7573	41.0845	25.865	24.8884	32.3421	23.3925
Efna4	1.99299	3.04469	3.27748	1.78628	1.0346	5.53075	0	0
Dcst2	5.97898	7.10428	3.27748	7.14512	8.27679	1.84358	6.06415	4.06827
Lenep	0	0	0	0.893141	1.0346	0	0	0
Cks1b	13.951	10.149	14.2024	12.504	18.6228	8.29612	14.1497	20.3413
1700094D03Rik	15.9439	20.298	28.4048	32.1531	22.7612	24.8884	27.2887	45.768
Nup210l	35.8739	29.432	21.8498	34.8325	32.0725	24.8884	33.3528	28.4779
Creb3l4	5.97898	2.0298	2.18498	2.67942	9.31138	3.68716	5.05346	2.03413
Slc27a3	25.9089	22.3278	20.7573	16.0765	26.8996	16.5922	11.1176	19.3243
S100a13	17.9369	29.432	17.4799	13.3971	15.519	13.8269	10.1069	12.2048
S100a14	1.99299	0	0	0	1.0346	0	1.01069	0
S100a2	0	2.0298	1.09249	0	1.0346	0.921791	0	1.01707
S100a4	0	1.0149	0	0.893141	3.10379	0.921791	1.01069	1.01707
S100a7a	0.996497	3.04469	6.55495	2.67942	3.10379	1.84358	4.04277	1.01707
S100a8	1.99299	0	7.64744	0	55.8683	5.53075	4.04277	53.9045
S100a9	1.99299	0	5.46246	0	26.8996	5.53075	3.03208	21.3584
Pglyrp3	0	1.0149	0	0	0	0	1.01069	0
Prr9	0	0	0	0	1.0346	0	1.01069	0
Gm9774	1.99299	1.0149	2.18498	1.78628	2.0692	4.60896	3.03208	2.03413
Sprr1a	0	0	0	0	1.0346	0	0	1.01707
Flg2	0	0	0	0	1.0346	0	0	1.01707
Flg	0.996497	0	1.09249	0.893141	1.0346	0	1.01069	2.03413
Rptn	0	0	2.18498	0.893141	1.0346	1.84358	0	0
Tchhl1	0.996497	0	3.27748	0.893141	1.0346	1.84358	0	3.0512
S100a11	9.96497	5.07449	9.83243	6.25198	7.24219	4.60896	8.08554	9.1536
C2cd4d	27.9019	28.4171	19.6649	30.3668	23.7958	33.1845	32.3421	37.6315
Oaz3	20.9264	11.1639	16.3874	25.0079	17.5882	31.3409	34.3635	18.3072
Riiad1	10.9615	6.08939	4.36997	6.25198	9.31138	11.0615	9.09623	3.0512
Selenbp2	0.996497	1.0149	1.09249	0.893141	5.17299	2.76537	1.01069	1.01707
Tmod4	14.9474	11.1639	10.9249	19.6491	17.5882	21.2012	19.2031	11.1877
Lysmd1	24.9124	20.298	32.7748	22.3285	11.3806	23.0448	24.2566	25.4267
Tnfaip8l2	19.9299	13.1937	14.2024	14.2902	13.4498	16.5922	17.1818	34.5803
Gm128	5.97898	12.1788	7.64744	16.9697	10.346	13.8269	11.1176	9.1536
Bnipl	9.96497	11.1639	7.64744	9.82455	11.3806	12.9051	14.1497	9.1536
Anxa9	19.9299	12.1788	12.0174	16.0765	15.519	20.2794	16.1711	16.2731
Ctsk	36.8704	22.3278	28.4048	37.5119	23.7958	32.2627	25.2673	23.3925
BC028528	3.98599	2.0298	3.27748	1.78628	2.0692	1.84358	1.01069	2.03413
Hist2h2ab	14.9474	12.1788	15.2949	5.35884	13.4498	3.68716	15.1604	4.06827
Hist2h3c2	6.97548	20.298	19.6649	9.82455	10.346	17.514	12.1283	10.1707
Fcgr1	25.9089	20.298	20.7573	24.1148	27.9342	18.4358	26.278	41.6997
Hjv	3.98599	5.07449	0	0.893141	0	1.84358	1.01069	3.0512
Gm16253	12.9545	9.13408	12.0174	10.7177	12.4152	5.53075	11.1176	15.256
Gm42957	6.97548	7.10428	6.55495	1.78628	2.0692	2.76537	10.1069	4.06827
Nudt17	29.8949	27.4022	22.9423	33.0462	42.4185	31.3409	30.3208	37.6315
Cd160	15.9439	19.2831	28.4048	18.756	17.5882	31.3409	22.2352	14.2389
Pdzk1	0.996497	2.0298	1.09249	0.893141	0	3.68716	1.01069	1.01707
Gja5	10.9615	13.1937	15.2949	16.9697	11.3806	6.45254	9.09623	8.13653
Gja8	1.99299	2.0298	0	0	2.0692	1.84358	0	1.01707
Gm4450	0	2.0298	1.09249	2.67942	2.0692	0.921791	1.01069	0
Hsd3b5	0	1.0149	0	0	2.0692	0	1.01069	1.01707
Hsd3b2	0	0	0	0	1.0346	1.84358	1.01069	0
Hsd3b3	0.996497	3.04469	4.36997	0	4.13839	1.84358	1.01069	2.03413
Hsd3b6	0.996497	0	0	0.893141	1.0346	0	0	1.01707
Hsd3b1	0	0	0	0.893141	1.0346	0	0	0
Hao2	0	3.04469	0	0	0	0	0	1.01707
Tbx15	14.9474	31.4618	31.6823	8.93141	35.1763	18.4358	20.2138	36.6144
Spag17	0.996497	14.2086	4.36997	7.14512	9.31138	8.29612	4.04277	15.256
Cd101	0	3.04469	1.09249	0.893141	9.31138	11.0615	8.08554	5.08533
Cd2	0	0	1.09249	0.893141	1.0346	0	0	2.03413
Mab21l3	1.99299	0	0	0	3.10379	0	0	1.01707
Ngf	1.99299	1.0149	1.09249	4.4657	1.0346	2.76537	1.01069	1.01707
Ampd1	0.996497	0	0	0.893141	0	0	0	0
Dennd2c	4.98248	4.05959	7.64744	1.78628	4.13839	6.45254	4.04277	7.11947
Atg4a-ps	1.99299	1.0149	1.09249	0	2.0692	0	0	0
Gm10964	3.98599	5.07449	2.18498	4.4657	7.24219	2.76537	4.04277	6.1024
Ap4b1	15.9439	26.3873	20.7573	18.756	23.7958	20.2794	9.09623	20.3413
Gm43064	2.98949	3.04469	1.09249	0.893141	2.0692	0	0	2.03413
Tafa3	8.96847	3.04469	5.46246	3.57256	1.0346	0	6.06415	5.08533
Ppm1j	14.9474	10.149	4.36997	14.2902	6.20759	5.53075	5.05346	8.13653
Adora3	4.98248	2.0298	5.46246	2.67942	2.0692	3.68716	1.01069	8.13653
Tmigd3	0.996497	0	2.18498	0	3.10379	0	0	1.01707
I830077J02Rik	6.97548	10.149	8.73993	6.25198	12.4152	5.53075	10.1069	17.2901
Pifo	4.98248	2.0298	2.18498	0	5.17299	5.53075	6.06415	7.11947
Chil5	15.9439	17.2533	16.3874	29.4736	40.3493	21.2012	36.3849	24.4096
Chia1	0.996497	2.0298	1.09249	0.893141	6.20759	6.45254	1.01069	3.0512
Chil3	0	0	0	0	2.0692	0	0	6.1024
Chil4	0	0	0	0	2.0692	0	0	0
Dennd2d	10.9615	8.11918	14.2024	16.0765	30.0034	16.5922	16.1711	23.3925
Cd53	13.951	19.2831	14.2024	12.504	41.3839	27.6537	32.3421	53.9045
Kcna10	1.99299	0	5.46246	1.78628	3.10379	3.68716	2.02138	1.01707
Cym	0.996497	1.0149	0	0	0	0	0	0
Prok1	0	0	0	0.893141	3.10379	0	0	0
Ubl4b	0	0	0	0	1.0346	0.921791	1.01069	0
Alx3	2.98949	4.05959	3.27748	0.893141	3.10379	1.84358	1.01069	2.03413
Gm10961	0.996497	0	0	0	0	0	1.01069	0
Eps8l3	1.99299	3.04469	4.36997	2.67942	1.0346	2.76537	3.03208	3.0512
Gstm6	9.96497	15.2235	3.27748	6.25198	11.3806	9.21791	9.09623	11.1877
Gstm2	7.97197	20.298	14.2024	8.93141	17.5882	11.0615	5.05346	13.2219
Gstm4	23.9159	31.4618	26.2198	28.5805	34.1417	23.9666	21.2245	15.256
Gnat2	7.97197	3.04469	1.09249	2.67942	8.27679	2.76537	2.02138	5.08533
Sypl2	28.8984	25.3724	27.3123	18.756	20.692	26.7319	36.3849	34.5803
Mybphl	0	1.0149	3.27748	0	2.0692	0.921791	0	1.01707
Psrc1	5.97898	6.08939	2.18498	6.25198	11.3806	10.1397	5.05346	10.1707
1700013F07Rik	7.97197	6.08939	3.27748	2.67942	5.17299	6.45254	7.07484	12.2048
Fndc7	0.996497	3.04469	0	1.78628	4.13839	0	0	0
Henmt1	11.958	5.07449	4.36997	3.57256	4.13839	8.29612	4.04277	8.13653
Slc25a54	0	0	0	0	2.0692	0	0	0
Slc25a24	11.958	21.3129	17.4799	8.93141	21.7266	19.3576	16.1711	18.3072
Col11a1	13.951	24.3575	22.9423	7.14512	19.6574	21.2012	11.1176	14.2389
Gpr88	9.96497	21.3129	15.2949	5.35884	20.692	8.29612	16.1711	13.2219
Lrrc39	15.9439	8.11918	12.0174	14.2902	17.5882	19.3576	14.1497	21.3584
Frrs1	7.97197	9.13408	8.73993	2.67942	28.9688	31.3409	7.07484	30.512
Snx7	17.9369	19.2831	10.9249	7.14512	11.3806	10.1397	8.08554	14.2389
Slc44a3	3.98599	6.08939	3.27748	3.57256	6.20759	7.37433	4.04277	4.06827
Abca4	40.8564	27.4022	14.2024	7.14512	72.4219	70.0561	7.07484	40.6827
Gm10959	0	0	0	0.893141	0	0	2.02138	0
Myoz2	0	0	1.09249	0	2.0692	0.921791	0	0
Prss12	9.96497	10.149	8.73993	5.35884	6.20759	6.45254	11.1176	15.256
Arsj	0.996497	9.13408	3.27748	1.78628	8.27679	0	1.01069	3.0512
Neurog2	6.97548	0	9.83243	4.4657	2.0692	2.76537	3.03208	5.08533
Alpk1	24.9124	23.3427	32.7748	25.9011	49.6607	38.7152	39.417	57.9728
Fam241a	22.9194	18.2682	20.7573	12.504	11.3806	18.4358	12.1283	18.3072
Enpep	28.8984	32.4767	21.8498	13.3971	21.7266	23.9666	23.2459	16.2731
Egf	9.96497	13.1937	26.2198	18.756	25.865	24.8884	23.2459	28.4779
Lrit3	1.99299	0	0	0	1.0346	3.68716	3.03208	1.01707
Rrh	18.9334	13.1937	16.3874	16.0765	17.5882	24.8884	22.2352	11.1877
Cfi	0	0	0	1.78628	1.0346	2.76537	2.02138	0
Casp6	16.9404	21.3129	14.2024	13.3971	23.7958	33.1845	17.1818	28.4779
Mcub	0	3.04469	3.27748	1.78628	3.10379	0	4.04277	3.0512
Lef1	15.9439	15.2235	12.0174	10.7177	26.8996	11.9833	13.139	30.512
Dkk2	3.98599	3.04469	2.18498	3.57256	6.20759	0.921791	3.03208	7.11947
Arhgef38	6.97548	10.149	13.1099	6.25198	6.20759	6.45254	11.1176	2.03413
Tacr3	19.9299	40.5959	28.4048	10.7177	37.2455	8.29612	4.04277	15.256
Cenpe	11.958	9.13408	8.73993	12.504	12.4152	10.1397	8.08554	13.2219
Bdh2	2.98949	4.05959	4.36997	0	4.13839	6.45254	3.03208	6.1024
Slc9b2	4.98248	17.2533	10.9249	8.03827	21.7266	17.514	10.1069	21.3584
Slc9b1	15.9439	15.2235	16.3874	19.6491	14.4844	25.8102	25.2673	17.2901
Bank1	0.996497	3.04469	2.18498	2.67942	11.3806	4.60896	4.04277	6.1024
Emcn	9.96497	13.1937	6.55495	11.6108	16.5536	15.6704	15.1604	13.2219
Ddit4l	31.8879	26.3873	14.2024	8.93141	31.0379	15.6704	9.09623	26.4437
Dapp1	13.951	21.3129	22.9423	20.5422	33.1071	28.5755	24.2566	32.5461
Gm5105	0	0	0	1.78628	2.0692	0	0	0
1110002E22Rik	5.97898	7.10428	7.64744	5.35884	8.27679	10.1397	7.07484	7.11947
Adh7	0.996497	1.0149	1.09249	0	1.0346	2.76537	0	0
Adh1	0.996497	1.0149	0	0	2.0692	2.76537	1.01069	1.01707
Stpg2	1.99299	1.0149	1.09249	0	0	0.921791	2.02138	1.01707
Gbp5	7.97197	8.11918	13.1099	14.2902	26.8996	32.2627	26.278	46.7851
Gbp2b	0	0	0	0	1.0346	1.84358	0	0
Gbp2	11.958	10.149	20.7573	14.2902	32.0725	27.6537	42.4491	47.8021
Kyat3	27.9019	20.298	15.2949	23.2217	23.7958	27.6537	18.1925	23.3925
Clca3a1	1.99299	0	2.18498	0.893141	7.24219	2.76537	0	0
Clca4a	2.98949	2.0298	1.09249	1.78628	5.17299	4.60896	2.02138	6.1024
Col24a1	4.98248	12.1788	7.64744	3.57256	7.24219	6.45254	4.04277	9.1536
Wdr63	2.98949	8.11918	7.64744	6.25198	11.3806	5.53075	3.03208	6.1024
Mcoln3	1.99299	1.0149	0	0	3.10379	11.9833	0	5.08533
Lpar3	2.98949	2.0298	7.64744	3.57256	4.13839	1.84358	1.01069	0
Spata1	13.951	10.149	21.8498	16.0765	17.5882	18.4358	17.1818	22.3755
Uox	1.99299	5.07449	6.55495	4.4657	14.4844	11.0615	10.1069	9.1536
Dnase2b	0	1.0149	0	0	1.0346	0.921791	0	0
Samd13	0.996497	0	0	0.893141	2.0692	0.921791	0	0
Ifi44	4.98248	4.05959	5.46246	7.14512	15.519	13.8269	24.2566	51.8704
Ptgfr	26.9054	47.7002	41.5147	15.1834	41.3839	30.4191	33.3528	32.5461
Gipc2	20.9264	34.5065	32.7748	42.8707	28.9688	50.6985	42.4491	42.7168
Asb17	0	1.0149	1.09249	0	3.10379	0.921791	0	1.01707
Msh4	9.96497	5.07449	4.36997	8.03827	9.31138	10.1397	8.08554	10.1707
Lhx8	0	1.0149	0	0	1.0346	0	0	0
Tnni3k	0	0	0	0.893141	0	0	0	2.03413
Lrriq3	4.98248	6.08939	15.2949	8.93141	7.24219	12.9051	10.1069	11.1877
Ptger3	16.9404	15.2235	18.5724	8.93141	28.9688	13.8269	13.139	8.13653
Cth	1.99299	4.05959	3.27748	4.4657	5.17299	11.0615	2.02138	14.2389
Rpe65	0.996497	3.04469	3.27748	2.67942	2.0692	8.29612	1.01069	2.03413
Mos	0	0	0	0.893141	0	0.921791	2.02138	0
Gm11808	7.97197	10.149	5.46246	8.03827	10.346	9.21791	6.06415	4.06827
Cyp7a1	0	0	2.18498	0.893141	1.0346	0.921791	0	0
Gdf6	0.996497	4.05959	0	0.893141	2.0692	1.84358	1.01069	3.0512
Ndufaf6	19.9299	19.2831	26.2198	23.2217	33.1071	34.1063	27.2887	23.3925
Esrp1	0	0	3.27748	0	2.0692	0.921791	1.01069	1.01707
Rad54b	5.97898	9.13408	8.73993	9.82455	6.20759	7.37433	7.07484	16.2731
Fsbp	12.9545	20.298	30.5898	16.0765	18.6228	12.9051	12.1283	11.1877
Gem	3.98599	5.07449	5.46246	3.57256	6.20759	5.53075	3.03208	5.08533
Lrrc69	5.97898	2.0298	3.27748	4.4657	2.0692	1.84358	4.04277	3.0512
Gm12353	16.9404	20.298	20.7573	24.1148	17.5882	25.8102	27.2887	22.3755
Atp6v0d2	0	0	0	0	3.10379	4.60896	1.01069	2.03413
Nkain3	31.8879	43.6406	33.8672	20.5422	34.1417	26.7319	10.1069	34.5803
Mms22l	20.9264	28.4171	16.3874	25.0079	14.4844	26.7319	27.2887	9.1536
Fhl5	2.98949	0	1.09249	2.67942	2.0692	0	1.01069	0
Gja10	0	1.0149	0	0	1.0346	0	0	0
Gabrr2	7.97197	8.11918	2.18498	6.25198	5.17299	1.84358	2.02138	4.06827
Gabrr1	2.98949	3.04469	2.18498	2.67942	6.20759	0.921791	5.05346	3.0512
Spaca1	0.996497	1.0149	0	0	1.0346	0	0	0
Cfap206	7.97197	11.1639	14.2024	4.4657	13.4498	17.514	10.1069	15.256
Ifnk	0	4.05959	2.18498	2.67942	5.17299	4.60896	5.05346	3.0512
Smim27	18.9334	13.1937	16.3874	20.5422	11.3806	20.2794	17.1818	17.2901
Tmem215	23.9159	33.4916	20.7573	10.7177	27.9342	0.921791	1.01069	15.256
Spink4	2.98949	2.0298	1.09249	0	2.0692	0.921791	1.01069	0
Aqp7	0	1.0149	0	0	1.0346	4.60896	1.01069	0
Aqp3	0	0	1.09249	0	0	0	0	1.01707
1110017D15Rik	9.96497	5.07449	14.2024	8.03827	18.6228	10.1397	6.06415	13.2219
Dnaic1	22.9194	23.3427	21.8498	20.5422	20.692	20.2794	24.2566	20.3413
Arid3c	0	2.0298	4.36997	0.893141	2.0692	0	0	0
Gm13306	0.996497	3.04469	0	0	0	0.921791	0	2.03413
4930578G10Rik	0.996497	4.05959	1.09249	0	3.10379	1.84358	0	2.03413
Gm12394	0	1.0149	1.09249	0	5.17299	0.921791	0	0
Fam205a1	3.98599	7.10428	6.55495	8.93141	18.6228	13.8269	6.06415	6.1024
1700022I11Rik	26.9054	20.298	20.7573	25.0079	32.0725	31.3409	50.5346	46.7851
Atp8b5	6.97548	6.08939	7.64744	8.03827	15.519	9.21791	2.02138	11.1877
Fam166b	16.9404	23.3427	27.3123	12.504	26.8996	18.4358	17.1818	18.3072
Cd72	6.97548	10.149	7.64744	11.6108	13.4498	9.21791	17.1818	21.3584
Sit1	0	1.0149	1.09249	0	0	0	0	1.01707
Arhgef39	19.9299	13.1937	8.73993	25.0079	9.31138	20.2794	20.2138	11.1877
Car9	16.9404	14.2086	20.7573	36.6188	12.4152	14.7487	17.1818	18.3072
Spag8	23.9159	21.3129	36.0522	32.1531	28.9688	39.637	32.3421	40.6827
Fam221b	22.9194	16.2384	17.4799	21.4354	19.6574	19.3576	19.2031	17.2901
Olfr70	1.99299	2.0298	1.09249	1.78628	5.17299	0.921791	7.07484	2.03413
Olfr71	0	0	0	0	2.0692	0	0	0
Hrct1	6.97548	8.11918	3.27748	1.78628	4.13839	3.68716	12.1283	9.1536
Spaar	10.9615	6.08939	12.0174	8.93141	8.27679	12.9051	8.08554	27.4608
Olfr156	0	1.0149	0	0.893141	0	0	0	0
Olfr157	0	1.0149	1.09249	0	0	0	0	0
Ccin	0.996497	2.0298	3.27748	1.78628	1.0346	2.76537	0	1.01707
Melk	0	1.0149	0	0	1.0346	0.921791	0	0
Polr1e	27.9019	28.4171	28.4048	31.2599	37.2455	32.2627	22.2352	30.512
Shb	17.9369	24.3575	20.7573	19.6491	11.3806	26.7319	9.09623	22.3755
Aldh1b1	18.9334	20.298	13.1099	6.25198	24.8304	13.8269	6.06415	18.3072
Igfbpl1	6.97548	3.04469	4.36997	4.4657	6.20759	0.921791	0	8.13653
Stra6l	0	3.04469	3.27748	0	0	4.60896	0	3.0512
Ccdc180	5.97898	14.2086	18.5724	5.35884	28.9688	11.0615	10.1069	23.3925
Hemgn	0	0	0	0	16.5536	1.84358	1.01069	0
Trim14	1.99299	5.07449	3.27748	6.25198	7.24219	8.29612	5.05346	7.11947
Tbc1d2	25.9089	15.2235	10.9249	11.6108	34.1417	37.7934	19.2031	30.512
Galnt12	5.97898	14.2086	5.46246	3.57256	12.4152	9.21791	4.04277	10.1707
Col15a1	7.97197	11.1639	17.4799	15.1834	20.692	11.9833	5.05346	26.4437
Cavin4	8.96847	12.1788	12.0174	7.14512	13.4498	11.0615	5.05346	8.13653
Plppr1	6.97548	17.2533	13.1099	4.4657	17.5882	2.76537	7.07484	10.1707
Acnat2	0	0	0	0	0	2.76537	0	0
Acnat1	2.98949	0	1.09249	1.78628	4.13839	6.45254	1.01069	3.0512
Baat	1.99299	1.0149	9.83243	1.78628	1.0346	5.53075	5.05346	5.08533
Aldob	10.9615	15.2235	18.5724	24.1148	13.4498	33.1845	17.1818	12.2048
Ppp3r2	7.97197	17.2533	18.5724	9.82455	13.4498	15.6704	16.1711	9.1536
Toporsl	0.996497	0	0	0	1.0346	0	2.02138	0
Olfr273	0	0	0	0	2.0692	0	0	0
Nipsnap3b	20.9264	40.5959	18.5724	29.4736	28.9688	26.7319	15.1604	31.5291
Tal2	0.996497	1.0149	5.46246	4.4657	3.10379	1.84358	0	2.03413
Actl7b	0	0	1.09249	0	0	0	0	1.01707
Actl7a	1.99299	4.05959	4.36997	4.4657	4.13839	5.53075	8.08554	4.06827
D630039A03Rik	19.9299	11.1639	18.5724	13.3971	15.519	11.9833	10.1069	17.2901
Musk	4.98248	13.1937	16.3874	1.78628	16.5536	2.76537	4.04277	7.11947
Olfr267	3.98599	8.11918	5.46246	3.57256	2.0692	1.84358	6.06415	4.06827
Ptgr1	0.996497	4.05959	5.46246	0.893141	3.10379	2.76537	1.01069	5.08533
Gng10	5.97898	8.11918	6.55495	0.893141	8.27679	5.53075	4.04277	7.11947
Shoc1	3.98599	2.0298	2.18498	1.78628	9.31138	1.84358	2.02138	1.01707
Susd1	6.97548	14.2086	12.0174	7.14512	14.4844	8.29612	8.08554	14.2389
Slc46a2	5.97898	3.04469	2.18498	4.4657	6.20759	4.60896	6.06415	4.06827
Mup7	0	0	0	0	0	1.84358	0	0
Mup15	0	0	0	0	0	1.84358	1.01069	0
Mup16	0	0	0	0.893141	0	2.76537	1.01069	0
Mup17	0	0	0	1.78628	0	2.76537	1.01069	0
Mup3	0	0	0	0.893141	0	3.68716	0	0
Mup21	0	0	0	0	2.0692	0	0	0
Rnf183	2.98949	1.0149	1.09249	1.78628	3.10379	1.84358	4.04277	4.06827
Bspry	35.8739	27.4022	18.5724	40.1913	30.0034	29.4973	36.3849	19.3243
4933430I17Rik	1.99299	1.0149	3.27748	1.78628	6.20759	5.53075	3.03208	2.03413
Ambp	0	0	0	1.78628	2.0692	4.60896	2.02138	0
Kif12	0.996497	2.0298	0	0	3.10379	0	1.01069	2.03413
Orm1	0	0	1.09249	1.78628	1.0346	1.84358	2.02138	1.01707
Orm3	0	3.04469	0	0	2.0692	4.60896	0	1.01707
Orm2	4.98248	3.04469	7.64744	3.57256	4.13839	10.1397	3.03208	8.13653
Gm11213	1.99299	2.0298	0	0	1.0346	2.76537	0	1.01707
Tex48	0.996497	0	3.27748	0	1.0346	2.76537	0	1.01707
Tnfsf15	0	0	1.09249	0	1.0346	0	0	1.01707
Tnfsf8	0	1.0149	1.09249	1.78628	7.24219	7.37433	6.06415	14.2389
Aldoart1	0.996497	3.04469	0	3.57256	2.0692	0.921791	1.01069	0
Rasef	1.99299	2.0298	0	0.893141	5.17299	0.921791	0	0
Tyrp1	0.996497	2.0298	4.36997	0.893141	1.0346	0.921791	5.05346	0
Ccdc171	32.8844	32.4767	31.6823	30.3668	46.5569	38.7152	20.2138	38.6485
C87499	0	0	0	0	1.0346	0.921791	0	0
Ifna2	0.996497	0	0	0	1.0346	0	0	0
Ifnab	0.996497	1.0149	0	0	0	0	0	0
Gm26566	9.96497	5.07449	3.27748	5.35884	3.10379	3.68716	5.05346	6.1024
Cdkn2b	2.98949	7.10428	5.46246	0.893141	4.13839	5.53075	7.07484	4.06827
Dmrta1	2.98949	6.08939	6.55495	2.67942	8.27679	4.60896	4.04277	2.03413
Gm12666	0.996497	0	1.09249	1.78628	0	0	0	0
Tusc1	9.96497	15.2235	25.1273	8.93141	14.4844	10.1397	12.1283	13.2219
Lrrc19	2.98949	9.13408	18.5724	16.9697	20.692	15.6704	17.1818	10.1707
Eqtn	3.98599	11.1639	10.9249	8.93141	4.13839	12.9051	2.02138	7.11947
Fggy	15.9439	19.2831	20.7573	12.504	26.8996	20.2794	10.1069	19.3243
Cyp2j13	1.99299	0	0	0.893141	4.13839	0.921791	1.01069	3.0512
Cyp2j12	12.9545	17.2533	13.1099	8.03827	18.6228	10.1397	11.1176	15.256
Cyp2j8	1.99299	1.0149	0	0	1.0346	0.921791	0	0
Cyp2j5	0	0	0	0.893141	0	1.84358	0	0
Gm12695	0.996497	0	3.27748	0.893141	2.0692	0	0	1.01707
L1td1	2.98949	1.0149	3.27748	0.893141	10.346	2.76537	2.02138	1.01707
Angptl3	26.9054	32.4767	30.5898	32.1531	33.1071	47.0113	34.3635	39.6656
Gm12689	2.98949	7.10428	3.27748	5.35884	2.0692	3.68716	2.02138	6.1024
Foxd3	0	0	0	0	1.0346	0	0	1.01707
Itgb3bp	26.9054	31.4618	28.4048	38.405	35.1763	31.3409	23.2459	43.7339
Efcab7	12.9545	22.3278	15.2949	19.6491	23.7958	14.7487	17.1818	14.2389
Ube2u	0.996497	1.0149	5.46246	0	0	0	0	3.0512
B020004J07Rik	0	0	0	0	1.0346	0.921791	0	1.01707
Gm12800	0	0	0	0	2.0692	0	0	0
Gm12794	0	0	0	0.893141	1.0346	0	0	0
Tctex1d1	1.99299	2.0298	0	0.893141	1.0346	0	5.05346	4.06827
Insl5	0.996497	1.0149	0	2.67942	1.0346	5.53075	2.02138	4.06827
4921539E11Rik	0.996497	1.0149	0	0.893141	3.10379	2.76537	0	1.01707
C8b	0.996497	0	1.09249	1.78628	1.0346	0.921791	2.02138	1.01707
C8a	0.996497	2.0298	1.09249	0	1.0346	3.68716	0	0
Fyb2	13.951	8.11918	17.4799	13.3971	13.4498	13.8269	13.139	9.1536
Gm12728	0.996497	1.0149	0	0	2.0692	0.921791	0	2.03413
Pcsk9	7.97197	3.04469	6.55495	8.03827	10.346	17.514	13.139	10.1707
Lexm	0	0	1.09249	0	0	0.921791	1.01069	0
Ttc22	6.97548	9.13408	4.36997	5.35884	6.20759	9.21791	6.06415	9.1536
Mroh7	7.97197	9.13408	9.83243	4.4657	12.4152	11.9833	6.06415	13.2219
Fam151a	0.996497	0	2.18498	0	2.0692	0.921791	3.03208	3.0512
Cyb5rl	22.9194	30.4469	19.6649	19.6491	32.0725	23.9666	18.1925	25.4267
Ldlrad1	0.996497	2.0298	1.09249	0.893141	5.17299	1.84358	2.02138	0
Hspb11	7.97197	9.13408	13.1099	15.1834	5.17299	7.37433	20.2138	5.08533
Dio1	0.996497	0	0	2.67942	0	0	0	0
Glis1	0.996497	7.10428	2.18498	0	6.20759	5.53075	3.03208	1.01707
Dmrtb1	5.97898	4.05959	2.18498	1.78628	1.0346	2.76537	0	1.01707
Slc1a7	1.99299	0	0	0	0	0.921791	1.01069	0
Podn	7.97197	8.11918	9.83243	8.93141	11.3806	6.45254	11.1176	19.3243
Zyg11a	0	3.04469	2.18498	1.78628	0	0	1.01069	0
Gpx7	19.9299	15.2235	16.3874	13.3971	15.519	18.4358	18.1925	10.1707
Orc1	24.9124	30.4469	26.2198	33.0462	44.4877	36.8716	40.4277	29.4949
Rab3b	23.9159	27.4022	18.5724	18.756	21.7266	20.2794	18.1925	23.3925
Calr4	9.96497	11.1639	12.0174	16.9697	10.346	3.68716	14.1497	6.1024
Cdkn2c	36.8704	21.3129	37.1447	27.6874	34.1417	53.4639	36.3849	38.6485
Dmrta2	0.996497	0	0	1.78628	0	2.76537	4.04277	2.03413
Agbl4	26.9054	32.4767	15.2949	8.93141	24.8304	16.5922	19.2031	25.4267
Bend5	12.9545	13.1937	10.9249	8.03827	22.7612	11.0615	12.1283	13.2219
Spata6	23.9159	32.4767	30.5898	20.5422	41.3839	38.7152	18.1925	42.7168
Skint3	0	0	0	0	1.0346	0	1.01069	3.0512
Skint5	0	1.0149	0	0	2.0692	0	0	0
Gm12830	0.996497	0	0	0	2.0692	0	0	0
Foxd2	2.98949	11.1639	7.64744	0.893141	6.20759	3.68716	4.04277	4.06827
Pdzk1ip1	1.99299	2.0298	2.18498	1.78628	1.0346	0	2.02138	0
Cyp4a12a	0	0	0	0	2.0692	0	0	0
Cyp4a12b	0.996497	0	0	0	0	0.921791	0	1.01707
Cyp4a10	0	0	0	1.78628	1.0346	0	0	1.01707
Cyp4b1	0	0	2.18498	0	0	0	0	0
Tex38	0	1.0149	2.18498	0	0	0	2.02138	1.01707
Kncn	0	0	0	0.893141	0	0	0	2.03413
Dmbx1	10.9615	11.1639	5.46246	7.14512	13.4498	12.9051	7.07484	11.1877
Tspan1	13.951	18.2682	9.83243	21.4354	14.4844	10.1397	19.2031	15.256
1700042G07Rik	2.98949	0	0	0	0	0.921791	7.07484	3.0512
Mutyh	27.9019	27.4022	24.0348	43.7639	23.7958	47.9331	36.3849	16.2731
Hpdl	14.9474	15.2235	12.0174	23.2217	13.4498	18.4358	13.139	14.2389
Ptch2	16.9404	14.2086	19.6649	14.2902	15.519	19.3576	22.2352	15.256
Btbd19	26.9054	35.5214	28.4048	25.9011	33.1071	22.123	29.3101	31.5291
Tctex1d4	1.99299	6.08939	8.73993	5.35884	4.13839	3.68716	5.05346	6.1024
Kif2c	0.996497	0	3.27748	0.893141	5.17299	0.921791	0	0
Armh1	0.996497	1.0149	2.18498	0	2.0692	1.84358	1.01069	1.01707
Tmem53	8.96847	10.149	10.9249	3.57256	9.31138	10.1397	8.08554	13.2219
Ccdc24	9.96497	12.1788	15.2949	13.3971	17.5882	12.9051	19.2031	14.2389
Artn	3.98599	6.08939	3.27748	5.35884	8.27679	3.68716	4.04277	4.06827
Cdc20	24.9124	23.3427	18.5724	19.6491	19.6574	22.123	21.2245	15.256
Mpl	0	3.04469	0	0.893141	3.10379	0	0	0
2610528J11Rik	0	1.0149	0	0.893141	1.0346	0	0	0
Cfap57	8.96847	6.08939	8.73993	4.4657	9.31138	7.37433	8.08554	8.13653
Olfr62	0	0	0	0	2.0692	0	0	0
Olfr1342	0	0	0	0	2.0692	0.921791	0	0
Olfr1341	0	0	0	0	1.0346	0.921791	0	0
Lao1	0	0	0	0	0	2.76537	2.02138	1.01707
Ermap	6.97548	5.07449	3.27748	1.78628	16.5536	4.60896	1.01069	9.1536
Tmem269	1.99299	5.07449	3.27748	2.67942	8.27679	5.53075	7.07484	5.08533
Cldn19	9.96497	5.07449	4.36997	6.25198	11.3806	7.37433	6.06415	9.1536
Zmynd12	0.996497	0	4.36997	1.78628	3.10379	8.29612	2.02138	2.03413
Guca2a	0.996497	0	0	0	0	0.921791	0	0
Edn2	0.996497	0	1.09249	0	0	0	0	0
Foxo6	6.97548	11.1639	9.83243	5.35884	11.3806	5.53075	2.02138	9.1536
Slfnl1	6.97548	7.10428	8.73993	10.7177	8.27679	10.1397	6.06415	6.1024
Gm8439	9.96497	5.07449	4.36997	7.14512	6.20759	8.29612	18.1925	3.0512
Cited4	14.9474	21.3129	20.7573	41.0845	28.9688	20.2794	30.3208	27.4608
Zfp69	25.9089	18.2682	13.1099	13.3971	18.6228	12.9051	15.1604	15.256
Tmco2	0	0	0	0	0	0	1.01069	1.01707
Mfsd2a	31.8879	32.4767	21.8498	34.8325	19.6574	36.8716	29.3101	27.4608
Bmp8b	12.9545	7.10428	10.9249	8.03827	9.31138	14.7487	7.07484	8.13653
Oxct2b	0.996497	2.0298	0	0.893141	1.0346	0	1.01069	1.01707
Nt5c1a	31.8879	38.5661	22.9423	37.5119	33.1071	35.9499	27.2887	39.6656
Heyl	29.8949	29.432	21.8498	15.1834	20.692	20.2794	10.1069	17.2901
Bmp8a	2.98949	2.0298	2.18498	6.25198	2.0692	2.76537	4.04277	3.0512
Rhbdl2	6.97548	5.07449	6.55495	3.57256	6.20759	4.60896	14.1497	4.06827
Pou3f1	39.8599	36.5363	24.0348	22.3285	55.8683	33.1845	20.2138	40.6827
Fhl3	3.98599	4.05959	3.27748	0	5.17299	0.921791	3.03208	4.06827
Cdca8	2.98949	2.0298	5.46246	5.35884	5.17299	1.84358	6.06415	4.06827
Rspo1	4.98248	8.11918	6.55495	2.67942	4.13839	1.84358	1.01069	4.06827
Dnali1	31.8879	33.4916	25.1273	20.5422	46.5569	26.7319	30.3208	22.3755
Zc3h12a	11.958	8.11918	5.46246	14.2902	10.346	11.9833	13.139	11.1877
Csf3r	13.951	12.1788	9.83243	8.03827	30.0034	38.7152	25.2673	64.0752
Lsm10	26.9054	21.3129	21.8498	16.0765	17.5882	16.5922	22.2352	25.4267
Eva1b	14.9474	11.1639	14.2024	12.504	12.4152	14.7487	18.1925	10.1707
Sh3d21	11.958	20.298	17.4799	13.3971	15.519	23.0448	14.1497	17.2901
Tekt2	10.9615	11.1639	14.2024	10.7177	17.5882	6.45254	6.06415	16.2731
Clspn	4.98248	5.07449	3.27748	1.78628	5.17299	1.84358	1.01069	1.01707
Tfap2e	2.98949	3.04469	2.18498	7.14512	5.17299	5.53075	2.02138	2.03413
Tmem35b	25.9089	22.3278	22.9423	18.756	30.0034	30.4191	21.2245	25.4267
Gja4	9.96497	17.2533	6.55495	14.2902	7.24219	8.29612	6.06415	9.1536
Gjb3	1.99299	3.04469	1.09249	2.67942	2.0692	4.60896	1.01069	3.0512
Gjb4	0	1.0149	0	0	1.0346	0.921791	0	0
Gjb5	0	0	0	0	1.0346	1.84358	1.01069	0
CK137956	0	6.08939	0	0	1.0346	1.84358	1.01069	2.03413
Hmgb4	0.996497	1.0149	2.18498	0.893141	1.0346	3.68716	0	1.01707
Tlr12	1.99299	3.04469	5.46246	2.67942	5.17299	5.53075	3.03208	4.06827
A3galt2	37.8669	30.4469	19.6649	19.6491	24.8304	29.4973	56.5988	39.6656
Tmem54	0.996497	1.0149	1.09249	2.67942	1.0346	1.84358	0	1.01707
Sync	15.9439	17.2533	8.73993	13.3971	14.4844	13.8269	15.1604	10.1707
Zbtb8b	21.9229	23.3427	17.4799	12.504	19.6574	18.4358	18.1925	21.3584
Tssk3	3.98599	7.10428	2.18498	0.893141	2.0692	5.53075	5.05346	2.03413
Fam229a	0	1.0149	0	0	0	0.921791	1.01069	1.01707
Lck	3.98599	9.13408	5.46246	5.35884	6.20759	4.60896	4.04277	10.1707
Fam167b	1.99299	1.0149	0	0	3.10379	0	2.02138	0
Tmem39b	25.9089	22.3278	24.0348	30.3668	19.6574	24.8884	20.2138	12.2048
Spocd1	2.98949	1.0149	3.27748	0.893141	1.0346	0.921791	1.01069	2.03413
Hcrtr1	6.97548	13.1937	1.09249	0	9.31138	0.921791	1.01069	1.01707
Ldc1	3.98599	4.05959	0	0	6.20759	5.53075	0	5.08533
Matn1	0.996497	1.0149	1.09249	0	4.13839	0	0	1.01707
Oprd1	28.8984	30.4469	15.2949	16.0765	30.0034	15.6704	11.1176	23.3925
Rab42	3.98599	11.1639	6.55495	6.25198	10.346	7.37433	4.04277	7.11947
Ptafr	10.9615	6.08939	15.2949	5.35884	21.7266	24.8884	9.09623	35.5973
Smpdl3b	0.996497	4.05959	8.73993	8.03827	5.17299	7.37433	6.06415	7.11947
Themis2	11.958	10.149	13.1099	4.4657	12.4152	13.8269	8.08554	32.5461
Fgr	0.996497	0	1.09249	0.893141	6.20759	2.76537	0	17.2901
Gpr3	23.9159	28.4171	37.1447	16.9697	28.9688	13.8269	31.3315	28.4779
Cd164l2	1.99299	5.07449	5.46246	6.25198	3.10379	5.53075	8.08554	7.11947
Map3k6	24.9124	22.3278	26.2198	20.5422	24.8304	16.5922	53.5667	54.9216
Sytl1	6.97548	6.08939	5.46246	6.25198	8.27679	3.68716	12.1283	7.11947
Tent5b	6.97548	8.11918	4.36997	7.14512	6.20759	7.37433	6.06415	4.06827
Kdf1	11.958	13.1937	9.83243	12.504	10.346	6.45254	17.1818	7.11947
Nr0b2	1.99299	2.0298	5.46246	10.7177	3.10379	5.53075	4.04277	1.01707
Sfn	21.9229	13.1937	20.7573	21.4354	16.5536	14.7487	15.1604	23.3925
Lin28a	0	0	0	0	0	0	0	2.03413
Crybg2	0	1.0149	3.27748	1.78628	3.10379	0	6.06415	4.06827
Cd52	0.996497	3.04469	3.27748	2.67942	15.519	21.2012	10.1069	32.5461
Gm7534	0	0	0	0.893141	1.0346	0	0	0
Catsper4	0.996497	0	1.09249	0	1.0346	0.921791	2.02138	0
Cnksr1	0.996497	1.0149	1.09249	0.893141	3.10379	0	0	1.01707
Zfp593	9.96497	4.05959	6.55495	7.14512	4.13839	2.76537	7.07484	4.06827
E130218I03Rik	2.98949	3.04469	3.27748	0	1.0346	0.921791	5.05346	1.01707
Gm30191	0	2.0298	3.27748	2.67942	1.0346	1.84358	2.02138	1.01707
Grrp1	21.9229	10.149	9.83243	11.6108	22.7612	19.3576	38.4063	21.3584
Trim63	0.996497	0	4.36997	0.893141	0	0	0	6.1024
Slc30a2	3.98599	12.1788	7.64744	7.14512	10.346	6.45254	6.06415	13.2219
Aunip	4.98248	3.04469	6.55495	6.25198	2.0692	6.45254	9.09623	8.13653
Rhd	2.98949	4.05959	3.27748	3.57256	0	5.53075	5.05346	4.06827
Runx3	0.996497	0	0	0	2.0692	0	4.04277	3.0512
Ncmap	5.97898	7.10428	9.83243	7.14512	12.4152	15.6704	2.02138	9.1536
Stpg1	6.97548	6.08939	6.55495	1.78628	11.3806	7.37433	4.04277	8.13653
Grhl3	0.996497	0	0	0	3.10379	0	0	2.03413
Ifnlr1	4.98248	3.04469	0	3.57256	6.20759	6.45254	1.01069	10.1707
Il22ra1	0.996497	0	1.09249	0	1.0346	0	1.01069	2.03413
Myom3	2.98949	4.05959	2.18498	1.78628	7.24219	7.37433	1.01069	1.01707
Cnr2	0.996497	0	2.18498	0.893141	5.17299	2.76537	6.06415	10.1707
E2f2	13.951	5.07449	7.64744	5.35884	14.4844	9.21791	3.03208	10.1707
Tcea3	1.99299	2.0298	2.18498	2.67942	7.24219	3.68716	2.02138	3.0512
Htr1d	12.9545	15.2235	8.73993	4.4657	15.519	9.21791	5.05346	7.11947
Lactbl1	0	0	2.18498	0.893141	0	0	0	3.0512
Ldlrad2	2.98949	3.04469	6.55495	4.4657	7.24219	3.68716	1.01069	4.06827
Alpl	24.9124	39.581	36.0522	17.8628	42.4185	35.9499	24.2566	24.4096
Cda	5.97898	8.11918	13.1099	12.504	9.31138	7.37433	8.08554	14.2389
Ubxn10	32.8844	27.4022	28.4048	14.2902	49.6607	32.2627	18.1925	40.6827
Pla2g2c	0.996497	2.0298	2.18498	0.893141	2.0692	0	1.01069	5.08533
Pla2g2f	6.97548	7.10428	4.36997	5.35884	9.31138	0.921791	3.03208	3.0512
Pla2g2d	0	1.0149	0	0	3.10379	1.84358	1.01069	0
Pla2g5	21.9229	18.2682	30.5898	16.9697	19.6574	37.7934	25.2673	32.5461
Pla2g2e	0.996497	0	0	0	1.0346	0	0	0
Tmco4	13.951	9.13408	13.1099	9.82455	13.4498	13.8269	10.1069	18.3072
Htr6	6.97548	8.11918	5.46246	4.4657	1.0346	5.53075	3.03208	6.1024
Gm21969	0.996497	2.0298	2.18498	0.893141	1.0346	0.921791	2.02138	4.06827
Pax7	5.97898	12.1788	2.18498	4.4657	13.4498	3.68716	0	1.01707
Padi4	0.996497	1.0149	0	0	3.10379	0	1.01069	0
Padi3	0.996497	0	0	0	1.0346	0	0	0
Padi1	0	0	1.09249	0.893141	1.0346	0	0	0
Mfap2	23.9159	24.3575	36.0522	26.7942	37.2455	22.123	29.3101	29.4949
Spata21	9.96497	3.04469	2.18498	8.03827	3.10379	7.37433	11.1176	9.1536
Cplane2	19.9299	26.3873	19.6649	28.5805	17.5882	13.8269	32.3421	24.4096
Epha2	11.958	9.13408	5.46246	16.0765	16.5536	11.9833	25.2673	18.3072
Fam131c	24.9124	24.3575	16.3874	24.1148	16.5536	18.4358	15.1604	16.2731
Clcnka	0.996497	1.0149	0	0	1.0346	0	1.01069	1.01707
Hspb7	3.98599	1.0149	0	1.78628	1.0346	0	1.01069	0
Srarp	8.96847	4.05959	3.27748	9.82455	5.17299	11.9833	11.1176	16.2731
Fblim1	7.97197	12.1788	9.83243	4.4657	20.692	20.2794	17.1818	24.4096
Tmem82	5.97898	5.07449	6.55495	3.57256	10.346	8.29612	3.03208	10.1707
Agmat	0	0	1.09249	0.893141	3.10379	1.84358	2.02138	8.13653
Cela2a	0.996497	0	1.09249	0.893141	1.0346	0	0	1.01707
Fhad1	19.9299	26.3873	17.4799	8.93141	41.3839	41.4806	5.05346	33.5632
6330411D24Rik	23.9159	36.5363	24.0348	18.756	17.5882	18.4358	34.3635	19.3243
Pramel1	0	0	1.09249	0	0	0.921791	0	0
1700012P22Rik	0	0	0	0	0	0	1.01069	1.01707
Tnfrsf1b	15.9439	15.2235	19.6649	11.6108	28.9688	17.514	22.2352	49.8363
Tnfrsf8	2.98949	3.04469	3.27748	2.67942	3.10379	0	0	1.01707
Zfp990	0	0	1.09249	0	1.0346	0	0	1.01707
Gm13212	1.99299	1.0149	2.18498	0	3.10379	0.921791	1.01069	3.0512
Zfp600	0	1.0149	0	0	2.0692	0	0	1.01707
Zfp992	2.98949	11.1639	6.55495	6.25198	19.6574	12.9051	8.08554	17.2901
Zfp981	0	0	2.18498	0	2.0692	0	2.02138	3.0512
Zfp993	1.99299	0	1.09249	0	2.0692	3.68716	1.01069	1.01707
Zfp991	6.97548	12.1788	17.4799	16.0765	18.6228	11.0615	11.1176	13.2219
Zfp988	0.996497	0	0	0	1.0346	1.84358	0	1.01707
Zfp982	18.9334	13.1937	26.2198	18.756	16.5536	23.9666	15.1604	17.2901
Zfp985	0	1.0149	0	0	0	0	1.01069	0
Zfp984	15.9439	30.4469	17.4799	38.405	43.4531	35.9499	15.1604	36.6144
Nppb	0.996497	1.0149	1.09249	0	0	0.921791	0	1.01707
Nppa	4.98248	1.0149	1.09249	1.78628	2.0692	3.68716	1.01069	1.01707
Draxin	3.98599	7.10428	8.73993	4.4657	8.27679	3.68716	5.05346	7.11947
Angptl7	13.951	12.1788	18.5724	23.2217	21.7266	20.2794	21.2245	24.4096
Masp2	23.9159	10.149	25.1273	26.7942	17.5882	28.5755	26.278	31.5291
Gm572	2.98949	0	0	0	0	0	0	1.01707
Cort	2.98949	1.0149	3.27748	1.78628	2.0692	4.60896	4.04277	3.0512
Cenps	18.9334	12.1788	22.9423	15.1834	16.5536	22.123	15.1604	11.1877
Rbp7	0.996497	1.0149	1.09249	0	0	1.84358	1.01069	4.06827
Tmem274	7.97197	5.07449	2.18498	8.03827	10.346	3.68716	3.03208	12.2048
Slc2a5	7.97197	8.11918	3.27748	5.35884	12.4152	5.53075	4.04277	8.13653
Tnfrsf9	0.996497	3.04469	0	4.4657	2.0692	0.921791	5.05346	2.03413
Uts2	4.98248	6.08939	4.36997	1.78628	10.346	6.45254	7.07484	5.08533
Gm13090	30.8914	24.3575	20.7573	33.9393	24.8304	29.4973	20.2138	24.4096
Tas1r1	29.8949	31.4618	40.4222	27.6874	46.5569	25.8102	24.2566	25.4267
Tnfrsf25	9.96497	3.04469	5.46246	4.4657	1.0346	4.60896	4.04277	8.13653
Rnf207	19.9299	13.1937	15.2949	14.2902	15.519	11.0615	12.1283	13.2219
Ccdc27	3.98599	7.10428	3.27748	4.4657	4.13839	4.60896	7.07484	14.2389
Megf6	21.9229	17.2533	16.3874	14.2902	22.7612	18.4358	19.2031	27.4608
Arhgef16	6.97548	3.04469	7.64744	2.67942	5.17299	5.53075	2.02138	5.08533
Ttc34	16.9404	16.2384	15.2949	14.2902	25.865	14.7487	16.1711	22.3755
Tnfrsf14	3.98599	3.04469	4.36997	1.78628	2.0692	1.84358	4.04277	7.11947
Hes5	38.8634	38.5661	19.6649	28.5805	32.0725	23.9666	20.2138	32.5461
Tmem52	6.97548	3.04469	4.36997	8.93141	5.17299	10.1397	4.04277	9.1536
Gm10563	6.97548	5.07449	10.9249	6.25198	16.5536	14.7487	11.1176	8.13653
Ankrd65	0.996497	0	0	0	2.0692	0.921791	0	0
Tnfrsf4	8.96847	4.05959	6.55495	15.1834	12.4152	13.8269	13.139	11.1877
Ttll10	1.99299	5.07449	2.18498	1.78628	5.17299	0.921791	1.01069	5.08533
Rnf223	17.9369	7.10428	8.73993	8.03827	9.31138	5.53075	14.1497	7.11947
Isg15	9.96497	21.3129	10.9249	17.8628	44.4877	28.5755	42.4491	54.9216
Samd11	11.958	8.11918	12.0174	23.2217	19.6574	14.7487	16.1711	14.2389
Cdk6	17.9369	35.5214	20.7573	16.0765	34.1417	36.8716	16.1711	51.8704
Tmbim7	0.996497	0	0	0	3.10379	0	0	1.01707
Lrrd1	2.98949	6.08939	5.46246	3.57256	3.10379	4.60896	4.04277	5.08533
Mterf1b	13.951	18.2682	12.0174	25.0079	16.5536	23.0448	27.2887	23.3925
1700015F17Rik	0.996497	0	0	0	4.13839	0.921791	0	0
Steap1	8.96847	11.1639	2.18498	0.893141	17.5882	33.1845	0	6.1024
Zfp804b	8.96847	36.5363	4.36997	3.57256	17.5882	4.60896	1.01069	7.11947
Tex47	0.996497	3.04469	2.18498	0.893141	4.13839	1.84358	0	1.01707
Steap4	3.98599	13.1937	3.27748	0.893141	10.346	14.7487	10.1069	42.7168
Dbf4	11.958	14.2086	19.6649	15.1834	19.6574	12.9051	20.2138	11.1877
Abcb1b	13.951	12.1788	14.2024	8.93141	19.6574	8.29612	14.1497	28.4779
Abcb4	10.9615	17.2533	14.2024	16.9697	19.6574	26.7319	10.1069	7.11947
Gm21149	0	2.0298	0	0	0	0.921791	1.01069	0
Gm21190	0	1.0149	0	0	1.0346	0	0	0
Gm21083	0	0	0	0	0	0	0	2.03413
Hgf	3.98599	4.05959	5.46246	1.78628	7.24219	8.29612	1.01069	7.11947
Speer4f2	0	1.0149	0	0	0	0.921791	0	0
Cd36	1.99299	7.10428	2.18498	0.893141	5.17299	3.68716	0	2.03413
Ccdc146	12.9545	10.149	16.3874	8.93141	30.0034	17.514	10.1069	22.3755
Fbxl13	5.97898	6.08939	7.64744	5.35884	13.4498	7.37433	5.05346	10.1707
Lrrc17	0	6.08939	3.27748	0.893141	4.13839	3.68716	2.02138	1.01707
Slc26a5	0	0	0	0	2.0692	1.84358	0	1.01707
Atg9b	35.8739	39.581	16.3874	22.3285	38.2801	16.5922	13.139	29.4949
Gbx1	3.98599	5.07449	3.27748	3.57256	6.20759	3.68716	7.07484	6.1024
Asb10	0.996497	3.04469	1.09249	0	2.0692	0.921791	0	2.03413
Iqca1l	0	3.04469	0	0	0	0	0	0
Wdr86	37.8669	17.2533	13.1099	6.25198	35.1763	86.6484	14.1497	64.0752
Crygn	2.98949	6.08939	1.09249	0.893141	7.24219	3.68716	0	3.0512
Galntl5	0	0	0	0	1.0346	0	1.01069	0
Cct8l1	2.98949	2.0298	2.18498	2.67942	2.0692	0.921791	3.03208	4.06827
Gm21663	3.98599	7.10428	3.27748	1.78628	1.0346	3.68716	1.01069	3.0512
Gm21671	4.98248	16.2384	8.73993	3.57256	15.519	18.4358	7.07484	15.256
Gm21680	4.98248	11.1639	3.27748	3.57256	10.346	5.53075	7.07484	4.06827
Gm21698	0.996497	1.0149	1.09249	0	1.0346	1.84358	1.01069	3.0512
Gm1979	3.98599	5.07449	4.36997	2.67942	10.346	9.21791	2.02138	7.11947
Gm5862	0.996497	6.08939	9.83243	0.893141	10.346	6.45254	4.04277	6.1024
Speer4a	9.96497	27.4022	21.8498	9.82455	22.7612	23.0448	12.1283	19.3243
Gm7347	0.996497	5.07449	4.36997	1.78628	7.24219	7.37433	6.06415	10.1707
Gm10471	5.97898	6.08939	10.9249	7.14512	10.346	10.1397	4.04277	8.13653
Gm10220	1.99299	1.0149	2.18498	0	5.17299	2.76537	0	4.06827
Gm7361	1.99299	8.11918	4.36997	1.78628	13.4498	0.921791	1.01069	5.08533
3110082J24Rik	11.958	5.07449	18.5724	13.3971	7.24219	11.0615	13.139	3.0512
Adgrf3	0	1.0149	3.27748	3.57256	2.0692	4.60896	1.01069	2.03413
Drc1	14.9474	14.2086	12.0174	13.3971	17.5882	11.0615	13.139	20.3413
Otof	30.8914	15.2235	17.4799	23.2217	31.0379	20.2794	16.1711	18.3072
1700001C02Rik	0.996497	2.0298	0	3.57256	3.10379	3.68716	1.01069	0
Cenpa	5.97898	8.11918	4.36997	9.82455	8.27679	10.1397	1.01069	12.2048
Tcf23	3.98599	6.08939	12.0174	9.82455	1.0346	10.1397	11.1176	7.11947
Slc30a3	17.9369	21.3129	6.55495	4.4657	19.6574	3.68716	8.08554	6.1024
Gm29609	5.97898	7.10428	8.73993	15.1834	14.4844	11.9833	11.1176	12.2048
Gckr	3.98599	4.05959	6.55495	6.25198	3.10379	8.29612	8.08554	8.13653
4930548H24Rik	0	0	0	0.893141	1.0346	0	0	0
Rbks	22.9194	20.298	18.5724	18.756	20.692	35.0281	22.2352	30.512
Plb1	1.99299	10.149	6.55495	3.57256	2.0692	5.53075	1.01069	1.01707
Spon2	5.97898	4.05959	4.36997	0	4.13839	0.921791	0	3.0512
Gm9903	13.951	7.10428	13.1099	8.93141	10.346	6.45254	17.1818	9.1536
Tacc3	27.9019	24.3575	16.3874	12.504	22.7612	22.123	13.139	17.2901
Poln	8.96847	4.05959	9.83243	15.1834	12.4152	14.7487	6.06415	8.13653
Cfap99	20.9264	12.1788	20.7573	18.756	20.692	21.2012	14.1497	16.2731
Sh3bp2	21.9229	20.298	9.83243	8.93141	28.9688	20.2794	15.1604	36.6144
Msantd1	15.9439	18.2682	18.5724	14.2902	13.4498	16.5922	16.1711	19.3243
Hgfac	0	0	2.18498	1.78628	0	0	0	0
Cpz	0	2.0298	3.27748	0	1.0346	1.84358	1.01069	3.0512
Sh3tc1	1.99299	9.13408	5.46246	8.03827	6.20759	10.1397	10.1069	22.3755
Psapl1	0	3.04469	2.18498	0.893141	1.0346	0.921791	1.01069	2.03413
Stk32b	15.9439	18.2682	9.83243	9.82455	14.4844	7.37433	0	8.13653
Cytl1	0.996497	1.0149	0	0	1.0346	4.60896	6.06415	2.03413
Drd5	9.96497	13.1937	9.83243	1.78628	11.3806	5.53075	2.02138	11.1877
Slc2a9	17.9369	19.2831	25.1273	20.5422	24.8304	28.5755	22.2352	20.3413
Clnk	7.97197	7.10428	6.55495	3.57256	2.0692	5.53075	1.01069	6.1024
C1qtnf7	9.96497	14.2086	19.6649	2.67942	6.20759	8.29612	13.139	11.1877
Bst1	0.996497	2.0298	0	0.893141	1.0346	0	1.01069	7.11947
Fgfbp1	17.9369	34.5065	26.2198	8.03827	28.9688	19.3576	10.1069	26.4437
Clrn2	0	2.0298	0	0	0	0.921791	1.01069	1.01707
Ncapg	6.97548	8.11918	5.46246	4.4657	8.27679	8.29612	6.06415	3.0512
Pi4k2b	12.9545	25.3724	17.4799	15.1834	14.4844	20.2794	17.1818	19.3243
Slc34a2	0	1.0149	1.09249	0	1.0346	0.921791	1.01069	0
Cckar	4.98248	4.05959	0	0	6.20759	0.921791	0	0
G6pd2	0	0	0	0	0	0.921791	0	1.01707
Dthd1	2.98949	4.05959	8.73993	1.78628	7.24219	5.53075	5.05346	13.2219
Tlr1	0	3.04469	5.46246	7.14512	9.31138	12.9051	4.04277	13.2219
Tlr6	0.996497	2.0298	4.36997	2.67942	4.13839	6.45254	2.02138	14.2389
Fam114a1	20.9264	22.3278	17.4799	11.6108	36.2109	27.6537	29.3101	41.6997
Tmem156	0	2.0298	1.09249	0	2.0692	0.921791	0	2.03413
Klb	12.9545	23.3427	12.0174	12.504	14.4844	22.123	14.1497	12.2048
Rhoh	4.98248	7.10428	5.46246	3.57256	22.7612	13.8269	7.07484	18.3072
Chrna9	0.996497	1.0149	0	0	0	0	0	0
9130230L23Rik	0	0	0	0	0	0.921791	1.01069	1.01707
Nsun7	38.8634	31.4618	24.0348	16.9697	50.6953	30.4191	18.1925	31.5291
Phox2b	19.9299	6.08939	0	0	9.31138	16.5922	0	10.1707
Shisa3	17.9369	26.3873	22.9423	14.2902	34.1417	9.21791	16.1711	19.3243
Yipf7	2.98949	0	2.18498	2.67942	3.10379	0.921791	0	2.03413
Cox7b2	1.99299	1.0149	3.27748	1.78628	1.0346	1.84358	3.03208	3.0512
Zar1	1.99299	2.0298	0	0	0	0	1.01069	0
Nipal1	0	0	0	0	0	1.84358	1.01069	0
Txk	0	1.0149	2.18498	0	3.10379	2.76537	3.03208	1.01707
Tec	19.9299	25.3724	20.7573	12.504	20.692	22.123	17.1818	27.4608
Slc10a4	18.9334	28.4171	4.36997	0	38.2801	4.60896	1.01069	2.03413
Lrrc66	0.996497	0	1.09249	0.893141	1.0346	0.921791	2.02138	2.03413
Spata18	9.96497	9.13408	9.83243	8.93141	9.31138	13.8269	6.06415	14.2389
Pdcl2	0.996497	2.0298	1.09249	2.67942	1.0346	0.921791	2.02138	0
Arl9	0.996497	0	1.09249	1.78628	2.0692	0.921791	2.02138	0
Thegl	7.97197	4.05959	7.64744	8.93141	7.24219	4.60896	11.1176	7.11947
Spink2	0	1.0149	0	0	0	0	1.01069	0
Igfbp7	22.9194	23.3427	17.4799	18.756	11.3806	25.8102	30.3208	27.4608
Tecrl	0.996497	2.0298	0	0.893141	2.0692	2.76537	0	0
Stap1	10.9615	13.1937	17.4799	15.1834	22.7612	19.3576	12.1283	12.2048
Gnrhr	0.996497	0	1.09249	0	3.10379	0.921791	0	0
Tmprss11a	3.98599	0	1.09249	0	10.346	16.5922	0	4.06827
Tmprss11g	0	0	0	0	2.0692	0	0	0
Tmprss11b	0	0	0	0	0	1.84358	0	0
Ugt2b34	0	0	0	0.893141	0	1.84358	1.01069	0
Ugt2b1	0	0	0	0	1.0346	2.76537	0	0
Ugt2b36	0	0	0	0	0	0.921791	1.01069	0
Ugt2b5	0.996497	2.0298	1.09249	1.78628	0	3.68716	0	1.01707
Ugt2b37	0	0	0	0	0	0	2.02138	0
Ugt2a3	0.996497	0	0	0	0	2.76537	1.01069	0
Csn1s1	0	0	0	0	1.0346	0	0	1.01707
2310003L06Rik	0	0	1.09249	0	1.0346	0	0	0
Amtn	0	0	0	0	1.0346	0.921791	0	0
Ambn	0	0	0	0	1.0346	0	1.01069	0
Enam	0.996497	0	0	0	0	0	0	2.03413
Jchain	0	2.0298	2.18498	1.78628	6.20759	0.921791	4.04277	27.4608
Gc	0	0	0	0.893141	2.0692	4.60896	1.01069	0
Npffr2	1.99299	4.05959	1.09249	1.78628	5.17299	0.921791	0	3.0512
Alb	9.96497	0	0	54.4816	18.6228	194.498	45.4811	2.03413
Afp	0	3.04469	1.09249	0	1.0346	0.921791	1.01069	2.03413
Cxcl5	0	4.05959	5.46246	2.67942	2.0692	4.60896	7.07484	6.1024
Ppbp	0	6.08939	2.18498	0.893141	18.6228	10.1397	4.04277	13.2219
Pf4	0	2.0298	5.46246	3.57256	3.10379	0.921791	5.05346	6.1024
Cxcl1	0.996497	0	0	0	0	0.921791	0	4.06827
Epgn	0.996497	0	0	0.893141	0	0	0	1.01707
Btc	2.98949	3.04469	6.55495	1.78628	5.17299	4.60896	4.04277	2.03413
Odaph	0	1.0149	1.09249	0	2.0692	0	1.01069	0
Ppef2	9.96497	10.149	13.1099	10.7177	15.519	12.9051	14.1497	15.256
Cxcl9	0	0	0	0.893141	1.0346	0	0	2.03413
Art3	20.9264	16.2384	18.5724	15.1834	26.8996	17.514	12.1283	22.3755
Cxcl10	0	3.04469	0	8.03827	11.3806	11.0615	12.1283	23.3925
Fam47e	3.98599	4.05959	3.27748	3.57256	11.3806	7.37433	5.05346	7.11947
Stbd1	19.9299	20.298	19.6649	7.14512	13.4498	18.4358	9.09623	14.2389
Ccdc158	4.98248	8.11918	5.46246	0	7.24219	4.60896	5.05346	7.11947
2010109A12Rik	9.96497	8.11918	16.3874	8.93141	9.31138	8.29612	19.2031	10.1707
Cxcl13	0	0	0	0	5.17299	0.921791	1.01069	11.1877
Anxa3	12.9545	29.432	32.7748	20.5422	36.2109	39.637	22.2352	57.9728
Naa11	0	1.0149	0	0	1.0346	0	0	0
Fgf5	10.9615	14.2086	18.5724	13.3971	16.5536	19.3576	24.2566	28.4779
Cfap299	0.996497	4.05959	4.36997	0.893141	5.17299	1.84358	0	7.11947
Bmp3	10.9615	12.1788	6.55495	0	10.346	2.76537	0	3.0512
Prkg2	15.9439	40.5959	19.6649	7.14512	22.7612	13.8269	4.04277	22.3755
Vamp9	4.98248	4.05959	4.36997	6.25198	3.10379	3.68716	8.08554	3.0512
Plac8	0	0	0	0.893141	0	0	0	1.01707
Hpse	4.98248	4.05959	0	0.893141	4.13839	3.68716	4.04277	16.2731
Mrps18c	32.8844	22.3278	25.1273	31.2599	27.9342	35.0281	37.3956	25.4267
Gpat3	27.9019	38.5661	28.4048	31.2599	26.8996	35.9499	34.3635	31.5291
Nkx6-1	0	5.07449	3.27748	0.893141	6.20759	2.76537	1.01069	3.0512
Slc10a6	0	0	1.09249	0	0	1.84358	0	4.06827
Hsd17b13	0	1.0149	0	0	0	0.921791	0	0
Gm17660	3.98599	1.0149	2.18498	0	0	1.84358	0	4.06827
Dspp	9.96497	8.11918	5.46246	8.93141	6.20759	2.76537	4.04277	5.08533
Ibsp	0.996497	0	1.09249	0.893141	0	0.921791	1.01069	0
Abcg3	2.98949	1.0149	2.18498	1.78628	3.10379	6.45254	2.02138	1.01707
Gbp8	0	1.0149	2.18498	1.78628	1.0346	2.76537	6.06415	5.08533
Gbp9	24.9124	42.6257	21.8498	29.4736	42.4185	47.9331	62.6629	72.2117
Gbp4	17.9369	20.298	24.0348	27.6874	35.1763	29.4973	20.2138	37.6315
Gbp10	1.99299	7.10428	4.36997	1.78628	12.4152	4.60896	4.04277	10.1707
Gbp6	11.958	14.2086	10.9249	15.1834	25.865	24.8884	42.4491	46.7851
Gm17304	0	3.04469	2.18498	0.893141	0	0.921791	3.03208	2.03413
Hfm1	18.9334	13.1937	9.83243	12.504	13.4498	13.8269	16.1711	17.2901
Lpcat2b	1.99299	2.0298	5.46246	2.67942	3.10379	1.84358	3.03208	8.13653
Gm42669	0.996497	5.07449	2.18498	6.25198	5.17299	6.45254	5.05346	2.03413
Gfi1	0	1.0149	0	0	1.0346	0	0	0
Ube2d2b	7.97197	10.149	8.73993	16.9697	11.3806	16.5922	8.08554	10.1707
Ccdc18	21.9229	18.2682	21.8498	20.5422	28.9688	20.2794	23.2459	25.4267
Pde6b	12.9545	9.13408	9.83243	11.6108	15.519	7.37433	21.2245	12.2048
Mfsd7a	11.958	26.3873	16.3874	14.2902	23.7958	19.3576	19.2031	33.5632
Vmn2r8	0	0	0	0	1.0346	0	0	1.01707
Vmn2r10	0	0	0	0	1.0346	0	0	1.01707
Vmn2r11	0	1.0149	0	0	1.0346	0	0	0
Vmn2r17	0	1.0149	0	0	1.0346	0	0	0
5430403G16Rik	33.8809	24.3575	31.6823	41.0845	51.7299	51.6203	43.4598	42.7168
Gm17655	20.9264	23.3427	24.0348	20.5422	30.0034	49.7767	31.3315	44.7509
Gm35315	11.958	12.1788	19.6649	8.93141	19.6574	22.123	5.05346	17.2901
Pxmp2	9.96497	9.13408	10.9249	10.7177	7.24219	16.5922	7.07484	7.11947
Pole	12.9545	10.149	7.64744	12.504	22.7612	24.8884	15.1604	12.2048
P2rx2	0.996497	1.0149	0	0	1.0346	0.921791	0	0
Hscb	18.9334	19.2831	25.1273	11.6108	16.5536	23.9666	17.1818	18.3072
Chek2	7.97197	10.149	14.2024	9.82455	11.3806	18.4358	8.08554	15.256
Cryba4	0.996497	0	2.18498	0	1.0346	0	0	3.0512
Crybb1	2.98949	1.0149	1.09249	1.78628	1.0346	1.84358	3.03208	4.06827
Srrd	30.8914	30.4469	27.3123	41.9776	34.1417	38.7152	44.4704	18.3072
Gm6583	3.98599	10.149	7.64744	8.03827	16.5536	11.9833	13.139	10.1707
Gm6588	21.9229	13.1937	15.2949	20.5422	34.1417	25.8102	37.3956	19.3243
Myo18b	2.98949	2.0298	4.36997	1.78628	1.0346	2.76537	4.04277	7.11947
Crybb3	1.99299	2.0298	0	1.78628	0	1.84358	4.04277	1.01707
Tmem211	0.996497	1.0149	1.09249	0	1.0346	0.921791	0	1.01707
1700069L16Rik	6.97548	2.0298	2.18498	7.14512	13.4498	9.21791	7.07484	1.01707
Alkbh2	26.9054	22.3278	12.0174	26.7942	20.692	18.4358	25.2673	21.3584
Myo1h	3.98599	2.0298	1.09249	5.35884	2.0692	4.60896	4.04277	6.1024
Trpv4	16.9404	9.13408	8.73993	1.78628	19.6574	37.7934	4.04277	22.3755
4930519G04Rik	0	1.0149	0	0	1.0346	0.921791	0	0
Oasl1	0.996497	1.0149	1.09249	0	3.10379	0.921791	7.07484	11.1877
Hnf1a	7.97197	15.2235	6.55495	11.6108	7.24219	8.29612	12.1283	15.256
Ccdc60	7.97197	7.10428	8.73993	6.25198	12.4152	5.53075	5.05346	9.1536
Tbx3	25.9089	24.3575	19.6649	24.1148	23.7958	14.7487	29.3101	24.4096
Sdsl	13.951	17.2533	12.0174	12.504	12.4152	5.53075	17.1818	8.13653
Sds	6.97548	6.08939	4.36997	3.57256	6.20759	3.68716	10.1069	7.11947
Iqcd	24.9124	26.3873	19.6649	14.2902	28.9688	17.514	17.1818	18.3072
Cfap73	5.97898	8.11918	7.64744	1.78628	8.27679	3.68716	8.08554	6.1024
Oas2	8.96847	5.07449	6.55495	5.35884	25.865	12.9051	26.278	30.512
Oas3	0.996497	3.04469	0	0	6.20759	0.921791	1.01069	7.11947
Oas1e	0	2.0298	0	0	0	0	0	0
Oas1c	9.96497	7.10428	2.18498	6.25198	12.4152	11.9833	4.04277	7.11947
Oas1h	0	0	1.09249	0	1.0346	1.84358	1.01069	1.01707
Oas1g	0	3.04469	0	0.893141	5.17299	0.921791	4.04277	5.08533
Oas1a	0.996497	2.0298	4.36997	3.57256	3.10379	1.84358	8.08554	14.2389
Adam1b	0.996497	3.04469	1.09249	4.4657	4.13839	3.68716	1.01069	2.03413
Gm42878	0	1.0149	0	0.893141	0	0	0	0
Acad12	24.9124	28.4171	29.4973	28.5805	16.5536	29.4973	29.3101	29.4949
Acad10	25.9089	30.4469	26.2198	47.3365	37.2455	36.8716	44.4704	43.7339
Myl2	5.97898	6.08939	5.46246	4.4657	7.24219	4.60896	6.06415	4.06827
Ccdc63	38.8634	19.2831	20.7573	33.0462	36.2109	26.7319	39.417	29.4949
Hvcn1	0.996497	7.10428	3.27748	3.57256	13.4498	11.0615	9.09623	17.2901
Morn3	1.99299	1.0149	3.27748	0.893141	7.24219	4.60896	2.02138	4.06827
Hpd	0	0	0	0	0	4.60896	3.03208	0
Wdr66	32.8844	29.432	18.5724	18.756	33.1071	18.4358	29.3101	32.5461
Lrrc43	1.99299	5.07449	6.55495	3.57256	7.24219	2.76537	5.05346	15.256
B3gnt4	0.996497	0	2.18498	0	0	0.921791	1.01069	5.08533
Gm49027	8.96847	7.10428	20.7573	6.25198	9.31138	6.45254	14.1497	14.2389
Kntc1	0.996497	4.05959	0	0.893141	2.0692	1.84358	0	0
Hcar2	0	0	1.09249	0	5.17299	2.76537	3.03208	14.2389
Gm43518	1.99299	1.0149	0	2.67942	1.0346	1.84358	0	2.03413
Ccdc62	21.9229	25.3724	21.8498	22.3285	32.0725	35.0281	22.2352	33.5632
Rflna	30.8914	29.432	31.6823	18.756	23.7958	38.7152	26.278	17.2901
Scarb1	34.8774	33.4916	29.4973	28.5805	39.3147	35.0281	31.3315	47.8021
Fzd10	26.9054	33.4916	36.0522	14.2902	15.519	19.3576	17.1818	19.3243
Piwil1	1.99299	3.04469	1.09249	0	5.17299	1.84358	1.01069	0
Adgrd1	1.99299	6.08939	4.36997	3.57256	4.13839	2.76537	7.07484	3.0512
Zbed5	32.8844	44.6555	27.3123	25.9011	51.7299	26.7319	26.278	47.8021
Nupr1l	8.96847	13.1937	10.9249	15.1834	16.5536	9.21791	18.1925	9.1536
A330070K13Rik	20.9264	21.3129	21.8498	20.5422	11.3806	22.123	18.1925	25.4267
Ncf1	19.9299	18.2682	19.6649	17.8628	42.4185	27.6537	36.3849	68.1435
Syna	21.9229	30.4469	15.2949	8.93141	18.6228	15.6704	11.1176	12.2048
Lat2	4.98248	7.10428	1.09249	4.4657	10.346	11.0615	9.09623	20.3413
Mettl27	32.8844	28.4171	24.0348	15.1834	32.0725	23.9666	23.2459	30.512
Cldn3	5.97898	0	0	0	6.20759	10.1397	1.01069	0
Stx1a	11.958	24.3575	17.4799	15.1834	16.5536	5.53075	6.06415	17.2901
Mlxipl	5.97898	10.149	13.1099	9.82455	13.4498	19.3576	12.1283	20.3413
Fkbp6	0	2.0298	0	0	3.10379	0	0	1.01707
Trim50	0.996497	0	3.27748	0.893141	3.10379	0.921791	0	1.01707
Ccl24	0	1.0149	0	0	4.13839	0	0	0
Styxl1	2.98949	1.0149	3.27748	0	1.0346	3.68716	1.01069	1.01707
Hspb1	30.8914	31.4618	17.4799	18.756	11.3806	28.5755	51.5453	28.4779
Ssc4d	7.97197	12.1788	6.55495	7.14512	5.17299	10.1397	12.1283	7.11947
Polr2j	26.9054	19.2831	28.4048	35.7256	21.7266	21.2012	30.3208	33.5632
Sh2b2	31.8879	30.4469	31.6823	25.9011	38.2801	30.4191	20.2138	30.512
Col26a1	12.9545	11.1639	13.1099	3.57256	18.6228	5.53075	7.07484	15.256
Cldn15	4.98248	3.04469	3.27748	2.67942	2.0692	1.84358	4.04277	9.1536
Serpine1	6.97548	4.05959	2.18498	1.78628	4.13839	6.45254	4.04277	10.1707
Zan	0	3.04469	2.18498	0.893141	4.13839	2.76537	1.01069	3.0512
Tfr2	14.9474	12.1788	9.83243	16.0765	14.4844	18.4358	12.1283	10.1707
Fbxo24	3.98599	11.1639	5.46246	2.67942	1.0346	2.76537	5.05346	2.03413
Lrch4	14.9474	14.2086	10.9249	4.4657	9.31138	13.8269	12.1283	10.1707
Gm20605	13.951	14.2086	10.9249	4.4657	21.7266	7.37433	12.1283	11.1877
Sap25	0.996497	1.0149	2.18498	0	0	0.921791	2.02138	1.01707
Irs3	6.97548	8.11918	3.27748	0.893141	3.10379	3.68716	4.04277	5.08533
Zcwpw1	14.9474	25.3724	17.4799	16.9697	26.8996	27.6537	21.2245	16.2731
Pilra	0.996497	0	0	0.893141	5.17299	3.68716	3.03208	3.0512
Pilrb2	0	1.0149	0	0	1.0346	0.921791	0	0
Cyp3a13	0.996497	3.04469	6.55495	6.25198	12.4152	11.9833	5.05346	6.1024
Azgp1	0	0	0	0.893141	0	9.21791	1.01069	0
Nxpe5	0	1.0149	1.09249	0	0	0.921791	0	1.01707
Gal3st4	0	0	0	0.893141	1.0346	0	2.02138	0
Gm43720	0	3.04469	0	0	0	0	1.01069	1.01707
Gpc2	7.97197	8.11918	6.55495	8.03827	9.31138	6.45254	12.1283	8.13653
Stag3	1.99299	10.149	7.64744	5.35884	8.27679	8.29612	4.04277	4.06827
Pvrig	0.996497	1.0149	4.36997	0	2.0692	0.921791	1.01069	3.0512
1700123K08Rik	5.97898	3.04469	1.09249	3.57256	5.17299	4.60896	3.03208	2.03413
Cyp2w1	0.996497	0	0	2.67942	0	0	2.02138	2.03413
3110082I17Rik	28.8984	19.2831	9.83243	20.5422	20.692	23.9666	22.2352	16.2731
C130050O18Rik	2.98949	6.08939	4.36997	11.6108	20.692	11.9833	12.1283	14.2389
Gper1	12.9545	20.298	17.4799	17.8628	25.865	22.123	9.09623	12.2048
Micall2	16.9404	21.3129	12.0174	14.2902	13.4498	16.5922	7.07484	6.1024
Tmem184a	3.98599	9.13408	3.27748	2.67942	5.17299	17.514	0	6.1024
Nudt1	22.9194	7.10428	19.6649	22.3285	20.692	21.2012	9.09623	18.3072
Gm4869	1.99299	0	0	2.67942	2.0692	0.921791	3.03208	1.01707
Grifin	1.99299	1.0149	2.18498	2.67942	0	1.84358	4.04277	2.03413
Card11	1.99299	0	1.09249	0.893141	5.17299	0.921791	0	3.0512
Papolb	8.96847	9.13408	12.0174	10.7177	16.5536	1.84358	21.2245	11.1877
Spdye4b	0	0	1.09249	0	1.0346	0	0	1.01707
Zfp853	13.951	15.2235	10.9249	11.6108	20.692	6.45254	25.2673	11.1877
Aimp2	26.9054	16.2384	12.0174	20.5422	21.7266	21.2012	22.2352	17.2901
Rsph10b	21.9229	26.3873	22.9423	21.4354	34.1417	14.7487	16.1711	18.3072
Ocm	0	1.0149	0	0	0	0	0	1.01707
Bhlha15	18.9334	11.1639	15.2949	10.7177	19.6574	19.3576	19.2031	13.2219
Baiap2l1	14.9474	24.3575	25.1273	16.9697	31.0379	44.246	22.2352	31.5291
Nptx2	16.9404	20.298	12.0174	5.35884	9.31138	2.76537	3.03208	7.11947
Kpna7	0	0	0	0	1.0346	0	1.01069	0
Cyp3a41b	0	0	0	0	1.0346	0.921791	1.01069	0
Cyp3a41a	0	0	0	2.67942	0	0	1.01069	0
Cyp3a44	0	0	0	0	0	1.84358	2.02138	0
Cyp3a11	0	1.0149	0	0	2.0692	5.53075	0	1.01707
Cyp3a25	0	0	0	0.893141	1.0346	0	0	0
Cyp3a59	0	0	0	0.893141	1.0346	0	0	0
1700001J03Rik	0	1.0149	0	2.67942	2.0692	3.68716	1.01069	2.03413
Rasl11a	24.9124	33.4916	38.2372	24.1148	18.6228	21.2012	43.4598	39.6656
Gtf3a	19.9299	14.2086	12.0174	24.1148	11.3806	24.8884	27.2887	21.3584
Gsx1	0	3.04469	0	0.893141	0	1.84358	0	0
Cdx2	0	1.0149	0	0	1.0346	0	0	0
Gm42791	3.98599	3.04469	3.27748	0.893141	4.13839	3.68716	1.01069	1.01707
Alox5ap	8.96847	8.11918	12.0174	3.57256	12.4152	8.29612	14.1497	8.13653
Tex26	1.99299	0	0	1.78628	3.10379	1.84358	0	1.01707
Wdr95	0	2.0298	3.27748	0.893141	5.17299	3.68716	1.01069	3.0512
Rxfp2	0.996497	1.0149	3.27748	1.78628	3.10379	0	1.01069	0
Zar1l	0	0	0	0.893141	0	0	0	2.03413
Vmn2r18	0	1.0149	2.18498	0	0	0	0	1.01707
Rfc3	34.8774	24.3575	25.1273	38.405	19.6574	37.7934	25.2673	37.6315
Hepacam2	2.98949	1.0149	2.18498	0	1.0346	0	1.01069	4.06827
Calcr	5.97898	12.1788	1.09249	1.78628	9.31138	3.68716	2.02138	1.01707
Tfpi2	0	1.0149	1.09249	0	0	0	0	0
Gngt1	0	0	0	0	2.0692	0	0	0
Pon1	0.996497	0	0	0	6.20759	4.60896	1.01069	1.01707
Pon3	17.9369	32.4767	16.3874	9.82455	31.0379	70.0561	18.1925	45.768
Asb4	17.9369	24.3575	16.3874	1.78628	22.7612	8.29612	5.05346	20.3413
Slc25a13	23.9159	33.4916	28.4048	15.1834	37.2455	35.9499	18.1925	33.5632
Tac1	14.9474	42.6257	16.3874	6.25198	25.865	9.21791	1.01069	9.1536
Col28a1	1.99299	6.08939	0	0.893141	3.10379	0	3.03208	1.01707
Vwde	8.96847	10.149	9.83243	8.03827	12.4152	12.9051	10.1069	14.2389
Ppp1r3a	0	3.04469	5.46246	1.78628	3.10379	0.921791	1.01069	2.03413
Tfec	0.996497	0	1.09249	0.893141	3.10379	0.921791	0	1.01707
Tes	18.9334	26.3873	26.2198	16.9697	30.0034	28.5755	14.1497	37.6315
Met	8.96847	6.08939	10.9249	4.4657	22.7612	15.6704	12.1283	18.3072
Wnt2	1.99299	2.0298	0	0.893141	0	1.84358	0	0
Cftr	0.996497	6.08939	2.18498	1.78628	8.27679	2.76537	5.05346	5.08533
Ankrd7	0	1.0149	1.09249	0.893141	2.0692	0.921791	0	1.01707
Wnt16	35.8739	30.4469	31.6823	21.4354	28.9688	13.8269	19.2031	23.3925
Fezf1	0	0	0	0	0	1.84358	0	0
Rnf148	17.9369	28.4171	27.3123	24.1148	26.8996	34.1063	14.1497	19.3243
Slc13a1	23.9159	18.2682	20.7573	33.9393	19.6574	16.5922	28.2994	23.3925
Asb15	0	2.0298	2.18498	0	2.0692	3.68716	3.03208	0
Lmod2	2.98949	0	1.09249	0.893141	2.0692	0	1.01069	2.03413
Hyal6	0.996497	0	1.09249	0.893141	2.0692	0.921791	1.01069	2.03413
Fscn3	2.98949	1.0149	1.09249	0.893141	0	1.84358	4.04277	1.01707
Prrt4	27.9019	20.298	20.7573	25.9011	27.9342	23.9666	26.278	32.5461
Hilpda	38.8634	24.3575	25.1273	17.8628	21.7266	23.9666	25.2673	20.3413
Fam71f2	2.98949	1.0149	0	0	2.0692	0.921791	1.01069	2.03413
Opn1sw	4.98248	4.05959	2.18498	6.25198	5.17299	2.76537	4.04277	6.1024
Atp6v1fnb	0	1.0149	1.09249	0.893141	0	0.921791	2.02138	3.0512
Kcp	5.97898	9.13408	7.64744	7.14512	12.4152	2.76537	6.06415	4.06827
Irf5	21.9229	22.3278	13.1099	8.93141	24.8304	24.8884	29.3101	34.5803
Ssmem1	0.996497	0	0	1.78628	2.0692	2.76537	3.03208	0
Cpa2	10.9615	7.10428	1.09249	4.4657	6.20759	10.1397	4.04277	4.06827
Lrguk	20.9264	25.3724	22.9423	14.2902	33.1071	25.8102	17.1818	62.0411
Akr1b3	34.8774	26.3873	21.8498	25.9011	33.1071	41.4806	41.4384	39.6656
Akr1b8	0.996497	1.0149	1.09249	1.78628	1.0346	3.68716	4.04277	4.06827
Akr1b7	1.99299	4.05959	2.18498	3.57256	3.10379	0.921791	2.02138	4.06827
Tmem140	16.9404	10.149	19.6649	16.0765	11.3806	10.1397	13.139	20.3413
Cyren	22.9194	14.2086	25.1273	16.9697	25.865	23.0448	25.2673	20.3413
Stra8	0	1.0149	0	0	0	0	1.01069	0
Slc23a4	1.99299	1.0149	3.27748	2.67942	1.0346	6.45254	1.01069	1.01707
Fam180a	14.9474	45.6704	43.6997	11.6108	27.9342	28.5755	26.278	29.4949
Akr1d1	0	0	0	0.893141	0	1.84358	0	0
Svopl	4.98248	3.04469	6.55495	4.4657	2.0692	3.68716	3.03208	6.1024
Atp6v0a4	0.996497	2.0298	3.27748	0	3.10379	2.76537	3.03208	1.01707
Tmem213	2.98949	1.0149	3.27748	0	2.0692	2.76537	3.03208	4.06827
Klrg2	20.9264	15.2235	20.7573	22.3285	14.4844	23.0448	23.2459	23.3925
Tbxas1	13.951	16.2384	24.0348	23.2217	27.9342	27.6537	25.2673	26.4437
Rab19	1.99299	2.0298	5.46246	3.57256	2.0692	2.76537	3.03208	1.01707
Wee2	1.99299	4.05959	3.27748	5.35884	7.24219	2.76537	4.04277	7.11947
Tas2r137	0.996497	5.07449	3.27748	3.57256	4.13839	8.29612	1.01069	2.03413
Tas2r108	0.996497	1.0149	7.64744	2.67942	4.13839	4.60896	3.03208	3.0512
Prss37	0.996497	1.0149	4.36997	2.67942	4.13839	2.76537	1.01069	2.03413
Olfr461	7.97197	14.2086	6.55495	9.82455	11.3806	11.9833	13.139	13.2219
Olfr460	0	1.0149	0	0	0	0.921791	0	0
Clec5a	9.96497	12.1788	9.83243	6.25198	14.4844	21.2012	10.1069	29.4949
Mgam	0.996497	0	0	0.893141	2.0692	0	0	0
Mgam2-ps	0	0	0	0	2.0692	0	0	0
Trpv6	19.9299	16.2384	17.4799	10.7177	20.692	4.60896	4.04277	18.3072
Kel	0	1.0149	1.09249	0	5.17299	0.921791	1.01069	0
Gstk1	19.9299	21.3129	26.2198	25.9011	20.692	41.4806	20.2138	32.5461
Tmem139	0.996497	0	0	0	0	1.84358	1.01069	0
Tas2r143	2.98949	2.0298	6.55495	0.893141	6.20759	3.68716	2.02138	5.08533
Tas2r135	5.97898	5.07449	10.9249	5.35884	5.17299	6.45254	11.1176	3.0512
Tas2r126	3.98599	4.05959	4.36997	4.4657	3.10379	5.53075	2.02138	4.06827
Olfr458	6.97548	7.10428	0	4.4657	10.346	7.37433	3.03208	3.0512
Olfr457	15.9439	9.13408	15.2949	8.03827	13.4498	21.2012	14.1497	11.1877
Olfr456	7.97197	4.05959	1.09249	0.893141	9.31138	2.76537	4.04277	3.0512
Olfr455	11.958	10.149	14.2024	12.504	19.6574	25.8102	11.1176	14.2389
Tcaf3	12.9545	13.1937	14.2024	16.9697	15.519	21.2012	21.2245	16.2731
Tcaf2	12.9545	24.3575	12.0174	15.1834	18.6228	13.8269	12.1283	14.2389
Olfr437	0	0	0	0	2.0692	0	0	0
Nobox	0.996497	0	0	0	0	0.921791	0	0
Sspo	18.9334	24.3575	25.1273	17.8628	35.1763	11.9833	22.2352	25.4267
Gimap8	18.9334	11.1639	14.2024	12.504	13.4498	12.9051	15.1604	30.512
Gimap9	8.96847	6.08939	5.46246	7.14512	3.10379	5.53075	7.07484	11.1877
Gimap4	4.98248	3.04469	8.73993	7.14512	8.27679	8.29612	9.09623	29.4949
Gimap6	29.8949	30.4469	18.5724	25.0079	23.7958	34.1063	30.3208	58.9899
Gm28053	0	0	0	0	0	0.921791	0	2.03413
Gimap7	0	0	0	0	1.0346	0	1.01069	6.1024
Gimap1	19.9299	16.2384	10.9249	5.35884	11.3806	7.37433	9.09623	10.1707
Gimap5	5.97898	7.10428	6.55495	4.4657	2.0692	5.53075	5.05346	10.1707
Gimap3	0.996497	1.0149	1.09249	1.78628	8.27679	2.76537	0	9.1536
Tmem176a	18.9334	35.5214	29.4973	14.2902	32.0725	33.1845	13.139	57.9728
Aoc1	0	1.0149	1.09249	1.78628	2.0692	6.45254	1.01069	4.06827
Doxl1	0	2.0298	1.09249	0	1.0346	0	1.01069	0
Svs1	0	1.0149	0	0	0	0	0	1.01707
Gpnmb	17.9369	9.13408	21.8498	8.93141	15.519	33.1845	20.2138	125.099
Fam221a	2.98949	7.10428	6.55495	5.35884	9.31138	6.45254	1.01069	5.08533
Stk31	0	0	0	0	1.0346	0.921791	0	0
Npy	8.96847	8.11918	9.83243	9.82455	8.27679	2.76537	8.08554	7.11947
4921507P07Rik	22.9194	16.2384	33.8672	43.7639	20.692	50.6985	32.3421	27.4608
Hoxa1	0.996497	0	0	0.893141	2.0692	0.921791	1.01069	1.01707
[truncated: 4,018 more rows]

## Sheet: Young_inter_mRNA_counts
GeneID	Y1_RNA	Y2_RNA	Y3_RNA	Y4_RNA	O1_RNA	O2_RNA	O3_RNA	O4_RNA
[truncated: 5,900 more rows]

[truncated: 6 more sheets: Young_high_mRNA counts, Old_low_mRNA counts, Old_inter_mRNA counts, Old_high_mRNA counts, RNAseq_mRNA low absolute FC, RNAseq_mRNA high absolute FC]
